# Supplementary material for: The physical map of wheat chromosome 1BS provides insights into its gene space organization and evolution
Source: Genome Biol. 2013 Dec 20;14(12):R138. doi: 10.1186/gb-2013-14-12-r138 (PMC4053865; doi:10.1186/gb-2013-14-12-r138)
Supplement: Additional file 2 — List of 2,939 markers mapped to 1BS BAC clones. The marker name, the marker type, the name of the deletion bin, the ID of the BAC clones and the name of the physical contigs to which the marker is assigned, for the 2,939 markers assigned to the physical map of the wheat chromosome 1BS, are listed. [file gb-2013-14-12-r138-S2.xlsx]

## Sheet: markers
List of 2940 markers mapped to 1BS BAC clones.
marker type	marker	clones	scaffolds	1BS chromosome deletion bins established due to synteny
PCR	PSP3000	TaaCsp1BS003B11,TaaCsp1BS012P03,TaaCsp1BS014P08,TaaCsp1BS036L12,TaaCsp1BS036L19	Scaff28	5_1BS.sat18-0.50-1.00
PCR	Xbarc8	TaaCsp1BS075N02,TaaCsp1BS120C12	Scaff52	4_1BS9-0.84-sat-1.00
PCR	Xcfa2241	TaaCsp1BS057D08	Scaff56	4_1BS9-0.84-sat-1.00
PCR	Xgpw1143a	TaaCsp1BS013J12,TaaCsp1BS132B14	Scaff47	3_1BS9-0.84-1.06
PCR	Xgpw1143b	TaaCsp1BS003G06,TaaCsp1BS134A22,TaaCsp1BS134I02	Scaff48	5_1BS.sat18-0.50-1.00
PCR	Xgwm18	TaaCsp1BS006H05,TaaCsp1BS058D06	Scaff47	3_1BS9-0.84-1.06
PCR	Xgwm273	TaaCsp1BS131P01	Scaff12	1_C-1BS-0.50
PCR	Xwmc406	TaaCsp1BS014H08,TaaCsp1BS024F24,TaaCsp1BS032G08,TaaCsp1BS069N21	Scaff49	4_1BS9-0.84-sat-1.00
PCR	Xgwm413	TaaCsp1BS093N13,TaaCsp1BS115O01,TaaCsp1BS083O13	Scaff56,TaaCsp1BS083O13	4_1BS9-0.84-sat-1.00,unknown
PCR	Xgwm911R2	TaaCsp1BS022F12,TaaCsp1BS071F03	Scaff50	5_1BS.sat18-0.50-1.00
PCR	wmc230	TaaCsp1BS130I19	Scaff52	4_1BS9-0.84-sat-1.00
PCR	Xwmc277	TaaCsp1BS030D13,TaaCsp1BS130J03	Scaff54	1_C-1BS-0.50
PCR	Xwmc619	TaaCsp1BS059H13,TaaCsp1BS105P02,TaaCsp1BS131L01	Scaff56,TaaCsp1BS059H13	4_1BS9-0.84-sat-1.00,unknown
PCR	Xwmc798	TaaCsp1BS118A05,TaaCsp1BS135F12,TaaCsp1BS140P03	Scaff57,TaaCsp1BS118A05	5_1BS.sat18-0.50-1.00,unknown
PCR	Xwms3035	TaaCsp1BS063O18,TaaCsp1BS076L08	Scaff1	3_1BS9-0.84-1.06
PCR	HB_ISBP2	TaaCsp1BS010C02	Scaff16	1_C-1BS-0.50
PCR	HB_ISBP22	TaaCsp1BS011O13	Scaff16	1_C-1BS-0.50
PCR	HB_ISBP4	TaaCsp1BS042M19	Scaff18	3_1BS9-0.84-1.06
PCR	HB_ISBP8	TaaCsp1BS039D08	Scaff23	1_C-1BS-0.50
PCR	HB_ISBP30	TaaCsp1BS088H23	Scaff23	1_C-1BS-0.50
PCR	HB_ISBP31	TaaCsp1BS141D06	Scaff23	1_C-1BS-0.50
PCR	HB_ISBP10	TaaCsp1BS023C08	Scaff24	2_1BS10-0.50-0.84
PCR	HB_ISBP17	TaaCsp1BS038P15	Scaff49	4_1BS9-0.84-sat-1.00
PCR	HB_ISBP54	TaaCsp1BS003P05	Scaff54	1_C-1BS-0.50
PCR	HB_ISBP55	TaaCsp1BS001E12	Scaff54	1_C-1BS-0.50
PCR	HB_ISBP65	TaaCsp1BS087K23	Scaff57	5_1BS.sat18-0.50-1.00
PCR	HB_ISBP24	TaaCsp1BS055K13	Scaff17	5_1BS.sat18-0.50-1.00
PCR	HB_ISBP16	TaaCsp1BS060E02	Scaff47	3_1BS9-0.84-1.06
PCR	HB_ISBP20	TaaCsp1BS018F23	Scaff53	4_1BS9-0.84-sat-1.00
PCR	HB_ISBP42	TaaCsp1BS081M21	Scaff48	5_1BS.sat18-0.50-1.00
PCR	HB_ISBP45	TaaCsp1BS050D07	Scaff53	4_1BS9-0.84-sat-1.00
PCR	PCR
PCR	PCR
PCR	PCR
PCR	PCR
PCR	PCR
PCR	PCR
PCR	PCR
PCR	PCR
PCR	PCR
PCR	PCR
PCR	PCR
PCR	PCR
PCR	PCR
PCR	PCR	TaaCsp1BS013B05,TaaCsp1BS049C14	Scaff52	4_1BS9-0.84-sat-1.00
PCR	FCP618	TaaCsp1BS009M24,TaaCsp1BS027H03,TaaCsp1BS054A20	Scaff27,TaaCsp1BS054A20	5_1BS.sat18-0.50-1.00,unknown
PCR	FCP619	TaaCsp1BS046E02,TaaCsp1BS121D11,TaaCsp1BS130O13	Scaff27	5_1BS.sat18-0.50-1.00
PCR	FCP624	TaaCsp1BS060E11,TaaCsp1BS084J20	Scaff27	5_1BS.sat18-0.50-1.00
PCR	PCR
PCR	PCR
PCR	PCR
PCR	PCR
PCR	PCR
PCR	PCR
PCR	PCR
PCR	PCR
PCR	PCR
PCR	PCR
PCR	PCR
PCR	PCR
PCR	PCR
PCR	TrAes_1BS_00083_UZH	TaaCsp1BS005H09,TaaCsp1BS027O13,TaaCsp1BS110C18	Scaff37,TaaCsp1BS005H09	3_1BS9-0.84-1.06,unknown
PCR	TrAes_1BS_00132_UZH	TaaCsp1BS057E21,TaaCsp1BS126L10,TaaCsp1BS136G17	Scaff56,TaaCsp1BS136G17	4_1BS9-0.84-sat-1.00,unknown
PCR	TrAes_1BS_00148_UZH	TaaCsp1BS009E19,TaaCsp1BS030I17,TaaCsp1BS095K01	Scaff55	4_1BS9-0.84-sat-1.00
PCR	TrAes_1BS_00149_UZH	TaaCsp1BS010H17,TaaCsp1BS042B15	Scaff55	4_1BS9-0.84-sat-1.00
PCR	TrAes_1BS_00150_UZH	TaaCsp1BS128M11,TaaCsp1BS141C24	Scaff55	4_1BS9-0.84-sat-1.00
PCR	TrAes_1BS_00151_UZH	TaaCsp1BS118D09	Scaff38	4_1BS9-0.84-sat-1.00
PCR	TrAes_1BS_00153_UZH	TaaCsp1BS088H13,TaaCsp1BS094L15	Scaff51	4_1BS9-0.84-sat-1.00
PCR	TrAes_1BS_00154_UZH	TaaCsp1BS007F17,TaaCsp1BS116B15,TaaCsp1BS132F20,TaaCsp1BS143P08	Scaff51,TaaCsp1BS116B15	4_1BS9-0.84-sat-1.00,unknown
PCR	TrAes_1BS_00155_UZH	TaaCsp1BS029F13,TaaCsp1BS122O02	Scaff51	4_1BS9-0.84-sat-1.00
PCR	TrAes_1BS_00156_UZH	TaaCsp1BS027A15,TaaCsp1BS063N07	Scaff52,TaaCsp1BS063N07	4_1BS9-0.84-sat-1.00,unknown
PCR	TrAes_1BS_00157_UZH	TaaCsp1BS021I09,TaaCsp1BS027A15,TaaCsp1BS041M24,TaaCsp1BS048G06,TaaCsp1BS063N07	Scaff52,TaaCsp1BS041M24,TaaCsp1BS048G06,TaaCsp1BS063N07	4_1BS9-0.84-sat-1.00,unknown
PCR	TrAes_1BS_00161_UZH	TaaCsp1BS013B05	Scaff52	4_1BS9-0.84-sat-1.00
PCR	TrAes_1BS_00163_UZH	TaaCsp1BS010G02,TaaCsp1BS142C10,TaaCsp1BS067K15,TaaCsp1BS041O02,TaaCsp1BS058K21	Scaff14,TaaCsp1BS058K21	4_1BS9-0.84-sat-1.00,unknown
PCR	TrAes_1BS_00165_UZH	TaaCsp1BS041O02,TaaCsp1BS058K21,TaaCsp1BS067K15	Scaff14,TaaCsp1BS058K21	4_1BS9-0.84-sat-1.00,unknown
PCR	TrAes_1BS_00194_UZH	TaaCsp1BS005M17,TaaCsp1BS023K16,TaaCsp1BS098H08	Scaff57	5_1BS.sat18-0.50-1.00
PCR	TrAes_1BS_00275_UZH	TaaCsp1BS101F06,TaaCsp1BS124J04	Scaff24	2_1BS10-0.50-0.84
PCR	TrAes_1BS_00287_UZH	TaaCsp1BS037B20,TaaCsp1BS037J22,TaaCsp1BS049O13,TaaCsp1BS093P02,TaaCsp1BS138I06	Scaff24,TaaCsp1BS093P02	2_1BS10-0.50-0.84,unknown
PCR	TrAes_1BS_00393_UZH	TaaCsp1BS042J21	Scaff4	1_C-1BS-0.50
PCR	TrAes_1BS_00421_UZH	TaaCsp1BS133O20,TaaCsp1BS135E23	Scaff19	1_C-1BS-0.50
PCR	TrAes_1BS_00427_UZH	TaaCsp1BS067C09,TaaCsp1BS083E24	Scaff12	1_C-1BS-0.50
PCR	TrAes_1BS_00440_UZH	TaaCsp1BS057C19,TaaCsp1BS130K03	Scaff45,TaaCsp1BS057C19	1_C-1BS-0.50,unknown
PCR	TrAes_1BS_00456_UZH	TaaCsp1BS057C19,TaaCsp1BS130K03	Scaff45,TaaCsp1BS057C19	1_C-1BS-0.50,unknown
PCR	U35_455_3	TaaCsp1BS010H17,TaaCsp1BS042B15	Scaff55	4_1BS9-0.84-sat-1.00
PCR	U35_1119_1	TaaCsp1BS004D19,TaaCsp1BS020F19,TaaCsp1BS143P09	Scaff22,TaaCsp1BS004D19	3_1BS9-0.84-1.06,unknown
PCR	U35_1312_4	TaaCsp1BS042F08,TaaCsp1BS134I17	Scaff24	2_1BS10-0.50-0.84
PCR	U35_1986_12	TaaCsp1BS029F13,TaaCsp1BS122O02	Scaff51	4_1BS9-0.84-sat-1.00
PCR	U35_3046_4	TaaCsp1BS124H05	Scaff42	1_C-1BS-0.50
PCR	U35_4996_3	TaaCsp1BS021G20,TaaCsp1BS026G18	Scaff42	1_C-1BS-0.50
PCR	U35_8281_3	TaaCsp1BS004M21,TaaCsp1BS040I11	Scaff36	2_1BS10-0.50-0.84
PCR	U35_14172_2	TaaCsp1BS037N19,TaaCsp1BS063D17,TaaCsp1BS134H04	Scaff33	5_1BS.sat18-0.50-1.00
PCR	U35_14245_4	TaaCsp1BS114G16,TaaCsp1BS127O06	Scaff46	5_1BS.sat18-0.50-1.00
PCR	U35_14915_3	TaaCsp1BS009B17,TaaCsp1BS142F23	Scaff48	5_1BS.sat18-0.50-1.00
PCR	U35_15052_2	TaaCsp1BS132E15,TaaCsp1BS140M21	Scaff24	2_1BS10-0.50-0.84
PCR	U35_15664_2	TaaCsp1BS052F23,TaaCsp1BS053C22,TaaCsp1BS007K16	Scaff48	5_1BS.sat18-0.50-1.00
PCR	U35_16668_2	TaaCsp1BS114O18,TaaCsp1BS073I20	Scaff57	5_1BS.sat18-0.50-1.00
PCR	U35_17174_7	TaaCsp1BS067C16,TaaCsp1BS134N17	Scaff22	3_1BS9-0.84-1.06
PCR	U35_17863_3	TaaCsp1BS020E17,TaaCsp1BS128L19	Scaff56	4_1BS9-0.84-sat-1.00
PCR	U35_18735_3	TaaCsp1BS005M17,TaaCsp1BS023K16,TaaCsp1BS098H08	Scaff57	5_1BS.sat18-0.50-1.00
PCR	U35_20838_3	TaaCsp1BS041O02,TaaCsp1BS067K15,TaaCsp1BS058K21	Scaff14,TaaCsp1BS058K21	4_1BS9-0.84-sat-1.00,unknown
PCR	U35_30825_3	TaaCsp1BS041O02,TaaCsp1BS067K15,TaaCsp1BS058K21	Scaff14,TaaCsp1BS058K21	4_1BS9-0.84-sat-1.00,unknown
microarray	Ta#S12858913	TaaCsp1BS053H11	TaaCsp1BS053H11	unknown
microarray	Ta#S12859215	TaaCsp1BS071E04,TaaCsp1BS076E01,TaaCsp1BS081D10,TaaCsp1BS087D22,TaaCsp1BS088H23	Scaff20,Scaff23,Scaff56,Scaff53,Scaff40	1_C-1BS-0.50,2_1BS10-0.50-0.84,3_1BS9-0.84-1.06,4_1BS9-0.84-sat-1.00
microarray	Ta#S12864073	TaaCsp1BS122N24,TaaCsp1BS140K19	Scaff23	1_C-1BS-0.50
microarray	Ta#S12864109	TaaCsp1BS088N07,TaaCsp1BS140N22	TaaCsp1BS088N07,TaaCsp1BS140N22,TaaCsp1BS140N22	unknown
microarray	Ta#S12864375	TaaCsp1BS050F05,TaaCsp1BS101J19,TaaCsp1BS137F06	TaaCsp1BS050F05,TaaCsp1BS101J19,TaaCsp1BS137F06,TaaCsp1BS101J19,TaaCsp1BS137F06	unknown
microarray	Ta#S12867650	TaaCsp1BS019L18,TaaCsp1BS108H08	Scaff56	4_1BS9-0.84-sat-1.00
microarray	Ta#S12867900	TaaCsp1BS042L07,TaaCsp1BS061M22	TaaCsp1BS042L07,TaaCsp1BS061M22,TaaCsp1BS061M22	unknown
microarray	Ta#S12871894	TaaCsp1BS073I20,TaaCsp1BS087K23,TaaCsp1BS114O18	Scaff57	5_1BS.sat18-0.50-1.00
microarray	Ta#S12872706	TaaCsp1BS010G02,TaaCsp1BS089A17	Scaff14	4_1BS9-0.84-sat-1.00
microarray	Ta#S12877918	TaaCsp1BS002D09,TaaCsp1BS005D21,TaaCsp1BS005P02,TaaCsp1BS005A04,TaaCsp1BS005E04,TaaCsp1BS005P07,TaaCsp1BS005J19,TaaCsp1BS041C07,TaaCsp1BS078C05	Scaff13,TaaCsp1BS005D21,TaaCsp1BS005P02,TaaCsp1BS005A04,TaaCsp1BS005E04,TaaCsp1BS005P07,TaaCsp1BS005J19	4_1BS9-0.84-sat-1.00,unknown
microarray	Ta#S12885513	TaaCsp1BS052O01	TaaCsp1BS052O01	unknown
microarray	Ta#S12889137	TaaCsp1BS023L01,TaaCsp1BS039O20,TaaCsp1BS039F19	Scaff55,TaaCsp1BS023L01	4_1BS9-0.84-sat-1.00,unknown
microarray	Ta#S12890506	TaaCsp1BS055G01,TaaCsp1BS095H20	Scaff29	1_C-1BS-0.50
microarray	Ta#S12900092	TaaCsp1BS017K04,TaaCsp1BS131J17	Scaff47	3_1BS9-0.84-1.06
microarray	Ta#S12901938	TaaCsp1BS136F13,TaaCsp1BS143N06	Scaff23	1_C-1BS-0.50
microarray	Ta#S12902190	TaaCsp1BS020B03,TaaCsp1BS030J03	TaaCsp1BS020B03,TaaCsp1BS030J03,TaaCsp1BS030J03	unknown
microarray	Ta#S12902312	TaaCsp1BS044I10,TaaCsp1BS111J22	Scaff53	4_1BS9-0.84-sat-1.00
microarray	Ta#S12903019	TaaCsp1BS037B20,TaaCsp1BS037J22,TaaCsp1BS044O12,TaaCsp1BS049O13,TaaCsp1BS138I06	Scaff24	2_1BS10-0.50-0.84
microarray	Ta#S12905137	TaaCsp1BS058L13,TaaCsp1BS103G20,TaaCsp1BS129G21	TaaCsp1BS058L13,TaaCsp1BS103G20,TaaCsp1BS129G21,TaaCsp1BS103G20,TaaCsp1BS129G21	unknown
microarray	Ta#S12906337	TaaCsp1BS009B17,TaaCsp1BS142F23	Scaff48	5_1BS.sat18-0.50-1.00
microarray	Ta#S12906659	TaaCsp1BS022H05,TaaCsp1BS124E12	TaaCsp1BS022H05,TaaCsp1BS124E12,TaaCsp1BS124E12	unknown
microarray	Ta#S12906944	TaaCsp1BS036E11,TaaCsp1BS108I17	Scaff24	2_1BS10-0.50-0.84
microarray	Ta#S12907217	TaaCsp1BS011H07,TaaCsp1BS130M05	TaaCsp1BS011H07,TaaCsp1BS130M05,TaaCsp1BS130M05	unknown
microarray	Ta#S12908264	TaaCsp1BS020H12,TaaCsp1BS020L07,TaaCsp1BS053D10	Scaff56	4_1BS9-0.84-sat-1.00
microarray	Ta#S12912517	TaaCsp1BS069N05,TaaCsp1BS084N18	TaaCsp1BS069N05,TaaCsp1BS084N18,TaaCsp1BS084N18	unknown
microarray	Ta#S12912972	TaaCsp1BS011L09,TaaCsp1BS025D17	Scaff41,Scaff55	2_1BS10-0.50-0.84,4_1BS9-0.84-sat-1.00
microarray	Ta#S12913659	TaaCsp1BS054C04,TaaCsp1BS102D20	Scaff22	3_1BS9-0.84-1.06
microarray	Ta#S12914829	TaaCsp1BS026E20,TaaCsp1BS113E14	TaaCsp1BS026E20,TaaCsp1BS113E14,TaaCsp1BS113E14	unknown
microarray	Ta#S12915069	TaaCsp1BS007P23,TaaCsp1BS060D20	Scaff22	3_1BS9-0.84-1.06
microarray	Ta#S12915213	TaaCsp1BS009J02,TaaCsp1BS015P07,TaaCsp1BS144L23	Scaff28	5_1BS.sat18-0.50-1.00
microarray	Ta#S12915320	TaaCsp1BS125D15	TaaCsp1BS125D15	unknown
microarray	Ta#S12915435	TaaCsp1BS003B11,TaaCsp1BS012P03,TaaCsp1BS036L12,TaaCsp1BS036L19,TaaCsp1BS144L23	Scaff28	5_1BS.sat18-0.50-1.00
microarray	Ta#S12916464	TaaCsp1BS055G01,TaaCsp1BS095H20	Scaff29	1_C-1BS-0.50
microarray	Ta#S12916594	TaaCsp1BS071K11,TaaCsp1BS125E18	Scaff22	3_1BS9-0.84-1.06
microarray	Ta#S12917247	TaaCsp1BS038N21,TaaCsp1BS137F09	Scaff19	1_C-1BS-0.50
microarray	Ta#S12917469	TaaCsp1BS003P24,TaaCsp1BS010A10,TaaCsp1BS015B24,TaaCsp1BS051F11	Scaff36,TaaCsp1BS010A10	2_1BS10-0.50-0.84,unknown
microarray	Ta#S12918537	TaaCsp1BS100F12,TaaCsp1BS116H19	Scaff53	4_1BS9-0.84-sat-1.00
microarray	Ta#S12921327	TaaCsp1BS004J19	TaaCsp1BS004J19	unknown
microarray	Ta#S12922091	TaaCsp1BS021D11,TaaCsp1BS050P12	Scaff22	3_1BS9-0.84-1.06
microarray	Ta#S12922574	TaaCsp1BS003B11,TaaCsp1BS009J02,TaaCsp1BS012P03,TaaCsp1BS014P08,TaaCsp1BS015P07,TaaCsp1BS036L12,TaaCsp1BS036L19,TaaCsp1BS144L23	Scaff28	5_1BS.sat18-0.50-1.00
microarray	Ta#S12922742	TaaCsp1BS093J09	TaaCsp1BS093J09	unknown
microarray	Ta#S12922791	TaaCsp1BS080C12,TaaCsp1BS123C08	TaaCsp1BS080C12,TaaCsp1BS123C08,TaaCsp1BS123C08	unknown
microarray	Ta#S12922853	TaaCsp1BS010I20,TaaCsp1BS029L11	Scaff22,Scaff13	3_1BS9-0.84-1.06,4_1BS9-0.84-sat-1.00
microarray	Ta#S12922889	TaaCsp1BS075K08,TaaCsp1BS098E09	Scaff8	5_1BS.sat18-0.50-1.00
microarray	Ta#S12922901	TaaCsp1BS022H05,TaaCsp1BS124E12	TaaCsp1BS022H05,TaaCsp1BS124E12,TaaCsp1BS124E12	unknown
microarray	Ta#S12922906	TaaCsp1BS022H05,TaaCsp1BS124E12	TaaCsp1BS022H05,TaaCsp1BS124E12,TaaCsp1BS124E12	unknown
microarray	Ta#S12923123	TaaCsp1BS054E23,TaaCsp1BS093F21,TaaCsp1BS093I19,TaaCsp1BS093F09	Scaff19,TaaCsp1BS093F21,TaaCsp1BS093I19,TaaCsp1BS093F09	1_C-1BS-0.50,unknown
microarray	Ta#S12923126	TaaCsp1BS004I19,TaaCsp1BS054E23,TaaCsp1BS093F21,TaaCsp1BS093G13,TaaCsp1BS093I19,TaaCsp1BS093F09,TaaCsp1BS093G23	Scaff23,Scaff19,Scaff53,TaaCsp1BS093F21,TaaCsp1BS093G13,TaaCsp1BS093I19,TaaCsp1BS093F09	1_C-1BS-0.50,4_1BS9-0.84-sat-1.00,unknown
microarray	Ta#S12923181	TaaCsp1BS139P05	Scaff41	2_1BS10-0.50-0.84
microarray	Ta#S12923182	TaaCsp1BS139P05	Scaff41	2_1BS10-0.50-0.84
microarray	Ta#S12923229	TaaCsp1BS057C19,TaaCsp1BS130K03	Scaff45,TaaCsp1BS057C19	1_C-1BS-0.50,unknown
microarray	Ta#S12923242	TaaCsp1BS023B23,TaaCsp1BS132N19	Scaff56,TaaCsp1BS023B23	4_1BS9-0.84-sat-1.00,unknown
microarray	Ta#S12923303	TaaCsp1BS009J02,TaaCsp1BS015P07,TaaCsp1BS144L23	Scaff28	5_1BS.sat18-0.50-1.00
microarray	Ta#S12923304	TaaCsp1BS003B11,TaaCsp1BS012P03,TaaCsp1BS014P08,TaaCsp1BS036L12,TaaCsp1BS036L19,TaaCsp1BS144L23	Scaff28	5_1BS.sat18-0.50-1.00
microarray	Ta#S12923309	TaaCsp1BS004M21,TaaCsp1BS040I11	Scaff36	2_1BS10-0.50-0.84
microarray	Ta#S12924692	TaaCsp1BS053A22	TaaCsp1BS053A22	unknown
microarray	Ta#S12924712	TaaCsp1BS006E05,TaaCsp1BS063I22	Scaff55	4_1BS9-0.84-sat-1.00
microarray	Ta#S12925690	TaaCsp1BS005J06,TaaCsp1BS005L19,TaaCsp1BS005N21,TaaCsp1BS010D06,TaaCsp1BS093P05,TaaCsp1BS098D11	Scaff26,TaaCsp1BS005J06,TaaCsp1BS005L19,TaaCsp1BS005N21,TaaCsp1BS093P05	3_1BS9-0.84-1.06,unknown
microarray	Ta#S12925925	TaaCsp1BS019N22,TaaCsp1BS046F10	Scaff24	2_1BS10-0.50-0.84
microarray	Ta#S12931189	TaaCsp1BS012B12,TaaCsp1BS115O09	Scaff13	4_1BS9-0.84-sat-1.00
microarray	Ta#S12931552	TaaCsp1BS093E08,TaaCsp1BS093K15,TaaCsp1BS093M06,TaaCsp1BS118O01,TaaCsp1BS119B03,TaaCsp1BS144K20	Scaff17,TaaCsp1BS093E08,TaaCsp1BS093K15,TaaCsp1BS093M06,TaaCsp1BS118O01	5_1BS.sat18-0.50-1.00,unknown
microarray	Ta#S12937651	TaaCsp1BS003E12,TaaCsp1BS010H16,TaaCsp1BS011H09	Scaff57,Scaff56,TaaCsp1BS010H16	4_1BS9-0.84-sat-1.00,5_1BS.sat18-0.50-1.00,unknown
microarray	Ta#S12938485	TaaCsp1BS120A17,TaaCsp1BS137D01	Scaff47	3_1BS9-0.84-1.06
microarray	Ta#S12940127	TaaCsp1BS097L13,TaaCsp1BS144P20	Scaff53	4_1BS9-0.84-sat-1.00
microarray	Ta#S12940953	TaaCsp1BS085N18,TaaCsp1BS088G20,TaaCsp1BS113C17,TaaCsp1BS141A13	TaaCsp1BS085N18,TaaCsp1BS088G20,TaaCsp1BS113C17,TaaCsp1BS141A13,TaaCsp1BS088G20,TaaCsp1BS113C17,TaaCsp1BS141A13	unknown
microarray	Ta#S12941974	TaaCsp1BS032F15,TaaCsp1BS133G07	Scaff6	5_1BS.sat18-0.50-1.00
microarray	Ta#S12942097	TaaCsp1BS010A16,TaaCsp1BS033P17,TaaCsp1BS092F20	Scaff28	5_1BS.sat18-0.50-1.00
microarray	Ta#S12942500	TaaCsp1BS002K14	TaaCsp1BS002K14	unknown
microarray	Ta#S12943521	TaaCsp1BS041M04,TaaCsp1BS135L10	Scaff36	2_1BS10-0.50-0.84
microarray	Ta#S12944198	TaaCsp1BS093B24,TaaCsp1BS134J21	Scaff48	5_1BS.sat18-0.50-1.00
microarray	Ta#S12945795	TaaCsp1BS005J17	TaaCsp1BS005J17	unknown
microarray	Ta#S12945892	TaaCsp1BS031H16,TaaCsp1BS113G02	Scaff24	2_1BS10-0.50-0.84
microarray	Ta#S12945942	TaaCsp1BS014A10,TaaCsp1BS037N19,TaaCsp1BS063D17	Scaff33,TaaCsp1BS014A10	5_1BS.sat18-0.50-1.00,unknown
microarray	Ta#S12946088	TaaCsp1BS007G24,TaaCsp1BS050E10	Scaff24	2_1BS10-0.50-0.84
microarray	Ta#S12946649	TaaCsp1BS047P04	TaaCsp1BS047P04	unknown
microarray	Ta#S12946857	TaaCsp1BS002J04,TaaCsp1BS041A19,TaaCsp1BS067A23,TaaCsp1BS128G12	Scaff25	2_1BS10-0.50-0.84
microarray	Ta#S12946939	TaaCsp1BS128F19,TaaCsp1BS130H23	TaaCsp1BS128F19,TaaCsp1BS130H23,TaaCsp1BS130H23	unknown
microarray	Ta#S12948022	TaaCsp1BS015P15,TaaCsp1BS063P12,TaaCsp1BS065F12	Scaff42,Scaff15,Scaff32	1_C-1BS-0.50,4_1BS9-0.84-sat-1.00
microarray	Ta#S12948719	TaaCsp1BS014E23,TaaCsp1BS041C23	Scaff39	3_1BS9-0.84-1.06
microarray	Ta#S12948790	TaaCsp1BS024C18,TaaCsp1BS094M20	Scaff19	1_C-1BS-0.50
microarray	Ta#S12949967	TaaCsp1BS065D02,TaaCsp1BS141O23	TaaCsp1BS065D02,TaaCsp1BS141O23,TaaCsp1BS141O23	unknown
microarray	Ta#S12950879	TaaCsp1BS100A23,TaaCsp1BS140L08	Scaff12,TaaCsp1BS100A23	1_C-1BS-0.50,unknown
microarray	Ta#S12950906	TaaCsp1BS078D21	TaaCsp1BS078D21	unknown
microarray	Ta#S12952316	TaaCsp1BS012B11	Scaff22	3_1BS9-0.84-1.06
microarray	Ta#S12955650	TaaCsp1BS072E24,TaaCsp1BS136P09	Scaff23	1_C-1BS-0.50
microarray	Ta#S12957581	TaaCsp1BS108H08,TaaCsp1BS133L08	Scaff56	4_1BS9-0.84-sat-1.00
microarray	Ta#S12957857	TaaCsp1BS138N17	TaaCsp1BS138N17	unknown
microarray	Ta#S12958178	TaaCsp1BS047C22,TaaCsp1BS136C23	TaaCsp1BS047C22,TaaCsp1BS136C23,TaaCsp1BS136C23	unknown
microarray	Ta#S12958377	TaaCsp1BS008M12	TaaCsp1BS008M12	unknown
microarray	Ta#S12958642	TaaCsp1BS001O23,TaaCsp1BS038P15,TaaCsp1BS039F17	Scaff49	4_1BS9-0.84-sat-1.00
microarray	Ta#S12959612	TaaCsp1BS028M20,TaaCsp1BS042C13	Scaff56,TaaCsp1BS042C13	4_1BS9-0.84-sat-1.00,unknown
microarray	Ta#S12960599	TaaCsp1BS133E17,TaaCsp1BS137B20	Scaff6	5_1BS.sat18-0.50-1.00
microarray	Ta#S12960781	TaaCsp1BS046A14,TaaCsp1BS054O02,TaaCsp1BS122N14	Scaff24	2_1BS10-0.50-0.84
microarray	Ta#S12961714	TaaCsp1BS134I17	Scaff24	2_1BS10-0.50-0.84
microarray	Ta#S12961963	TaaCsp1BS019A18,TaaCsp1BS032J11,TaaCsp1BS133F02	TaaCsp1BS019A18,TaaCsp1BS032J11,TaaCsp1BS133F02,TaaCsp1BS032J11,TaaCsp1BS133F02	unknown
microarray	Ta#S12962522	TaaCsp1BS123N07,TaaCsp1BS123E10,TaaCsp1BS132J04	Scaff10	1_C-1BS-0.50
microarray	Ta#S12965239	TaaCsp1BS115I05,TaaCsp1BS121D11	Scaff27	5_1BS.sat18-0.50-1.00
microarray	Ta#S12965245	TaaCsp1BS059E05,TaaCsp1BS126K02	TaaCsp1BS059E05,TaaCsp1BS126K02,TaaCsp1BS126K02	unknown
microarray	Ta#S12966353	TaaCsp1BS130J03	Scaff54	1_C-1BS-0.50
microarray	Ta#S12969902	TaaCsp1BS003B11,TaaCsp1BS012P03,TaaCsp1BS036L12,TaaCsp1BS144L23	Scaff28	5_1BS.sat18-0.50-1.00
microarray	Ta#S12977459	TaaCsp1BS009M12,TaaCsp1BS127P06	Scaff22	3_1BS9-0.84-1.06
microarray	Ta#S12979766	TaaCsp1BS008K13,TaaCsp1BS010A16,TaaCsp1BS026J21,TaaCsp1BS052G24,TaaCsp1BS075K13,TaaCsp1BS093C21,TaaCsp1BS093C19,TaaCsp1BS093E05,TaaCsp1BS093I24,TaaCsp1BS093J24,TaaCsp1BS093K02,TaaCsp1BS093N05,TaaCsp1BS093N13,TaaCsp1BS097K09,TaaCsp1BS097A04,TaaCsp1BS097C01	Scaff57,Scaff23,Scaff56,Scaff28,TaaCsp1BS008K13,TaaCsp1BS052G24,TaaCsp1BS075K13,TaaCsp1BS093C21,TaaCsp1BS093C19,TaaCsp1BS093E05,TaaCsp1BS093I24,TaaCsp1BS093J24,TaaCsp1BS093N05,TaaCsp1BS097K09,TaaCsp1BS097A04,TaaCsp1BS097C01	1_C-1BS-0.50,4_1BS9-0.84-sat-1.00,5_1BS.sat18-0.50-1.00,unknown
microarray	Ta#S12979922	TaaCsp1BS132J19,TaaCsp1BS139H21	Scaff24,TaaCsp1BS132J19	2_1BS10-0.50-0.84,unknown
microarray	Ta#S12979989	TaaCsp1BS003A14,TaaCsp1BS055F14	TaaCsp1BS003A14,TaaCsp1BS055F14,TaaCsp1BS055F14	unknown
microarray	Ta#S12983177	TaaCsp1BS055C24	TaaCsp1BS055C24	unknown
microarray	Ta#S12985521	TaaCsp1BS001M21,TaaCsp1BS018B09	Scaff27	5_1BS.sat18-0.50-1.00
microarray	Ta#S12985910	TaaCsp1BS138B10	Scaff16	1_C-1BS-0.50
microarray	Ta#S12986569	TaaCsp1BS015D04,TaaCsp1BS091I18,TaaCsp1BS104C17,TaaCsp1BS109H11	Scaff48,Scaff8	5_1BS.sat18-0.50-1.00
microarray	Ta#S12988545	TaaCsp1BS005G17,TaaCsp1BS100A23	Scaff12,TaaCsp1BS100A23	1_C-1BS-0.50,unknown
microarray	Ta#S12989458	TaaCsp1BS144A04	TaaCsp1BS144A04	unknown
microarray	Ta#S12989750	TaaCsp1BS009H23,TaaCsp1BS040O08,TaaCsp1BS130D06,TaaCsp1BS143K14	Scaff34	5_1BS.sat18-0.50-1.00
microarray	Ta#S12990043	TaaCsp1BS069N22,TaaCsp1BS070C10,TaaCsp1BS139J15	Scaff27,Scaff23,TaaCsp1BS139J15	1_C-1BS-0.50,5_1BS.sat18-0.50-1.00,unknown
microarray	Ta#S12990054	TaaCsp1BS027A13,TaaCsp1BS092L01	TaaCsp1BS027A13,TaaCsp1BS092L01,TaaCsp1BS092L01	unknown
microarray	Ta#S12990087	TaaCsp1BS011K01,TaaCsp1BS117A07	TaaCsp1BS011K01,TaaCsp1BS117A07,TaaCsp1BS117A07	unknown
microarray	Ta#S12990113	TaaCsp1BS039M23,TaaCsp1BS043J08	TaaCsp1BS039M23,TaaCsp1BS043J08,TaaCsp1BS043J08	unknown
microarray	Ta#S12990254	TaaCsp1BS001L03,TaaCsp1BS004C17,TaaCsp1BS050H19	Scaff33,Scaff56,TaaCsp1BS004C17	4_1BS9-0.84-sat-1.00,5_1BS.sat18-0.50-1.00,unknown
microarray	Ta#S12990328	TaaCsp1BS099P02,TaaCsp1BS113K04	Scaff2	1_C-1BS-0.50
microarray	Ta#S12990444	TaaCsp1BS051G14,TaaCsp1BS078K21	Scaff26	3_1BS9-0.84-1.06
microarray	Ta#S12990554	TaaCsp1BS133E17,TaaCsp1BS137B20	Scaff6	5_1BS.sat18-0.50-1.00
microarray	Ta#S12991106	TaaCsp1BS015C12,TaaCsp1BS119B03	Scaff17	5_1BS.sat18-0.50-1.00
microarray	Ta#S12991902	TaaCsp1BS112J22,TaaCsp1BS118O03	Scaff27	5_1BS.sat18-0.50-1.00
microarray	Ta#S12994103	TaaCsp1BS005N19	TaaCsp1BS005N19	unknown
microarray	Ta#S12994122	TaaCsp1BS018K21,TaaCsp1BS111C22	TaaCsp1BS018K21,TaaCsp1BS111C22,TaaCsp1BS111C22	unknown
microarray	Ta#S12994156	TaaCsp1BS126L10,TaaCsp1BS136G17	Scaff56,TaaCsp1BS136G17	4_1BS9-0.84-sat-1.00,unknown
microarray	Ta#S12994232	TaaCsp1BS108E20,TaaCsp1BS138J18	Scaff20	2_1BS10-0.50-0.84
microarray	Ta#S12994266	TaaCsp1BS061B14,TaaCsp1BS110I24	Scaff55	4_1BS9-0.84-sat-1.00
microarray	Ta#S12994659	TaaCsp1BS012D24,TaaCsp1BS041E20	Scaff42	1_C-1BS-0.50
microarray	Ta#S12994757	TaaCsp1BS004D06,TaaCsp1BS019D21,TaaCsp1BS034K04,TaaCsp1BS095L02	Scaff22	3_1BS9-0.84-1.06
microarray	Ta#S12994859	TaaCsp1BS009D16,TaaCsp1BS132H11	Scaff22	3_1BS9-0.84-1.06
microarray	Ta#S12995480	TaaCsp1BS077F18,TaaCsp1BS113N05	Scaff40	3_1BS9-0.84-1.06
microarray	Ta#S12995741	TaaCsp1BS131B17	TaaCsp1BS131B17	unknown
microarray	Ta#S12995781	TaaCsp1BS044K19,TaaCsp1BS093C21,TaaCsp1BS093C17,TaaCsp1BS093I02,TaaCsp1BS093C15,TaaCsp1BS114G11	Scaff55,TaaCsp1BS044K19,TaaCsp1BS093C21,TaaCsp1BS093C17,TaaCsp1BS093I02,TaaCsp1BS093C15	4_1BS9-0.84-sat-1.00,unknown
microarray	Ta#S12996512	TaaCsp1BS073I20,TaaCsp1BS087K23,TaaCsp1BS114O18	Scaff57	5_1BS.sat18-0.50-1.00
microarray	Ta#S12998706	TaaCsp1BS002K15,TaaCsp1BS003E20,TaaCsp1BS029B08	Scaff53	4_1BS9-0.84-sat-1.00
microarray	Ta#S12999045	TaaCsp1BS051I15,TaaCsp1BS093B24	Scaff48	5_1BS.sat18-0.50-1.00
microarray	Ta#S13001573	TaaCsp1BS005C12,TaaCsp1BS005D01,TaaCsp1BS005N03,TaaCsp1BS010J24,TaaCsp1BS010K20,TaaCsp1BS010L04,TaaCsp1BS011J11,TaaCsp1BS088H18,TaaCsp1BS093I24,TaaCsp1BS098L24	Scaff53,TaaCsp1BS005D01,TaaCsp1BS005N03,TaaCsp1BS010J24,TaaCsp1BS010K20,TaaCsp1BS010L04,TaaCsp1BS093I24	4_1BS9-0.84-sat-1.00,unknown
microarray	Ta#S13003700	TaaCsp1BS006B16,TaaCsp1BS045L16	Scaff8	5_1BS.sat18-0.50-1.00
microarray	Ta#S13010601	TaaCsp1BS027K08,TaaCsp1BS089L07	TaaCsp1BS027K08,TaaCsp1BS089L07,TaaCsp1BS089L07	unknown
microarray	Ta#S13015107	TaaCsp1BS010O15,TaaCsp1BS019C10,TaaCsp1BS096J10,TaaCsp1BS135H10	Scaff18,TaaCsp1BS010O15,TaaCsp1BS135H10	3_1BS9-0.84-1.06,unknown
microarray	Ta#S13019999	TaaCsp1BS004O24,TaaCsp1BS009G12,TaaCsp1BS010N01	Scaff21,TaaCsp1BS010N01	1_C-1BS-0.50,unknown
microarray	Ta#S13020085	TaaCsp1BS016G02,TaaCsp1BS132O03	TaaCsp1BS016G02,TaaCsp1BS132O03,TaaCsp1BS132O03	unknown
microarray	Ta#S13020093	TaaCsp1BS076H17,TaaCsp1BS100I21	Scaff54	1_C-1BS-0.50
microarray	Ta#S13020825	TaaCsp1BS061K05,TaaCsp1BS084E02,TaaCsp1BS136E05	TaaCsp1BS061K05,TaaCsp1BS084E02,TaaCsp1BS136E05,TaaCsp1BS084E02,TaaCsp1BS136E05	unknown
microarray	Ta#S13022144	TaaCsp1BS043L09,TaaCsp1BS117E19	TaaCsp1BS043L09,TaaCsp1BS117E19,TaaCsp1BS117E19	unknown
microarray	Ta#S13022687	TaaCsp1BS032L23	TaaCsp1BS032L23	unknown
microarray	Ta#S13025649	TaaCsp1BS009J02,TaaCsp1BS015P07,TaaCsp1BS144L23	Scaff28	5_1BS.sat18-0.50-1.00
microarray	Ta#S13028037	TaaCsp1BS001B23,TaaCsp1BS037D13,TaaCsp1BS080B07	TaaCsp1BS001B23,TaaCsp1BS037D13,TaaCsp1BS080B07,TaaCsp1BS037D13,TaaCsp1BS080B07	unknown
microarray	Ta#S13031663	TaaCsp1BS015K19,TaaCsp1BS132J23	Scaff42	1_C-1BS-0.50
microarray	Ta#S13034065	TaaCsp1BS103E20,TaaCsp1BS118K01	TaaCsp1BS103E20,TaaCsp1BS118K01,TaaCsp1BS118K01	unknown
microarray	Ta#S13043582	TaaCsp1BS054D05,TaaCsp1BS068L09	TaaCsp1BS054D05,TaaCsp1BS068L09,TaaCsp1BS068L09	unknown
microarray	Ta#S13043621	TaaCsp1BS009B17,TaaCsp1BS142F23	Scaff48	5_1BS.sat18-0.50-1.00
microarray	Ta#S13044175	TaaCsp1BS008O07,TaaCsp1BS010H15,TaaCsp1BS010J21	Scaff53,TaaCsp1BS010H15,TaaCsp1BS010J21	4_1BS9-0.84-sat-1.00,unknown
microarray	Ta#S13045438	TaaCsp1BS075N02,TaaCsp1BS120C12	Scaff52	4_1BS9-0.84-sat-1.00
microarray	Ta#S13046236_a	TaaCsp1BS022H01,TaaCsp1BS100P19,TaaCsp1BS106F04	Scaff54,TaaCsp1BS100P19,TaaCsp1BS106F04	1_C-1BS-0.50,unknown
microarray	Ta#S13046236_b	TaaCsp1BS019I12,TaaCsp1BS110N22	Scaff42	1_C-1BS-0.50
microarray	Ta#S13046262	TaaCsp1BS003B11,TaaCsp1BS012P03,TaaCsp1BS036L12,TaaCsp1BS144L23	Scaff28	5_1BS.sat18-0.50-1.00
microarray	Ta#S13046978	TaaCsp1BS003B11,TaaCsp1BS012P03,TaaCsp1BS014P08,TaaCsp1BS036L12,TaaCsp1BS036L19	Scaff28	5_1BS.sat18-0.50-1.00
microarray	Ta#S13048251	TaaCsp1BS075K08,TaaCsp1BS098E09	Scaff8	5_1BS.sat18-0.50-1.00
microarray	Ta#S13048872	TaaCsp1BS079D04,TaaCsp1BS080H09,TaaCsp1BS142I16	TaaCsp1BS079D04,TaaCsp1BS080H09,TaaCsp1BS142I16,TaaCsp1BS080H09,TaaCsp1BS142I16	unknown
microarray	Ta#S13049136	TaaCsp1BS041M04,TaaCsp1BS135L10	Scaff36	2_1BS10-0.50-0.84
microarray	Ta#S13049530	TaaCsp1BS087D10,TaaCsp1BS133N12,TaaCsp1BS143B09	Scaff6,TaaCsp1BS087D10	5_1BS.sat18-0.50-1.00,unknown
microarray	Ta#S13050858	TaaCsp1BS010K20,TaaCsp1BS010L04	TaaCsp1BS010K20,TaaCsp1BS010L04,TaaCsp1BS010L04	unknown
microarray	Ta#S13052814	TaaCsp1BS009H23,TaaCsp1BS130D06	Scaff34	5_1BS.sat18-0.50-1.00
microarray	Ta#S13052848	TaaCsp1BS100A23,TaaCsp1BS140L08	Scaff12,TaaCsp1BS100A23	1_C-1BS-0.50,unknown
microarray	Ta#S13053075	TaaCsp1BS001E13,TaaCsp1BS004C23,TaaCsp1BS010A07,TaaCsp1BS010C15,TaaCsp1BS029L11,TaaCsp1BS052G24,TaaCsp1BS054C24,TaaCsp1BS054C04,TaaCsp1BS100P19,TaaCsp1BS102D20,TaaCsp1BS103A17,TaaCsp1BS104B17,TaaCsp1BS106F04,TaaCsp1BS106N09,TaaCsp1BS123O02,TaaCsp1BS123O05,TaaCsp1BS124H14,TaaCsp1BS124J14,TaaCsp1BS125K08,TaaCsp1BS133E17,TaaCsp1BS133H10,TaaCsp1BS133P16	Scaff22,Scaff14,Scaff12,Scaff40,Scaff6,TaaCsp1BS010A07,TaaCsp1BS010C15,TaaCsp1BS052G24,TaaCsp1BS100P19,TaaCsp1BS103A17,TaaCsp1BS104B17,TaaCsp1BS106F04,TaaCsp1BS106N09,TaaCsp1BS124H14,TaaCsp1BS124J14,TaaCsp1BS125K08,TaaCsp1BS133P16	1_C-1BS-0.50,3_1BS9-0.84-1.06,4_1BS9-0.84-sat-1.00,5_1BS.sat18-0.50-1.00,unknown
microarray	Ta#S13053966	TaaCsp1BS027K08,TaaCsp1BS089L07	TaaCsp1BS027K08,TaaCsp1BS089L07,TaaCsp1BS089L07	unknown
microarray	Ta#S13057626	TaaCsp1BS067J03,TaaCsp1BS093C21,TaaCsp1BS093C16,TaaCsp1BS093C17,TaaCsp1BS093D07,TaaCsp1BS093D19,TaaCsp1BS134H16	Scaff56,TaaCsp1BS067J03,TaaCsp1BS093C21,TaaCsp1BS093C16,TaaCsp1BS093C17,TaaCsp1BS093D07,TaaCsp1BS134H16	4_1BS9-0.84-sat-1.00,unknown
microarray	Ta#S13091963	TaaCsp1BS003A14,TaaCsp1BS055F14	TaaCsp1BS003A14,TaaCsp1BS055F14,TaaCsp1BS055F14	unknown
microarray	Ta#S13104231	TaaCsp1BS082J23,TaaCsp1BS140J04	Scaff27	5_1BS.sat18-0.50-1.00
microarray	Ta#S13109282	TaaCsp1BS003B11,TaaCsp1BS012P03,TaaCsp1BS014P08,TaaCsp1BS036L12,TaaCsp1BS036L19,TaaCsp1BS144L23	Scaff28	5_1BS.sat18-0.50-1.00
microarray	Ta#S13109564	TaaCsp1BS091L08,TaaCsp1BS093H19,TaaCsp1BS094A16	TaaCsp1BS091L08,TaaCsp1BS093H19,TaaCsp1BS094A16,TaaCsp1BS093H19,TaaCsp1BS094A16	unknown
microarray	Ta#S13117609	TaaCsp1BS096O15	TaaCsp1BS096O15	unknown
microarray	Ta#S13118504	TaaCsp1BS005L24,TaaCsp1BS141B13	Scaff18	3_1BS9-0.84-1.06
microarray	Ta#S13119797	TaaCsp1BS136P09,TaaCsp1BS137M22	Scaff23	1_C-1BS-0.50
microarray	Ta#S13122204	TaaCsp1BS010H17,TaaCsp1BS042B15	Scaff55	4_1BS9-0.84-sat-1.00
microarray	Ta#S13122648	TaaCsp1BS010A17,TaaCsp1BS010C02,TaaCsp1BS010K20,TaaCsp1BS010F06,TaaCsp1BS012H22,TaaCsp1BS013F23,TaaCsp1BS013P05,TaaCsp1BS057E04,TaaCsp1BS064P06,TaaCsp1BS065I01,TaaCsp1BS065C23,TaaCsp1BS093I22,TaaCsp1BS093C18,TaaCsp1BS093C19,TaaCsp1BS093E17,TaaCsp1BS093E19,TaaCsp1BS093G21,TaaCsp1BS093I24,TaaCsp1BS093C20,TaaCsp1BS093G20,TaaCsp1BS093G23,TaaCsp1BS094G23,TaaCsp1BS117I13,TaaCsp1BS118A24	Scaff42,Scaff27,Scaff23,Scaff56,Scaff24,Scaff15,Scaff16,TaaCsp1BS010A17,TaaCsp1BS010K20,TaaCsp1BS013P05,TaaCsp1BS057E04,TaaCsp1BS064P06,TaaCsp1BS065I01,TaaCsp1BS093I22,TaaCsp1BS093C18,TaaCsp1BS093C19,TaaCsp1BS093E17,TaaCsp1BS093E19,TaaCsp1BS093I24,TaaCsp1BS093C20	1_C-1BS-0.50,2_1BS10-0.50-0.84,4_1BS9-0.84-sat-1.00,5_1BS.sat18-0.50-1.00,unknown
microarray	Ta#S13126265	TaaCsp1BS002E09,TaaCsp1BS057C11,TaaCsp1BS086A16	Scaff42	1_C-1BS-0.50
microarray	Ta#S13126613	TaaCsp1BS007P03,TaaCsp1BS019P04,TaaCsp1BS093E02,TaaCsp1BS093E08,TaaCsp1BS093G20	Scaff24,TaaCsp1BS093E02,TaaCsp1BS093E08,TaaCsp1BS093G20	2_1BS10-0.50-0.84,unknown
microarray	Ta#S13128336	TaaCsp1BS059L24,TaaCsp1BS133I19	Scaff42	1_C-1BS-0.50
microarray	Ta#S13130279	TaaCsp1BS131N19,TaaCsp1BS140C23,TaaCsp1BS142I22	TaaCsp1BS131N19,TaaCsp1BS140C23,TaaCsp1BS142I22,TaaCsp1BS140C23,TaaCsp1BS142I22	unknown
microarray	Ta#S13130411	TaaCsp1BS091L08,TaaCsp1BS093H19,TaaCsp1BS094A16	TaaCsp1BS091L08,TaaCsp1BS093H19,TaaCsp1BS094A16,TaaCsp1BS093H19,TaaCsp1BS094A16	unknown
microarray	Ta#S13130437	TaaCsp1BS050F05,TaaCsp1BS101J19,TaaCsp1BS137F06	TaaCsp1BS050F05,TaaCsp1BS101J19,TaaCsp1BS137F06,TaaCsp1BS101J19,TaaCsp1BS137F06	unknown
microarray	Ta#S13130727	TaaCsp1BS010N08,TaaCsp1BS059K21	Scaff42	1_C-1BS-0.50
microarray	Ta#S13131937	TaaCsp1BS022H05,TaaCsp1BS124E12	TaaCsp1BS022H05,TaaCsp1BS124E12,TaaCsp1BS124E12	unknown
microarray	Ta#S13131957	TaaCsp1BS005F06,TaaCsp1BS071E18	TaaCsp1BS005F06,TaaCsp1BS071E18,TaaCsp1BS071E18	unknown
microarray	Ta#S13132357	TaaCsp1BS120B17,TaaCsp1BS128O09	TaaCsp1BS120B17,TaaCsp1BS128O09,TaaCsp1BS128O09	unknown
microarray	Ta#S13132629	TaaCsp1BS022D19,TaaCsp1BS023O10	Scaff38	4_1BS9-0.84-sat-1.00
microarray	Ta#S13134963	TaaCsp1BS050F05,TaaCsp1BS101J19,TaaCsp1BS137F06	TaaCsp1BS050F05,TaaCsp1BS101J19,TaaCsp1BS137F06,TaaCsp1BS101J19,TaaCsp1BS137F06	unknown
microarray	Ta#S13135130	TaaCsp1BS002F24,TaaCsp1BS003H15,TaaCsp1BS005F11,TaaCsp1BS005M01,TaaCsp1BS005F19,TaaCsp1BS005L12,TaaCsp1BS005A20,TaaCsp1BS005A24,TaaCsp1BS005C17,TaaCsp1BS005C20,TaaCsp1BS005D06,TaaCsp1BS005I20,TaaCsp1BS005J04,TaaCsp1BS005J13,TaaCsp1BS005L17,TaaCsp1BS057A23,TaaCsp1BS059A21,TaaCsp1BS060A23,TaaCsp1BS060C23,TaaCsp1BS071A13,TaaCsp1BS080B17,TaaCsp1BS115E19,TaaCsp1BS118E01,TaaCsp1BS118K01	Scaff23,Scaff15,Scaff53,Scaff9,TaaCsp1BS005F11,TaaCsp1BS005F19,TaaCsp1BS005L12,TaaCsp1BS005A20,TaaCsp1BS005A24,TaaCsp1BS005C20,TaaCsp1BS005D06,TaaCsp1BS005I20,TaaCsp1BS005J04,TaaCsp1BS005J13,TaaCsp1BS005L17,TaaCsp1BS060A23,TaaCsp1BS118K01	1_C-1BS-0.50,4_1BS9-0.84-sat-1.00,unknown
microarray	Ta#S13135420	TaaCsp1BS019E05,TaaCsp1BS022D19,TaaCsp1BS023O10	Scaff38	4_1BS9-0.84-sat-1.00
microarray	Ta#S13137049	TaaCsp1BS021C14,TaaCsp1BS092B10	Scaff55	4_1BS9-0.84-sat-1.00
microarray	Ta#S13137085	TaaCsp1BS020E03,TaaCsp1BS103F02	TaaCsp1BS020E03,TaaCsp1BS103F02,TaaCsp1BS103F02	unknown
microarray	Ta#S13137775	TaaCsp1BS001H15,TaaCsp1BS019I02,TaaCsp1BS096F20,TaaCsp1BS096H20	Scaff24,Scaff14	2_1BS10-0.50-0.84,4_1BS9-0.84-sat-1.00
microarray	Ta#S13137899	TaaCsp1BS008F18,TaaCsp1BS051C19	Scaff4,TaaCsp1BS008F18	1_C-1BS-0.50,unknown
microarray	Ta#S13138543	TaaCsp1BS003L10,TaaCsp1BS039B16,TaaCsp1BS138K07	Scaff42,TaaCsp1BS138K07	1_C-1BS-0.50,unknown
microarray	Ta#S13138652	TaaCsp1BS058K21,TaaCsp1BS067K15	Scaff14,TaaCsp1BS058K21	4_1BS9-0.84-sat-1.00,unknown
microarray	Ta#S13138913	TaaCsp1BS008M08,TaaCsp1BS057A23	Scaff24,Scaff15	2_1BS10-0.50-0.84,4_1BS9-0.84-sat-1.00
microarray	Ta#S13139021	TaaCsp1BS001D03,TaaCsp1BS004L12,TaaCsp1BS005D21,TaaCsp1BS005E18,TaaCsp1BS005F12,TaaCsp1BS005F15,TaaCsp1BS035D21,TaaCsp1BS038I16,TaaCsp1BS042B04,TaaCsp1BS042C05,TaaCsp1BS042C07,TaaCsp1BS042C22,TaaCsp1BS042E07,TaaCsp1BS042E17,TaaCsp1BS105O16	Scaff20,Scaff56,Scaff39,Scaff13,Scaff18,TaaCsp1BS004L12,TaaCsp1BS005D21,TaaCsp1BS005F15,TaaCsp1BS042C05,TaaCsp1BS042C07,TaaCsp1BS042E07,TaaCsp1BS042E17	2_1BS10-0.50-0.84,3_1BS9-0.84-1.06,4_1BS9-0.84-sat-1.00,unknown
microarray	Ta#S13139267	TaaCsp1BS023D06,TaaCsp1BS127N18	Scaff49	4_1BS9-0.84-sat-1.00
microarray	Ta#S13141153	TaaCsp1BS007C05,TaaCsp1BS009D15,TaaCsp1BS032G11,TaaCsp1BS092D21	Scaff16,TaaCsp1BS032G11,TaaCsp1BS092D21	1_C-1BS-0.50,unknown
microarray	Ta#S13141535	TaaCsp1BS029H11,TaaCsp1BS098E13	Scaff16	1_C-1BS-0.50
microarray	Ta#S13141989	TaaCsp1BS041E21,TaaCsp1BS042E07	TaaCsp1BS041E21,TaaCsp1BS042E07,TaaCsp1BS042E07	unknown
microarray	Ta#S13142425	TaaCsp1BS120A15	TaaCsp1BS120A15	unknown
microarray	Ta#S13144860	TaaCsp1BS100A17	Scaff19	1_C-1BS-0.50
microarray	Ta#S13145590	TaaCsp1BS004C17,TaaCsp1BS004H21,TaaCsp1BS004H19,TaaCsp1BS023K14,TaaCsp1BS143C04,TaaCsp1BS144A04,TaaCsp1BS144A10,TaaCsp1BS144A11,TaaCsp1BS144K24	Scaff55,Scaff56,TaaCsp1BS004C17,TaaCsp1BS004H21,TaaCsp1BS004H19,TaaCsp1BS143C04,TaaCsp1BS144A04,TaaCsp1BS144A10	4_1BS9-0.84-sat-1.00,unknown
microarray	Ta#S13146459	TaaCsp1BS061N23,TaaCsp1BS090M05	TaaCsp1BS061N23,TaaCsp1BS090M05,TaaCsp1BS090M05	unknown
microarray	Ta#S13148593	TaaCsp1BS012P15,TaaCsp1BS142G14	Scaff43	1_C-1BS-0.50
microarray	Ta#S13151141	TaaCsp1BS050D14,TaaCsp1BS067J07	TaaCsp1BS050D14,TaaCsp1BS067J07,TaaCsp1BS067J07	unknown
microarray	Ta#S13151325	TaaCsp1BS020B03,TaaCsp1BS030J03	TaaCsp1BS020B03,TaaCsp1BS030J03,TaaCsp1BS030J03	unknown
microarray	Ta#S13153566	TaaCsp1BS022K16,TaaCsp1BS050O12	Scaff13	4_1BS9-0.84-sat-1.00
microarray	Ta#S13153906	TaaCsp1BS023H12,TaaCsp1BS070D11,TaaCsp1BS119F15	Scaff19	1_C-1BS-0.50
microarray	Ta#S13153956	TaaCsp1BS129I20,TaaCsp1BS140P18	Scaff24	2_1BS10-0.50-0.84
microarray	Ta#S13154406	TaaCsp1BS027A22,TaaCsp1BS134E14	TaaCsp1BS027A22,TaaCsp1BS134E14,TaaCsp1BS134E14	unknown
microarray	Ta#S13156200	TaaCsp1BS094K02	TaaCsp1BS094K02	unknown
microarray	Ta#S13157394	TaaCsp1BS010J19,TaaCsp1BS011H22,TaaCsp1BS059K04	Scaff56,TaaCsp1BS010J19	4_1BS9-0.84-sat-1.00,unknown
microarray	Ta#S13157600	TaaCsp1BS019E05,TaaCsp1BS022D19,TaaCsp1BS023O10	Scaff38	4_1BS9-0.84-sat-1.00
microarray	Ta#S13158746	TaaCsp1BS010F06,TaaCsp1BS013F23,TaaCsp1BS013P05,TaaCsp1BS064P06,TaaCsp1BS093C18,TaaCsp1BS093C19,TaaCsp1BS093G21	Scaff56,Scaff15,TaaCsp1BS013P05,TaaCsp1BS064P06,TaaCsp1BS093C18,TaaCsp1BS093C19	4_1BS9-0.84-sat-1.00,unknown
microarray	Ta#S13158756	TaaCsp1BS001D16,TaaCsp1BS022C02	Scaff53	4_1BS9-0.84-sat-1.00
microarray	Ta#S13159254	TaaCsp1BS022P17,TaaCsp1BS129L08	Scaff24	2_1BS10-0.50-0.84
microarray	Ta#S13159920	TaaCsp1BS008A03,TaaCsp1BS070A18,TaaCsp1BS140F14	Scaff24,TaaCsp1BS008A03	2_1BS10-0.50-0.84,unknown
microarray	Ta#S13160910	TaaCsp1BS002F06,TaaCsp1BS002I23	Scaff47	3_1BS9-0.84-1.06
microarray	Ta#S13161200	TaaCsp1BS023E04,TaaCsp1BS028C16	TaaCsp1BS023E04,TaaCsp1BS028C16,TaaCsp1BS028C16	unknown
microarray	Ta#S13161521	TaaCsp1BS139I10	TaaCsp1BS139I10	unknown
microarray	Ta#S13163201	TaaCsp1BS017O09,TaaCsp1BS103F02	TaaCsp1BS017O09,TaaCsp1BS103F02,TaaCsp1BS103F02	unknown
microarray	Ta#S13163326	TaaCsp1BS139L11	Scaff39	3_1BS9-0.84-1.06
microarray	Ta#S13164284	TaaCsp1BS006L23,TaaCsp1BS063D17	Scaff33	5_1BS.sat18-0.50-1.00
microarray	Ta#S13165541	TaaCsp1BS013M22,TaaCsp1BS120B15	Scaff22	3_1BS9-0.84-1.06
microarray	Ta#S13166118	TaaCsp1BS030I17,TaaCsp1BS093F06	Scaff55	4_1BS9-0.84-sat-1.00
microarray	Ta#S13167056	TaaCsp1BS023D14,TaaCsp1BS139P12	Scaff57	5_1BS.sat18-0.50-1.00
microarray	Ta#S13168628	TaaCsp1BS086G23,TaaCsp1BS141E12	Scaff3	1_C-1BS-0.50
microarray	Ta#S13168909	TaaCsp1BS017O09,TaaCsp1BS103F02	TaaCsp1BS017O09,TaaCsp1BS103F02,TaaCsp1BS103F02	unknown
microarray	Ta#S13171051	TaaCsp1BS015E01,TaaCsp1BS024K14	TaaCsp1BS015E01,TaaCsp1BS024K14,TaaCsp1BS024K14	unknown
microarray	Ta#S13173043	TaaCsp1BS004M18,TaaCsp1BS095I16,TaaCsp1BS143B19	Scaff43	1_C-1BS-0.50
microarray	Ta#S13174402	TaaCsp1BS001K03,TaaCsp1BS144L22	Scaff23	1_C-1BS-0.50
microarray	Ta#S13175229	TaaCsp1BS020B03,TaaCsp1BS030J03,TaaCsp1BS085E24	TaaCsp1BS020B03,TaaCsp1BS030J03,TaaCsp1BS085E24,TaaCsp1BS030J03,TaaCsp1BS085E24	unknown
microarray	Ta#S13175290	TaaCsp1BS070G07,TaaCsp1BS094H23	Scaff49	4_1BS9-0.84-sat-1.00
microarray	Ta#S13175843	TaaCsp1BS005I04,TaaCsp1BS007H02,TaaCsp1BS013A23,TaaCsp1BS022C08,TaaCsp1BS042I24,TaaCsp1BS042J07,TaaCsp1BS042C02,TaaCsp1BS042C13	Scaff48,TaaCsp1BS005I04,TaaCsp1BS042I24,TaaCsp1BS042J07,TaaCsp1BS042C02,TaaCsp1BS042C13	5_1BS.sat18-0.50-1.00,unknown
microarray	Ta#S13180764	TaaCsp1BS092C11,TaaCsp1BS134G18	TaaCsp1BS092C11,TaaCsp1BS134G18,TaaCsp1BS134G18	unknown
microarray	Ta#S13181605	TaaCsp1BS020E17,TaaCsp1BS128L19	Scaff56	4_1BS9-0.84-sat-1.00
microarray	Ta#S13181890	TaaCsp1BS045L13,TaaCsp1BS133A21	TaaCsp1BS045L13,TaaCsp1BS133A21,TaaCsp1BS133A21	unknown
microarray	Ta#S13182249_a	TaaCsp1BS010J22,TaaCsp1BS141J24	Scaff54,TaaCsp1BS141J24	1_C-1BS-0.50,unknown
microarray	Ta#S13182249_b	TaaCsp1BS009B17,TaaCsp1BS142F23	Scaff48	5_1BS.sat18-0.50-1.00
microarray	Ta#S13183313	TaaCsp1BS008M08,TaaCsp1BS141O03	Scaff24	2_1BS10-0.50-0.84
microarray	Ta#S13183782	TaaCsp1BS013G15,TaaCsp1BS022L12,TaaCsp1BS049J13	TaaCsp1BS013G15,TaaCsp1BS022L12,TaaCsp1BS049J13,TaaCsp1BS022L12,TaaCsp1BS049J13	unknown
microarray	Ta#S13184289	TaaCsp1BS006A08,TaaCsp1BS024L18	TaaCsp1BS006A08,TaaCsp1BS024L18,TaaCsp1BS024L18	unknown
microarray	Ta#S13185512	TaaCsp1BS003K13,TaaCsp1BS142G14	Scaff43	1_C-1BS-0.50
microarray	Ta#S13185862	TaaCsp1BS002L23,TaaCsp1BS106P10	TaaCsp1BS002L23,TaaCsp1BS106P10,TaaCsp1BS106P10	unknown
microarray	Ta#S13188474	TaaCsp1BS093D23,TaaCsp1BS093C15	TaaCsp1BS093D23,TaaCsp1BS093C15,TaaCsp1BS093C15	unknown
microarray	Ta#S13189218	TaaCsp1BS001K03,TaaCsp1BS144L22	Scaff23	1_C-1BS-0.50
microarray	Ta#S13190606	TaaCsp1BS003A06,TaaCsp1BS012A06	Scaff39	3_1BS9-0.84-1.06
microarray	Ta#S37858180	TaaCsp1BS070C10,TaaCsp1BS140J04	Scaff27	5_1BS.sat18-0.50-1.00
microarray	Ta#S32699336	TaaCsp1BS003L11,TaaCsp1BS052M19,TaaCsp1BS112J22	Scaff27	5_1BS.sat18-0.50-1.00
microarray	Ta#S22374097	TaaCsp1BS003L11,TaaCsp1BS052M19,TaaCsp1BS112J22	Scaff27	5_1BS.sat18-0.50-1.00
microarray	Ta#S17890095	TaaCsp1BS140J04	Scaff27	5_1BS.sat18-0.50-1.00
microarray	Ta#S18006715	TaaCsp1BS082J23,TaaCsp1BS140J04	Scaff27	5_1BS.sat18-0.50-1.00
microarray	Ta#S17893864	TaaCsp1BS017F09,TaaCsp1BS103E01	Scaff28	5_1BS.sat18-0.50-1.00
microarray	Ta#S26025054	TaaCsp1BS133G07,TaaCsp1BS137B20	Scaff6	5_1BS.sat18-0.50-1.00
microarray	Ta#S17989721	TaaCsp1BS017F09,TaaCsp1BS103E01	Scaff28	5_1BS.sat18-0.50-1.00
microarray	Ta#S32683093	TaaCsp1BS011B03,TaaCsp1BS032G10,TaaCsp1BS093J24,TaaCsp1BS096B15	Scaff23,Scaff7,Scaff11,TaaCsp1BS093J24	1_C-1BS-0.50,5_1BS.sat18-0.50-1.00,unknown
microarray	Ta#S26019566	TaaCsp1BS012P03,TaaCsp1BS014P08,TaaCsp1BS036L12,TaaCsp1BS036L19	Scaff28	5_1BS.sat18-0.50-1.00
microarray	Ta#S26026053	TaaCsp1BS012P03,TaaCsp1BS014P08,TaaCsp1BS036L12	Scaff28	5_1BS.sat18-0.50-1.00
microarray	Ta#S18008394	TaaCsp1BS006B16,TaaCsp1BS045L16	Scaff8	5_1BS.sat18-0.50-1.00
microarray	Ta#S37946371_a	TaaCsp1BS098E09,TaaCsp1BS123B19	Scaff8	5_1BS.sat18-0.50-1.00
microarray	Ta#S37946371_b	TaaCsp1BS060A04,TaaCsp1BS102F07	Scaff8	5_1BS.sat18-0.50-1.00
microarray	Ta#S12867912	TaaCsp1BS098E09,TaaCsp1BS123B19	Scaff8	5_1BS.sat18-0.50-1.00
microarray	Ta#S32629755	TaaCsp1BS051I15,TaaCsp1BS062F13	Scaff48	5_1BS.sat18-0.50-1.00
microarray	Ta#S26023324	TaaCsp1BS093B24	Scaff48	5_1BS.sat18-0.50-1.00
microarray	Ta#S17980478	TaaCsp1BS093B24	Scaff48	5_1BS.sat18-0.50-1.00
microarray	Ta#S26028251	TaaCsp1BS007K16,TaaCsp1BS052F23,TaaCsp1BS053C22	Scaff48	5_1BS.sat18-0.50-1.00
microarray	Ta#S17882157	TaaCsp1BS009B17,TaaCsp1BS142F23	Scaff48	5_1BS.sat18-0.50-1.00
microarray	Ta#S32689867	TaaCsp1BS009P24,TaaCsp1BS020L22,TaaCsp1BS022C08,TaaCsp1BS042I24	Scaff48,TaaCsp1BS020L22,TaaCsp1BS042I24	5_1BS.sat18-0.50-1.00,unknown
microarray	Ta#S13209224_a	TaaCsp1BS004C02,TaaCsp1BS021D03,TaaCsp1BS138C20	Scaff48	5_1BS.sat18-0.50-1.00
microarray	Ta#S13209224_b	TaaCsp1BS024C24,TaaCsp1BS034H05,TaaCsp1BS137P19	Scaff36	2_1BS10-0.50-0.84
microarray	Ta#S19727735	TaaCsp1BS004C02,TaaCsp1BS018A12,TaaCsp1BS138C20	Scaff48	5_1BS.sat18-0.50-1.00
microarray	Ta#S37930388	TaaCsp1BS028E06,TaaCsp1BS044C13	Scaff48	5_1BS.sat18-0.50-1.00
microarray	Ta#S37806569	TaaCsp1BS004C02,TaaCsp1BS018A12,TaaCsp1BS075A08	Scaff48	5_1BS.sat18-0.50-1.00
microarray	Ta#S26027002	TaaCsp1BS004C02,TaaCsp1BS018A12	Scaff48	5_1BS.sat18-0.50-1.00
microarray	Ta#S32624203	TaaCsp1BS031C16,TaaCsp1BS126K18,TaaCsp1BS134H04	Scaff33	5_1BS.sat18-0.50-1.00
microarray	Ta#S32638315	TaaCsp1BS031C16,TaaCsp1BS126K18,TaaCsp1BS134H04	Scaff33	5_1BS.sat18-0.50-1.00
microarray	Ta#S22368024	TaaCsp1BS037N19,TaaCsp1BS063D17,TaaCsp1BS134H04	Scaff33	5_1BS.sat18-0.50-1.00
microarray	Ta#S37779846	TaaCsp1BS037N19,TaaCsp1BS063D17,TaaCsp1BS134H04	Scaff33	5_1BS.sat18-0.50-1.00
microarray	Ta#S17984722	TaaCsp1BS118A03,TaaCsp1BS118A05,TaaCsp1BS135F12,TaaCsp1BS140P03	Scaff30,Scaff57,TaaCsp1BS118A05	5_1BS.sat18-0.50-1.00,unknown
microarray	Ta#S16209390	TaaCsp1BS005M17,TaaCsp1BS023K16,TaaCsp1BS098H08	Scaff57	5_1BS.sat18-0.50-1.00
microarray	Ta#S16258294	TaaCsp1BS023K16,TaaCsp1BS098H08	Scaff57	5_1BS.sat18-0.50-1.00
microarray	Ta#S17979771	TaaCsp1BS009I11,TaaCsp1BS019L14,TaaCsp1BS098H08,TaaCsp1BS144L01	Scaff57	5_1BS.sat18-0.50-1.00
microarray	Ta#S37941777	TaaCsp1BS025F03,TaaCsp1BS136J17	Scaff57	5_1BS.sat18-0.50-1.00
microarray	Ta#S32429355	TaaCsp1BS037L07,TaaCsp1BS086I11,TaaCsp1BS096F12	Scaff57	5_1BS.sat18-0.50-1.00
microarray	Ta#S13151557	TaaCsp1BS032F15,TaaCsp1BS133G07	Scaff6	5_1BS.sat18-0.50-1.00
microarray	Ta#S26025452	TaaCsp1BS032F15,TaaCsp1BS133G07	Scaff6	5_1BS.sat18-0.50-1.00
microarray	Ta#S17987364	TaaCsp1BS032F15,TaaCsp1BS133G07	Scaff6	5_1BS.sat18-0.50-1.00
microarray	Ta#S32734399	TaaCsp1BS008C15,TaaCsp1BS030L17,TaaCsp1BS143H05	Scaff17,TaaCsp1BS008C15	5_1BS.sat18-0.50-1.00,unknown
microarray	Ta#S17888148	TaaCsp1BS008C15,TaaCsp1BS143H05	Scaff17,TaaCsp1BS008C15	5_1BS.sat18-0.50-1.00,unknown
microarray	Ta#S22373515	TaaCsp1BS055K13,TaaCsp1BS144K20	Scaff17	5_1BS.sat18-0.50-1.00
microarray	Ta#S18012653	TaaCsp1BS093E08,TaaCsp1BS093K15,TaaCsp1BS093M06,TaaCsp1BS118O01,TaaCsp1BS119B03,TaaCsp1BS144K20	Scaff17,TaaCsp1BS093E08,TaaCsp1BS093K15,TaaCsp1BS093M06,TaaCsp1BS118O01	5_1BS.sat18-0.50-1.00,unknown
microarray	Ta#S17988924	TaaCsp1BS093E08,TaaCsp1BS119B03	Scaff17,TaaCsp1BS093E08	5_1BS.sat18-0.50-1.00,unknown
microarray	Ta#S17972124	TaaCsp1BS015C12,TaaCsp1BS119B03	Scaff17	5_1BS.sat18-0.50-1.00
microarray	Ta#S32706920	TaaCsp1BS015C12,TaaCsp1BS122K20	Scaff17	5_1BS.sat18-0.50-1.00
microarray	Ta#S26028967	TaaCsp1BS034M19,TaaCsp1BS071M14	Scaff17	5_1BS.sat18-0.50-1.00
microarray	Ta#S32656793	TaaCsp1BS019K23,TaaCsp1BS071L13	Scaff35	5_1BS.sat18-0.50-1.00
microarray	Ta#S37789110	TaaCsp1BS001N01,TaaCsp1BS127L22	Scaff22	3_1BS9-0.84-1.06
microarray	Ta#S12991547	TaaCsp1BS067D14,TaaCsp1BS099B21,TaaCsp1BS059I07	Scaff6,TaaCsp1BS059I07	5_1BS.sat18-0.50-1.00,unknown
microarray	Ta#S24623194	TaaCsp1BS114G16,TaaCsp1BS127O06	Scaff46	5_1BS.sat18-0.50-1.00
microarray	Ta#S32543341	TaaCsp1BS120K11,TaaCsp1BS121C04	Scaff37	3_1BS9-0.84-1.06
microarray	Ta#S22388912	TaaCsp1BS068G23	Scaff53	4_1BS9-0.84-sat-1.00
microarray	Ta#S32428117	TaaCsp1BS008E21,TaaCsp1BS069I13	Scaff53	4_1BS9-0.84-sat-1.00
microarray	Ta#S16216275	TaaCsp1BS087N10,TaaCsp1BS139K17	Scaff53	4_1BS9-0.84-sat-1.00
microarray	Ta#S32521124	TaaCsp1BS004I19,TaaCsp1BS007C20,TaaCsp1BS134M16	Scaff53	4_1BS9-0.84-sat-1.00
microarray	Ta#S16200960	TaaCsp1BS093K07,TaaCsp1BS139B18	Scaff53,TaaCsp1BS093K07	4_1BS9-0.84-sat-1.00,unknown
microarray	Ta#S22389433	TaaCsp1BS093K07,TaaCsp1BS139B18	Scaff53,TaaCsp1BS093K07	4_1BS9-0.84-sat-1.00,unknown
microarray	Ta#S16465567	TaaCsp1BS093C20,TaaCsp1BS116G23,TaaCsp1BS127H06	Scaff53,TaaCsp1BS093C20	4_1BS9-0.84-sat-1.00,unknown
microarray	Ta#S42540246	TaaCsp1BS093C20,TaaCsp1BS116G23,TaaCsp1BS127H06	Scaff53,TaaCsp1BS093C20	4_1BS9-0.84-sat-1.00,unknown
microarray	Ta#S13015533	TaaCsp1BS001D16,TaaCsp1BS022C02	Scaff53	4_1BS9-0.84-sat-1.00
microarray	Ta#S16058014	TaaCsp1BS001D16,TaaCsp1BS022C02	Scaff53	4_1BS9-0.84-sat-1.00
microarray	Ta#S23116155	TaaCsp1BS004M12,TaaCsp1BS092N23	Scaff53	4_1BS9-0.84-sat-1.00
microarray	Ta#S32706659	TaaCsp1BS106F03	Scaff53	4_1BS9-0.84-sat-1.00
microarray	Ta#S13028085	TaaCsp1BS007D03,TaaCsp1BS069H06,TaaCsp1BS140G06	Scaff53,TaaCsp1BS069H06	4_1BS9-0.84-sat-1.00,unknown
microarray	Ta#S19223863	TaaCsp1BS008G21,TaaCsp1BS029D02	Scaff53	4_1BS9-0.84-sat-1.00
microarray	Ta#S17972558	TaaCsp1BS093F21,TaaCsp1BS120A18,TaaCsp1BS107O14	Scaff26,TaaCsp1BS093F21	3_1BS9-0.84-1.06,unknown
microarray	Ta#S17986923	TaaCsp1BS020E17,TaaCsp1BS128L19	Scaff56	4_1BS9-0.84-sat-1.00
microarray	Ta#S22366463	TaaCsp1BS020E17,TaaCsp1BS128L19	Scaff56	4_1BS9-0.84-sat-1.00
microarray	Ta#S32700177	TaaCsp1BS005F11,TaaCsp1BS030M05	Scaff56,TaaCsp1BS005F11	4_1BS9-0.84-sat-1.00,unknown
microarray	Ta#S16058105	TaaCsp1BS028E20,TaaCsp1BS030L04,TaaCsp1BS118J24	Scaff56	4_1BS9-0.84-sat-1.00
microarray	Ta#S17987732	TaaCsp1BS028E20,TaaCsp1BS030L04,TaaCsp1BS118J24	Scaff56	4_1BS9-0.84-sat-1.00
microarray	Ta#S32543509	TaaCsp1BS028E20,TaaCsp1BS030L04,TaaCsp1BS118J24	Scaff56	4_1BS9-0.84-sat-1.00
microarray	Ta#S32500057	TaaCsp1BS011I21,TaaCsp1BS028M20,TaaCsp1BS042C13	Scaff56,TaaCsp1BS042C13	4_1BS9-0.84-sat-1.00,unknown
microarray	Ta#S26023503	TaaCsp1BS028N18,TaaCsp1BS115A19	Scaff56	4_1BS9-0.84-sat-1.00
microarray	Ta#S17884982	TaaCsp1BS013C16,TaaCsp1BS131L01	Scaff56	4_1BS9-0.84-sat-1.00
microarray	Ta#S17888051	TaaCsp1BS002N22,TaaCsp1BS013C16,TaaCsp1BS131L01	Scaff56	4_1BS9-0.84-sat-1.00
microarray	Ta#S33259535	TaaCsp1BS023L01,TaaCsp1BS039O20,TaaCsp1BS039F19	Scaff55,TaaCsp1BS023L01	4_1BS9-0.84-sat-1.00,unknown
microarray	Ta#S37769703	TaaCsp1BS044M01,TaaCsp1BS142D02	Scaff55	4_1BS9-0.84-sat-1.00
microarray	Ta#S32515211	TaaCsp1BS044M01,TaaCsp1BS142D02	Scaff55	4_1BS9-0.84-sat-1.00
microarray	Ta#S17988050	TaaCsp1BS044M01,TaaCsp1BS142D02	Scaff55	4_1BS9-0.84-sat-1.00
microarray	Ta#S32558505	TaaCsp1BS117I19,TaaCsp1BS140F08	Scaff55	4_1BS9-0.84-sat-1.00
microarray	Ta#S22373355	TaaCsp1BS117I19,TaaCsp1BS140F08	Scaff55	4_1BS9-0.84-sat-1.00
microarray	Ta#S32636546	TaaCsp1BS117I19,TaaCsp1BS140F08	Scaff55	4_1BS9-0.84-sat-1.00
microarray	Ta#S32534755	TaaCsp1BS117I19,TaaCsp1BS140F08	Scaff55	4_1BS9-0.84-sat-1.00
microarray	Ta#S26028267	TaaCsp1BS009E19,TaaCsp1BS030I17,TaaCsp1BS095K01	Scaff55	4_1BS9-0.84-sat-1.00
microarray	Ta#S26026710	TaaCsp1BS010H17,TaaCsp1BS042B15	Scaff55	4_1BS9-0.84-sat-1.00
microarray	Ta#S16207392	TaaCsp1BS118D09	Scaff38	4_1BS9-0.84-sat-1.00
microarray	Ta#S32598881	TaaCsp1BS093O02,TaaCsp1BS118D09,TaaCsp1BS124C04	Scaff38,TaaCsp1BS093O02	4_1BS9-0.84-sat-1.00,unknown
microarray	Ta#S17886757	TaaCsp1BS088H13,TaaCsp1BS094L15	Scaff51	4_1BS9-0.84-sat-1.00
microarray	Ta#S16215504	TaaCsp1BS029F13,TaaCsp1BS122O02	Scaff51	4_1BS9-0.84-sat-1.00
microarray	Ta#S18012325	TaaCsp1BS001P19,TaaCsp1BS002J07,TaaCsp1BS002J20,TaaCsp1BS023H24,TaaCsp1BS068C08,TaaCsp1BS096O12	Scaff52	4_1BS9-0.84-sat-1.00
microarray	Ta#S32495437_a	TaaCsp1BS002I11,TaaCsp1BS071C13	Scaff8	5_1BS.sat18-0.50-1.00
microarray	Ta#S32495437_b	TaaCsp1BS002D06,TaaCsp1BS077O05	Scaff36	2_1BS10-0.50-0.84
microarray	Ta#S37771761_a	TaaCsp1BS013B05,TaaCsp1BS049C14	Scaff52	4_1BS9-0.84-sat-1.00
microarray	Ta#S37771761_b	TaaCsp1BS002D08,TaaCsp1BS004P23,TaaCsp1BS055O20	Scaff20,TaaCsp1BS055O20	2_1BS10-0.50-0.84,unknown
microarray	Ta#S32535886	TaaCsp1BS013B05,TaaCsp1BS049C14	Scaff52	4_1BS9-0.84-sat-1.00
microarray	Ta#S32706403	TaaCsp1BS047D16,TaaCsp1BS111M24	Scaff52	4_1BS9-0.84-sat-1.00
microarray	Ta#S12986618	TaaCsp1BS041O02,TaaCsp1BS058K21,TaaCsp1BS067K15	Scaff14,TaaCsp1BS058K21	4_1BS9-0.84-sat-1.00,unknown
microarray	Ta#S32418945	TaaCsp1BS006F07,TaaCsp1BS067K15	Scaff14	4_1BS9-0.84-sat-1.00
microarray	Ta#S17987405	TaaCsp1BS057K10	Scaff13	4_1BS9-0.84-sat-1.00
microarray	Ta#S18006385	TaaCsp1BS012B12,TaaCsp1BS115O09	Scaff13	4_1BS9-0.84-sat-1.00
microarray	Ta#S17892529	TaaCsp1BS008J03,TaaCsp1BS012B12,TaaCsp1BS029M14,TaaCsp1BS115O09	Scaff13	4_1BS9-0.84-sat-1.00
microarray	Ta#S21611285	TaaCsp1BS008J03,TaaCsp1BS012B12,TaaCsp1BS029M14,TaaCsp1BS115O09	Scaff13	4_1BS9-0.84-sat-1.00
microarray	Ta#S17988059	TaaCsp1BS008J03,TaaCsp1BS012B12,TaaCsp1BS029M14,TaaCsp1BS115O09	Scaff13	4_1BS9-0.84-sat-1.00
microarray	Ta#S17984455	TaaCsp1BS029M14,TaaCsp1BS032C18	Scaff13	4_1BS9-0.84-sat-1.00
microarray	Ta#S17898149	TaaCsp1BS002P06,TaaCsp1BS029M14,TaaCsp1BS032C18,TaaCsp1BS077E18	Scaff13	4_1BS9-0.84-sat-1.00
microarray	Ta#S32549282	TaaCsp1BS062D10,TaaCsp1BS119A08,TaaCsp1BS125L02	Scaff32	4_1BS9-0.84-sat-1.00
microarray	Ta#S18012534	TaaCsp1BS013J05,TaaCsp1BS016D17,TaaCsp1BS096D14	Scaff49	4_1BS9-0.84-sat-1.00
microarray	Ta#S17888862	TaaCsp1BS023D06,TaaCsp1BS041H13,TaaCsp1BS070C16,TaaCsp1BS127N18,TaaCsp1BS135I21	Scaff49	4_1BS9-0.84-sat-1.00
microarray	Ta#S32683378	TaaCsp1BS010G14,TaaCsp1BS032O02	Scaff37	3_1BS9-0.84-1.06
microarray	Ta#S26025614	TaaCsp1BS006G02,TaaCsp1BS023B22,TaaCsp1BS140N05	Scaff37	3_1BS9-0.84-1.06
microarray	Ta#S37943134	TaaCsp1BS002D04,TaaCsp1BS002D22,TaaCsp1BS007O14,TaaCsp1BS129N06	Scaff39	3_1BS9-0.84-1.06
microarray	Ta#S17981515	TaaCsp1BS002D22,TaaCsp1BS129N06	Scaff39	3_1BS9-0.84-1.06
microarray	Ta#S26026399	TaaCsp1BS139L11	Scaff39	3_1BS9-0.84-1.06
microarray	Ta#S37922820	TaaCsp1BS013M22,TaaCsp1BS120B15	Scaff22	3_1BS9-0.84-1.06
microarray	Ta#S37832002	TaaCsp1BS133M07,TaaCsp1BS135C18	Scaff22	3_1BS9-0.84-1.06
microarray	Ta#S17989131	TaaCsp1BS017A15,TaaCsp1BS022H23,TaaCsp1BS143L13	Scaff22	3_1BS9-0.84-1.06
microarray	Ta#S17988029	TaaCsp1BS034G24,TaaCsp1BS102D20	Scaff22	3_1BS9-0.84-1.06
microarray	Ta#S26655644	TaaCsp1BS072J10,TaaCsp1BS126J13	Scaff22	3_1BS9-0.84-1.06
microarray	Ta#S37781283	TaaCsp1BS119A09,TaaCsp1BS139M18	Scaff22	3_1BS9-0.84-1.06
microarray	Ta#S18012512	TaaCsp1BS004D19,TaaCsp1BS020F19,TaaCsp1BS143P09	Scaff22,TaaCsp1BS004D19	3_1BS9-0.84-1.06,unknown
microarray	Ta#S22390252	TaaCsp1BS004D19,TaaCsp1BS020F19,TaaCsp1BS143P09,TaaCsp1BS144C21	Scaff22,TaaCsp1BS004D19,TaaCsp1BS144C21	3_1BS9-0.84-1.06,unknown
microarray	Ta#S17893971	TaaCsp1BS054M17,TaaCsp1BS059C16	TaaCsp1BS054M17,TaaCsp1BS059C16,TaaCsp1BS059C16	unknown
microarray	Ta#S26028193_a	TaaCsp1BS126O03	Scaff13	4_1BS9-0.84-sat-1.00
microarray	Ta#S26028193_b	TaaCsp1BS005K01,TaaCsp1BS123K16,TaaCsp1BS126M24	Scaff22	3_1BS9-0.84-1.06
microarray	Ta#S32432563	TaaCsp1BS104D10	Scaff22	3_1BS9-0.84-1.06
microarray	Ta#S42149933	TaaCsp1BS067C16,TaaCsp1BS134N17	Scaff22	3_1BS9-0.84-1.06
microarray	Ta#S42149934	TaaCsp1BS067C16,TaaCsp1BS134N17	Scaff22	3_1BS9-0.84-1.06
microarray	Ta#S17898893	TaaCsp1BS003G16,TaaCsp1BS014E08,TaaCsp1BS032O17	Scaff22	3_1BS9-0.84-1.06
microarray	Ta#S17989113	TaaCsp1BS003K09,TaaCsp1BS012A10,TaaCsp1BS132M24	Scaff22	3_1BS9-0.84-1.06
microarray	Ta#S22380651	TaaCsp1BS003K09,TaaCsp1BS012A10,TaaCsp1BS132M24	Scaff22	3_1BS9-0.84-1.06
microarray	Ta#S17983023	TaaCsp1BS003K09,TaaCsp1BS012A10,TaaCsp1BS132M24	Scaff22	3_1BS9-0.84-1.06
microarray	Ta#S17986405	TaaCsp1BS010O15,TaaCsp1BS019C10,TaaCsp1BS096J10,TaaCsp1BS135H10	Scaff18,TaaCsp1BS010O15,TaaCsp1BS135H10	3_1BS9-0.84-1.06,unknown
microarray	Ta#S17987064	TaaCsp1BS005L24,TaaCsp1BS141B13	Scaff18	3_1BS9-0.84-1.06
microarray	Ta#S37787024	TaaCsp1BS005L24,TaaCsp1BS042M19	Scaff18	3_1BS9-0.84-1.06
microarray	Ta#S26026540	TaaCsp1BS095N06,TaaCsp1BS114D23	Scaff18	3_1BS9-0.84-1.06
microarray	Ta#S17984034	TaaCsp1BS032B07,TaaCsp1BS093F13,TaaCsp1BS106J10,TaaCsp1BS093G03	Scaff18,TaaCsp1BS093G03	3_1BS9-0.84-1.06,unknown
microarray	Ta#S32543180	TaaCsp1BS032B07,TaaCsp1BS093F13	Scaff18	3_1BS9-0.84-1.06
microarray	Ta#S32541078	TaaCsp1BS063L04,TaaCsp1BS099D11,TaaCsp1BS105L10,TaaCsp1BS144A09,TaaCsp1BS144A10	Scaff18,TaaCsp1BS099D11,TaaCsp1BS144A09,TaaCsp1BS144A10	3_1BS9-0.84-1.06,unknown
microarray	Ta#S17890695	TaaCsp1BS034M21,TaaCsp1BS113N05	Scaff40	3_1BS9-0.84-1.06
microarray	Ta#S37886971	TaaCsp1BS034M21,TaaCsp1BS076E01,TaaCsp1BS113N05	Scaff40	3_1BS9-0.84-1.06
microarray	Ta#S32621055	TaaCsp1BS011H09,TaaCsp1BS054A19	Scaff56,TaaCsp1BS054A19	4_1BS9-0.84-sat-1.00,unknown
microarray	Ta#S13567735	TaaCsp1BS004M21,TaaCsp1BS040I11,TaaCsp1BS034M13	Scaff36	2_1BS10-0.50-0.84
microarray	Ta#S16057951	TaaCsp1BS031J05	Scaff36	2_1BS10-0.50-0.84
microarray	Ta#S37842943	TaaCsp1BS006D04,TaaCsp1BS069D05	Scaff36	2_1BS10-0.50-0.84
microarray	Ta#S37860726	TaaCsp1BS031J05	Scaff36	2_1BS10-0.50-0.84
microarray	Ta#S13109609	TaaCsp1BS031J05,TaaCsp1BS069D05,TaaCsp1BS006D04	Scaff36	2_1BS10-0.50-0.84
microarray	Ta#S22370890	TaaCsp1BS008C24,TaaCsp1BS132N12	Scaff25	2_1BS10-0.50-0.84
microarray	Ta#S13150917	TaaCsp1BS014G04,TaaCsp1BS035A19,TaaCsp1BS071K18	Scaff25,TaaCsp1BS035A19	2_1BS10-0.50-0.84,unknown
microarray	Ta#S17987023	TaaCsp1BS039M03,TaaCsp1BS135N06,TaaCsp1BS137O23	Scaff25	2_1BS10-0.50-0.84
microarray	Ta#S19224366	TaaCsp1BS039M03,TaaCsp1BS135N06,TaaCsp1BS137O23	Scaff25	2_1BS10-0.50-0.84
microarray	Ta#S17985897	TaaCsp1BS135N06,TaaCsp1BS137O23	Scaff25	2_1BS10-0.50-0.84
microarray	Ta#S17896182	TaaCsp1BS035E07,TaaCsp1BS084E24	Scaff25	2_1BS10-0.50-0.84
microarray	Ta#S37771807	TaaCsp1BS009D14,TaaCsp1BS042J05	Scaff25	2_1BS10-0.50-0.84
microarray	Ta#S32532988	TaaCsp1BS001I22,TaaCsp1BS032K02	Scaff41	2_1BS10-0.50-0.84
microarray	Ta#S32535464	TaaCsp1BS008J14,TaaCsp1BS024E18	Scaff18	3_1BS9-0.84-1.06
microarray	Ta#S22389623	TaaCsp1BS079D03,TaaCsp1BS106E04	Scaff41	2_1BS10-0.50-0.84
microarray	Ta#S22368628	TaaCsp1BS079D03,TaaCsp1BS106E04	Scaff41	2_1BS10-0.50-0.84
microarray	Ta#S32694943	TaaCsp1BS079D03,TaaCsp1BS106E04	Scaff41	2_1BS10-0.50-0.84
microarray	Ta#S17897909	TaaCsp1BS025J01,TaaCsp1BS029E09,TaaCsp1BS045G24	Scaff41,TaaCsp1BS045G24	2_1BS10-0.50-0.84,unknown
microarray	Ta#S13152573	TaaCsp1BS025J01,TaaCsp1BS029E09,TaaCsp1BS045G24	Scaff41,TaaCsp1BS045G24	2_1BS10-0.50-0.84,unknown
microarray	Ta#S17974848	TaaCsp1BS062J14,TaaCsp1BS119D03	Scaff20	2_1BS10-0.50-0.84
microarray	Ta#S17881547	TaaCsp1BS119D03,TaaCsp1BS124M04	Scaff20	2_1BS10-0.50-0.84
microarray	Ta#S32674716	TaaCsp1BS011C03,TaaCsp1BS034H04,TaaCsp1BS133G23	Scaff20	2_1BS10-0.50-0.84
microarray	Ta#S24623059	TaaCsp1BS004O07,TaaCsp1BS093C16	Scaff57,TaaCsp1BS093C16	5_1BS.sat18-0.50-1.00,unknown
microarray	Ta#S32573530	TaaCsp1BS002E11,TaaCsp1BS121F23	Scaff24,TaaCsp1BS002E11	2_1BS10-0.50-0.84,unknown
microarray	Ta#S37785902	TaaCsp1BS031H16,TaaCsp1BS113G02	Scaff24	2_1BS10-0.50-0.84
microarray	Ta#S37774398	TaaCsp1BS031H16,TaaCsp1BS113G02	Scaff24	2_1BS10-0.50-0.84
microarray	Ta#S22386471	TaaCsp1BS104D10	Scaff22	3_1BS9-0.84-1.06
microarray	Ta#S26026032	TaaCsp1BS104D10	Scaff22	3_1BS9-0.84-1.06
microarray	Ta#S32558691	TaaCsp1BS031H16,TaaCsp1BS095P17,TaaCsp1BS113G02	Scaff24	2_1BS10-0.50-0.84
microarray	Ta#S17980817	TaaCsp1BS031H16,TaaCsp1BS095P17	Scaff24	2_1BS10-0.50-0.84
microarray	Ta#S32561955	TaaCsp1BS031H16,TaaCsp1BS095P17	Scaff24	2_1BS10-0.50-0.84
microarray	Ta#S32735293	TaaCsp1BS101F06,TaaCsp1BS124J04	Scaff24	2_1BS10-0.50-0.84
microarray	Ta#S32589349	TaaCsp1BS001H15,TaaCsp1BS019I02,TaaCsp1BS096F20,TaaCsp1BS096H20	Scaff24,Scaff14	2_1BS10-0.50-0.84,4_1BS9-0.84-sat-1.00
microarray	Ta#S32563706	TaaCsp1BS007P03,TaaCsp1BS019P04,TaaCsp1BS093E02	Scaff24,TaaCsp1BS093E02	2_1BS10-0.50-0.84,unknown
microarray	Ta#S12913286	TaaCsp1BS007P03,TaaCsp1BS019P04,TaaCsp1BS093E02	Scaff24,TaaCsp1BS093E02	2_1BS10-0.50-0.84,unknown
microarray	Ta#S17898851	TaaCsp1BS005H01,TaaCsp1BS081L19,TaaCsp1BS082P24,TaaCsp1BS115A16	Scaff24,TaaCsp1BS005H01,TaaCsp1BS082P24	2_1BS10-0.50-0.84,unknown
microarray	Ta#S32702624	TaaCsp1BS005H01,TaaCsp1BS081L19,TaaCsp1BS082P24,TaaCsp1BS115A16	Scaff24,TaaCsp1BS005H01,TaaCsp1BS082P24	2_1BS10-0.50-0.84,unknown
microarray	Ta#S32697213	TaaCsp1BS008A03,TaaCsp1BS070A18,TaaCsp1BS140F14	Scaff24,TaaCsp1BS008A03	2_1BS10-0.50-0.84,unknown
microarray	Ta#S22371149	TaaCsp1BS008A03,TaaCsp1BS070A18,TaaCsp1BS140F14	Scaff24,TaaCsp1BS008A03	2_1BS10-0.50-0.84,unknown
microarray	Ta#S16057997	TaaCsp1BS129I20,TaaCsp1BS140P18	Scaff24	2_1BS10-0.50-0.84
microarray	Ta#S37841407_a	TaaCsp1BS139E14	Scaff4	1_C-1BS-0.50
microarray	Ta#S37841407_b	TaaCsp1BS132E15	Scaff24	2_1BS10-0.50-0.84
microarray	Ta#S17881251	TaaCsp1BS010C15,TaaCsp1BS010M14,TaaCsp1BS024E08,TaaCsp1BS025G12,TaaCsp1BS093F19,TaaCsp1BS093K23,TaaCsp1BS093M02,TaaCsp1BS093D11,TaaCsp1BS095I16,TaaCsp1BS097G16,TaaCsp1BS117K06	Scaff56,Scaff43,Scaff37,TaaCsp1BS010C15,TaaCsp1BS024E08,TaaCsp1BS025G12,TaaCsp1BS093F19,TaaCsp1BS093M02,TaaCsp1BS093D11,TaaCsp1BS097G16,TaaCsp1BS117K06	1_C-1BS-0.50,3_1BS9-0.84-1.06,4_1BS9-0.84-sat-1.00,unknown
microarray	Ta#S22365042_a	TaaCsp1BS139E14	Scaff4	1_C-1BS-0.50
microarray	Ta#S22365042_b	TaaCsp1BS132E15	Scaff24	2_1BS10-0.50-0.84
microarray	Ta#S17974777_a	TaaCsp1BS139E14	Scaff4	1_C-1BS-0.50
microarray	Ta#S17974777_b	TaaCsp1BS132E15	Scaff24	2_1BS10-0.50-0.84
microarray	Ta#S32697890	TaaCsp1BS037B20,TaaCsp1BS037J22,TaaCsp1BS044O12,TaaCsp1BS049O13,TaaCsp1BS138I06	Scaff24	2_1BS10-0.50-0.84
microarray	Ta#S16058021	TaaCsp1BS005M11,TaaCsp1BS008C23,TaaCsp1BS027P16,TaaCsp1BS093A18	Scaff24,Scaff43,TaaCsp1BS093A18	1_C-1BS-0.50,2_1BS10-0.50-0.84,unknown
microarray	Ta#S17989002	TaaCsp1BS083C11,TaaCsp1BS141N13	Scaff24	2_1BS10-0.50-0.84
microarray	Ta#S18006701	TaaCsp1BS010F23,TaaCsp1BS012H22,TaaCsp1BS110L18,TaaCsp1BS009E15	Scaff24	2_1BS10-0.50-0.84
microarray	Ta#S32499825	TaaCsp1BS108L15,TaaCsp1BS139H21	Scaff24	2_1BS10-0.50-0.84
microarray	Ta#S17894748	TaaCsp1BS008M08,TaaCsp1BS057K16	Scaff24	2_1BS10-0.50-0.84
microarray	Ta#S26026108	TaaCsp1BS008M08,TaaCsp1BS141O03	Scaff24	2_1BS10-0.50-0.84
microarray	Ta#S17981659	TaaCsp1BS008M08,TaaCsp1BS141O03	Scaff24	2_1BS10-0.50-0.84
microarray	Ta#S32691460	TaaCsp1BS002N17,TaaCsp1BS088K11,TaaCsp1BS131I03	Scaff56,TaaCsp1BS002N17	4_1BS9-0.84-sat-1.00,unknown
microarray	Ta#S17984338	TaaCsp1BS023C08,TaaCsp1BS073N08	Scaff24	2_1BS10-0.50-0.84
microarray	Ta#S26027432	TaaCsp1BS038H15,TaaCsp1BS066E12	Scaff24	2_1BS10-0.50-0.84
microarray	Ta#S32663457	TaaCsp1BS103H17,TaaCsp1BS132N06	Scaff24	2_1BS10-0.50-0.84
microarray	Ta#S32698346	TaaCsp1BS038H23,TaaCsp1BS051H06,TaaCsp1BS098L23	Scaff24	2_1BS10-0.50-0.84
microarray	Ta#S32693506	TaaCsp1BS038H23,TaaCsp1BS051H06,TaaCsp1BS098L23	Scaff24	2_1BS10-0.50-0.84
microarray	Ta#S17988684	TaaCsp1BS016E12,TaaCsp1BS130J05	Scaff24	2_1BS10-0.50-0.84
microarray	Ta#S32527845	TaaCsp1BS016E12,TaaCsp1BS130J05	Scaff24	2_1BS10-0.50-0.84
microarray	Ta#S26023699	TaaCsp1BS016E12,TaaCsp1BS130J05	Scaff24	2_1BS10-0.50-0.84
microarray	Ta#S17989164	TaaCsp1BS012H21,TaaCsp1BS013N07	Scaff24	2_1BS10-0.50-0.84
microarray	Ta#S26026433	TaaCsp1BS012H21,TaaCsp1BS013N07	Scaff24	2_1BS10-0.50-0.84
microarray	Ta#S16058011_a	TaaCsp1BS138D02	Scaff19	1_C-1BS-0.50
microarray	Ta#S16058011_b	TaaCsp1BS137C06	TaaCsp1BS137C06	unknown
microarray	Ta#S37782957	TaaCsp1BS022P17,TaaCsp1BS129L08	Scaff24	2_1BS10-0.50-0.84
microarray	Ta#S37877567	TaaCsp1BS036E11,TaaCsp1BS108I17	Scaff24	2_1BS10-0.50-0.84
microarray	Ta#S32645960	TaaCsp1BS012A15,TaaCsp1BS017B12	Scaff29	1_C-1BS-0.50
microarray	Ta#S32518840	TaaCsp1BS055G01,TaaCsp1BS095H20	Scaff29	1_C-1BS-0.50
microarray	Ta#S17888164	TaaCsp1BS139G08	Scaff29	1_C-1BS-0.50
microarray	Ta#S26025241	TaaCsp1BS014J01,TaaCsp1BS060L21	Scaff42	1_C-1BS-0.50
microarray	Ta#S17989006	TaaCsp1BS014J01,TaaCsp1BS060L21	Scaff42	1_C-1BS-0.50
microarray	Ta#S26027096	TaaCsp1BS062A13,TaaCsp1BS122I11	Scaff42	1_C-1BS-0.50
microarray	Ta#S13209725	TaaCsp1BS038L15,TaaCsp1BS097H06	Scaff42,TaaCsp1BS038L15	1_C-1BS-0.50,unknown
microarray	Ta#S17894998	TaaCsp1BS038L15,TaaCsp1BS097H06	Scaff42,TaaCsp1BS038L15	1_C-1BS-0.50,unknown
microarray	Ta#S16191678	TaaCsp1BS038L15,TaaCsp1BS097H06	Scaff42,TaaCsp1BS038L15	1_C-1BS-0.50,unknown
microarray	Ta#S17990009	TaaCsp1BS029K21,TaaCsp1BS033D24,TaaCsp1BS085E11	Scaff42	1_C-1BS-0.50
microarray	Ta#S22386102	TaaCsp1BS005C10,TaaCsp1BS132O16	Scaff42	1_C-1BS-0.50
microarray	Ta#S16057855	TaaCsp1BS005D21,TaaCsp1BS026K19,TaaCsp1BS050N16	Scaff42,TaaCsp1BS005D21	1_C-1BS-0.50,unknown
microarray	Ta#S12927274_a	TaaCsp1BS121M03,TaaCsp1BS123O12	TaaCsp1BS121M03,TaaCsp1BS123O12,TaaCsp1BS123O12	unknown
microarray	Ta#S12927274_b	TaaCsp1BS005N17,TaaCsp1BS005D21,TaaCsp1BS005N16,TaaCsp1BS026K19,TaaCsp1BS050N16	Scaff42,TaaCsp1BS005N17,TaaCsp1BS005D21,TaaCsp1BS005N16	1_C-1BS-0.50,unknown
microarray	Ta#S13219829_a	TaaCsp1BS027B04,TaaCsp1BS054H07	TaaCsp1BS027B04,TaaCsp1BS054H07,TaaCsp1BS054H07	unknown
microarray	Ta#S13219829_b	TaaCsp1BS045L10,TaaCsp1BS077B13	Scaff42	1_C-1BS-0.50
microarray	Ta#S17985066_a	TaaCsp1BS027B04,TaaCsp1BS054H07	TaaCsp1BS027B04,TaaCsp1BS054H07,TaaCsp1BS054H07	unknown
microarray	Ta#S17985066_b	TaaCsp1BS045L10,TaaCsp1BS077B13	Scaff42	1_C-1BS-0.50
microarray	Ta#S17986399	TaaCsp1BS078O23,TaaCsp1BS127F24	Scaff42,TaaCsp1BS078O23	1_C-1BS-0.50,unknown
microarray	Ta#S32734440	TaaCsp1BS008A03,TaaCsp1BS070A18	Scaff24,TaaCsp1BS008A03	2_1BS10-0.50-0.84,unknown
microarray	Ta#S17898865	TaaCsp1BS021G20,TaaCsp1BS026G18	Scaff42	1_C-1BS-0.50
microarray	Ta#S18008261	TaaCsp1BS021G20,TaaCsp1BS026G18	Scaff42	1_C-1BS-0.50
microarray	Ta#S18005919	TaaCsp1BS007E09,TaaCsp1BS101H16	Scaff21	1_C-1BS-0.50
microarray	Ta#S18010260_a	TaaCsp1BS002M18,TaaCsp1BS138I09	Scaff42	1_C-1BS-0.50
microarray	Ta#S18010260_b	TaaCsp1BS007E09,TaaCsp1BS101H16	Scaff21	1_C-1BS-0.50
microarray	Ta#S41574386	TaaCsp1BS020I05,TaaCsp1BS037B16	TaaCsp1BS020I05,TaaCsp1BS037B16,TaaCsp1BS037B16	unknown
microarray	Ta#S22371706	TaaCsp1BS132A23	Scaff5	1_C-1BS-0.50
microarray	Ta#S16977995	TaaCsp1BS132A23	Scaff5	1_C-1BS-0.50
microarray	Ta#S26020097	TaaCsp1BS002E01,TaaCsp1BS103I03	Scaff43	1_C-1BS-0.50
microarray	Ta#S32530777	TaaCsp1BS009I08,TaaCsp1BS095J24	Scaff43	1_C-1BS-0.50
microarray	Ta#S17989648	TaaCsp1BS090P16,TaaCsp1BS118E14,TaaCsp1BS126C05	Scaff43,TaaCsp1BS090P16	1_C-1BS-0.50,unknown
microarray	Ta#S17981502	TaaCsp1BS004M18,TaaCsp1BS095I16,TaaCsp1BS143B19	Scaff43	1_C-1BS-0.50
microarray	Ta#S22379304	TaaCsp1BS012P15,TaaCsp1BS142G14	Scaff43	1_C-1BS-0.50
microarray	Ta#S26025433	TaaCsp1BS068O17	Scaff23	1_C-1BS-0.50
microarray	Ta#S32610786	TaaCsp1BS008E06,TaaCsp1BS068O17	Scaff23	1_C-1BS-0.50
microarray	Ta#S32526288	TaaCsp1BS008E06,TaaCsp1BS068O17	Scaff23	1_C-1BS-0.50
microarray	Ta#S18009302	TaaCsp1BS007N15,TaaCsp1BS131C20	Scaff23	1_C-1BS-0.50
microarray	Ta#S13125284	TaaCsp1BS093F20,TaaCsp1BS134I07	Scaff23	1_C-1BS-0.50
microarray	Ta#S22380323	TaaCsp1BS122N24,TaaCsp1BS140K19	Scaff23	1_C-1BS-0.50
microarray	Ta#S26023911	TaaCsp1BS016A20,TaaCsp1BS017P05,TaaCsp1BS109M12	Scaff23,TaaCsp1BS017P05	1_C-1BS-0.50,unknown
microarray	Ta#S17890569	TaaCsp1BS143D05	Scaff23	1_C-1BS-0.50
microarray	Ta#S17984678	TaaCsp1BS096K18	Scaff23	1_C-1BS-0.50
microarray	Ta#S22372718	TaaCsp1BS056N07	Scaff23	1_C-1BS-0.50
microarray	Ta#S17889658	TaaCsp1BS118G10	Scaff23	1_C-1BS-0.50
microarray	Ta#S37821847	TaaCsp1BS065O14,TaaCsp1BS085K09	Scaff23	1_C-1BS-0.50
microarray	Ta#S32013614	TaaCsp1BS143N06,TaaCsp1BS131H20	Scaff23	1_C-1BS-0.50
microarray	Ta#S17890690	TaaCsp1BS001K03,TaaCsp1BS144L22	Scaff23	1_C-1BS-0.50
microarray	Ta#S41658089	TaaCsp1BS001K03,TaaCsp1BS144L22	Scaff23	1_C-1BS-0.50
microarray	Ta#S37766027	TaaCsp1BS018K23,TaaCsp1BS071D09,TaaCsp1BS073E01	Scaff23,TaaCsp1BS018K23	1_C-1BS-0.50,unknown
microarray	Ta#S37921968	TaaCsp1BS071D09	Scaff23	1_C-1BS-0.50
microarray	Ta#S13203547	TaaCsp1BS098H20	Scaff4	1_C-1BS-0.50
microarray	Ta#S18008156	TaaCsp1BS098H20	Scaff4	1_C-1BS-0.50
microarray	Ta#S17987661	TaaCsp1BS019M01,TaaCsp1BS081B18	Scaff19	1_C-1BS-0.50
microarray	Ta#S50379279	TaaCsp1BS001P18,TaaCsp1BS019M01,TaaCsp1BS081B18	Scaff19	1_C-1BS-0.50
microarray	Ta#S41658096	TaaCsp1BS103J08,TaaCsp1BS132D06	Scaff19	1_C-1BS-0.50
microarray	Ta#S18006323	TaaCsp1BS038B20,TaaCsp1BS122P10	Scaff19	1_C-1BS-0.50
microarray	Ta#S37813835	TaaCsp1BS100A17,TaaCsp1BS104K21	Scaff19	1_C-1BS-0.50
microarray	Ta#S13203826	TaaCsp1BS053F22,TaaCsp1BS083A20	Scaff4	1_C-1BS-0.50
microarray	Ta#S22365690	TaaCsp1BS053F22,TaaCsp1BS083A20	Scaff4	1_C-1BS-0.50
microarray	Ta#S37758832	TaaCsp1BS004N17,TaaCsp1BS013K05	Scaff4	1_C-1BS-0.50
microarray	Ta#S32592466	TaaCsp1BS103F11,TaaCsp1BS130O20	Scaff4	1_C-1BS-0.50
microarray	Ta#S17989253	TaaCsp1BS133O20,TaaCsp1BS135E23	Scaff19	1_C-1BS-0.50
microarray	Ta#S16058485	TaaCsp1BS131L04,TaaCsp1BS142H15	Scaff19	1_C-1BS-0.50
microarray	Ta#S17895315	TaaCsp1BS010K04,TaaCsp1BS037L03	Scaff19	1_C-1BS-0.50
microarray	Ta#S16058189	TaaCsp1BS037G14,TaaCsp1BS135F21	Scaff4	1_C-1BS-0.50
microarray	Ta#S32496769	TaaCsp1BS120B03	Scaff19	1_C-1BS-0.50
microarray	Ta#S26028313	TaaCsp1BS008M20,TaaCsp1BS010H07	Scaff4	1_C-1BS-0.50
microarray	Ta#S22388217	TaaCsp1BS003H16,TaaCsp1BS003A20	Scaff19	1_C-1BS-0.50
microarray	Ta#S32664188	TaaCsp1BS133O20,TaaCsp1BS135E23	Scaff19	1_C-1BS-0.50
microarray	Ta#S22390530	TaaCsp1BS127B13	Scaff19	1_C-1BS-0.50
microarray	Ta#S32728445	TaaCsp1BS044E15,TaaCsp1BS052A09,TaaCsp1BS052C22	Scaff12,TaaCsp1BS052A09	1_C-1BS-0.50,unknown
microarray	Ta#S22368942	TaaCsp1BS064P14,TaaCsp1BS058C08,TaaCsp1BS059N23,TaaCsp1BS064P06,TaaCsp1BS062M15	Scaff53,Scaff12,TaaCsp1BS059N23,TaaCsp1BS064P06	1_C-1BS-0.50,4_1BS9-0.84-sat-1.00,unknown
microarray	Ta#S32735991	TaaCsp1BS003N09,TaaCsp1BS064A16,TaaCsp1BS130D07	Scaff12	1_C-1BS-0.50
microarray	Ta#S32216511	TaaCsp1BS010N08,TaaCsp1BS059K21	Scaff42	1_C-1BS-0.50
microarray	Ta#S17879740	TaaCsp1BS007A07,TaaCsp1BS106C10	Scaff12	1_C-1BS-0.50
microarray	Ta#S17980487	TaaCsp1BS010E13,TaaCsp1BS028E24,TaaCsp1BS046L24	Scaff12	1_C-1BS-0.50
microarray	Ta#S46933441	TaaCsp1BS062K01,TaaCsp1BS129J17	Scaff12	1_C-1BS-0.50
microarray	Ta#S17990032	TaaCsp1BS013H04,TaaCsp1BS098F10	Scaff12,TaaCsp1BS013H04	1_C-1BS-0.50,unknown
microarray	Ta#S17890448	TaaCsp1BS007C05,TaaCsp1BS009D15,TaaCsp1BS032G11,TaaCsp1BS092D21	Scaff16,TaaCsp1BS032G11,TaaCsp1BS092D21	1_C-1BS-0.50,unknown
microarray	Ta#S17986297	TaaCsp1BS082G10,TaaCsp1BS121J18	Scaff31	1_C-1BS-0.50
microarray	Ta#S17884343	TaaCsp1BS003F10,TaaCsp1BS058A14	Scaff54	1_C-1BS-0.50
microarray	Ta#S17890362_a	TaaCsp1BS093J22,TaaCsp1BS093J24,TaaCsp1BS093G05,TaaCsp1BS118M09	TaaCsp1BS093J22,TaaCsp1BS093J24,TaaCsp1BS093G05,TaaCsp1BS118M09,TaaCsp1BS093J24,TaaCsp1BS093G05,TaaCsp1BS118M09	unknown
microarray	Ta#S17890362_b	TaaCsp1BS094M07,TaaCsp1BS115J13	Scaff20	2_1BS10-0.50-0.84
microarray	Ta#S37887375_a	TaaCsp1BS015M21,TaaCsp1BS100A04,TaaCsp1BS106N09	Scaff43,TaaCsp1BS100A04,TaaCsp1BS106N09	1_C-1BS-0.50,unknown
microarray	Ta#S37887375_b	TaaCsp1BS032A22,TaaCsp1BS077E21,TaaCsp1BS097L10	Scaff48	5_1BS.sat18-0.50-1.00
microarray	Ta#S17988069	TaaCsp1BS126H15	Scaff16	1_C-1BS-0.50
microarray	Ta#S37911961	TaaCsp1BS086G23,TaaCsp1BS141E12	Scaff3	1_C-1BS-0.50
microarray	Ta#S12948363	TaaCsp1BS054C04	Scaff22	3_1BS9-0.84-1.06
microarray	Ta#S32702148	TaaCsp1BS015P08,TaaCsp1BS109N16,TaaCsp1BS109L06	Scaff38	4_1BS9-0.84-sat-1.00
microarray	Ta#S26023366	TaaCsp1BS099P02,TaaCsp1BS113K04	Scaff2	1_C-1BS-0.50
microarray	Ta#S37920800	TaaCsp1BS003N11,TaaCsp1BS131E13	Scaff10	1_C-1BS-0.50
microarray	Ta#S37947192	TaaCsp1BS039G05,TaaCsp1BS049N13,TaaCsp1BS098D07	Scaff56	4_1BS9-0.84-sat-1.00
microarray	Ta#S32503733	TaaCsp1BS023H20,TaaCsp1BS061F17	Scaff54	1_C-1BS-0.50
microarray	Ta#S17883079	TaaCsp1BS032O02,TaaCsp1BS122I20	Scaff37	3_1BS9-0.84-1.06
microarray	Ta#S22385088	TaaCsp1BS032O02,TaaCsp1BS122I20	Scaff37	3_1BS9-0.84-1.06
microarray	Ta#S37814536	TaaCsp1BS032O02,TaaCsp1BS122I20	Scaff37	3_1BS9-0.84-1.06
microarray	Ta#S37789459	TaaCsp1BS102J11,TaaCsp1BS131A22	Scaff22	3_1BS9-0.84-1.06
microarray	Ta#S37844301	TaaCsp1BS041H13,TaaCsp1BS138O19	Scaff49	4_1BS9-0.84-sat-1.00
microarray	Ta#S32505335	TaaCsp1BS001N01,TaaCsp1BS042P05,TaaCsp1BS127L22	Scaff22,TaaCsp1BS042P05	3_1BS9-0.84-1.06,unknown
microarray	Ta#S22380580	TaaCsp1BS094K21	Scaff22	3_1BS9-0.84-1.06
microarray	Ta#S32424854	TaaCsp1BS070G07,TaaCsp1BS094H23	Scaff49	4_1BS9-0.84-sat-1.00
microarray	Ta#S26021681_a	TaaCsp1BS005H24,TaaCsp1BS012L02,TaaCsp1BS014J08,TaaCsp1BS014I24	Scaff9	4_1BS9-0.84-sat-1.00
microarray	Ta#S26021681_b	TaaCsp1BS002G19,TaaCsp1BS012P23,TaaCsp1BS055L20,TaaCsp1BS126O08	Scaff38	4_1BS9-0.84-sat-1.00
microarray	Ta#S22390834	TaaCsp1BS012F19,TaaCsp1BS087G17	TaaCsp1BS012F19,TaaCsp1BS087G17,TaaCsp1BS087G17	unknown
microarray	Ta#S32659341	TaaCsp1BS032L23	TaaCsp1BS032L23	unknown
microarray	Ta#S13121974	TaaCsp1BS010H17,TaaCsp1BS042B15	Scaff55	4_1BS9-0.84-sat-1.00
microarray	Ta#S17989841	TaaCsp1BS126L10,TaaCsp1BS136G17,TaaCsp1BS057E21	Scaff56,TaaCsp1BS136G17	4_1BS9-0.84-sat-1.00,unknown
microarray	Ta#S13130941	TaaCsp1BS028N18,TaaCsp1BS115A19	Scaff56	4_1BS9-0.84-sat-1.00
microarray	Ta#S37806766_a	TaaCsp1BS088H23	Scaff23	1_C-1BS-0.50
microarray	Ta#S37806766_b	TaaCsp1BS089C04	Scaff6	5_1BS.sat18-0.50-1.00
microarray	Ta#S22378027	TaaCsp1BS063O18,TaaCsp1BS076L08	Scaff1	3_1BS9-0.84-1.06
microarray	Ta#S18006233	TaaCsp1BS012J11,TaaCsp1BS084K24	Scaff37	3_1BS9-0.84-1.06
microarray	Ta#S18007018	TaaCsp1BS054B13	Scaff46	5_1BS.sat18-0.50-1.00
microarray	Ta#S12913549	TaaCsp1BS114G16,TaaCsp1BS127O06	Scaff46	5_1BS.sat18-0.50-1.00
microarray	Ta#S12987686_a	TaaCsp1BS018E13,TaaCsp1BS065G14	TaaCsp1BS018E13,TaaCsp1BS065G14,TaaCsp1BS065G14	unknown
microarray	Ta#S12987686_b	TaaCsp1BS065B14	Scaff54	1_C-1BS-0.50
microarray	Ta#S32718285	TaaCsp1BS004L13,TaaCsp1BS014G04,TaaCsp1BS035A19,TaaCsp1BS071K18	Scaff25,TaaCsp1BS004L13,TaaCsp1BS035A19	2_1BS10-0.50-0.84,unknown
microarray	Ta#S12945195	TaaCsp1BS007M14,TaaCsp1BS015I14,TaaCsp1BS047F16,TaaCsp1BS049O20	Scaff9	4_1BS9-0.84-sat-1.00
microarray	Ta#S32518218	TaaCsp1BS118A03,TaaCsp1BS118A05,TaaCsp1BS135F12,TaaCsp1BS140P03	Scaff30,Scaff57,TaaCsp1BS118A05	5_1BS.sat18-0.50-1.00,unknown
microarray	Ta#S18005877	TaaCsp1BS012P03,TaaCsp1BS014P08,TaaCsp1BS036L12	Scaff28	5_1BS.sat18-0.50-1.00
microarray	Ta#S38676379_a	TaaCsp1BS008P08,TaaCsp1BS123J23,TaaCsp1BS129C14,TaaCsp1BS140E03	Scaff54,Scaff47,Scaff11	1_C-1BS-0.50,3_1BS9-0.84-1.06,5_1BS.sat18-0.50-1.00
microarray	Ta#S17894626	TaaCsp1BS027H23,TaaCsp1BS125L17	Scaff15	4_1BS9-0.84-sat-1.00
microarray	Ta#S17979002	TaaCsp1BS006D06,TaaCsp1BS018E06	TaaCsp1BS006D06,TaaCsp1BS018E06,TaaCsp1BS018E06	unknown
microarray	Ta#S17973759_a	TaaCsp1BS005B05,TaaCsp1BS068F22	TaaCsp1BS005B05,TaaCsp1BS068F22,TaaCsp1BS068F22	unknown
microarray	Ta#S22386607_a	TaaCsp1BS004C17,TaaCsp1BS012L08,TaaCsp1BS135I04	Scaff23,Scaff28,TaaCsp1BS004C17	1_C-1BS-0.50,5_1BS.sat18-0.50-1.00,unknown
microarray	Ta#S22383512_a	TaaCsp1BS027E22	TaaCsp1BS027E22	unknown
microarray	Ta#S22383512_b	TaaCsp1BS027P20	TaaCsp1BS027P20	unknown
microarray	Ta#S17897396	TaaCsp1BS051G14,TaaCsp1BS078K21	Scaff26	3_1BS9-0.84-1.06
microarray	Ta#S37920944	TaaCsp1BS005J06,TaaCsp1BS005L19,TaaCsp1BS005N21,TaaCsp1BS010D06,TaaCsp1BS093P05,TaaCsp1BS098D11	Scaff26,TaaCsp1BS005J06,TaaCsp1BS005L19,TaaCsp1BS005N21,TaaCsp1BS093P05	3_1BS9-0.84-1.06,unknown
microarray	Ta#S16058383	TaaCsp1BS069D05,TaaCsp1BS006D04	Scaff36	2_1BS10-0.50-0.84
microarray	Ta#S17976877	TaaCsp1BS003I10,TaaCsp1BS037F16,TaaCsp1BS137I07	Scaff41	2_1BS10-0.50-0.84
microarray	Ta#S37905126	TaaCsp1BS006B24	TaaCsp1BS006B24	unknown
microarray	Ta#S37906928_a	TaaCsp1BS093B24	Scaff48	5_1BS.sat18-0.50-1.00
microarray	Ta#S26024366_a	TaaCsp1BS030H21,TaaCsp1BS075I19	TaaCsp1BS030H21,TaaCsp1BS075I19,TaaCsp1BS075I19	unknown
microarray	Ta#S26024366_b	TaaCsp1BS011J13,TaaCsp1BS031N16	Scaff45	1_C-1BS-0.50
microarray	Ta#S17893274	TaaCsp1BS035G13,TaaCsp1BS101B05,TaaCsp1BS110K20	Scaff49	4_1BS9-0.84-sat-1.00
microarray	Ta#S37874364	TaaCsp1BS140B03	TaaCsp1BS140B03	unknown
microarray	Ta#S30404763	TaaCsp1BS107E01,TaaCsp1BS137L05	Scaff22	3_1BS9-0.84-1.06
microarray	Ta#S13125812_a	TaaCsp1BS063L04,TaaCsp1BS099D11,TaaCsp1BS105L10,TaaCsp1BS144A09,TaaCsp1BS144A10	Scaff18,TaaCsp1BS099D11,TaaCsp1BS144A09,TaaCsp1BS144A10	3_1BS9-0.84-1.06,unknown
microarray	Ta#S13125812_b	TaaCsp1BS065D18,TaaCsp1BS095J18,TaaCsp1BS110D16	Scaff53,TaaCsp1BS110D16	4_1BS9-0.84-sat-1.00,unknown
microarray	Ta#S19222772	TaaCsp1BS120P10,TaaCsp1BS142N21	Scaff36	2_1BS10-0.50-0.84
microarray	Ta#S32694699	TaaCsp1BS017B07,TaaCsp1BS092K04	Scaff24	2_1BS10-0.50-0.84
microarray	Ta#S32521406	TaaCsp1BS012H21,TaaCsp1BS013N07	Scaff24	2_1BS10-0.50-0.84
microarray	Ta#S26025196	TaaCsp1BS020A10,TaaCsp1BS132A23,TaaCsp1BS134D21	Scaff5	1_C-1BS-0.50
microarray	Ta#S17988580	TaaCsp1BS133F20	Scaff23	1_C-1BS-0.50
microarray	Ta#S18010325	TaaCsp1BS137F09	Scaff19	1_C-1BS-0.50
microarray	Ta#S12996732	TaaCsp1BS001D04,TaaCsp1BS053F22,TaaCsp1BS132L06	Scaff4	1_C-1BS-0.50
microarray	Ta#S26025661	TaaCsp1BS128P13	TaaCsp1BS128P13	unknown
microarray	Ta#S37788173_a	TaaCsp1BS122J19	Scaff22	3_1BS9-0.84-1.06
microarray	Ta#S37788173_b	TaaCsp1BS008M20	Scaff4	1_C-1BS-0.50
microarray	Ta#S19225638	TaaCsp1BS010H11,TaaCsp1BS133L14	Scaff12	1_C-1BS-0.50
microarray	Ta#S37916654	TaaCsp1BS108D17	TaaCsp1BS108D17	unknown
microarray	Ta#S13171354	TaaCsp1BS082J23,TaaCsp1BS140J04	Scaff27	5_1BS.sat18-0.50-1.00
microarray	Ta#S13203514	TaaCsp1BS014G04,TaaCsp1BS035A19,TaaCsp1BS071K18	Scaff25,TaaCsp1BS035A19	2_1BS10-0.50-0.84,unknown
microarray	Ta#S17987986	TaaCsp1BS024J13,TaaCsp1BS111K03	Scaff52	4_1BS9-0.84-sat-1.00
microarray	Ta#S16241304	TaaCsp1BS004B13,TaaCsp1BS025F14	Scaff6	5_1BS.sat18-0.50-1.00
microarray	Ta#S17987727	TaaCsp1BS005I21,TaaCsp1BS059J14	Scaff22	3_1BS9-0.84-1.06
microarray	Ta#S18010165	TaaCsp1BS098E09,TaaCsp1BS123B19	Scaff8	5_1BS.sat18-0.50-1.00
microarray	Ta#S13192377	TaaCsp1BS020E03	TaaCsp1BS020E03	unknown
microarray	Ta#S13201642	TaaCsp1BS125D15	TaaCsp1BS125D15	unknown
microarray	Ta#S13202940	TaaCsp1BS095N06,TaaCsp1BS114D23	Scaff18	3_1BS9-0.84-1.06
microarray	Ta#S13203131	TaaCsp1BS144B14	Scaff24	2_1BS10-0.50-0.84
microarray	Ta#S13209553	TaaCsp1BS013P18,TaaCsp1BS132G01	Scaff55	4_1BS9-0.84-sat-1.00
microarray	Ta#S13215730	TaaCsp1BS093I22,TaaCsp1BS093E02,TaaCsp1BS093E08,TaaCsp1BS093E09,TaaCsp1BS093O03,TaaCsp1BS093O14,TaaCsp1BS093O01	Scaff40,Scaff4,TaaCsp1BS093I22,TaaCsp1BS093E02,TaaCsp1BS093E08,TaaCsp1BS093O14	1_C-1BS-0.50,3_1BS9-0.84-1.06,unknown
microarray	Ta#S13221053	TaaCsp1BS093E08,TaaCsp1BS093K15,TaaCsp1BS093M06,TaaCsp1BS118O01,TaaCsp1BS119B03,TaaCsp1BS144K20	Scaff17,TaaCsp1BS093E08,TaaCsp1BS093K15,TaaCsp1BS093M06,TaaCsp1BS118O01	5_1BS.sat18-0.50-1.00,unknown
microarray	Ta#S13224037	TaaCsp1BS021A11,TaaCsp1BS027E12	Scaff56	4_1BS9-0.84-sat-1.00
microarray	Ta#S13231215	TaaCsp1BS007F19,TaaCsp1BS080I03	Scaff47	3_1BS9-0.84-1.06
microarray	Ta#S13239428	TaaCsp1BS006F09,TaaCsp1BS020J08,TaaCsp1BS039K24	Scaff35	5_1BS.sat18-0.50-1.00
microarray	Ta#S13240276	TaaCsp1BS016D16	TaaCsp1BS016D16	unknown
microarray	Ta#S13243984	TaaCsp1BS021A11,TaaCsp1BS027E12	Scaff56	4_1BS9-0.84-sat-1.00
microarray	Ta#S13257273	TaaCsp1BS080L06,TaaCsp1BS110N12	Scaff2	1_C-1BS-0.50
microarray	Ta#S13269210	TaaCsp1BS022H01,TaaCsp1BS030P20,TaaCsp1BS042P05	Scaff54,TaaCsp1BS042P05	1_C-1BS-0.50,unknown
microarray	Ta#S14833199	TaaCsp1BS130M05	TaaCsp1BS130M05	unknown
microarray	Ta#S15824199	TaaCsp1BS039M03,TaaCsp1BS135N06,TaaCsp1BS137O23	Scaff25	2_1BS10-0.50-0.84
microarray	Ta#S15824285	TaaCsp1BS002M07,TaaCsp1BS011K03	Scaff39	3_1BS9-0.84-1.06
microarray	Ta#S15824350	TaaCsp1BS108E20,TaaCsp1BS138J18	Scaff20	2_1BS10-0.50-0.84
microarray	Ta#S15879934	TaaCsp1BS073H08,TaaCsp1BS116B08,TaaCsp1BS134D22	Scaff27,TaaCsp1BS116B08	5_1BS.sat18-0.50-1.00,unknown
microarray	Ta#S15880320	TaaCsp1BS010G14,TaaCsp1BS122I20	Scaff37	3_1BS9-0.84-1.06
microarray	Ta#S15880707	TaaCsp1BS001M21,TaaCsp1BS018B09,TaaCsp1BS115G12	Scaff27	5_1BS.sat18-0.50-1.00
microarray	Ta#S15880786	TaaCsp1BS007P03,TaaCsp1BS019P04,TaaCsp1BS093E02,TaaCsp1BS093E08,TaaCsp1BS093G20	Scaff24,TaaCsp1BS093E02,TaaCsp1BS093E08,TaaCsp1BS093G20	2_1BS10-0.50-0.84,unknown
microarray	Ta#S15880920	TaaCsp1BS100I23,TaaCsp1BS107O14	Scaff26	3_1BS9-0.84-1.06
microarray	Ta#S15881023	TaaCsp1BS067C16,TaaCsp1BS134N17	Scaff22	3_1BS9-0.84-1.06
microarray	Ta#S15881438	TaaCsp1BS005I04,TaaCsp1BS007H02,TaaCsp1BS013A23,TaaCsp1BS022C08,TaaCsp1BS028E06,TaaCsp1BS042B04,TaaCsp1BS042C01,TaaCsp1BS042C05,TaaCsp1BS042I24,TaaCsp1BS042J07,TaaCsp1BS042A13,TaaCsp1BS042A15,TaaCsp1BS042C02,TaaCsp1BS042C13,TaaCsp1BS044C13	Scaff20,Scaff48,Scaff37,Scaff35,TaaCsp1BS005I04,TaaCsp1BS042C05,TaaCsp1BS042I24,TaaCsp1BS042J07,TaaCsp1BS042A15,TaaCsp1BS042C02,TaaCsp1BS042C13	2_1BS10-0.50-0.84,3_1BS9-0.84-1.06,5_1BS.sat18-0.50-1.00,unknown
microarray	Ta#S15881534	TaaCsp1BS001K21,TaaCsp1BS014K14	TaaCsp1BS001K21,TaaCsp1BS014K14,TaaCsp1BS014K14	unknown
microarray	Ta#S16057986	TaaCsp1BS051I15,TaaCsp1BS062F13	Scaff48	5_1BS.sat18-0.50-1.00
microarray	Ta#S16058002	TaaCsp1BS047C22,TaaCsp1BS136C23	TaaCsp1BS047C22,TaaCsp1BS136C23,TaaCsp1BS136C23	unknown
microarray	Ta#S16058156	TaaCsp1BS132F05	Scaff57	5_1BS.sat18-0.50-1.00
microarray	Ta#S16058157	TaaCsp1BS011H07,TaaCsp1BS130M05	TaaCsp1BS011H07,TaaCsp1BS130M05,TaaCsp1BS130M05	unknown
microarray	Ta#S16058334	TaaCsp1BS012D24,TaaCsp1BS041E20	Scaff42	1_C-1BS-0.50
microarray	Ta#S16058375	TaaCsp1BS099I20	TaaCsp1BS099I20	unknown
microarray	Ta#S16058466	TaaCsp1BS017F13,TaaCsp1BS123G16	Scaff41	2_1BS10-0.50-0.84
microarray	Ta#S16058476	TaaCsp1BS035G13,TaaCsp1BS110K20	Scaff49	4_1BS9-0.84-sat-1.00
microarray	Ta#S16194196	TaaCsp1BS013M21,TaaCsp1BS063J05,TaaCsp1BS065A15,TaaCsp1BS094D19	Scaff53,TaaCsp1BS013M21,TaaCsp1BS065A15	4_1BS9-0.84-sat-1.00,unknown
microarray	Ta#S16196537	TaaCsp1BS010I06,TaaCsp1BS128H10	TaaCsp1BS010I06,TaaCsp1BS128H10,TaaCsp1BS128H10	unknown
microarray	Ta#S16196995	TaaCsp1BS034D03,TaaCsp1BS119D15	TaaCsp1BS034D03,TaaCsp1BS119D15,TaaCsp1BS119D15	unknown
microarray	Ta#S16214441	TaaCsp1BS026J05,TaaCsp1BS047K11,TaaCsp1BS065F02	TaaCsp1BS026J05,TaaCsp1BS047K11,TaaCsp1BS065F02,TaaCsp1BS047K11,TaaCsp1BS065F02	unknown
microarray	Ta#S16215053	TaaCsp1BS007K16,TaaCsp1BS052F23,TaaCsp1BS053C22	Scaff48	5_1BS.sat18-0.50-1.00
microarray	Ta#S16215208	TaaCsp1BS093B22,TaaCsp1BS093C05,TaaCsp1BS110J10	Scaff53,TaaCsp1BS093B22,TaaCsp1BS093C05	4_1BS9-0.84-sat-1.00,unknown
microarray	Ta#S16215309	TaaCsp1BS051D23,TaaCsp1BS094O17	Scaff43,TaaCsp1BS051D23	1_C-1BS-0.50,unknown
microarray	Ta#S16217343	TaaCsp1BS027K01,TaaCsp1BS134J21	Scaff48	5_1BS.sat18-0.50-1.00
microarray	Ta#S16233204	TaaCsp1BS107D24,TaaCsp1BS133K23	Scaff19	1_C-1BS-0.50
microarray	Ta#S16233812	TaaCsp1BS047P18	Scaff57	5_1BS.sat18-0.50-1.00
microarray	Ta#S16238298	TaaCsp1BS104M04,TaaCsp1BS134M10	Scaff55	4_1BS9-0.84-sat-1.00
microarray	Ta#S16240026	TaaCsp1BS034D03,TaaCsp1BS119D15	TaaCsp1BS034D03,TaaCsp1BS119D15,TaaCsp1BS119D15	unknown
microarray	Ta#S16244091	TaaCsp1BS016D17	Scaff49	4_1BS9-0.84-sat-1.00
microarray	Ta#S16245249	TaaCsp1BS003M14,TaaCsp1BS078O13	Scaff43	1_C-1BS-0.50
microarray	Ta#S16254396	TaaCsp1BS043L09,TaaCsp1BS117E19	TaaCsp1BS043L09,TaaCsp1BS117E19,TaaCsp1BS117E19	unknown
microarray	Ta#S16257415	TaaCsp1BS029M18,TaaCsp1BS033O05	Scaff54	1_C-1BS-0.50
microarray	Ta#S16264563	TaaCsp1BS002O13,TaaCsp1BS041H10,TaaCsp1BS098N10	Scaff13	4_1BS9-0.84-sat-1.00
microarray	Ta#S16265485	TaaCsp1BS042E07	TaaCsp1BS042E07	unknown
microarray	Ta#S16266580	TaaCsp1BS063D07	TaaCsp1BS063D07	unknown
microarray	Ta#S16465005	TaaCsp1BS011C07,TaaCsp1BS134A07	Scaff56	4_1BS9-0.84-sat-1.00
microarray	Ta#S16465291	TaaCsp1BS031A05,TaaCsp1BS135O08	TaaCsp1BS031A05,TaaCsp1BS135O08,TaaCsp1BS135O08	unknown
microarray	Ta#S16466201	TaaCsp1BS129G21	TaaCsp1BS129G21	unknown
microarray	Ta#S16631388	TaaCsp1BS045L13,TaaCsp1BS133A21	TaaCsp1BS045L13,TaaCsp1BS133A21,TaaCsp1BS133A21	unknown
microarray	Ta#S16978274	TaaCsp1BS046E02,TaaCsp1BS121D11,TaaCsp1BS130O13	Scaff27	5_1BS.sat18-0.50-1.00
microarray	Ta#S17878879	TaaCsp1BS011P06,TaaCsp1BS124L17	Scaff53	4_1BS9-0.84-sat-1.00
microarray	Ta#S17878880	TaaCsp1BS110D06	Scaff53	4_1BS9-0.84-sat-1.00
microarray	Ta#S17879973	TaaCsp1BS013G15,TaaCsp1BS022L12,TaaCsp1BS049J13	TaaCsp1BS013G15,TaaCsp1BS022L12,TaaCsp1BS049J13,TaaCsp1BS022L12,TaaCsp1BS049J13	unknown
microarray	Ta#S17880546	TaaCsp1BS137B20	Scaff6	5_1BS.sat18-0.50-1.00
microarray	Ta#S17880606	TaaCsp1BS093E08,TaaCsp1BS093K15,TaaCsp1BS093M06,TaaCsp1BS118O01,TaaCsp1BS119B03,TaaCsp1BS144K20	Scaff17,TaaCsp1BS093E08,TaaCsp1BS093K15,TaaCsp1BS093M06,TaaCsp1BS118O01	5_1BS.sat18-0.50-1.00,unknown
microarray	Ta#S17881263	TaaCsp1BS135D06	TaaCsp1BS135D06	unknown
microarray	Ta#S17882975	TaaCsp1BS004M04	TaaCsp1BS004M04	unknown
microarray	Ta#S17883425	TaaCsp1BS002O15,TaaCsp1BS007J01	Scaff19	1_C-1BS-0.50
microarray	Ta#S17886132	TaaCsp1BS129L08	Scaff24	2_1BS10-0.50-0.84
microarray	Ta#S17886163	TaaCsp1BS021C14,TaaCsp1BS092B10	Scaff55	4_1BS9-0.84-sat-1.00
microarray	Ta#S17886812	TaaCsp1BS003L04,TaaCsp1BS025F03,TaaCsp1BS034P08,TaaCsp1BS136J17	Scaff57	5_1BS.sat18-0.50-1.00
microarray	Ta#S17887309	TaaCsp1BS022D19,TaaCsp1BS023O10,TaaCsp1BS055L20	Scaff38	4_1BS9-0.84-sat-1.00
microarray	Ta#S17888135	TaaCsp1BS054D05,TaaCsp1BS068L09	TaaCsp1BS054D05,TaaCsp1BS068L09,TaaCsp1BS068L09	unknown
microarray	Ta#S17888564	TaaCsp1BS095N22	TaaCsp1BS095N22	unknown
microarray	Ta#S17889234	TaaCsp1BS001K21	TaaCsp1BS001K21	unknown
microarray	Ta#S17889526	TaaCsp1BS015B19,TaaCsp1BS085A16	Scaff11	5_1BS.sat18-0.50-1.00
microarray	Ta#S17890866	TaaCsp1BS038E16,TaaCsp1BS084M24,TaaCsp1BS142F13	TaaCsp1BS038E16,TaaCsp1BS084M24,TaaCsp1BS142F13,TaaCsp1BS084M24,TaaCsp1BS142F13	unknown
microarray	Ta#S17893543	TaaCsp1BS046H19,TaaCsp1BS093A19	TaaCsp1BS046H19,TaaCsp1BS093A19,TaaCsp1BS093A19	unknown
microarray	Ta#S17893546	TaaCsp1BS022D19,TaaCsp1BS023O10	Scaff38	4_1BS9-0.84-sat-1.00
microarray	Ta#S17895741	TaaCsp1BS014H08,TaaCsp1BS024F24,TaaCsp1BS032G08	Scaff49	4_1BS9-0.84-sat-1.00
microarray	Ta#S17897878	TaaCsp1BS010I06,TaaCsp1BS128H10	TaaCsp1BS010I06,TaaCsp1BS128H10,TaaCsp1BS128H10	unknown
microarray	Ta#S17897903	TaaCsp1BS017L14,TaaCsp1BS037C16	Scaff56	4_1BS9-0.84-sat-1.00
microarray	Ta#S17971893	TaaCsp1BS048C13,TaaCsp1BS073J03,TaaCsp1BS129G09	TaaCsp1BS048C13,TaaCsp1BS073J03,TaaCsp1BS129G09,TaaCsp1BS073J03,TaaCsp1BS129G09	unknown
microarray	Ta#S17972433	TaaCsp1BS049H12,TaaCsp1BS087L22	TaaCsp1BS049H12,TaaCsp1BS087L22,TaaCsp1BS087L22	unknown
microarray	Ta#S17972758	TaaCsp1BS039M03,TaaCsp1BS135N06,TaaCsp1BS137O23	Scaff25	2_1BS10-0.50-0.84
microarray	Ta#S17975016	TaaCsp1BS010B16,TaaCsp1BS105I04,TaaCsp1BS144O11	Scaff53	4_1BS9-0.84-sat-1.00
microarray	Ta#S17975238	TaaCsp1BS003K09,TaaCsp1BS012A10,TaaCsp1BS132M24	Scaff22	3_1BS9-0.84-1.06
microarray	Ta#S17976610	TaaCsp1BS057E14,TaaCsp1BS097H20	Scaff3	1_C-1BS-0.50
microarray	Ta#S17976932	TaaCsp1BS076H17,TaaCsp1BS131A17	Scaff54	1_C-1BS-0.50
microarray	Ta#S17976980	TaaCsp1BS047A18,TaaCsp1BS131I15	TaaCsp1BS047A18,TaaCsp1BS131I15,TaaCsp1BS131I15	unknown
microarray	Ta#S17978362	TaaCsp1BS013F03,TaaCsp1BS138B10	Scaff16	1_C-1BS-0.50
microarray	Ta#S17978581	TaaCsp1BS011D02,TaaCsp1BS028G05	TaaCsp1BS011D02,TaaCsp1BS028G05,TaaCsp1BS028G05	unknown
microarray	Ta#S17979887	TaaCsp1BS009O16,TaaCsp1BS025A21	TaaCsp1BS009O16,TaaCsp1BS025A21,TaaCsp1BS025A21	unknown
microarray	Ta#S17980078	TaaCsp1BS054C04,TaaCsp1BS102D20	Scaff22	3_1BS9-0.84-1.06
microarray	Ta#S17980622	TaaCsp1BS008J03,TaaCsp1BS029M14	Scaff13	4_1BS9-0.84-sat-1.00
microarray	Ta#S17981241	TaaCsp1BS005I21,TaaCsp1BS059J14	Scaff22	3_1BS9-0.84-1.06
microarray	Ta#S17983857	TaaCsp1BS006A08,TaaCsp1BS024L18	TaaCsp1BS006A08,TaaCsp1BS024L18,TaaCsp1BS024L18	unknown
microarray	Ta#S17985132	TaaCsp1BS009D04,TaaCsp1BS027M23,TaaCsp1BS093C05	Scaff22,TaaCsp1BS093C05	3_1BS9-0.84-1.06,unknown
microarray	Ta#S17985150	TaaCsp1BS010K10	TaaCsp1BS010K10	unknown
microarray	Ta#S17985376	TaaCsp1BS009E19,TaaCsp1BS030I17,TaaCsp1BS095K01	Scaff55	4_1BS9-0.84-sat-1.00
microarray	Ta#S17985385	TaaCsp1BS043H03,TaaCsp1BS129I13	Scaff29	1_C-1BS-0.50
microarray	Ta#S17985441	TaaCsp1BS011P19,TaaCsp1BS020H24	TaaCsp1BS011P19,TaaCsp1BS020H24,TaaCsp1BS020H24	unknown
microarray	Ta#S17985925	TaaCsp1BS011D02,TaaCsp1BS028G05	TaaCsp1BS011D02,TaaCsp1BS028G05,TaaCsp1BS028G05	unknown
microarray	Ta#S17986153	TaaCsp1BS013N15,TaaCsp1BS037H04	TaaCsp1BS013N15,TaaCsp1BS037H04,TaaCsp1BS037H04	unknown
microarray	Ta#S17986256	TaaCsp1BS104I10	TaaCsp1BS104I10	unknown
microarray	Ta#S17986368	TaaCsp1BS002D08,TaaCsp1BS010A07,TaaCsp1BS010B04,TaaCsp1BS010I20,TaaCsp1BS010H19,TaaCsp1BS010I06,TaaCsp1BS042B04,TaaCsp1BS042C01,TaaCsp1BS042C05,TaaCsp1BS042J07,TaaCsp1BS042P17,TaaCsp1BS042A13,TaaCsp1BS042C07,TaaCsp1BS046M05,TaaCsp1BS055O20,TaaCsp1BS058G11,TaaCsp1BS059N23,TaaCsp1BS059I07,TaaCsp1BS065I22,TaaCsp1BS070A16,TaaCsp1BS071E04,TaaCsp1BS133E17,TaaCsp1BS133M14	Scaff20,Scaff56,Scaff53,Scaff13,Scaff37,Scaff6,Scaff38,Scaff35,TaaCsp1BS010A07,TaaCsp1BS010I06,TaaCsp1BS042C05,TaaCsp1BS042J07,TaaCsp1BS042C07,TaaCsp1BS055O20,TaaCsp1BS058G11,TaaCsp1BS059N23,TaaCsp1BS059I07,TaaCsp1BS065I22	2_1BS10-0.50-0.84,3_1BS9-0.84-1.06,4_1BS9-0.84-sat-1.00,5_1BS.sat18-0.50-1.00,unknown
microarray	Ta#S17986577	TaaCsp1BS022K16,TaaCsp1BS050O12	Scaff13	4_1BS9-0.84-sat-1.00
microarray	Ta#S17987035	TaaCsp1BS093H23,TaaCsp1BS093I06,TaaCsp1BS104I06	Scaff55,Scaff54,TaaCsp1BS093I06	1_C-1BS-0.50,4_1BS9-0.84-sat-1.00,unknown
microarray	Ta#S17987179	TaaCsp1BS026I17	Scaff15	4_1BS9-0.84-sat-1.00
microarray	Ta#S17987889	TaaCsp1BS053H11	TaaCsp1BS053H11	unknown
microarray	Ta#S17987958	TaaCsp1BS014E15	Scaff13	4_1BS9-0.84-sat-1.00
microarray	Ta#S17988109	TaaCsp1BS056I13,TaaCsp1BS132M09	Scaff56	4_1BS9-0.84-sat-1.00
microarray	Ta#S17988124	TaaCsp1BS046K10,TaaCsp1BS050K10	TaaCsp1BS046K10,TaaCsp1BS050K10,TaaCsp1BS050K10	unknown
microarray	Ta#S17988870	TaaCsp1BS020I05,TaaCsp1BS037B16	TaaCsp1BS020I05,TaaCsp1BS037B16,TaaCsp1BS037B16	unknown
microarray	Ta#S17989005	TaaCsp1BS015N09,TaaCsp1BS062G17	TaaCsp1BS015N09,TaaCsp1BS062G17,TaaCsp1BS062G17	unknown
microarray	Ta#S17989305	TaaCsp1BS001K21,TaaCsp1BS014K14	TaaCsp1BS001K21,TaaCsp1BS014K14,TaaCsp1BS014K14	unknown
microarray	Ta#S17989558	TaaCsp1BS011C07,TaaCsp1BS134A07	Scaff56	4_1BS9-0.84-sat-1.00
microarray	Ta#S17989622	TaaCsp1BS001N06,TaaCsp1BS112K19,TaaCsp1BS118F20	Scaff47	3_1BS9-0.84-1.06
microarray	Ta#S17989732	TaaCsp1BS080I03	Scaff47	3_1BS9-0.84-1.06
microarray	Ta#S17989849	TaaCsp1BS048C13,TaaCsp1BS129G09	TaaCsp1BS048C13,TaaCsp1BS129G09,TaaCsp1BS129G09	unknown
microarray	Ta#S17990069	TaaCsp1BS130F05,TaaCsp1BS143H17	Scaff53	4_1BS9-0.84-sat-1.00
microarray	Ta#S18005916	TaaCsp1BS002G18,TaaCsp1BS012D24,TaaCsp1BS041E20	Scaff42	1_C-1BS-0.50
microarray	Ta#S18006010	TaaCsp1BS023B12	Scaff22	3_1BS9-0.84-1.06
microarray	Ta#S18006173	TaaCsp1BS002N21,TaaCsp1BS056D11	TaaCsp1BS002N21,TaaCsp1BS056D11,TaaCsp1BS056D11	unknown
microarray	Ta#S18006270	TaaCsp1BS103G12	TaaCsp1BS103G12	unknown
microarray	Ta#S18006273	TaaCsp1BS002P08,TaaCsp1BS025M21,TaaCsp1BS034C07	Scaff8	5_1BS.sat18-0.50-1.00
microarray	Ta#S18006300	TaaCsp1BS008O14,TaaCsp1BS053I01	TaaCsp1BS008O14,TaaCsp1BS053I01,TaaCsp1BS053I01	unknown
microarray	Ta#S18008562	TaaCsp1BS125D15,TaaCsp1BS143E08	TaaCsp1BS125D15,TaaCsp1BS143E08,TaaCsp1BS143E08	unknown
microarray	Ta#S18008788	TaaCsp1BS014E14,TaaCsp1BS130M03	Scaff56	4_1BS9-0.84-sat-1.00
microarray	Ta#S18008799	TaaCsp1BS014H08,TaaCsp1BS032G08,TaaCsp1BS069N21	Scaff49	4_1BS9-0.84-sat-1.00
microarray	Ta#S18011450	TaaCsp1BS065O14,TaaCsp1BS085K09	Scaff23	1_C-1BS-0.50
microarray	Ta#S18012717	TaaCsp1BS058H14,TaaCsp1BS073I05	TaaCsp1BS058H14,TaaCsp1BS073I05,TaaCsp1BS073I05	unknown
microarray	Ta#S18012732	TaaCsp1BS022N19	Scaff19	1_C-1BS-0.50
microarray	Ta#S19222434	TaaCsp1BS051I15,TaaCsp1BS093B24	Scaff48	5_1BS.sat18-0.50-1.00
microarray	Ta#S18252080	TaaCsp1BS037B20,TaaCsp1BS037J22,TaaCsp1BS044O12,TaaCsp1BS049O13,TaaCsp1BS138I06	Scaff24	2_1BS10-0.50-0.84
microarray	Ta#S19225562	TaaCsp1BS034M20	Scaff39	3_1BS9-0.84-1.06
microarray	Ta#S19225805	TaaCsp1BS030E02	TaaCsp1BS030E02	unknown
microarray	Ta#S20999571	TaaCsp1BS131I15	TaaCsp1BS131I15	unknown
microarray	Ta#S21008521	TaaCsp1BS009G22,TaaCsp1BS010D01	Scaff14	4_1BS9-0.84-sat-1.00
microarray	Ta#S21731596	TaaCsp1BS001K21,TaaCsp1BS014K14	TaaCsp1BS001K21,TaaCsp1BS014K14,TaaCsp1BS014K14	unknown
microarray	Ta#S22364884	TaaCsp1BS005N11,TaaCsp1BS005J10,TaaCsp1BS005L12,TaaCsp1BS005C17,TaaCsp1BS005C22,TaaCsp1BS005D05,TaaCsp1BS005I20,TaaCsp1BS005J06,TaaCsp1BS005L19,TaaCsp1BS005L24,TaaCsp1BS005N21,TaaCsp1BS042A09,TaaCsp1BS042M19,TaaCsp1BS060A23,TaaCsp1BS071A21,TaaCsp1BS093I22,TaaCsp1BS093P05,TaaCsp1BS093C14,TaaCsp1BS093C18,TaaCsp1BS093I14,TaaCsp1BS093P10,TaaCsp1BS093C20	Scaff23,Scaff39,Scaff18,TaaCsp1BS005J10,TaaCsp1BS005L12,TaaCsp1BS005C22,TaaCsp1BS005D05,TaaCsp1BS005I20,TaaCsp1BS005J06,TaaCsp1BS005L19,TaaCsp1BS005N21,TaaCsp1BS042A09,TaaCsp1BS060A23,TaaCsp1BS071A21,TaaCsp1BS093I22,TaaCsp1BS093P05,TaaCsp1BS093C14,TaaCsp1BS093C18,TaaCsp1BS093I14,TaaCsp1BS093P10	1_C-1BS-0.50,3_1BS9-0.84-1.06,unknown
microarray	Ta#S22365371	TaaCsp1BS126G19,TaaCsp1BS130O18	Scaff22	3_1BS9-0.84-1.06
microarray	Ta#S22366853	TaaCsp1BS013E01,TaaCsp1BS064F21	TaaCsp1BS013E01,TaaCsp1BS064F21,TaaCsp1BS064F21	unknown
microarray	Ta#S22366996	TaaCsp1BS010J16,TaaCsp1BS021I23	Scaff57,TaaCsp1BS010J16	5_1BS.sat18-0.50-1.00,unknown
microarray	Ta#S22368786	TaaCsp1BS006F09,TaaCsp1BS020J08,TaaCsp1BS039K24	Scaff35	5_1BS.sat18-0.50-1.00
microarray	Ta#S22369203	TaaCsp1BS127M15	Scaff53	4_1BS9-0.84-sat-1.00
microarray	Ta#S22369527	TaaCsp1BS015P08,TaaCsp1BS124C04	Scaff38	4_1BS9-0.84-sat-1.00
microarray	Ta#S22370043	TaaCsp1BS125D15,TaaCsp1BS143E08	TaaCsp1BS125D15,TaaCsp1BS143E08,TaaCsp1BS143E08	unknown
microarray	Ta#S22374094	TaaCsp1BS001N24,TaaCsp1BS132M06	Scaff54	1_C-1BS-0.50
microarray	Ta#S22377737	TaaCsp1BS123K23	Scaff55	4_1BS9-0.84-sat-1.00
microarray	Ta#S22377865	TaaCsp1BS003F10,TaaCsp1BS058A14	Scaff54	1_C-1BS-0.50
microarray	Ta#S22378091	TaaCsp1BS028N18	Scaff56	4_1BS9-0.84-sat-1.00
microarray	Ta#S22378634	TaaCsp1BS011K01,TaaCsp1BS117A07	TaaCsp1BS011K01,TaaCsp1BS117A07,TaaCsp1BS117A07	unknown
microarray	Ta#S22379576	TaaCsp1BS093K07,TaaCsp1BS139B18	Scaff53,TaaCsp1BS093K07	4_1BS9-0.84-sat-1.00,unknown
microarray	Ta#S22380672	TaaCsp1BS025P19,TaaCsp1BS112N03	Scaff13	4_1BS9-0.84-sat-1.00
microarray	Ta#S22381500	TaaCsp1BS115G12	Scaff27	5_1BS.sat18-0.50-1.00
microarray	Ta#S22382582	TaaCsp1BS013P18,TaaCsp1BS132G01	Scaff55	4_1BS9-0.84-sat-1.00
microarray	Ta#S22382976	TaaCsp1BS017K04,TaaCsp1BS131J17	Scaff47	3_1BS9-0.84-1.06
microarray	Ta#S22383405	TaaCsp1BS133A21	TaaCsp1BS133A21	unknown
microarray	Ta#S22384234	TaaCsp1BS138B11	TaaCsp1BS138B11	unknown
microarray	Ta#S22385252	TaaCsp1BS027E12,TaaCsp1BS108E10	Scaff56	4_1BS9-0.84-sat-1.00
microarray	Ta#S22385502	TaaCsp1BS127M15	Scaff53	4_1BS9-0.84-sat-1.00
microarray	Ta#S22386247	TaaCsp1BS010H24	TaaCsp1BS010H24	unknown
microarray	Ta#S22386964	TaaCsp1BS097G16	TaaCsp1BS097G16	unknown
microarray	Ta#S22387021	TaaCsp1BS022A10,TaaCsp1BS060E02,TaaCsp1BS144C15	Scaff47,TaaCsp1BS144C15	3_1BS9-0.84-1.06,unknown
microarray	Ta#S22387802	TaaCsp1BS011G22,TaaCsp1BS033J23	Scaff36	2_1BS10-0.50-0.84
microarray	Ta#S22388253	TaaCsp1BS054M17,TaaCsp1BS059C16	TaaCsp1BS054M17,TaaCsp1BS059C16,TaaCsp1BS059C16	unknown
microarray	Ta#S22388935	TaaCsp1BS006D08,TaaCsp1BS010L05,TaaCsp1BS080O20	TaaCsp1BS006D08,TaaCsp1BS010L05,TaaCsp1BS080O20,TaaCsp1BS010L05,TaaCsp1BS080O20	unknown
microarray	Ta#S22389100	TaaCsp1BS010E13,TaaCsp1BS028E24,TaaCsp1BS046L24	Scaff12	1_C-1BS-0.50
microarray	Ta#S22389151	TaaCsp1BS021K22,TaaCsp1BS079M04	Scaff23	1_C-1BS-0.50
microarray	Ta#S22390553	TaaCsp1BS003P07	TaaCsp1BS003P07	unknown
microarray	Ta#S22391115	TaaCsp1BS010L04,TaaCsp1BS024E05,TaaCsp1BS100C21	Scaff44,TaaCsp1BS010L04	1_C-1BS-0.50,unknown
microarray	Ta#S22391491	TaaCsp1BS047B20,TaaCsp1BS050C11	TaaCsp1BS047B20,TaaCsp1BS050C11,TaaCsp1BS050C11	unknown
microarray	Ta#S24512666	TaaCsp1BS011M08,TaaCsp1BS109M12	Scaff23	1_C-1BS-0.50
microarray	Ta#S24623063	TaaCsp1BS003G06,TaaCsp1BS075A08,TaaCsp1BS134I02	Scaff48	5_1BS.sat18-0.50-1.00
microarray	Ta#S26018789	TaaCsp1BS027A13,TaaCsp1BS092L01	TaaCsp1BS027A13,TaaCsp1BS092L01,TaaCsp1BS092L01	unknown
microarray	Ta#S26022344	TaaCsp1BS032N08,TaaCsp1BS093F06	Scaff55	4_1BS9-0.84-sat-1.00
microarray	Ta#S26022920	TaaCsp1BS118G10	Scaff23	1_C-1BS-0.50
microarray	Ta#S26024741	TaaCsp1BS002J04,TaaCsp1BS041A19,TaaCsp1BS067A23,TaaCsp1BS128G12	Scaff25	2_1BS10-0.50-0.84
microarray	Ta#S26025117	TaaCsp1BS115E21	TaaCsp1BS115E21	unknown
microarray	Ta#S26025311	TaaCsp1BS050F05,TaaCsp1BS101J19,TaaCsp1BS137F06	TaaCsp1BS050F05,TaaCsp1BS101J19,TaaCsp1BS137F06,TaaCsp1BS101J19,TaaCsp1BS137F06	unknown
microarray	Ta#S26025536	TaaCsp1BS050D14,TaaCsp1BS067J07	TaaCsp1BS050D14,TaaCsp1BS067J07,TaaCsp1BS067J07	unknown
microarray	Ta#S26025538	TaaCsp1BS002J04,TaaCsp1BS041A19,TaaCsp1BS067A23,TaaCsp1BS128G12	Scaff25	2_1BS10-0.50-0.84
microarray	Ta#S26025613	TaaCsp1BS002N21,TaaCsp1BS056D11	TaaCsp1BS002N21,TaaCsp1BS056D11,TaaCsp1BS056D11	unknown
microarray	Ta#S26026688	TaaCsp1BS100I21	Scaff54	1_C-1BS-0.50
microarray	Ta#S26026802	TaaCsp1BS006E05,TaaCsp1BS063I22	Scaff55	4_1BS9-0.84-sat-1.00
microarray	Ta#S26027233	TaaCsp1BS004L24	TaaCsp1BS004L24	unknown
microarray	Ta#S26027363	TaaCsp1BS049J05	TaaCsp1BS049J05	unknown
microarray	Ta#S26027375	TaaCsp1BS006A08,TaaCsp1BS024L18	TaaCsp1BS006A08,TaaCsp1BS024L18,TaaCsp1BS024L18	unknown
microarray	Ta#S26027486	TaaCsp1BS093F06	Scaff55	4_1BS9-0.84-sat-1.00
microarray	Ta#S26028979	TaaCsp1BS095I07,TaaCsp1BS104D23	TaaCsp1BS095I07,TaaCsp1BS104D23,TaaCsp1BS104D23	unknown
microarray	Ta#S26028986	TaaCsp1BS093H23,TaaCsp1BS093I06,TaaCsp1BS104I06	Scaff55,Scaff54,TaaCsp1BS093I06	1_C-1BS-0.50,4_1BS9-0.84-sat-1.00,unknown
microarray	Ta#S29895629	TaaCsp1BS140C23,TaaCsp1BS142I22	TaaCsp1BS140C23,TaaCsp1BS142I22,TaaCsp1BS142I22	unknown
microarray	Ta#S30056002	TaaCsp1BS005P06	TaaCsp1BS005P06	unknown
microarray	Ta#S30065908	TaaCsp1BS059I21	TaaCsp1BS059I21	unknown
microarray	Ta#S32013959	TaaCsp1BS088H07,TaaCsp1BS130A18	Scaff33	5_1BS.sat18-0.50-1.00
microarray	Ta#S32422939	TaaCsp1BS050C11	TaaCsp1BS050C11	unknown
microarray	Ta#S32425702	TaaCsp1BS024C18,TaaCsp1BS135E23	Scaff19	1_C-1BS-0.50
microarray	Ta#S32429176	TaaCsp1BS093B22,TaaCsp1BS093C05,TaaCsp1BS110J10	Scaff53,TaaCsp1BS093B22,TaaCsp1BS093C05	4_1BS9-0.84-sat-1.00,unknown
microarray	Ta#S32431933	TaaCsp1BS011C07,TaaCsp1BS134A07	Scaff56	4_1BS9-0.84-sat-1.00
microarray	Ta#S32434782	TaaCsp1BS103E20,TaaCsp1BS118K01	TaaCsp1BS103E20,TaaCsp1BS118K01,TaaCsp1BS118K01	unknown
microarray	Ta#S32434984	TaaCsp1BS019H11	TaaCsp1BS019H11	unknown
microarray	Ta#S32435126	TaaCsp1BS127E06	TaaCsp1BS127E06	unknown
microarray	Ta#S32494676	TaaCsp1BS142L02,TaaCsp1BS142M09	TaaCsp1BS142L02,TaaCsp1BS142M09,TaaCsp1BS142M09	unknown
microarray	Ta#S32495447	TaaCsp1BS002J21,TaaCsp1BS114D22,TaaCsp1BS125L17	Scaff15	4_1BS9-0.84-sat-1.00
microarray	Ta#S32495716	TaaCsp1BS005I21,TaaCsp1BS059J14	Scaff22	3_1BS9-0.84-1.06
microarray	Ta#S32496905	TaaCsp1BS088N07,TaaCsp1BS140N22	TaaCsp1BS088N07,TaaCsp1BS140N22,TaaCsp1BS140N22	unknown
microarray	Ta#S32496970	TaaCsp1BS008M21,TaaCsp1BS018G17,TaaCsp1BS024N22	Scaff47,TaaCsp1BS008M21	3_1BS9-0.84-1.06,unknown
microarray	Ta#S32498870	TaaCsp1BS010H11	Scaff12	1_C-1BS-0.50
microarray	Ta#S32501914	TaaCsp1BS003B11,TaaCsp1BS009J02,TaaCsp1BS012P03,TaaCsp1BS014P08,TaaCsp1BS015P07,TaaCsp1BS036L12,TaaCsp1BS036L19,TaaCsp1BS144L23	Scaff28	5_1BS.sat18-0.50-1.00
microarray	Ta#S32502569	TaaCsp1BS010L11,TaaCsp1BS075K08,TaaCsp1BS098E09	Scaff8	5_1BS.sat18-0.50-1.00
microarray	Ta#S32505226	TaaCsp1BS008G21	Scaff53	4_1BS9-0.84-sat-1.00
microarray	Ta#S32507039	TaaCsp1BS074B07,TaaCsp1BS139I14	Scaff55	4_1BS9-0.84-sat-1.00
microarray	Ta#S32517197	TaaCsp1BS004M21,TaaCsp1BS040I11	Scaff36	2_1BS10-0.50-0.84
microarray	Ta#S32520357	TaaCsp1BS120D16	TaaCsp1BS120D16	unknown
microarray	Ta#S32524629	TaaCsp1BS130F05,TaaCsp1BS143H17	Scaff53	4_1BS9-0.84-sat-1.00
microarray	Ta#S32525800	TaaCsp1BS034M19,TaaCsp1BS071M14	Scaff17	5_1BS.sat18-0.50-1.00
microarray	Ta#S32525815	TaaCsp1BS001N24,TaaCsp1BS132M06	Scaff54	1_C-1BS-0.50
microarray	Ta#S32533936	TaaCsp1BS023G22,TaaCsp1BS034B17	Scaff22	3_1BS9-0.84-1.06
microarray	Ta#S32534025	TaaCsp1BS062J14,TaaCsp1BS119D03	Scaff20	2_1BS10-0.50-0.84
microarray	Ta#S32534796	TaaCsp1BS003N06,TaaCsp1BS104G16	TaaCsp1BS003N06,TaaCsp1BS104G16,TaaCsp1BS104G16	unknown
microarray	Ta#S32537872	TaaCsp1BS029E09,TaaCsp1BS032A11	Scaff41	2_1BS10-0.50-0.84
microarray	Ta#S32541616	TaaCsp1BS021A11,TaaCsp1BS027E12	Scaff56	4_1BS9-0.84-sat-1.00
microarray	Ta#S32541983	TaaCsp1BS005P06	TaaCsp1BS005P06	unknown
microarray	Ta#S32542510	TaaCsp1BS005P06	TaaCsp1BS005P06	unknown
microarray	Ta#S32542626	TaaCsp1BS005F06,TaaCsp1BS071E18	TaaCsp1BS005F06,TaaCsp1BS071E18,TaaCsp1BS071E18	unknown
microarray	Ta#S32545979	TaaCsp1BS014H08,TaaCsp1BS032G08,TaaCsp1BS069N21	Scaff49	4_1BS9-0.84-sat-1.00
microarray	Ta#S32548462	TaaCsp1BS092E17,TaaCsp1BS105H19	Scaff42	1_C-1BS-0.50
microarray	Ta#S32548724	TaaCsp1BS136F13,TaaCsp1BS143N06	Scaff23	1_C-1BS-0.50
microarray	Ta#S32549735	TaaCsp1BS110M11,TaaCsp1BS122B19	Scaff54	1_C-1BS-0.50
microarray	Ta#S32550293	TaaCsp1BS118J24	Scaff56	4_1BS9-0.84-sat-1.00
microarray	Ta#S32553888	TaaCsp1BS064L12,TaaCsp1BS122E20,TaaCsp1BS126K02	TaaCsp1BS064L12,TaaCsp1BS122E20,TaaCsp1BS126K02,TaaCsp1BS122E20,TaaCsp1BS126K02	unknown
microarray	Ta#S32554792	TaaCsp1BS133G18	Scaff39	3_1BS9-0.84-1.06
microarray	Ta#S32555956	TaaCsp1BS004C02,TaaCsp1BS018A12	Scaff48	5_1BS.sat18-0.50-1.00
microarray	Ta#S32557973	TaaCsp1BS029M18,TaaCsp1BS033O05	Scaff54	1_C-1BS-0.50
microarray	Ta#S32559645	TaaCsp1BS009J02,TaaCsp1BS015P07,TaaCsp1BS144L23	Scaff28	5_1BS.sat18-0.50-1.00
microarray	Ta#S32559869	TaaCsp1BS010H14,TaaCsp1BS074H12	Scaff24	2_1BS10-0.50-0.84
microarray	Ta#S32563973	TaaCsp1BS012J10,TaaCsp1BS017N14,TaaCsp1BS133G18	Scaff39,TaaCsp1BS017N14	3_1BS9-0.84-1.06,unknown
microarray	Ta#S32564154	TaaCsp1BS010H15,TaaCsp1BS010J21,TaaCsp1BS034D20,TaaCsp1BS078C22	Scaff22,TaaCsp1BS010H15,TaaCsp1BS010J21	3_1BS9-0.84-1.06,unknown
microarray	Ta#S32564239	TaaCsp1BS059E05,TaaCsp1BS064L12,TaaCsp1BS126K02	TaaCsp1BS059E05,TaaCsp1BS064L12,TaaCsp1BS126K02,TaaCsp1BS064L12,TaaCsp1BS126K02	unknown
microarray	Ta#S32567321	TaaCsp1BS011O17,TaaCsp1BS041A19,TaaCsp1BS067A23,TaaCsp1BS141M23	Scaff25	2_1BS10-0.50-0.84
microarray	Ta#S32573374	TaaCsp1BS093J09	TaaCsp1BS093J09	unknown
microarray	Ta#S32581442	TaaCsp1BS093E08,TaaCsp1BS093K15,TaaCsp1BS144K20	Scaff17,TaaCsp1BS093E08,TaaCsp1BS093K15	5_1BS.sat18-0.50-1.00,unknown
microarray	Ta#S32583637	TaaCsp1BS037D13,TaaCsp1BS080B07	TaaCsp1BS037D13,TaaCsp1BS080B07,TaaCsp1BS080B07	unknown
microarray	Ta#S32584415	TaaCsp1BS050F05,TaaCsp1BS101J19,TaaCsp1BS137F06	TaaCsp1BS050F05,TaaCsp1BS101J19,TaaCsp1BS137F06,TaaCsp1BS101J19,TaaCsp1BS137F06	unknown
microarray	Ta#S32588270	TaaCsp1BS100F12,TaaCsp1BS116H19	Scaff53	4_1BS9-0.84-sat-1.00
microarray	Ta#S32588801	TaaCsp1BS046E02,TaaCsp1BS121D11,TaaCsp1BS130O13	Scaff27	5_1BS.sat18-0.50-1.00
microarray	Ta#S32588821	TaaCsp1BS020I05,TaaCsp1BS037B16	TaaCsp1BS020I05,TaaCsp1BS037B16,TaaCsp1BS037B16	unknown
microarray	Ta#S32589190	TaaCsp1BS088N07	TaaCsp1BS088N07	unknown
microarray	Ta#S32589351	TaaCsp1BS004I21	Scaff2	1_C-1BS-0.50
microarray	Ta#S32589659	TaaCsp1BS010H11,TaaCsp1BS133L14	Scaff12	1_C-1BS-0.50
microarray	Ta#S32589888	TaaCsp1BS026L20,TaaCsp1BS081H20,TaaCsp1BS118I02	TaaCsp1BS026L20,TaaCsp1BS081H20,TaaCsp1BS118I02,TaaCsp1BS081H20,TaaCsp1BS118I02	unknown
microarray	Ta#S32590054	TaaCsp1BS006E05,TaaCsp1BS063I22	Scaff55	4_1BS9-0.84-sat-1.00
microarray	Ta#S32590512	TaaCsp1BS022H05,TaaCsp1BS124E12	TaaCsp1BS022H05,TaaCsp1BS124E12,TaaCsp1BS124E12	unknown
microarray	Ta#S32591172	TaaCsp1BS002A18,TaaCsp1BS021A07,TaaCsp1BS042C03,TaaCsp1BS126P02	Scaff48	5_1BS.sat18-0.50-1.00
microarray	Ta#S32591501	TaaCsp1BS017H15,TaaCsp1BS023I05,TaaCsp1BS118O15	Scaff56	4_1BS9-0.84-sat-1.00
microarray	Ta#S32592745	TaaCsp1BS026J05,TaaCsp1BS047K11,TaaCsp1BS065F02	TaaCsp1BS026J05,TaaCsp1BS047K11,TaaCsp1BS065F02,TaaCsp1BS047K11,TaaCsp1BS065F02	unknown
microarray	Ta#S32594952	TaaCsp1BS123F23,TaaCsp1BS139G14,TaaCsp1BS144F23	Scaff53	4_1BS9-0.84-sat-1.00
microarray	Ta#S32600329	TaaCsp1BS050O08,TaaCsp1BS080B11	TaaCsp1BS050O08,TaaCsp1BS080B11,TaaCsp1BS080B11	unknown
microarray	Ta#S32600446	TaaCsp1BS096B06	TaaCsp1BS096B06	unknown
microarray	Ta#S32600812	TaaCsp1BS093B22,TaaCsp1BS093C05,TaaCsp1BS110J10	Scaff53,TaaCsp1BS093B22,TaaCsp1BS093C05	4_1BS9-0.84-sat-1.00,unknown
microarray	Ta#S32600884	TaaCsp1BS008C24,TaaCsp1BS132N12	Scaff25	2_1BS10-0.50-0.84
microarray	Ta#S32600890	TaaCsp1BS011C07,TaaCsp1BS026D16	Scaff56	4_1BS9-0.84-sat-1.00
microarray	Ta#S32600905	TaaCsp1BS090K04,TaaCsp1BS121M03	TaaCsp1BS090K04,TaaCsp1BS121M03,TaaCsp1BS121M03	unknown
microarray	Ta#S32601507	TaaCsp1BS078M20,TaaCsp1BS102B22	Scaff18	3_1BS9-0.84-1.06
microarray	Ta#S32602539	TaaCsp1BS129L11	Scaff24	2_1BS10-0.50-0.84
microarray	Ta#S32608332	TaaCsp1BS052D02,TaaCsp1BS075A05	TaaCsp1BS052D02,TaaCsp1BS075A05,TaaCsp1BS075A05	unknown
microarray	Ta#S32614805	TaaCsp1BS008P08,TaaCsp1BS062J02	Scaff11	5_1BS.sat18-0.50-1.00
microarray	Ta#S32619848	TaaCsp1BS124O17,TaaCsp1BS134J16	Scaff36	2_1BS10-0.50-0.84
microarray	Ta#S32621472	TaaCsp1BS050K09,TaaCsp1BS083L01	Scaff33	5_1BS.sat18-0.50-1.00
microarray	Ta#S32623329	TaaCsp1BS010I06,TaaCsp1BS128H10	TaaCsp1BS010I06,TaaCsp1BS128H10,TaaCsp1BS128H10	unknown
microarray	Ta#S32625361	TaaCsp1BS096B06	TaaCsp1BS096B06	unknown
microarray	Ta#S32626459	TaaCsp1BS010H15,TaaCsp1BS010J21,TaaCsp1BS025M22,TaaCsp1BS078C22	Scaff22,TaaCsp1BS010H15,TaaCsp1BS010J21	3_1BS9-0.84-1.06,unknown
microarray	Ta#S32628582	TaaCsp1BS093B22,TaaCsp1BS093C05,TaaCsp1BS110J10	Scaff53,TaaCsp1BS093B22,TaaCsp1BS093C05	4_1BS9-0.84-sat-1.00,unknown
microarray	Ta#S32630763	TaaCsp1BS027P20,TaaCsp1BS027H18	Scaff24,TaaCsp1BS027P20	2_1BS10-0.50-0.84,unknown
microarray	Ta#S32631627_a	TaaCsp1BS023N13,TaaCsp1BS136I09	TaaCsp1BS023N13,TaaCsp1BS136I09,TaaCsp1BS136I09	unknown
microarray	Ta#S32631627_b	TaaCsp1BS023I05,TaaCsp1BS136G17	Scaff56,TaaCsp1BS136G17	4_1BS9-0.84-sat-1.00,unknown
microarray	Ta#S32633826	TaaCsp1BS002O13,TaaCsp1BS041H10,TaaCsp1BS098N10	Scaff13	4_1BS9-0.84-sat-1.00
microarray	Ta#S32635703	TaaCsp1BS118E14,TaaCsp1BS126C05	Scaff43	1_C-1BS-0.50
microarray	Ta#S32641271	TaaCsp1BS005J17	TaaCsp1BS005J17	unknown
microarray	Ta#S32641402	TaaCsp1BS001C23,TaaCsp1BS022I16,TaaCsp1BS044M08,TaaCsp1BS118B22,TaaCsp1BS124H06	Scaff14	4_1BS9-0.84-sat-1.00
microarray	Ta#S32642670	TaaCsp1BS074J10,TaaCsp1BS119F05	TaaCsp1BS074J10,TaaCsp1BS119F05,TaaCsp1BS119F05	unknown
microarray	Ta#S32642859	TaaCsp1BS124H17,TaaCsp1BS141O13	Scaff42	1_C-1BS-0.50
microarray	Ta#S32643429	TaaCsp1BS057E14,TaaCsp1BS097H20	Scaff3	1_C-1BS-0.50
microarray	Ta#S32643701	TaaCsp1BS075C12,TaaCsp1BS131M24	Scaff22	3_1BS9-0.84-1.06
microarray	Ta#S32643758	TaaCsp1BS003E02,TaaCsp1BS050M18	Scaff57	5_1BS.sat18-0.50-1.00
microarray	Ta#S32645346	TaaCsp1BS027A13,TaaCsp1BS092L01	TaaCsp1BS027A13,TaaCsp1BS092L01,TaaCsp1BS092L01	unknown
microarray	Ta#S32656286	TaaCsp1BS093E08,TaaCsp1BS093K15,TaaCsp1BS144K20	Scaff17,TaaCsp1BS093E08,TaaCsp1BS093K15	5_1BS.sat18-0.50-1.00,unknown
microarray	Ta#S32656441	TaaCsp1BS010F23,TaaCsp1BS012H22	Scaff24	2_1BS10-0.50-0.84
microarray	Ta#S32659106	TaaCsp1BS029M18,TaaCsp1BS033O05,TaaCsp1BS139N09	Scaff54	1_C-1BS-0.50
microarray	Ta#S32662539	TaaCsp1BS010H16,TaaCsp1BS050M04,TaaCsp1BS144F23	Scaff53,TaaCsp1BS010H16	4_1BS9-0.84-sat-1.00,unknown
microarray	Ta#S32664737	TaaCsp1BS049H12,TaaCsp1BS087L22	TaaCsp1BS049H12,TaaCsp1BS087L22,TaaCsp1BS087L22	unknown
microarray	Ta#S32667906	TaaCsp1BS120A17,TaaCsp1BS137D01	Scaff47	3_1BS9-0.84-1.06
microarray	Ta#S32668723	TaaCsp1BS002K03,TaaCsp1BS076D24,TaaCsp1BS076J20	TaaCsp1BS002K03,TaaCsp1BS076D24,TaaCsp1BS076J20,TaaCsp1BS076D24,TaaCsp1BS076J20	unknown
microarray	Ta#S32671483	TaaCsp1BS082O11,TaaCsp1BS111K20	TaaCsp1BS082O11,TaaCsp1BS111K20,TaaCsp1BS111K20	unknown
microarray	Ta#S32671559	TaaCsp1BS011C23,TaaCsp1BS023M10	TaaCsp1BS011C23,TaaCsp1BS023M10,TaaCsp1BS023M10	unknown
microarray	Ta#S32672979	TaaCsp1BS107E01,TaaCsp1BS137L05	Scaff22	3_1BS9-0.84-1.06
microarray	Ta#S32673126	TaaCsp1BS120P10,TaaCsp1BS142N21	Scaff36	2_1BS10-0.50-0.84
microarray	Ta#S32681581	TaaCsp1BS062H19	TaaCsp1BS062H19	unknown
microarray	Ta#S32683291	TaaCsp1BS011P19,TaaCsp1BS020H24	TaaCsp1BS011P19,TaaCsp1BS020H24,TaaCsp1BS020H24	unknown
microarray	Ta#S32683434	TaaCsp1BS046M19,TaaCsp1BS113C18	TaaCsp1BS046M19,TaaCsp1BS113C18,TaaCsp1BS113C18	unknown
microarray	Ta#S32684350	TaaCsp1BS010H11	Scaff12	1_C-1BS-0.50
microarray	Ta#S32686490	TaaCsp1BS027C21,TaaCsp1BS097I07	Scaff31,TaaCsp1BS027C21	1_C-1BS-0.50,unknown
microarray	Ta#S32686638	TaaCsp1BS005F06,TaaCsp1BS071E18	TaaCsp1BS005F06,TaaCsp1BS071E18,TaaCsp1BS071E18	unknown
microarray	Ta#S32687208	TaaCsp1BS018F24,TaaCsp1BS106G19	TaaCsp1BS018F24,TaaCsp1BS106G19,TaaCsp1BS106G19	unknown
microarray	Ta#S32687745	TaaCsp1BS129G21	TaaCsp1BS129G21	unknown
microarray	Ta#S32688355	TaaCsp1BS029J10,TaaCsp1BS047F01,TaaCsp1BS134I24	Scaff42	1_C-1BS-0.50
microarray	Ta#S32695366	TaaCsp1BS003G24,TaaCsp1BS003J01,TaaCsp1BS013G14,TaaCsp1BS031K07,TaaCsp1BS052I04,TaaCsp1BS059M14,TaaCsp1BS064A17,TaaCsp1BS104A03	Scaff30	unknown
microarray	Ta#S32697512	TaaCsp1BS033F18,TaaCsp1BS138N17	TaaCsp1BS033F18,TaaCsp1BS138N17,TaaCsp1BS138N17	unknown
microarray	Ta#S32698860	TaaCsp1BS062F16	TaaCsp1BS062F16	unknown
microarray	Ta#S32699930	TaaCsp1BS134P03	Scaff55	4_1BS9-0.84-sat-1.00
microarray	Ta#S32701002	TaaCsp1BS032J22,TaaCsp1BS088D13,TaaCsp1BS133C07	Scaff56	4_1BS9-0.84-sat-1.00
microarray	Ta#S32701081	TaaCsp1BS010K04,TaaCsp1BS037L03	Scaff19	1_C-1BS-0.50
microarray	Ta#S32702033	TaaCsp1BS006J19	TaaCsp1BS006J19	unknown
microarray	Ta#S32707279	TaaCsp1BS077A14	Scaff11	5_1BS.sat18-0.50-1.00
microarray	Ta#S32708828	TaaCsp1BS030E02	TaaCsp1BS030E02	unknown
microarray	Ta#S32719787	TaaCsp1BS003H12,TaaCsp1BS008C11,TaaCsp1BS019E12	Scaff22,TaaCsp1BS008C11	3_1BS9-0.84-1.06,unknown
microarray	Ta#S32723428	TaaCsp1BS022B18,TaaCsp1BS027H04	TaaCsp1BS022B18,TaaCsp1BS027H04,TaaCsp1BS027H04	unknown
microarray	Ta#S32724039	TaaCsp1BS002J21,TaaCsp1BS114D22,TaaCsp1BS125L17	Scaff15	4_1BS9-0.84-sat-1.00
microarray	Ta#S32725162	TaaCsp1BS010F04,TaaCsp1BS058N10,TaaCsp1BS092H16	TaaCsp1BS010F04,TaaCsp1BS058N10,TaaCsp1BS092H16,TaaCsp1BS058N10,TaaCsp1BS092H16	unknown
microarray	Ta#S32729267	TaaCsp1BS027P20,TaaCsp1BS027H18	Scaff24,TaaCsp1BS027P20	2_1BS10-0.50-0.84,unknown
microarray	Ta#S32730555	TaaCsp1BS069B03	Scaff53	4_1BS9-0.84-sat-1.00
microarray	Ta#S32731661	TaaCsp1BS026E20,TaaCsp1BS113E14	TaaCsp1BS026E20,TaaCsp1BS113E14,TaaCsp1BS113E14	unknown
microarray	Ta#S32731765	TaaCsp1BS096O15	TaaCsp1BS096O15	unknown
microarray	Ta#S32736337	TaaCsp1BS015C04	TaaCsp1BS015C04	unknown
microarray	Ta#S32740058	TaaCsp1BS069P07	TaaCsp1BS069P07	unknown
microarray	Ta#S35138743	TaaCsp1BS096O15	TaaCsp1BS096O15	unknown
microarray	Ta#S36037937	TaaCsp1BS003B11,TaaCsp1BS012P03,TaaCsp1BS014P08,TaaCsp1BS036L12,TaaCsp1BS036L19,TaaCsp1BS144L23	Scaff28	5_1BS.sat18-0.50-1.00
microarray	Ta#S37748976	TaaCsp1BS048A03,TaaCsp1BS116L13	TaaCsp1BS048A03,TaaCsp1BS116L13,TaaCsp1BS116L13	unknown
microarray	Ta#S37752370	TaaCsp1BS022K16,TaaCsp1BS050O12	Scaff13	4_1BS9-0.84-sat-1.00
microarray	Ta#S37757362	TaaCsp1BS020J14,TaaCsp1BS105M10	TaaCsp1BS020J14,TaaCsp1BS105M10,TaaCsp1BS105M10	unknown
microarray	Ta#S37759232	TaaCsp1BS001K13,TaaCsp1BS013B05,TaaCsp1BS118N04	Scaff52	4_1BS9-0.84-sat-1.00
microarray	Ta#S37760681	TaaCsp1BS024I06,TaaCsp1BS073H05	Scaff57	5_1BS.sat18-0.50-1.00
microarray	Ta#S37761220	TaaCsp1BS046O13,TaaCsp1BS057K15	TaaCsp1BS046O13,TaaCsp1BS057K15,TaaCsp1BS057K15	unknown
microarray	Ta#S37761271	TaaCsp1BS011D02,TaaCsp1BS028G05	TaaCsp1BS011D02,TaaCsp1BS028G05,TaaCsp1BS028G05	unknown
microarray	Ta#S37767030	TaaCsp1BS019D18,TaaCsp1BS079F05,TaaCsp1BS096O01	Scaff12	1_C-1BS-0.50
microarray	Ta#S37769854	TaaCsp1BS134P07,TaaCsp1BS144F04	Scaff4	1_C-1BS-0.50
microarray	Ta#S37771856	TaaCsp1BS031J23	TaaCsp1BS031J23	unknown
microarray	Ta#S37774327	TaaCsp1BS022A10,TaaCsp1BS060E02	Scaff47	3_1BS9-0.84-1.06
microarray	Ta#S37780663	TaaCsp1BS075F03	TaaCsp1BS075F03	unknown
microarray	Ta#S37780757	TaaCsp1BS005F11,TaaCsp1BS005D21,TaaCsp1BS005F12,TaaCsp1BS005F15,TaaCsp1BS035D21,TaaCsp1BS093K24,TaaCsp1BS093D21,TaaCsp1BS093D23,TaaCsp1BS093D24,TaaCsp1BS093J15,TaaCsp1BS093J19,TaaCsp1BS093K23,TaaCsp1BS093L04,TaaCsp1BS096P20,TaaCsp1BS113I01	Scaff20,Scaff56,Scaff13,Scaff18,TaaCsp1BS005F11,TaaCsp1BS005D21,TaaCsp1BS005F15,TaaCsp1BS093K24,TaaCsp1BS093D21,TaaCsp1BS093D23,TaaCsp1BS093J15,TaaCsp1BS093J19,TaaCsp1BS093L04	2_1BS10-0.50-0.84,3_1BS9-0.84-1.06,4_1BS9-0.84-sat-1.00,unknown
microarray	Ta#S37789769	TaaCsp1BS053K02,TaaCsp1BS055P18	TaaCsp1BS053K02,TaaCsp1BS055P18,TaaCsp1BS055P18	unknown
microarray	Ta#S37801473	TaaCsp1BS006M15,TaaCsp1BS012D15	Scaff57	5_1BS.sat18-0.50-1.00
microarray	Ta#S37802408	TaaCsp1BS011K07,TaaCsp1BS017M11	Scaff48	5_1BS.sat18-0.50-1.00
microarray	Ta#S37802467	TaaCsp1BS131I15	TaaCsp1BS131I15	unknown
microarray	Ta#S37803765	TaaCsp1BS061G03,TaaCsp1BS134H16	TaaCsp1BS061G03,TaaCsp1BS134H16,TaaCsp1BS134H16	unknown
microarray	Ta#S37810592	TaaCsp1BS017H07,TaaCsp1BS039C16,TaaCsp1BS133G23	Scaff20,TaaCsp1BS039C16	2_1BS10-0.50-0.84,unknown
microarray	Ta#S37816507	TaaCsp1BS009N01,TaaCsp1BS113E14	TaaCsp1BS009N01,TaaCsp1BS113E14,TaaCsp1BS113E14	unknown
microarray	Ta#S37819347	TaaCsp1BS011P19,TaaCsp1BS020H24	TaaCsp1BS011P19,TaaCsp1BS020H24,TaaCsp1BS020H24	unknown
microarray	Ta#S37821077	TaaCsp1BS097L13,TaaCsp1BS144P20	Scaff53	4_1BS9-0.84-sat-1.00
microarray	Ta#S37823167	TaaCsp1BS064G11,TaaCsp1BS088O12,TaaCsp1BS123E18	TaaCsp1BS064G11,TaaCsp1BS088O12,TaaCsp1BS123E18,TaaCsp1BS088O12,TaaCsp1BS123E18	unknown
microarray	Ta#S37825747	TaaCsp1BS008G21	Scaff53	4_1BS9-0.84-sat-1.00
microarray	Ta#S37832264	TaaCsp1BS042E08,TaaCsp1BS110L24	TaaCsp1BS042E08,TaaCsp1BS110L24,TaaCsp1BS110L24	unknown
microarray	Ta#S37833621	TaaCsp1BS013D10,TaaCsp1BS141N16	Scaff22	3_1BS9-0.84-1.06
microarray	Ta#S37842169	TaaCsp1BS078M09,TaaCsp1BS134H13	TaaCsp1BS078M09,TaaCsp1BS134H13,TaaCsp1BS134H13	unknown
microarray	Ta#S37843026	TaaCsp1BS047P04	TaaCsp1BS047P04	unknown
microarray	Ta#S37846615	TaaCsp1BS008N02,TaaCsp1BS089D01	Scaff13	4_1BS9-0.84-sat-1.00
microarray	Ta#S37846910	TaaCsp1BS125D08,TaaCsp1BS138C14,TaaCsp1BS138G17	TaaCsp1BS125D08,TaaCsp1BS138C14,TaaCsp1BS138G17,TaaCsp1BS138C14,TaaCsp1BS138G17	unknown
microarray	Ta#S37852102	TaaCsp1BS003K03,TaaCsp1BS006K09,TaaCsp1BS133A21	TaaCsp1BS003K03,TaaCsp1BS006K09,TaaCsp1BS133A21,TaaCsp1BS006K09,TaaCsp1BS133A21	unknown
microarray	Ta#S37852159	TaaCsp1BS039J16,TaaCsp1BS133N11	Scaff24	2_1BS10-0.50-0.84
microarray	Ta#S37852765	TaaCsp1BS035I05,TaaCsp1BS060I11,TaaCsp1BS137B13	TaaCsp1BS035I05,TaaCsp1BS060I11,TaaCsp1BS137B13,TaaCsp1BS060I11,TaaCsp1BS137B13	unknown
microarray	Ta#S37853558	TaaCsp1BS019G05,TaaCsp1BS041L18	Scaff27	5_1BS.sat18-0.50-1.00
microarray	Ta#S37853954	TaaCsp1BS004B13,TaaCsp1BS025F14	Scaff6	5_1BS.sat18-0.50-1.00
microarray	Ta#S37870834	TaaCsp1BS062C12,TaaCsp1BS102F22	Scaff41	2_1BS10-0.50-0.84
microarray	Ta#S37873702	TaaCsp1BS003F24,TaaCsp1BS014K20,TaaCsp1BS039G02	TaaCsp1BS003F24,TaaCsp1BS014K20,TaaCsp1BS039G02,TaaCsp1BS014K20,TaaCsp1BS039G02	unknown
microarray	Ta#S37876556	TaaCsp1BS043K21,TaaCsp1BS092C12	TaaCsp1BS043K21,TaaCsp1BS092C12,TaaCsp1BS092C12	unknown
microarray	Ta#S37877030	TaaCsp1BS001E15,TaaCsp1BS114M03	TaaCsp1BS001E15,TaaCsp1BS114M03,TaaCsp1BS114M03	unknown
microarray	Ta#S37877138	TaaCsp1BS070F01,TaaCsp1BS094J24	Scaff22	3_1BS9-0.84-1.06
microarray	Ta#S37878772	TaaCsp1BS018F24,TaaCsp1BS106G19	TaaCsp1BS018F24,TaaCsp1BS106G19,TaaCsp1BS106G19	unknown
microarray	Ta#S37879006	TaaCsp1BS005C02,TaaCsp1BS007G11	Scaff20	2_1BS10-0.50-0.84
microarray	Ta#S37881557	TaaCsp1BS023G22,TaaCsp1BS034B17	Scaff22	3_1BS9-0.84-1.06
microarray	Ta#S37881943	TaaCsp1BS098L24,TaaCsp1BS100F12	Scaff53	4_1BS9-0.84-sat-1.00
microarray	Ta#S37883298	TaaCsp1BS001E12	Scaff54	1_C-1BS-0.50
microarray	Ta#S37884307	TaaCsp1BS002N22,TaaCsp1BS006M13,TaaCsp1BS013C16	Scaff56	4_1BS9-0.84-sat-1.00
microarray	Ta#S37885872	TaaCsp1BS008N23,TaaCsp1BS037L03	Scaff19	1_C-1BS-0.50
microarray	Ta#S37887692	TaaCsp1BS054M17,TaaCsp1BS059C16	TaaCsp1BS054M17,TaaCsp1BS059C16,TaaCsp1BS059C16	unknown
microarray	Ta#S37887817	TaaCsp1BS011P06,TaaCsp1BS124L17	Scaff53	4_1BS9-0.84-sat-1.00
microarray	Ta#S37893121	TaaCsp1BS028N14,TaaCsp1BS049K15,TaaCsp1BS116L06	Scaff11,TaaCsp1BS116L06	5_1BS.sat18-0.50-1.00,unknown
microarray	Ta#S37903083	TaaCsp1BS139M17	Scaff5	1_C-1BS-0.50
microarray	Ta#S37907010	TaaCsp1BS001L15,TaaCsp1BS138O09	Scaff41	2_1BS10-0.50-0.84
microarray	Ta#S37910595	TaaCsp1BS092E17,TaaCsp1BS118A24,TaaCsp1BS131I18	Scaff42	1_C-1BS-0.50
microarray	Ta#S37913955	TaaCsp1BS046K10,TaaCsp1BS050K10	TaaCsp1BS046K10,TaaCsp1BS050K10,TaaCsp1BS050K10	unknown
microarray	Ta#S37918221	TaaCsp1BS047C22,TaaCsp1BS136C23	TaaCsp1BS047C22,TaaCsp1BS136C23,TaaCsp1BS136C23	unknown
microarray	Ta#S37918336	TaaCsp1BS076N04,TaaCsp1BS140I17	Scaff40	3_1BS9-0.84-1.06
microarray	Ta#S37918487	TaaCsp1BS002G18,TaaCsp1BS012D24,TaaCsp1BS041E20	Scaff42	1_C-1BS-0.50
microarray	Ta#S37919098	TaaCsp1BS032N08,TaaCsp1BS093F06	Scaff55	4_1BS9-0.84-sat-1.00
microarray	Ta#S37920872	TaaCsp1BS131J17	Scaff47	3_1BS9-0.84-1.06
microarray	Ta#S37922228	TaaCsp1BS115O12	Scaff18	3_1BS9-0.84-1.06
microarray	Ta#S37922443	TaaCsp1BS078M20,TaaCsp1BS113L16	Scaff18	3_1BS9-0.84-1.06
microarray	Ta#S37923617	TaaCsp1BS130F05	Scaff53	4_1BS9-0.84-sat-1.00
microarray	Ta#S37925281	TaaCsp1BS004A21	TaaCsp1BS004A21	unknown
microarray	Ta#S37931225	TaaCsp1BS053A22	TaaCsp1BS053A22	unknown
microarray	Ta#S37932309	TaaCsp1BS060A23,TaaCsp1BS094O08,TaaCsp1BS102F06	TaaCsp1BS060A23,TaaCsp1BS094O08,TaaCsp1BS102F06,TaaCsp1BS094O08,TaaCsp1BS102F06	unknown
microarray	Ta#S37932863	TaaCsp1BS010H17,TaaCsp1BS042B15	Scaff55	4_1BS9-0.84-sat-1.00
microarray	Ta#S37936587	TaaCsp1BS018F24,TaaCsp1BS106G19	TaaCsp1BS018F24,TaaCsp1BS106G19,TaaCsp1BS106G19	unknown
microarray	Ta#S37941897	TaaCsp1BS054O02,TaaCsp1BS108F13,TaaCsp1BS122N14	Scaff24	2_1BS10-0.50-0.84
microarray	Ta#S37942678	TaaCsp1BS042E03,TaaCsp1BS061D10	TaaCsp1BS042E03,TaaCsp1BS061D10,TaaCsp1BS061D10	unknown
microarray	Ta#S37942758	TaaCsp1BS057M15	TaaCsp1BS057M15	unknown
microarray	Ta#S37944254	TaaCsp1BS011K01,TaaCsp1BS117A07	TaaCsp1BS011K01,TaaCsp1BS117A07,TaaCsp1BS117A07	unknown
microarray	Ta#S37947477	TaaCsp1BS011K01,TaaCsp1BS117A07	TaaCsp1BS011K01,TaaCsp1BS117A07,TaaCsp1BS117A07	unknown
microarray	Ta#S41658046	TaaCsp1BS070E02,TaaCsp1BS091F15	TaaCsp1BS070E02,TaaCsp1BS091F15,TaaCsp1BS091F15	unknown
microarray	Ta#S43258306	TaaCsp1BS075K08,TaaCsp1BS098E09	Scaff8	5_1BS.sat18-0.50-1.00
microarray	Ta#S49954755	TaaCsp1BS038E16,TaaCsp1BS084M24,TaaCsp1BS142F13	TaaCsp1BS038E16,TaaCsp1BS084M24,TaaCsp1BS142F13,TaaCsp1BS084M24,TaaCsp1BS142F13	unknown
microarray	Ta#S50084336	TaaCsp1BS005P06	TaaCsp1BS005P06	unknown
microarray	Ta#S50380000	TaaCsp1BS041E15,TaaCsp1BS140C24	Scaff56	4_1BS9-0.84-sat-1.00
microarray	Ta#S50382744	TaaCsp1BS136E05	TaaCsp1BS136E05	unknown
microarray	Ta#S50383028	TaaCsp1BS047H07,TaaCsp1BS059P14	TaaCsp1BS047H07,TaaCsp1BS059P14,TaaCsp1BS059P14	unknown
microarray	Ta#S50384094	TaaCsp1BS028E20,TaaCsp1BS030L04,TaaCsp1BS118J24	Scaff56	4_1BS9-0.84-sat-1.00
microarray	Ta#S50387592	TaaCsp1BS131B17	TaaCsp1BS131B17	unknown
microarray	Ta#S50388729	TaaCsp1BS063O18,TaaCsp1BS076L08	Scaff1	3_1BS9-0.84-1.06
microarray	Ta#S50389317	TaaCsp1BS042E08,TaaCsp1BS110L24	TaaCsp1BS042E08,TaaCsp1BS110L24,TaaCsp1BS110L24	unknown
microarray	Ta#S46915596	TaaCsp1BS003B11,TaaCsp1BS014P08,TaaCsp1BS036L19	Scaff28	5_1BS.sat18-0.50-1.00
microarray	Ta#S46915595	TaaCsp1BS003B11,TaaCsp1BS014P08,TaaCsp1BS036L12,TaaCsp1BS144L23	Scaff28	5_1BS.sat18-0.50-1.00
microarray	Ta#S41658044	TaaCsp1BS070E02,TaaCsp1BS091F15	TaaCsp1BS070E02,TaaCsp1BS091F15,TaaCsp1BS091F15	unknown
microarray	Ta#S37945089	TaaCsp1BS021F21,TaaCsp1BS053D18,TaaCsp1BS131G20	Scaff9	4_1BS9-0.84-sat-1.00
microarray	Ta#S37942660	TaaCsp1BS026D07,TaaCsp1BS034C24	TaaCsp1BS026D07,TaaCsp1BS034C24,TaaCsp1BS034C24	unknown
microarray	Ta#S37941699	TaaCsp1BS005I23,TaaCsp1BS005J13,TaaCsp1BS007M05,TaaCsp1BS029C09	TaaCsp1BS005I23,TaaCsp1BS005J13,TaaCsp1BS007M05,TaaCsp1BS029C09,TaaCsp1BS005J13,TaaCsp1BS007M05,TaaCsp1BS029C09	unknown
microarray	Ta#S37941039	TaaCsp1BS011K23,TaaCsp1BS071B23	Scaff18	3_1BS9-0.84-1.06
microarray	Ta#S37936853	TaaCsp1BS042K24,TaaCsp1BS042G09,TaaCsp1BS093F19,TaaCsp1BS093N05	Scaff19,TaaCsp1BS042G09,TaaCsp1BS093F19,TaaCsp1BS093N05	1_C-1BS-0.50,unknown
microarray	Ta#S37935477_a	TaaCsp1BS023H24,TaaCsp1BS049N20	Scaff52,TaaCsp1BS049N20	4_1BS9-0.84-sat-1.00,unknown
microarray	Ta#S37935477_b	TaaCsp1BS037M05,TaaCsp1BS055M09	Scaff53	4_1BS9-0.84-sat-1.00
microarray	Ta#S37932224	TaaCsp1BS001K04,TaaCsp1BS053L13	TaaCsp1BS001K04,TaaCsp1BS053L13,TaaCsp1BS053L13	unknown
microarray	Ta#S37930603	TaaCsp1BS015P15,TaaCsp1BS051L01,TaaCsp1BS093I24,TaaCsp1BS093D11,TaaCsp1BS125L02	Scaff32,TaaCsp1BS093I24,TaaCsp1BS093D11	4_1BS9-0.84-sat-1.00,unknown
microarray	Ta#S37929645	TaaCsp1BS015D04,TaaCsp1BS091I18,TaaCsp1BS104C17,TaaCsp1BS109H11	Scaff48,Scaff8	5_1BS.sat18-0.50-1.00
microarray	Ta#S37919191	TaaCsp1BS048I12,TaaCsp1BS137J20	TaaCsp1BS048I12,TaaCsp1BS137J20,TaaCsp1BS137J20	unknown
microarray	Ta#S37912919	TaaCsp1BS057E14,TaaCsp1BS097H20	Scaff3	1_C-1BS-0.50
microarray	Ta#S37910590	TaaCsp1BS011O19,TaaCsp1BS045A08	Scaff13	4_1BS9-0.84-sat-1.00
microarray	Ta#S37902009	TaaCsp1BS002L23,TaaCsp1BS106P10	TaaCsp1BS002L23,TaaCsp1BS106P10,TaaCsp1BS106P10	unknown
microarray	Ta#S37900732	TaaCsp1BS062D10,TaaCsp1BS119A08,TaaCsp1BS125L02	Scaff32	4_1BS9-0.84-sat-1.00
microarray	Ta#S37891349	TaaCsp1BS012F03,TaaCsp1BS138I09	Scaff42,Scaff13	1_C-1BS-0.50,4_1BS9-0.84-sat-1.00
microarray	Ta#S37883747	TaaCsp1BS116G23,TaaCsp1BS127H06,TaaCsp1BS131J02	Scaff30,Scaff53	4_1BS9-0.84-sat-1.00,unknown
microarray	Ta#S37882971	TaaCsp1BS030O14,TaaCsp1BS080N17	Scaff55	4_1BS9-0.84-sat-1.00
microarray	Ta#S37874517	TaaCsp1BS015G18,TaaCsp1BS134A22,TaaCsp1BS134I02	Scaff48	5_1BS.sat18-0.50-1.00
microarray	Ta#S37853787	TaaCsp1BS012B11,TaaCsp1BS027J06	Scaff22	3_1BS9-0.84-1.06
microarray	Ta#S37849670	TaaCsp1BS004E03,TaaCsp1BS093I14	Scaff55,TaaCsp1BS093I14	4_1BS9-0.84-sat-1.00,unknown
microarray	Ta#S37849394	TaaCsp1BS011C03,TaaCsp1BS034H04	Scaff20	2_1BS10-0.50-0.84
microarray	Ta#S37848777	TaaCsp1BS140C23,TaaCsp1BS142I22	TaaCsp1BS140C23,TaaCsp1BS142I22,TaaCsp1BS142I22	unknown
microarray	Ta#S37839158_a	TaaCsp1BS058I04,TaaCsp1BS136P12	Scaff49	4_1BS9-0.84-sat-1.00
microarray	Ta#S37839158_b	TaaCsp1BS053D12,TaaCsp1BS133D02	TaaCsp1BS053D12,TaaCsp1BS133D02,TaaCsp1BS133D02	unknown
microarray	Ta#S37835750	TaaCsp1BS051F24,TaaCsp1BS115O09	Scaff13	4_1BS9-0.84-sat-1.00
microarray	Ta#S37834363	TaaCsp1BS004C17,TaaCsp1BS004C19,TaaCsp1BS075K13	Scaff43,TaaCsp1BS004C17,TaaCsp1BS075K13	1_C-1BS-0.50,unknown
microarray	Ta#S37830446	TaaCsp1BS022P13,TaaCsp1BS100D13	Scaff31	1_C-1BS-0.50
microarray	Ta#S37829432	TaaCsp1BS024I13,TaaCsp1BS034F18	Scaff13,TaaCsp1BS024I13	4_1BS9-0.84-sat-1.00,unknown
microarray	Ta#S37828808	TaaCsp1BS024D06,TaaCsp1BS031D05	TaaCsp1BS024D06,TaaCsp1BS031D05,TaaCsp1BS031D05	unknown
microarray	Ta#S37826452	TaaCsp1BS127H06,TaaCsp1BS131J02	Scaff30,Scaff53	4_1BS9-0.84-sat-1.00,unknown
microarray	Ta#S37826263	TaaCsp1BS041C07,TaaCsp1BS078C05	Scaff13	4_1BS9-0.84-sat-1.00
microarray	Ta#S37826118	TaaCsp1BS002N17,TaaCsp1BS088K11,TaaCsp1BS131I03	Scaff56,TaaCsp1BS002N17	4_1BS9-0.84-sat-1.00,unknown
microarray	Ta#S37824103	TaaCsp1BS129K03,TaaCsp1BS141C13	Scaff31	1_C-1BS-0.50
microarray	Ta#S37821932	TaaCsp1BS045L13,TaaCsp1BS133A21	TaaCsp1BS045L13,TaaCsp1BS133A21,TaaCsp1BS133A21	unknown
microarray	Ta#S37820460	TaaCsp1BS001C17,TaaCsp1BS102K08	Scaff54	1_C-1BS-0.50
microarray	Ta#S37807308	TaaCsp1BS060H15,TaaCsp1BS103B24	TaaCsp1BS060H15,TaaCsp1BS103B24,TaaCsp1BS103B24	unknown
microarray	Ta#S37803822	TaaCsp1BS010I22,TaaCsp1BS056C13	Scaff48	5_1BS.sat18-0.50-1.00
microarray	Ta#S37776788	TaaCsp1BS042L07,TaaCsp1BS061M22	TaaCsp1BS042L07,TaaCsp1BS061M22,TaaCsp1BS061M22	unknown
microarray	Ta#S37766271	TaaCsp1BS010I22,TaaCsp1BS056C13	Scaff48	5_1BS.sat18-0.50-1.00
microarray	Ta#S37760890	TaaCsp1BS080I14,TaaCsp1BS136O24	TaaCsp1BS080I14,TaaCsp1BS136O24,TaaCsp1BS136O24	unknown
microarray	Ta#S32730019	TaaCsp1BS074B07,TaaCsp1BS139I14	Scaff55	4_1BS9-0.84-sat-1.00
microarray	Ta#S32725183	TaaCsp1BS016O10,TaaCsp1BS111I22,TaaCsp1BS114L19,TaaCsp1BS136I21	Scaff28	5_1BS.sat18-0.50-1.00
microarray	Ta#S32722479	TaaCsp1BS003K03,TaaCsp1BS133A21	TaaCsp1BS003K03,TaaCsp1BS133A21,TaaCsp1BS133A21	unknown
microarray	Ta#S32717725	TaaCsp1BS002C06,TaaCsp1BS076N10	TaaCsp1BS002C06,TaaCsp1BS076N10,TaaCsp1BS076N10	unknown
microarray	Ta#S32715939	TaaCsp1BS025K08,TaaCsp1BS100D15	Scaff49	4_1BS9-0.84-sat-1.00
microarray	Ta#S32709602	TaaCsp1BS046M19,TaaCsp1BS113C18	TaaCsp1BS046M19,TaaCsp1BS113C18,TaaCsp1BS113C18	unknown
microarray	Ta#S32699836	TaaCsp1BS005F06,TaaCsp1BS071E18	TaaCsp1BS005F06,TaaCsp1BS071E18,TaaCsp1BS071E18	unknown
microarray	Ta#S32693354	TaaCsp1BS039G01,TaaCsp1BS132C08	Scaff40	3_1BS9-0.84-1.06
microarray	Ta#S32687392	TaaCsp1BS088H23,TaaCsp1BS095J15	Scaff23	1_C-1BS-0.50
microarray	Ta#S32686453	TaaCsp1BS008C24,TaaCsp1BS132N12	Scaff25	2_1BS10-0.50-0.84
microarray	Ta#S32683424	TaaCsp1BS140C23,TaaCsp1BS142I22	TaaCsp1BS140C23,TaaCsp1BS142I22,TaaCsp1BS142I22	unknown
microarray	Ta#S32683056	TaaCsp1BS047H07,TaaCsp1BS059P14	TaaCsp1BS047H07,TaaCsp1BS059P14,TaaCsp1BS059P14	unknown
microarray	Ta#S32682304	TaaCsp1BS030K07,TaaCsp1BS132E05	Scaff52	4_1BS9-0.84-sat-1.00
microarray	Ta#S32681735	TaaCsp1BS047B20,TaaCsp1BS050C11	TaaCsp1BS047B20,TaaCsp1BS050C11,TaaCsp1BS050C11	unknown
microarray	Ta#S32673776	TaaCsp1BS009E04,TaaCsp1BS104E05	Scaff14	4_1BS9-0.84-sat-1.00
Ilumina reads in sillico mapped	1BS_z106_488_10	TaaCsp1BS049E24	TaaCsp1BS049E24	unknown
Ilumina reads in sillico mapped	1BS_z106_488_20	TaaCsp1BS018F13,TaaCsp1BS087G21	TaaCsp1BS018F13,TaaCsp1BS087G21,TaaCsp1BS087G21	unknown
Ilumina reads in sillico mapped	1BS_z106_488_30	TaaCsp1BS103I09	TaaCsp1BS103I09	unknown
Ilumina reads in sillico mapped	1BS_z106_488_40	TaaCsp1BS079E01,TaaCsp1BS100L01	TaaCsp1BS079E01,TaaCsp1BS100L01,TaaCsp1BS100L01	unknown
Ilumina reads in sillico mapped	1BS_z106_488_50	TaaCsp1BS008I05	TaaCsp1BS008I05	unknown
Ilumina reads in sillico mapped	1BS_z106_488_60	TaaCsp1BS008I05	TaaCsp1BS008I05	unknown
Ilumina reads in sillico mapped	1BS_z106_488_70	TaaCsp1BS087N16	TaaCsp1BS087N16	unknown
Ilumina reads in sillico mapped	1BS_z109_65_10	TaaCsp1BS018M09	Scaff20	2_1BS10-0.50-0.84
Ilumina reads in sillico mapped	1BS_z109_65_100	TaaCsp1BS011F14	Scaff34	5_1BS.sat18-0.50-1.00
Ilumina reads in sillico mapped	1BS_z109_65_110	TaaCsp1BS009H23,TaaCsp1BS143K14	Scaff34	5_1BS.sat18-0.50-1.00
Ilumina reads in sillico mapped	1BS_z109_65_120	TaaCsp1BS040O08	Scaff34	5_1BS.sat18-0.50-1.00
Ilumina reads in sillico mapped	1BS_z109_65_130	TaaCsp1BS006G05,TaaCsp1BS016I13	Scaff24	2_1BS10-0.50-0.84
Ilumina reads in sillico mapped	1BS_z109_65_140	TaaCsp1BS006G05	Scaff24	2_1BS10-0.50-0.84
Ilumina reads in sillico mapped	1BS_z109_65_150	TaaCsp1BS085L16	Scaff24	2_1BS10-0.50-0.84
Ilumina reads in sillico mapped	1BS_z109_65_160	TaaCsp1BS016J21	Scaff24	2_1BS10-0.50-0.84
Ilumina reads in sillico mapped	1BS_z109_65_170	TaaCsp1BS016J21	Scaff24	2_1BS10-0.50-0.84
Ilumina reads in sillico mapped	1BS_z109_65_180	TaaCsp1BS054H09	Scaff24	2_1BS10-0.50-0.84
Ilumina reads in sillico mapped	1BS_z109_65_190	TaaCsp1BS096O17	Scaff24	2_1BS10-0.50-0.84
Ilumina reads in sillico mapped	1BS_z109_65_20	TaaCsp1BS015M17	Scaff20	2_1BS10-0.50-0.84
Ilumina reads in sillico mapped	1BS_z109_65_200	TaaCsp1BS100D18	Scaff24	2_1BS10-0.50-0.84
Ilumina reads in sillico mapped	1BS_z109_65_210	TaaCsp1BS076L18	Scaff24	2_1BS10-0.50-0.84
Ilumina reads in sillico mapped	1BS_z109_65_220	TaaCsp1BS031H14	Scaff24	2_1BS10-0.50-0.84
Ilumina reads in sillico mapped	1BS_z109_65_230	TaaCsp1BS111C03	Scaff24	2_1BS10-0.50-0.84
Ilumina reads in sillico mapped	1BS_z109_65_240	TaaCsp1BS005A05	TaaCsp1BS005A05	unknown
Ilumina reads in sillico mapped	1BS_z109_65_250	TaaCsp1BS005A04	TaaCsp1BS005A04	unknown
Ilumina reads in sillico mapped	1BS_z109_65_260	TaaCsp1BS004P23	Scaff20	2_1BS10-0.50-0.84
Ilumina reads in sillico mapped	1BS_z109_65_270	TaaCsp1BS004P23	Scaff20	2_1BS10-0.50-0.84
Ilumina reads in sillico mapped	1BS_z109_65_280	TaaCsp1BS115O24	Scaff24	2_1BS10-0.50-0.84
Ilumina reads in sillico mapped	1BS_z109_65_30	TaaCsp1BS053J16	Scaff20	2_1BS10-0.50-0.84
Ilumina reads in sillico mapped	1BS_z109_65_40	TaaCsp1BS131G10	Scaff20	2_1BS10-0.50-0.84
Ilumina reads in sillico mapped	1BS_z109_65_50	TaaCsp1BS142P15	Scaff20	2_1BS10-0.50-0.84
Ilumina reads in sillico mapped	1BS_z109_65_60	TaaCsp1BS133M14	Scaff20	2_1BS10-0.50-0.84
Ilumina reads in sillico mapped	1BS_z109_65_70	TaaCsp1BS093O18	TaaCsp1BS093O18	unknown
Ilumina reads in sillico mapped	1BS_z109_65_80	TaaCsp1BS001A16	Scaff34	5_1BS.sat18-0.50-1.00
Ilumina reads in sillico mapped	1BS_z109_65_90	TaaCsp1BS011F14	Scaff34	5_1BS.sat18-0.50-1.00
Ilumina reads in sillico mapped	1BS_z115_62_10	TaaCsp1BS014C20	Scaff40	3_1BS9-0.84-1.06
Ilumina reads in sillico mapped	1BS_z115_62_20	TaaCsp1BS132E23	Scaff40	3_1BS9-0.84-1.06
Ilumina reads in sillico mapped	1BS_z115_62_30	TaaCsp1BS012G08	Scaff55	4_1BS9-0.84-sat-1.00
Ilumina reads in sillico mapped	1BS_z115_62_40	TaaCsp1BS012G08	Scaff55	4_1BS9-0.84-sat-1.00
Ilumina reads in sillico mapped	1BS_z115_62_50	TaaCsp1BS047A14	Scaff40	3_1BS9-0.84-1.06
Ilumina reads in sillico mapped	1BS_z115_62_60	TaaCsp1BS117L09	Scaff40	3_1BS9-0.84-1.06
Ilumina reads in sillico mapped	1BS_z115_62_70	TaaCsp1BS065F17	Scaff40	3_1BS9-0.84-1.06
Ilumina reads in sillico mapped	1BS_z115_822_10	TaaCsp1BS113A06	Scaff18	3_1BS9-0.84-1.06
Ilumina reads in sillico mapped	1BS_z115_822_20	TaaCsp1BS004I14	Scaff18	3_1BS9-0.84-1.06
Ilumina reads in sillico mapped	1BS_z122_2980_10	TaaCsp1BS141F18	Scaff57	5_1BS.sat18-0.50-1.00
Ilumina reads in sillico mapped	1BS_z122_2980_20	TaaCsp1BS141F18	Scaff57	5_1BS.sat18-0.50-1.00
Ilumina reads in sillico mapped	1BS_z122_2980_30	TaaCsp1BS059I07	TaaCsp1BS059I07	unknown
Ilumina reads in sillico mapped	1BS_z122_2980_50	TaaCsp1BS059I07,TaaCsp1BS099B21	Scaff6,TaaCsp1BS059I07	5_1BS.sat18-0.50-1.00,unknown
Ilumina reads in sillico mapped	1BS_z122_2980_60	TaaCsp1BS010J16	TaaCsp1BS010J16	unknown
Ilumina reads in sillico mapped	1BS_z122_2980_70	TaaCsp1BS004I08	Scaff57	5_1BS.sat18-0.50-1.00
Ilumina reads in sillico mapped	1BS_z122_2980_80	TaaCsp1BS004I08	Scaff57	5_1BS.sat18-0.50-1.00
Ilumina reads in sillico mapped	1BS_z124_1051_10	TaaCsp1BS127O06	Scaff46	5_1BS.sat18-0.50-1.00
Ilumina reads in sillico mapped	1BS_z124_1051_30	TaaCsp1BS026P11,TaaCsp1BS114G16	Scaff46	5_1BS.sat18-0.50-1.00
Ilumina reads in sillico mapped	1BS_z126_659_10	TaaCsp1BS049G08	Scaff46	5_1BS.sat18-0.50-1.00
Ilumina reads in sillico mapped	1BS_z126_659_30	TaaCsp1BS016B10	Scaff46	5_1BS.sat18-0.50-1.00
Ilumina reads in sillico mapped	1BS_z126_659_40	TaaCsp1BS016B10,TaaCsp1BS139B13	Scaff46	5_1BS.sat18-0.50-1.00
Ilumina reads in sillico mapped	1BS_z126_659_50	TaaCsp1BS139B13	Scaff46	5_1BS.sat18-0.50-1.00
Ilumina reads in sillico mapped	1BS_z127_103_10	TaaCsp1BS001H10	Scaff22	3_1BS9-0.84-1.06
Ilumina reads in sillico mapped	1BS_z127_103_110	TaaCsp1BS120B15	Scaff22	3_1BS9-0.84-1.06
Ilumina reads in sillico mapped	1BS_z127_103_120	TaaCsp1BS013M22	Scaff22	3_1BS9-0.84-1.06
Ilumina reads in sillico mapped	1BS_z127_103_130	TaaCsp1BS007H21,TaaCsp1BS038B21	Scaff22	3_1BS9-0.84-1.06
Ilumina reads in sillico mapped	1BS_z127_103_150	TaaCsp1BS033A03	Scaff22	3_1BS9-0.84-1.06
Ilumina reads in sillico mapped	1BS_z127_103_20	TaaCsp1BS002B06	Scaff22	3_1BS9-0.84-1.06
Ilumina reads in sillico mapped	1BS_z127_103_30	TaaCsp1BS141I04	Scaff22	3_1BS9-0.84-1.06
Ilumina reads in sillico mapped	1BS_z127_103_50	TaaCsp1BS020F16	Scaff22	3_1BS9-0.84-1.06
Ilumina reads in sillico mapped	1BS_z127_103_60	TaaCsp1BS106O20	TaaCsp1BS106O20	unknown
Ilumina reads in sillico mapped	1BS_z127_103_70	TaaCsp1BS018H06	TaaCsp1BS018H06	unknown
Ilumina reads in sillico mapped	1BS_z127_103_80	TaaCsp1BS018H06	TaaCsp1BS018H06	unknown
Ilumina reads in sillico mapped	1BS_z127_103_90	TaaCsp1BS119P12	Scaff22	3_1BS9-0.84-1.06
Ilumina reads in sillico mapped	1BS_z128_136_20	TaaCsp1BS012J11,TaaCsp1BS063E11	Scaff37	3_1BS9-0.84-1.06
Ilumina reads in sillico mapped	1BS_z128_136_30	TaaCsp1BS012J11	Scaff37	3_1BS9-0.84-1.06
Ilumina reads in sillico mapped	1BS_z128_254_100	TaaCsp1BS020N12	Scaff37	3_1BS9-0.84-1.06
Ilumina reads in sillico mapped	1BS_z128_254_110	TaaCsp1BS037A03	Scaff37	3_1BS9-0.84-1.06
Ilumina reads in sillico mapped	1BS_z128_254_120	TaaCsp1BS096C11	TaaCsp1BS096C11	unknown
Ilumina reads in sillico mapped	1BS_z128_254_130	TaaCsp1BS080H16	Scaff37	3_1BS9-0.84-1.06
Ilumina reads in sillico mapped	1BS_z128_254_20	TaaCsp1BS006G02	Scaff37	3_1BS9-0.84-1.06
Ilumina reads in sillico mapped	1BS_z128_254_30	TaaCsp1BS023B22	Scaff37	3_1BS9-0.84-1.06
Ilumina reads in sillico mapped	1BS_z128_254_40	TaaCsp1BS059E09,TaaCsp1BS140N05	Scaff37	3_1BS9-0.84-1.06
Ilumina reads in sillico mapped	1BS_z128_254_50	TaaCsp1BS097A04	TaaCsp1BS097A04	unknown
Ilumina reads in sillico mapped	1BS_z128_254_70	TaaCsp1BS032O02	Scaff37	3_1BS9-0.84-1.06
Ilumina reads in sillico mapped	1BS_z128_254_80	TaaCsp1BS032O02	Scaff37	3_1BS9-0.84-1.06
Ilumina reads in sillico mapped	1BS_z128_254_90	TaaCsp1BS114D06	Scaff37	3_1BS9-0.84-1.06
Ilumina reads in sillico mapped	1BS_z132_979_10	TaaCsp1BS058E19	Scaff37	3_1BS9-0.84-1.06
Ilumina reads in sillico mapped	1BS_z132_979_20	TaaCsp1BS058E19	Scaff37	3_1BS9-0.84-1.06
Ilumina reads in sillico mapped	1BS_z132_979_30	TaaCsp1BS062D09	Scaff37	3_1BS9-0.84-1.06
Ilumina reads in sillico mapped	1BS_z139_182_10	TaaCsp1BS138O19	Scaff49	4_1BS9-0.84-sat-1.00
Ilumina reads in sillico mapped	1BS_z140_1127_20	TaaCsp1BS023D06,TaaCsp1BS127N18	Scaff49	4_1BS9-0.84-sat-1.00
Ilumina reads in sillico mapped	1BS_z140_1127_30	TaaCsp1BS049A16	Scaff49	4_1BS9-0.84-sat-1.00
Ilumina reads in sillico mapped	1BS_z142_144_10	TaaCsp1BS014M17	Scaff22	3_1BS9-0.84-1.06
Ilumina reads in sillico mapped	1BS_z142_144_100	TaaCsp1BS005A11	TaaCsp1BS005A11	unknown
Ilumina reads in sillico mapped	1BS_z142_144_110	TaaCsp1BS125M05	Scaff22	3_1BS9-0.84-1.06
Ilumina reads in sillico mapped	1BS_z142_144_120	TaaCsp1BS003K17	Scaff22	3_1BS9-0.84-1.06
Ilumina reads in sillico mapped	1BS_z142_144_130	TaaCsp1BS099A22,TaaCsp1BS142F03,TaaCsp1BS142F03	Scaff22,TaaCsp1BS142F03	3_1BS9-0.84-1.06,unknown
Ilumina reads in sillico mapped	1BS_z142_144_140	TaaCsp1BS001A20	Scaff22	3_1BS9-0.84-1.06
Ilumina reads in sillico mapped	1BS_z142_144_150	TaaCsp1BS001A20	Scaff22	3_1BS9-0.84-1.06
Ilumina reads in sillico mapped	1BS_z142_144_160	TaaCsp1BS093K14	TaaCsp1BS093K14	unknown
Ilumina reads in sillico mapped	1BS_z142_144_170	TaaCsp1BS022J02	Scaff22	3_1BS9-0.84-1.06
Ilumina reads in sillico mapped	1BS_z142_144_180	TaaCsp1BS017A15	Scaff22	3_1BS9-0.84-1.06
Ilumina reads in sillico mapped	1BS_z142_144_20	TaaCsp1BS005A10,TaaCsp1BS014M17,TaaCsp1BS031G22	Scaff22,TaaCsp1BS005A10,TaaCsp1BS031G22	3_1BS9-0.84-1.06,unknown
Ilumina reads in sillico mapped	1BS_z142_144_30	TaaCsp1BS110D16	TaaCsp1BS110D16	unknown
Ilumina reads in sillico mapped	1BS_z142_144_40	TaaCsp1BS045C23,TaaCsp1BS082J08	Scaff13	4_1BS9-0.84-sat-1.00
Ilumina reads in sillico mapped	1BS_z142_144_50	TaaCsp1BS082J08	Scaff13	4_1BS9-0.84-sat-1.00
Ilumina reads in sillico mapped	1BS_z142_144_60	TaaCsp1BS001M05	Scaff22	3_1BS9-0.84-1.06
Ilumina reads in sillico mapped	1BS_z142_144_70	TaaCsp1BS005A10	TaaCsp1BS005A10	unknown
Ilumina reads in sillico mapped	1BS_z142_144_80	TaaCsp1BS005A13	TaaCsp1BS005A13	unknown
Ilumina reads in sillico mapped	1BS_z142_144_90	TaaCsp1BS005A11,TaaCsp1BS038P14	Scaff36,TaaCsp1BS005A11	2_1BS10-0.50-0.84,unknown
Ilumina reads in sillico mapped	1BS_z147_1183_10	TaaCsp1BS015P15,TaaCsp1BS062D10	Scaff32	4_1BS9-0.84-sat-1.00
Ilumina reads in sillico mapped	1BS_z149_248_10	TaaCsp1BS008J03	Scaff13	4_1BS9-0.84-sat-1.00
Ilumina reads in sillico mapped	1BS_z149_248_30	TaaCsp1BS029M14	Scaff13	4_1BS9-0.84-sat-1.00
Ilumina reads in sillico mapped	1BS_z149_248_40	TaaCsp1BS002P06	Scaff13	4_1BS9-0.84-sat-1.00
Ilumina reads in sillico mapped	1BS_z149_248_50	TaaCsp1BS002P06	Scaff13	4_1BS9-0.84-sat-1.00
Ilumina reads in sillico mapped	1BS_z14_222_10	TaaCsp1BS112J22	Scaff27	5_1BS.sat18-0.50-1.00
Ilumina reads in sillico mapped	1BS_z153_212_10	TaaCsp1BS009G09	Scaff15	4_1BS9-0.84-sat-1.00
Ilumina reads in sillico mapped	1BS_z153_212_100	TaaCsp1BS009E15	Scaff24	2_1BS10-0.50-0.84
Ilumina reads in sillico mapped	1BS_z153_212_110	TaaCsp1BS008D19,TaaCsp1BS010F23	Scaff24	2_1BS10-0.50-0.84
Ilumina reads in sillico mapped	1BS_z153_212_120	TaaCsp1BS010F23	Scaff24	2_1BS10-0.50-0.84
Ilumina reads in sillico mapped	1BS_z153_212_130	TaaCsp1BS012H22	Scaff24	2_1BS10-0.50-0.84
Ilumina reads in sillico mapped	1BS_z153_212_140	TaaCsp1BS012H22	Scaff24	2_1BS10-0.50-0.84
Ilumina reads in sillico mapped	1BS_z153_212_150	TaaCsp1BS001L24,TaaCsp1BS005A19	Scaff24,TaaCsp1BS005A19	2_1BS10-0.50-0.84,unknown
Ilumina reads in sillico mapped	1BS_z153_212_160	TaaCsp1BS044O12	Scaff24	2_1BS10-0.50-0.84
Ilumina reads in sillico mapped	1BS_z153_212_20	TaaCsp1BS003F01	Scaff15	4_1BS9-0.84-sat-1.00
Ilumina reads in sillico mapped	1BS_z153_212_30	TaaCsp1BS057A23	Scaff15	4_1BS9-0.84-sat-1.00
Ilumina reads in sillico mapped	1BS_z153_212_40	TaaCsp1BS140H06	Scaff15	4_1BS9-0.84-sat-1.00
Ilumina reads in sillico mapped	1BS_z153_212_50	TaaCsp1BS013P05	TaaCsp1BS013P05	unknown
Ilumina reads in sillico mapped	1BS_z153_212_60	TaaCsp1BS010F06	Scaff15	4_1BS9-0.84-sat-1.00
Ilumina reads in sillico mapped	1BS_z153_212_70	TaaCsp1BS010F06,TaaCsp1BS063P12	Scaff15	4_1BS9-0.84-sat-1.00
Ilumina reads in sillico mapped	1BS_z153_212_80	TaaCsp1BS013F23	Scaff15	4_1BS9-0.84-sat-1.00
Ilumina reads in sillico mapped	1BS_z153_212_90	TaaCsp1BS110L18	Scaff24	2_1BS10-0.50-0.84
Ilumina reads in sillico mapped	1BS_z157_704_20	TaaCsp1BS027H23	Scaff15	4_1BS9-0.84-sat-1.00
Ilumina reads in sillico mapped	1BS_z157_704_40	TaaCsp1BS125L17	Scaff15	4_1BS9-0.84-sat-1.00
Ilumina reads in sillico mapped	1BS_z157_704_50	TaaCsp1BS114D22	Scaff15	4_1BS9-0.84-sat-1.00
Ilumina reads in sillico mapped	1BS_z157_704_60	TaaCsp1BS002J21	Scaff15	4_1BS9-0.84-sat-1.00
Ilumina reads in sillico mapped	1BS_z157_704_70	TaaCsp1BS002J21	Scaff15	4_1BS9-0.84-sat-1.00
Ilumina reads in sillico mapped	1BS_z161_2700_10	TaaCsp1BS041O02,TaaCsp1BS058K21	Scaff14,TaaCsp1BS058K21	4_1BS9-0.84-sat-1.00,unknown
Ilumina reads in sillico mapped	1BS_z161_2700_20	TaaCsp1BS006F07,TaaCsp1BS041O02,TaaCsp1BS058K21	Scaff14,TaaCsp1BS058K21	4_1BS9-0.84-sat-1.00,unknown
Ilumina reads in sillico mapped	1BS_z166_145_10	TaaCsp1BS007A14	Scaff52	4_1BS9-0.84-sat-1.00
Ilumina reads in sillico mapped	1BS_z166_145_20	TaaCsp1BS109E13	Scaff52	4_1BS9-0.84-sat-1.00
Ilumina reads in sillico mapped	1BS_z166_145_30	TaaCsp1BS024I09	Scaff52	4_1BS9-0.84-sat-1.00
Ilumina reads in sillico mapped	1BS_z166_145_40	TaaCsp1BS125J23	Scaff52	4_1BS9-0.84-sat-1.00
Ilumina reads in sillico mapped	1BS_z166_145_50	TaaCsp1BS043H22	Scaff52	4_1BS9-0.84-sat-1.00
Ilumina reads in sillico mapped	1BS_z166_145_60	TaaCsp1BS024J13	Scaff52	4_1BS9-0.84-sat-1.00
Ilumina reads in sillico mapped	1BS_z16_839_10	TaaCsp1BS005P07	TaaCsp1BS005P07	unknown
Ilumina reads in sillico mapped	1BS_z16_839_20	TaaCsp1BS002D09	Scaff13	4_1BS9-0.84-sat-1.00
Ilumina reads in sillico mapped	1BS_z16_839_30	TaaCsp1BS002D09	Scaff13	4_1BS9-0.84-sat-1.00
Ilumina reads in sillico mapped	1BS_z171_130_10	TaaCsp1BS031B21	Scaff23	1_C-1BS-0.50
Ilumina reads in sillico mapped	1BS_z171_130_100	TaaCsp1BS029F13	Scaff51	4_1BS9-0.84-sat-1.00
Ilumina reads in sillico mapped	1BS_z171_130_110	TaaCsp1BS090M16	Scaff51	4_1BS9-0.84-sat-1.00
Ilumina reads in sillico mapped	1BS_z171_130_120	TaaCsp1BS135D18	Scaff51	4_1BS9-0.84-sat-1.00
Ilumina reads in sillico mapped	1BS_z171_130_130	TaaCsp1BS001J12	Scaff51	4_1BS9-0.84-sat-1.00
Ilumina reads in sillico mapped	1BS_z171_130_140	TaaCsp1BS110B20	Scaff51	4_1BS9-0.84-sat-1.00
Ilumina reads in sillico mapped	1BS_z171_130_150	TaaCsp1BS005E18	Scaff56	4_1BS9-0.84-sat-1.00
Ilumina reads in sillico mapped	1BS_z171_130_160	TaaCsp1BS056I17	Scaff56	4_1BS9-0.84-sat-1.00
Ilumina reads in sillico mapped	1BS_z171_130_170	TaaCsp1BS056I17	Scaff56	4_1BS9-0.84-sat-1.00
Ilumina reads in sillico mapped	1BS_z171_130_20	TaaCsp1BS110I07,TaaCsp1BS133A10	Scaff23	1_C-1BS-0.50
Ilumina reads in sillico mapped	1BS_z171_130_30	TaaCsp1BS003I02	Scaff23	1_C-1BS-0.50
Ilumina reads in sillico mapped	1BS_z171_130_40	TaaCsp1BS003N06	TaaCsp1BS003N06	unknown
Ilumina reads in sillico mapped	1BS_z171_130_50	TaaCsp1BS003N05	Scaff23	1_C-1BS-0.50
Ilumina reads in sillico mapped	1BS_z171_130_60	TaaCsp1BS003N05	Scaff23	1_C-1BS-0.50
Ilumina reads in sillico mapped	1BS_z171_130_70	TaaCsp1BS143P08	Scaff51	4_1BS9-0.84-sat-1.00
Ilumina reads in sillico mapped	1BS_z171_130_80	TaaCsp1BS048G23	Scaff51	4_1BS9-0.84-sat-1.00
Ilumina reads in sillico mapped	1BS_z171_130_90	TaaCsp1BS122O02	Scaff51	4_1BS9-0.84-sat-1.00
Ilumina reads in sillico mapped	1BS_z175_1178_10	TaaCsp1BS046M10	Scaff39	3_1BS9-0.84-1.06
Ilumina reads in sillico mapped	1BS_z175_411_10	TaaCsp1BS088H13	Scaff51	4_1BS9-0.84-sat-1.00
Ilumina reads in sillico mapped	1BS_z175_411_20	TaaCsp1BS088H13	Scaff51	4_1BS9-0.84-sat-1.00
Ilumina reads in sillico mapped	1BS_z175_411_30	TaaCsp1BS094L15	Scaff51	4_1BS9-0.84-sat-1.00
Ilumina reads in sillico mapped	1BS_z175_411_40	TaaCsp1BS013M07	Scaff51	4_1BS9-0.84-sat-1.00
Ilumina reads in sillico mapped	1BS_z175_411_50	TaaCsp1BS013M07	Scaff51	4_1BS9-0.84-sat-1.00
Ilumina reads in sillico mapped	1BS_z175_783_10	TaaCsp1BS059M05	Scaff39	3_1BS9-0.84-1.06
Ilumina reads in sillico mapped	1BS_z175_783_20	TaaCsp1BS059M05	Scaff39	3_1BS9-0.84-1.06
Ilumina reads in sillico mapped	1BS_z175_783_30	TaaCsp1BS142L20	Scaff39	3_1BS9-0.84-1.06
Ilumina reads in sillico mapped	1BS_z175_809_10	TaaCsp1BS075G02	Scaff39	3_1BS9-0.84-1.06
Ilumina reads in sillico mapped	1BS_z175_809_20	TaaCsp1BS020F23	Scaff39	3_1BS9-0.84-1.06
Ilumina reads in sillico mapped	1BS_z182_133_20	TaaCsp1BS073N08	Scaff24	2_1BS10-0.50-0.84
Ilumina reads in sillico mapped	1BS_z182_133_30	TaaCsp1BS073N08	Scaff24	2_1BS10-0.50-0.84
Ilumina reads in sillico mapped	1BS_z182_133_40	TaaCsp1BS140B14	Scaff24	2_1BS10-0.50-0.84
Ilumina reads in sillico mapped	1BS_z182_133_50	TaaCsp1BS066E12	Scaff24	2_1BS10-0.50-0.84
Ilumina reads in sillico mapped	1BS_z182_133_60	TaaCsp1BS066E12	Scaff24	2_1BS10-0.50-0.84
Ilumina reads in sillico mapped	1BS_z182_133_70	TaaCsp1BS005L02,TaaCsp1BS038H15	Scaff24,TaaCsp1BS005L02	2_1BS10-0.50-0.84,unknown
Ilumina reads in sillico mapped	1BS_z182_133_80	TaaCsp1BS128M11	Scaff55	4_1BS9-0.84-sat-1.00
Ilumina reads in sillico mapped	1BS_z182_133_90	TaaCsp1BS007G24	Scaff24	2_1BS10-0.50-0.84
Ilumina reads in sillico mapped	1BS_z185_82_10	TaaCsp1BS054L01	Scaff55	4_1BS9-0.84-sat-1.00
Ilumina reads in sillico mapped	1BS_z185_82_100	TaaCsp1BS047A20	Scaff55	4_1BS9-0.84-sat-1.00
Ilumina reads in sillico mapped	1BS_z185_82_110	TaaCsp1BS004E03	Scaff55	4_1BS9-0.84-sat-1.00
Ilumina reads in sillico mapped	1BS_z185_82_120	TaaCsp1BS004E03	Scaff55	4_1BS9-0.84-sat-1.00
Ilumina reads in sillico mapped	1BS_z185_82_140	TaaCsp1BS042B15	Scaff55	4_1BS9-0.84-sat-1.00
Ilumina reads in sillico mapped	1BS_z185_82_150	TaaCsp1BS010H17	Scaff55	4_1BS9-0.84-sat-1.00
Ilumina reads in sillico mapped	1BS_z185_82_160	TaaCsp1BS002P17	Scaff55	4_1BS9-0.84-sat-1.00
Ilumina reads in sillico mapped	1BS_z185_82_170	TaaCsp1BS122M19	Scaff56	4_1BS9-0.84-sat-1.00
Ilumina reads in sillico mapped	1BS_z185_82_180	TaaCsp1BS017L14	Scaff56	4_1BS9-0.84-sat-1.00
Ilumina reads in sillico mapped	1BS_z185_82_190	TaaCsp1BS054A19	TaaCsp1BS054A19	unknown
Ilumina reads in sillico mapped	1BS_z185_82_20	TaaCsp1BS095N17	Scaff55	4_1BS9-0.84-sat-1.00
Ilumina reads in sillico mapped	1BS_z185_82_200	TaaCsp1BS109K22	Scaff56	4_1BS9-0.84-sat-1.00
Ilumina reads in sillico mapped	1BS_z185_82_30	TaaCsp1BS005F21	TaaCsp1BS005F21	unknown
Ilumina reads in sillico mapped	1BS_z185_82_40	TaaCsp1BS022L04	Scaff55	4_1BS9-0.84-sat-1.00
Ilumina reads in sillico mapped	1BS_z185_82_50	TaaCsp1BS058G02	Scaff55	4_1BS9-0.84-sat-1.00
Ilumina reads in sillico mapped	1BS_z185_82_60	TaaCsp1BS058G02	Scaff55	4_1BS9-0.84-sat-1.00
Ilumina reads in sillico mapped	1BS_z185_82_70	TaaCsp1BS138B13	Scaff55	4_1BS9-0.84-sat-1.00
Ilumina reads in sillico mapped	1BS_z185_82_80	TaaCsp1BS138B13	Scaff55	4_1BS9-0.84-sat-1.00
Ilumina reads in sillico mapped	1BS_z185_82_90	TaaCsp1BS109C05	Scaff55	4_1BS9-0.84-sat-1.00
Ilumina reads in sillico mapped	1BS_z18_1271_10	TaaCsp1BS007P06	Scaff28	5_1BS.sat18-0.50-1.00
Ilumina reads in sillico mapped	1BS_z18_1271_20	TaaCsp1BS007P06	Scaff28	5_1BS.sat18-0.50-1.00
Ilumina reads in sillico mapped	1BS_z18_1271_30	TaaCsp1BS017F09	Scaff28	5_1BS.sat18-0.50-1.00
Ilumina reads in sillico mapped	1BS_z190_2961_10	TaaCsp1BS129L15	Scaff56	4_1BS9-0.84-sat-1.00
Ilumina reads in sillico mapped	1BS_z190_2961_100	TaaCsp1BS079O17	Scaff55	4_1BS9-0.84-sat-1.00
Ilumina reads in sillico mapped	1BS_z190_2961_110	TaaCsp1BS079O17	Scaff55	4_1BS9-0.84-sat-1.00
Ilumina reads in sillico mapped	1BS_z190_2961_120	TaaCsp1BS140F08	Scaff55	4_1BS9-0.84-sat-1.00
Ilumina reads in sillico mapped	1BS_z190_2961_140	TaaCsp1BS140L08	Scaff12	1_C-1BS-0.50
Ilumina reads in sillico mapped	1BS_z190_2961_150	TaaCsp1BS113L13,TaaCsp1BS118A23	Scaff12,TaaCsp1BS118A23	1_C-1BS-0.50,unknown
Ilumina reads in sillico mapped	1BS_z190_2961_160	TaaCsp1BS010B08	Scaff12	1_C-1BS-0.50
Ilumina reads in sillico mapped	1BS_z190_2961_170	TaaCsp1BS019D18	Scaff12	1_C-1BS-0.50
Ilumina reads in sillico mapped	1BS_z190_2961_180	TaaCsp1BS019D18	Scaff12	1_C-1BS-0.50
Ilumina reads in sillico mapped	1BS_z190_2961_190	TaaCsp1BS078C15	Scaff12	1_C-1BS-0.50
Ilumina reads in sillico mapped	1BS_z190_2961_20	TaaCsp1BS093F09,TaaCsp1BS093H10	Scaff56,TaaCsp1BS093F09	4_1BS9-0.84-sat-1.00,unknown
Ilumina reads in sillico mapped	1BS_z190_2961_200	TaaCsp1BS017N05	Scaff56	4_1BS9-0.84-sat-1.00
Ilumina reads in sillico mapped	1BS_z190_2961_210	TaaCsp1BS017N05	Scaff56	4_1BS9-0.84-sat-1.00
Ilumina reads in sillico mapped	1BS_z190_2961_220	TaaCsp1BS091L13	Scaff56	4_1BS9-0.84-sat-1.00
Ilumina reads in sillico mapped	1BS_z190_2961_30	TaaCsp1BS102C08	Scaff56	4_1BS9-0.84-sat-1.00
Ilumina reads in sillico mapped	1BS_z190_2961_40	TaaCsp1BS093F09	TaaCsp1BS093F09	unknown
Ilumina reads in sillico mapped	1BS_z190_2961_50	TaaCsp1BS117H21	Scaff56	4_1BS9-0.84-sat-1.00
Ilumina reads in sillico mapped	1BS_z190_2961_60	TaaCsp1BS125J06	Scaff55	4_1BS9-0.84-sat-1.00
Ilumina reads in sillico mapped	1BS_z190_2961_70	TaaCsp1BS113B21	Scaff55	4_1BS9-0.84-sat-1.00
Ilumina reads in sillico mapped	1BS_z190_2961_80	TaaCsp1BS134M10	Scaff55	4_1BS9-0.84-sat-1.00
Ilumina reads in sillico mapped	1BS_z190_2961_90	TaaCsp1BS134D13	Scaff55	4_1BS9-0.84-sat-1.00
Ilumina reads in sillico mapped	1BS_z193_168_10	TaaCsp1BS078F24	Scaff55	4_1BS9-0.84-sat-1.00
Ilumina reads in sillico mapped	1BS_z193_168_100	TaaCsp1BS019H19	Scaff55	4_1BS9-0.84-sat-1.00
Ilumina reads in sillico mapped	1BS_z193_168_20	TaaCsp1BS006N04	Scaff35	5_1BS.sat18-0.50-1.00
Ilumina reads in sillico mapped	1BS_z193_168_30	TaaCsp1BS002M20,TaaCsp1BS003F04	Scaff55,TaaCsp1BS002M20	4_1BS9-0.84-sat-1.00,unknown
Ilumina reads in sillico mapped	1BS_z193_168_40	TaaCsp1BS003F04	Scaff55	4_1BS9-0.84-sat-1.00
Ilumina reads in sillico mapped	1BS_z193_168_60	TaaCsp1BS128F02	TaaCsp1BS128F02	unknown
Ilumina reads in sillico mapped	1BS_z193_168_70	TaaCsp1BS101H12	Scaff55	4_1BS9-0.84-sat-1.00
Ilumina reads in sillico mapped	1BS_z193_168_80	TaaCsp1BS003D19	Scaff55	4_1BS9-0.84-sat-1.00
Ilumina reads in sillico mapped	1BS_z193_168_90	TaaCsp1BS049O20	Scaff9	4_1BS9-0.84-sat-1.00
Ilumina reads in sillico mapped	1BS_z205_350_10	TaaCsp1BS058H12	Scaff56	4_1BS9-0.84-sat-1.00
Ilumina reads in sillico mapped	1BS_z205_350_20	TaaCsp1BS025N12	Scaff56	4_1BS9-0.84-sat-1.00
Ilumina reads in sillico mapped	1BS_z205_350_30	TaaCsp1BS019A06	Scaff56	4_1BS9-0.84-sat-1.00
Ilumina reads in sillico mapped	1BS_z205_350_40	TaaCsp1BS019A06	Scaff56	4_1BS9-0.84-sat-1.00
Ilumina reads in sillico mapped	1BS_z205_350_50	TaaCsp1BS132M09	Scaff56	4_1BS9-0.84-sat-1.00
Ilumina reads in sillico mapped	1BS_z205_350_60	TaaCsp1BS056I13	Scaff56	4_1BS9-0.84-sat-1.00
Ilumina reads in sillico mapped	1BS_z206_76_10	TaaCsp1BS031B11	Scaff56	4_1BS9-0.84-sat-1.00
Ilumina reads in sillico mapped	1BS_z206_76_20	TaaCsp1BS006A24	Scaff56	4_1BS9-0.84-sat-1.00
Ilumina reads in sillico mapped	1BS_z206_76_30	TaaCsp1BS136G17	TaaCsp1BS136G17	unknown
Ilumina reads in sillico mapped	1BS_z206_76_50	TaaCsp1BS126L10	Scaff56	4_1BS9-0.84-sat-1.00
Ilumina reads in sillico mapped	1BS_z206_76_60	TaaCsp1BS057E21	Scaff56	4_1BS9-0.84-sat-1.00
Ilumina reads in sillico mapped	1BS_z206_76_70	TaaCsp1BS057E21	Scaff56	4_1BS9-0.84-sat-1.00
Ilumina reads in sillico mapped	1BS_z212_1381_10	TaaCsp1BS109F14	Scaff56	4_1BS9-0.84-sat-1.00
Ilumina reads in sillico mapped	1BS_z213_480_10	TaaCsp1BS007H02,TaaCsp1BS022C08	Scaff48	5_1BS.sat18-0.50-1.00
Ilumina reads in sillico mapped	1BS_z216_923_10	TaaCsp1BS008C24	Scaff25	2_1BS10-0.50-0.84
Ilumina reads in sillico mapped	1BS_z216_923_30	TaaCsp1BS038G10	Scaff25	2_1BS10-0.50-0.84
Ilumina reads in sillico mapped	1BS_z216_923_40	TaaCsp1BS020K09	Scaff25	2_1BS10-0.50-0.84
Ilumina reads in sillico mapped	1BS_z21_157_10	TaaCsp1BS115C07	Scaff55	4_1BS9-0.84-sat-1.00
Ilumina reads in sillico mapped	1BS_z21_157_100	TaaCsp1BS011O05,TaaCsp1BS114G11	Scaff55	4_1BS9-0.84-sat-1.00
Ilumina reads in sillico mapped	1BS_z21_157_110	TaaCsp1BS015J22	Scaff55	4_1BS9-0.84-sat-1.00
Ilumina reads in sillico mapped	1BS_z21_157_120	TaaCsp1BS093I02	TaaCsp1BS093I02	unknown
Ilumina reads in sillico mapped	1BS_z21_157_130	TaaCsp1BS114G11	Scaff55	4_1BS9-0.84-sat-1.00
Ilumina reads in sillico mapped	1BS_z21_157_140	TaaCsp1BS117B11	Scaff55	4_1BS9-0.84-sat-1.00
Ilumina reads in sillico mapped	1BS_z21_157_150	TaaCsp1BS085A07	Scaff47	3_1BS9-0.84-1.06
Ilumina reads in sillico mapped	1BS_z21_157_160	TaaCsp1BS013P18	Scaff55	4_1BS9-0.84-sat-1.00
Ilumina reads in sillico mapped	1BS_z21_157_170	TaaCsp1BS061B14	Scaff55	4_1BS9-0.84-sat-1.00
Ilumina reads in sillico mapped	1BS_z21_157_180	TaaCsp1BS110I24	Scaff55	4_1BS9-0.84-sat-1.00
Ilumina reads in sillico mapped	1BS_z21_157_190	TaaCsp1BS133B05	Scaff55	4_1BS9-0.84-sat-1.00
Ilumina reads in sillico mapped	1BS_z21_157_20	TaaCsp1BS023L01,TaaCsp1BS115C07	Scaff55,TaaCsp1BS023L01	4_1BS9-0.84-sat-1.00,unknown
Ilumina reads in sillico mapped	1BS_z21_157_200	TaaCsp1BS104I06	Scaff55	4_1BS9-0.84-sat-1.00
Ilumina reads in sillico mapped	1BS_z21_157_210	TaaCsp1BS019E17,TaaCsp1BS093I06,TaaCsp1BS104I06	Scaff55,TaaCsp1BS093I06	4_1BS9-0.84-sat-1.00,unknown
Ilumina reads in sillico mapped	1BS_z21_157_230	TaaCsp1BS027E07,TaaCsp1BS076C22	Scaff55	4_1BS9-0.84-sat-1.00
Ilumina reads in sillico mapped	1BS_z21_157_240	TaaCsp1BS027E07	Scaff55	4_1BS9-0.84-sat-1.00
Ilumina reads in sillico mapped	1BS_z21_157_30	TaaCsp1BS039F19,TaaCsp1BS063G06	Scaff55	4_1BS9-0.84-sat-1.00
Ilumina reads in sillico mapped	1BS_z21_157_40	TaaCsp1BS039O20	Scaff55	4_1BS9-0.84-sat-1.00
Ilumina reads in sillico mapped	1BS_z21_157_50	TaaCsp1BS039O20	Scaff55	4_1BS9-0.84-sat-1.00
Ilumina reads in sillico mapped	1BS_z21_157_60	TaaCsp1BS023L01	TaaCsp1BS023L01	unknown
Ilumina reads in sillico mapped	1BS_z21_157_70	TaaCsp1BS005E01	TaaCsp1BS005E01	unknown
Ilumina reads in sillico mapped	1BS_z21_157_80	TaaCsp1BS015J22,TaaCsp1BS020H07,TaaCsp1BS093I02	Scaff55,TaaCsp1BS093I02	4_1BS9-0.84-sat-1.00,unknown
Ilumina reads in sillico mapped	1BS_z21_157_90	TaaCsp1BS011O05	Scaff55	4_1BS9-0.84-sat-1.00
Ilumina reads in sillico mapped	1BS_z21_232_10	TaaCsp1BS001K04	TaaCsp1BS001K04	unknown
Ilumina reads in sillico mapped	1BS_z21_232_20	TaaCsp1BS001K03	Scaff23	1_C-1BS-0.50
Ilumina reads in sillico mapped	1BS_z21_232_30	TaaCsp1BS011C05	Scaff28	5_1BS.sat18-0.50-1.00
Ilumina reads in sillico mapped	1BS_z21_7_10	TaaCsp1BS015P07	Scaff28	5_1BS.sat18-0.50-1.00
Ilumina reads in sillico mapped	1BS_z21_7_20	TaaCsp1BS124O12	Scaff28	5_1BS.sat18-0.50-1.00
Ilumina reads in sillico mapped	1BS_z21_7_30	TaaCsp1BS111I22	Scaff28	5_1BS.sat18-0.50-1.00
Ilumina reads in sillico mapped	1BS_z21_7_40	TaaCsp1BS016O10	Scaff28	5_1BS.sat18-0.50-1.00
Ilumina reads in sillico mapped	1BS_z21_7_50	TaaCsp1BS013K11	Scaff28	5_1BS.sat18-0.50-1.00
Ilumina reads in sillico mapped	1BS_z21_7_60	TaaCsp1BS001D01	Scaff28	5_1BS.sat18-0.50-1.00
Ilumina reads in sillico mapped	1BS_z21_7_70	TaaCsp1BS010P20	Scaff28	5_1BS.sat18-0.50-1.00
Ilumina reads in sillico mapped	1BS_z224_57_10	TaaCsp1BS005K22	Scaff56	4_1BS9-0.84-sat-1.00
Ilumina reads in sillico mapped	1BS_z224_57_100	TaaCsp1BS119P16	Scaff16	1_C-1BS-0.50
Ilumina reads in sillico mapped	1BS_z224_57_110	TaaCsp1BS013F03	Scaff16	1_C-1BS-0.50
Ilumina reads in sillico mapped	1BS_z224_57_120	TaaCsp1BS103P14	Scaff16	1_C-1BS-0.50
Ilumina reads in sillico mapped	1BS_z224_57_130	TaaCsp1BS103P14	Scaff16	1_C-1BS-0.50
Ilumina reads in sillico mapped	1BS_z224_57_140	TaaCsp1BS106F13	Scaff16	1_C-1BS-0.50
Ilumina reads in sillico mapped	1BS_z224_57_150	TaaCsp1BS106F13	Scaff16	1_C-1BS-0.50
Ilumina reads in sillico mapped	1BS_z224_57_160	TaaCsp1BS101H15	Scaff16	1_C-1BS-0.50
Ilumina reads in sillico mapped	1BS_z224_57_20	TaaCsp1BS005K22	Scaff56	4_1BS9-0.84-sat-1.00
Ilumina reads in sillico mapped	1BS_z224_57_40	TaaCsp1BS132N19	Scaff56	4_1BS9-0.84-sat-1.00
Ilumina reads in sillico mapped	1BS_z224_57_50	TaaCsp1BS091L08	TaaCsp1BS091L08	unknown
Ilumina reads in sillico mapped	1BS_z224_57_60	TaaCsp1BS023B04	Scaff16	1_C-1BS-0.50
Ilumina reads in sillico mapped	1BS_z224_57_70	TaaCsp1BS023B04	Scaff16	1_C-1BS-0.50
Ilumina reads in sillico mapped	1BS_z224_57_80	TaaCsp1BS120H15	Scaff16	1_C-1BS-0.50
Ilumina reads in sillico mapped	1BS_z224_57_90	TaaCsp1BS119P16	Scaff16	1_C-1BS-0.50
Ilumina reads in sillico mapped	1BS_z226_2155_10	TaaCsp1BS109G17	Scaff56	4_1BS9-0.84-sat-1.00
Ilumina reads in sillico mapped	1BS_z231_161_10	TaaCsp1BS002A24	Scaff56	4_1BS9-0.84-sat-1.00
Ilumina reads in sillico mapped	1BS_z231_161_20	TaaCsp1BS005F11,TaaCsp1BS011C13	Scaff56,TaaCsp1BS005F11	4_1BS9-0.84-sat-1.00,unknown
Ilumina reads in sillico mapped	1BS_z231_161_30	TaaCsp1BS011C13	Scaff56	4_1BS9-0.84-sat-1.00
Ilumina reads in sillico mapped	1BS_z231_161_40	TaaCsp1BS047B23	Scaff56	4_1BS9-0.84-sat-1.00
Ilumina reads in sillico mapped	1BS_z231_161_50	TaaCsp1BS047B23	Scaff56	4_1BS9-0.84-sat-1.00
Ilumina reads in sillico mapped	1BS_z231_161_60	TaaCsp1BS031L18	Scaff56	4_1BS9-0.84-sat-1.00
Ilumina reads in sillico mapped	1BS_z231_161_70	TaaCsp1BS017J21	Scaff56	4_1BS9-0.84-sat-1.00
Ilumina reads in sillico mapped	1BS_z235_163_10	TaaCsp1BS100I23,TaaCsp1BS141J13	Scaff26	3_1BS9-0.84-1.06
Ilumina reads in sillico mapped	1BS_z235_163_30	TaaCsp1BS140D20	Scaff26	3_1BS9-0.84-1.06
Ilumina reads in sillico mapped	1BS_z235_163_40	TaaCsp1BS032A13	Scaff26	3_1BS9-0.84-1.06
Ilumina reads in sillico mapped	1BS_z235_163_50	TaaCsp1BS144D11	Scaff26	3_1BS9-0.84-1.06
Ilumina reads in sillico mapped	1BS_z235_163_60	TaaCsp1BS091J05	Scaff26	3_1BS9-0.84-1.06
Ilumina reads in sillico mapped	1BS_z238_64_10	TaaCsp1BS035O24	Scaff53	4_1BS9-0.84-sat-1.00
Ilumina reads in sillico mapped	1BS_z238_64_100	TaaCsp1BS133C18	Scaff53	4_1BS9-0.84-sat-1.00
Ilumina reads in sillico mapped	1BS_z238_64_110	TaaCsp1BS019E15	Scaff53	4_1BS9-0.84-sat-1.00
Ilumina reads in sillico mapped	1BS_z238_64_120	TaaCsp1BS049C12	Scaff53	4_1BS9-0.84-sat-1.00
Ilumina reads in sillico mapped	1BS_z238_64_130	TaaCsp1BS117C23	Scaff53	4_1BS9-0.84-sat-1.00
Ilumina reads in sillico mapped	1BS_z238_64_140	TaaCsp1BS001G21	Scaff53	4_1BS9-0.84-sat-1.00
Ilumina reads in sillico mapped	1BS_z238_64_150	TaaCsp1BS001G21,TaaCsp1BS006N09	Scaff53	4_1BS9-0.84-sat-1.00
Ilumina reads in sillico mapped	1BS_z238_64_170	TaaCsp1BS025B08	Scaff53	4_1BS9-0.84-sat-1.00
Ilumina reads in sillico mapped	1BS_z238_64_180	TaaCsp1BS023C20	Scaff53	4_1BS9-0.84-sat-1.00
Ilumina reads in sillico mapped	1BS_z238_64_20	TaaCsp1BS091P13	Scaff53	4_1BS9-0.84-sat-1.00
Ilumina reads in sillico mapped	1BS_z238_64_30	TaaCsp1BS091P13	Scaff53	4_1BS9-0.84-sat-1.00
Ilumina reads in sillico mapped	1BS_z238_64_50	TaaCsp1BS007D03	Scaff53	4_1BS9-0.84-sat-1.00
Ilumina reads in sillico mapped	1BS_z238_64_60	TaaCsp1BS007D03	Scaff53	4_1BS9-0.84-sat-1.00
Ilumina reads in sillico mapped	1BS_z238_64_70	TaaCsp1BS010N19	Scaff53	4_1BS9-0.84-sat-1.00
Ilumina reads in sillico mapped	1BS_z238_64_80	TaaCsp1BS010N19	Scaff53	4_1BS9-0.84-sat-1.00
Ilumina reads in sillico mapped	1BS_z238_64_90	TaaCsp1BS124K08	Scaff53	4_1BS9-0.84-sat-1.00
Ilumina reads in sillico mapped	1BS_z24_1079_10	TaaCsp1BS003B11	Scaff28	5_1BS.sat18-0.50-1.00
Ilumina reads in sillico mapped	1BS_z24_1079_20	TaaCsp1BS012P03	Scaff28	5_1BS.sat18-0.50-1.00
Ilumina reads in sillico mapped	1BS_z24_1079_30	TaaCsp1BS012P03,TaaCsp1BS036L12	Scaff28	5_1BS.sat18-0.50-1.00
Ilumina reads in sillico mapped	1BS_z251_181_10	TaaCsp1BS011P06	Scaff53	4_1BS9-0.84-sat-1.00
Ilumina reads in sillico mapped	1BS_z251_181_20	TaaCsp1BS015F06	Scaff53	4_1BS9-0.84-sat-1.00
Ilumina reads in sillico mapped	1BS_z251_181_30	TaaCsp1BS060P19	Scaff53	4_1BS9-0.84-sat-1.00
Ilumina reads in sillico mapped	1BS_z251_181_40	TaaCsp1BS119I06	Scaff53	4_1BS9-0.84-sat-1.00
Ilumina reads in sillico mapped	1BS_z251_181_50	TaaCsp1BS007I08	Scaff53	4_1BS9-0.84-sat-1.00
Ilumina reads in sillico mapped	1BS_z251_181_60	TaaCsp1BS027A14	Scaff53	4_1BS9-0.84-sat-1.00
Ilumina reads in sillico mapped	1BS_z251_181_70	TaaCsp1BS020C13	Scaff53	4_1BS9-0.84-sat-1.00
Ilumina reads in sillico mapped	1BS_z252_209_20	TaaCsp1BS022C02	Scaff53	4_1BS9-0.84-sat-1.00
Ilumina reads in sillico mapped	1BS_z252_209_30	TaaCsp1BS001D16	Scaff53	4_1BS9-0.84-sat-1.00
Ilumina reads in sillico mapped	1BS_z252_209_40	TaaCsp1BS001D16	Scaff53	4_1BS9-0.84-sat-1.00
Ilumina reads in sillico mapped	1BS_z252_209_50	TaaCsp1BS139A21	Scaff53	4_1BS9-0.84-sat-1.00
Ilumina reads in sillico mapped	1BS_z252_209_60	TaaCsp1BS132G04	Scaff53	4_1BS9-0.84-sat-1.00
Ilumina reads in sillico mapped	1BS_z252_209_70	TaaCsp1BS092N23	Scaff53	4_1BS9-0.84-sat-1.00
Ilumina reads in sillico mapped	1BS_z252_209_80	TaaCsp1BS004M12	Scaff53	4_1BS9-0.84-sat-1.00
Ilumina reads in sillico mapped	1BS_z259_325_10	TaaCsp1BS006K17	Scaff53	4_1BS9-0.84-sat-1.00
Ilumina reads in sillico mapped	1BS_z259_325_100	TaaCsp1BS139B18	Scaff53	4_1BS9-0.84-sat-1.00
Ilumina reads in sillico mapped	1BS_z259_325_120	TaaCsp1BS130F05	Scaff53	4_1BS9-0.84-sat-1.00
Ilumina reads in sillico mapped	1BS_z259_325_130	TaaCsp1BS120I04	TaaCsp1BS120I04	unknown
Ilumina reads in sillico mapped	1BS_z259_325_140	TaaCsp1BS143O15	Scaff53	4_1BS9-0.84-sat-1.00
Ilumina reads in sillico mapped	1BS_z259_325_150	TaaCsp1BS054G09	TaaCsp1BS054G09	unknown
Ilumina reads in sillico mapped	1BS_z259_325_160	TaaCsp1BS050D07,TaaCsp1BS054G09	Scaff53,TaaCsp1BS054G09	4_1BS9-0.84-sat-1.00,unknown
Ilumina reads in sillico mapped	1BS_z259_325_170	TaaCsp1BS050D07	Scaff53	4_1BS9-0.84-sat-1.00
Ilumina reads in sillico mapped	1BS_z259_325_180	TaaCsp1BS007A20,TaaCsp1BS083M09	Scaff53	4_1BS9-0.84-sat-1.00
Ilumina reads in sillico mapped	1BS_z259_325_20	TaaCsp1BS018A09	Scaff53	4_1BS9-0.84-sat-1.00
Ilumina reads in sillico mapped	1BS_z259_325_30	TaaCsp1BS115J14	Scaff53	4_1BS9-0.84-sat-1.00
Ilumina reads in sillico mapped	1BS_z259_325_40	TaaCsp1BS020D14,TaaCsp1BS136C04	Scaff53	4_1BS9-0.84-sat-1.00
Ilumina reads in sillico mapped	1BS_z259_325_50	TaaCsp1BS114L19	Scaff28	5_1BS.sat18-0.50-1.00
Ilumina reads in sillico mapped	1BS_z259_325_60	TaaCsp1BS111G12	TaaCsp1BS111G12	unknown
Ilumina reads in sillico mapped	1BS_z259_325_70	TaaCsp1BS013C24	Scaff53	4_1BS9-0.84-sat-1.00
Ilumina reads in sillico mapped	1BS_z259_325_80	TaaCsp1BS137L15	Scaff53	4_1BS9-0.84-sat-1.00
Ilumina reads in sillico mapped	1BS_z259_325_90	TaaCsp1BS084N12	Scaff53	4_1BS9-0.84-sat-1.00
Ilumina reads in sillico mapped	1BS_z262_638_10	TaaCsp1BS093B22	TaaCsp1BS093B22	unknown
Ilumina reads in sillico mapped	1BS_z269_85_10	TaaCsp1BS009N16	Scaff53	4_1BS9-0.84-sat-1.00
Ilumina reads in sillico mapped	1BS_z269_85_20	TaaCsp1BS009N16	Scaff53	4_1BS9-0.84-sat-1.00
Ilumina reads in sillico mapped	1BS_z269_85_30	TaaCsp1BS097L13	Scaff53	4_1BS9-0.84-sat-1.00
Ilumina reads in sillico mapped	1BS_z269_85_40	TaaCsp1BS002H20	Scaff53	4_1BS9-0.84-sat-1.00
Ilumina reads in sillico mapped	1BS_z269_85_50	TaaCsp1BS007C20	Scaff53	4_1BS9-0.84-sat-1.00
Ilumina reads in sillico mapped	1BS_z269_85_70	TaaCsp1BS110D06	Scaff53	4_1BS9-0.84-sat-1.00
Ilumina reads in sillico mapped	1BS_z269_85_80	TaaCsp1BS025E20	Scaff53	4_1BS9-0.84-sat-1.00
Ilumina reads in sillico mapped	1BS_z26_613_10	TaaCsp1BS006H17	Scaff8	5_1BS.sat18-0.50-1.00
Ilumina reads in sillico mapped	1BS_z26_613_30	TaaCsp1BS045L16	Scaff8	5_1BS.sat18-0.50-1.00
Ilumina reads in sillico mapped	1BS_z26_613_40	TaaCsp1BS006B16	Scaff8	5_1BS.sat18-0.50-1.00
Ilumina reads in sillico mapped	1BS_z275_677_10	TaaCsp1BS068G23	Scaff53	4_1BS9-0.84-sat-1.00
Ilumina reads in sillico mapped	1BS_z275_677_30	TaaCsp1BS021A16	Scaff53	4_1BS9-0.84-sat-1.00
Ilumina reads in sillico mapped	1BS_z275_677_40	TaaCsp1BS007I07	Scaff53	4_1BS9-0.84-sat-1.00
Ilumina reads in sillico mapped	1BS_z275_677_50	TaaCsp1BS007I07	Scaff53	4_1BS9-0.84-sat-1.00
Ilumina reads in sillico mapped	1BS_z277_2124_10	TaaCsp1BS073O05	Scaff37	3_1BS9-0.84-1.06
Ilumina reads in sillico mapped	1BS_z279_213_20	TaaCsp1BS120G17	Scaff37	3_1BS9-0.84-1.06
Ilumina reads in sillico mapped	1BS_z279_213_30	TaaCsp1BS083O15	Scaff37	3_1BS9-0.84-1.06
Ilumina reads in sillico mapped	1BS_z279_213_40	TaaCsp1BS083O15	Scaff37	3_1BS9-0.84-1.06
Ilumina reads in sillico mapped	1BS_z279_213_50	TaaCsp1BS072A23	Scaff37	3_1BS9-0.84-1.06
Ilumina reads in sillico mapped	1BS_z279_213_60	TaaCsp1BS007J08	TaaCsp1BS007J08	unknown
Ilumina reads in sillico mapped	1BS_z279_213_70	TaaCsp1BS011D12	Scaff26	3_1BS9-0.84-1.06
Ilumina reads in sillico mapped	1BS_z282_313_20	TaaCsp1BS096N01	Scaff37	3_1BS9-0.84-1.06
Ilumina reads in sillico mapped	1BS_z282_313_30	TaaCsp1BS089N02	Scaff37	3_1BS9-0.84-1.06
Ilumina reads in sillico mapped	1BS_z282_313_40	TaaCsp1BS113O11	Scaff37	3_1BS9-0.84-1.06
Ilumina reads in sillico mapped	1BS_z290_16_10	TaaCsp1BS002D04	Scaff39	3_1BS9-0.84-1.06
Ilumina reads in sillico mapped	1BS_z290_16_100	TaaCsp1BS009D08	Scaff39	3_1BS9-0.84-1.06
Ilumina reads in sillico mapped	1BS_z290_16_20	TaaCsp1BS139L11	Scaff39	3_1BS9-0.84-1.06
Ilumina reads in sillico mapped	1BS_z290_16_30	TaaCsp1BS036D18	Scaff39	3_1BS9-0.84-1.06
Ilumina reads in sillico mapped	1BS_z290_16_40	TaaCsp1BS134G13	Scaff39	3_1BS9-0.84-1.06
Ilumina reads in sillico mapped	1BS_z290_16_50	TaaCsp1BS110E18	Scaff39	3_1BS9-0.84-1.06
Ilumina reads in sillico mapped	1BS_z290_16_60	TaaCsp1BS005J10	TaaCsp1BS005J10	unknown
Ilumina reads in sillico mapped	1BS_z290_16_70	TaaCsp1BS005J06	TaaCsp1BS005J06	unknown
Ilumina reads in sillico mapped	1BS_z290_16_90	TaaCsp1BS009D08	Scaff39	3_1BS9-0.84-1.06
Ilumina reads in sillico mapped	1BS_z297_101_10	TaaCsp1BS003A04	Scaff22	3_1BS9-0.84-1.06
Ilumina reads in sillico mapped	1BS_z297_101_20	TaaCsp1BS003A04	Scaff22	3_1BS9-0.84-1.06
Ilumina reads in sillico mapped	1BS_z297_101_30	TaaCsp1BS026E03	Scaff22	3_1BS9-0.84-1.06
Ilumina reads in sillico mapped	1BS_z297_101_40	TaaCsp1BS009L13	Scaff22	3_1BS9-0.84-1.06
Ilumina reads in sillico mapped	1BS_z297_101_50	TaaCsp1BS009L13	Scaff22	3_1BS9-0.84-1.06
Ilumina reads in sillico mapped	1BS_z297_101_60	TaaCsp1BS043F20	Scaff22	3_1BS9-0.84-1.06
Ilumina reads in sillico mapped	1BS_z297_101_70	TaaCsp1BS096O06	Scaff22	3_1BS9-0.84-1.06
Ilumina reads in sillico mapped	1BS_z297_101_80	TaaCsp1BS133M07	Scaff22	3_1BS9-0.84-1.06
Ilumina reads in sillico mapped	1BS_z297_101_90	TaaCsp1BS135C18	Scaff22	3_1BS9-0.84-1.06
Ilumina reads in sillico mapped	1BS_z29_434_10	TaaCsp1BS071C13	Scaff8	5_1BS.sat18-0.50-1.00
Ilumina reads in sillico mapped	1BS_z29_434_20	TaaCsp1BS002I11	Scaff8	5_1BS.sat18-0.50-1.00
Ilumina reads in sillico mapped	1BS_z29_434_30	TaaCsp1BS002M14	Scaff8	5_1BS.sat18-0.50-1.00
Ilumina reads in sillico mapped	1BS_z29_434_40	TaaCsp1BS018O14	Scaff8	5_1BS.sat18-0.50-1.00
Ilumina reads in sillico mapped	1BS_z29_434_60	TaaCsp1BS060A04	Scaff8	5_1BS.sat18-0.50-1.00
Ilumina reads in sillico mapped	1BS_z307_36_10	TaaCsp1BS038I16	Scaff39	3_1BS9-0.84-1.06
Ilumina reads in sillico mapped	1BS_z307_36_20	TaaCsp1BS139J06	Scaff39	3_1BS9-0.84-1.06
Ilumina reads in sillico mapped	1BS_z307_36_30	TaaCsp1BS125M09	TaaCsp1BS125M09	unknown
Ilumina reads in sillico mapped	1BS_z307_36_40	TaaCsp1BS106O09	Scaff39	3_1BS9-0.84-1.06
Ilumina reads in sillico mapped	1BS_z307_36_50	TaaCsp1BS106O09	Scaff39	3_1BS9-0.84-1.06
Ilumina reads in sillico mapped	1BS_z307_36_60	TaaCsp1BS034M20	Scaff39	3_1BS9-0.84-1.06
Ilumina reads in sillico mapped	1BS_z310_42_10	TaaCsp1BS013I04	Scaff36	2_1BS10-0.50-0.84
Ilumina reads in sillico mapped	1BS_z310_42_100	TaaCsp1BS003P24	Scaff36	2_1BS10-0.50-0.84
Ilumina reads in sillico mapped	1BS_z310_42_110	TaaCsp1BS003P24	Scaff36	2_1BS10-0.50-0.84
Ilumina reads in sillico mapped	1BS_z310_42_120	TaaCsp1BS111L09	TaaCsp1BS111L09	unknown
Ilumina reads in sillico mapped	1BS_z310_42_130	TaaCsp1BS024J21	Scaff36	2_1BS10-0.50-0.84
Ilumina reads in sillico mapped	1BS_z310_42_140	TaaCsp1BS044N17	Scaff36	2_1BS10-0.50-0.84
Ilumina reads in sillico mapped	1BS_z310_42_20	TaaCsp1BS013I04	Scaff36	2_1BS10-0.50-0.84
Ilumina reads in sillico mapped	1BS_z310_42_30	TaaCsp1BS081K05	Scaff39	3_1BS9-0.84-1.06
Ilumina reads in sillico mapped	1BS_z310_42_40	TaaCsp1BS051F11,TaaCsp1BS061L09	Scaff36	2_1BS10-0.50-0.84
Ilumina reads in sillico mapped	1BS_z310_42_50	TaaCsp1BS061L09	Scaff36	2_1BS10-0.50-0.84
Ilumina reads in sillico mapped	1BS_z310_42_60	TaaCsp1BS038P15	Scaff49	4_1BS9-0.84-sat-1.00
Ilumina reads in sillico mapped	1BS_z310_42_70	TaaCsp1BS010A10,TaaCsp1BS038P14	Scaff36,TaaCsp1BS010A10	2_1BS10-0.50-0.84,unknown
Ilumina reads in sillico mapped	1BS_z310_42_80	TaaCsp1BS038P15	Scaff49	4_1BS9-0.84-sat-1.00
Ilumina reads in sillico mapped	1BS_z310_42_90	TaaCsp1BS051F11	Scaff36	2_1BS10-0.50-0.84
Ilumina reads in sillico mapped	1BS_z313_304_10	TaaCsp1BS126G19	Scaff22	3_1BS9-0.84-1.06
Ilumina reads in sillico mapped	1BS_z313_304_20	TaaCsp1BS130O18	Scaff22	3_1BS9-0.84-1.06
Ilumina reads in sillico mapped	1BS_z313_304_30	TaaCsp1BS130O18	Scaff22	3_1BS9-0.84-1.06
Ilumina reads in sillico mapped	1BS_z313_304_50	TaaCsp1BS020F19	Scaff22	3_1BS9-0.84-1.06
Ilumina reads in sillico mapped	1BS_z313_304_60	TaaCsp1BS067H06	Scaff22	3_1BS9-0.84-1.06
Ilumina reads in sillico mapped	1BS_z313_304_70	TaaCsp1BS098K01	Scaff22	3_1BS9-0.84-1.06
Ilumina reads in sillico mapped	1BS_z313_304_80	TaaCsp1BS006D21	Scaff22	3_1BS9-0.84-1.06
Ilumina reads in sillico mapped	1BS_z320_247_10	TaaCsp1BS015N19	Scaff22	3_1BS9-0.84-1.06
Ilumina reads in sillico mapped	1BS_z320_247_100	TaaCsp1BS103C16	Scaff22	3_1BS9-0.84-1.06
Ilumina reads in sillico mapped	1BS_z320_247_110	TaaCsp1BS064H08	Scaff22	3_1BS9-0.84-1.06
Ilumina reads in sillico mapped	1BS_z320_247_120	TaaCsp1BS062G24	Scaff22	3_1BS9-0.84-1.06
Ilumina reads in sillico mapped	1BS_z320_247_130	TaaCsp1BS042E18	Scaff22	3_1BS9-0.84-1.06
Ilumina reads in sillico mapped	1BS_z320_247_20	TaaCsp1BS005I21	Scaff22	3_1BS9-0.84-1.06
Ilumina reads in sillico mapped	1BS_z320_247_30	TaaCsp1BS059J14	Scaff22	3_1BS9-0.84-1.06
Ilumina reads in sillico mapped	1BS_z320_247_40	TaaCsp1BS005I23	TaaCsp1BS005I23	unknown
Ilumina reads in sillico mapped	1BS_z320_247_50	TaaCsp1BS005I23	TaaCsp1BS005I23	unknown
Ilumina reads in sillico mapped	1BS_z320_247_60	TaaCsp1BS001N18	Scaff22	3_1BS9-0.84-1.06
Ilumina reads in sillico mapped	1BS_z320_247_70	TaaCsp1BS001N18	Scaff22	3_1BS9-0.84-1.06
Ilumina reads in sillico mapped	1BS_z320_247_80	TaaCsp1BS108F21	Scaff22	3_1BS9-0.84-1.06
Ilumina reads in sillico mapped	1BS_z320_247_90	TaaCsp1BS132M13	Scaff22	3_1BS9-0.84-1.06
Ilumina reads in sillico mapped	1BS_z322_964_20	TaaCsp1BS060D20	Scaff22	3_1BS9-0.84-1.06
Ilumina reads in sillico mapped	1BS_z322_964_30	TaaCsp1BS015E24	Scaff22	3_1BS9-0.84-1.06
Ilumina reads in sillico mapped	1BS_z324_341_10	TaaCsp1BS022N03	Scaff22	3_1BS9-0.84-1.06
Ilumina reads in sillico mapped	1BS_z326_238_100	TaaCsp1BS021D11	Scaff22	3_1BS9-0.84-1.06
Ilumina reads in sillico mapped	1BS_z326_238_120	TaaCsp1BS004A17	TaaCsp1BS004A17	unknown
Ilumina reads in sillico mapped	1BS_z326_238_130	TaaCsp1BS004A17	TaaCsp1BS004A17	unknown
Ilumina reads in sillico mapped	1BS_z326_238_150	TaaCsp1BS073H08,TaaCsp1BS116B08	Scaff27,TaaCsp1BS116B08	5_1BS.sat18-0.50-1.00,unknown
Ilumina reads in sillico mapped	1BS_z326_238_160	TaaCsp1BS073H08	Scaff27	5_1BS.sat18-0.50-1.00
Ilumina reads in sillico mapped	1BS_z326_238_20	TaaCsp1BS072I17	Scaff22	3_1BS9-0.84-1.06
Ilumina reads in sillico mapped	1BS_z326_238_30	TaaCsp1BS072I17	Scaff22	3_1BS9-0.84-1.06
Ilumina reads in sillico mapped	1BS_z326_238_40	TaaCsp1BS086D03	Scaff22	3_1BS9-0.84-1.06
Ilumina reads in sillico mapped	1BS_z326_238_60	TaaCsp1BS033C11	TaaCsp1BS033C11	unknown
Ilumina reads in sillico mapped	1BS_z326_238_70	TaaCsp1BS005F01	TaaCsp1BS005F01	unknown
Ilumina reads in sillico mapped	1BS_z326_238_80	TaaCsp1BS137D05	Scaff22	3_1BS9-0.84-1.06
Ilumina reads in sillico mapped	1BS_z326_238_90	TaaCsp1BS137D05	Scaff22	3_1BS9-0.84-1.06
Ilumina reads in sillico mapped	1BS_z332_138_10	TaaCsp1BS134J01	TaaCsp1BS134J01	unknown
Ilumina reads in sillico mapped	1BS_z332_138_20	TaaCsp1BS006M02	TaaCsp1BS006M02	unknown
Ilumina reads in sillico mapped	1BS_z332_138_30	TaaCsp1BS006M04	TaaCsp1BS006M04	unknown
Ilumina reads in sillico mapped	1BS_z332_138_40	TaaCsp1BS076E24	TaaCsp1BS076E24	unknown
Ilumina reads in sillico mapped	1BS_z332_138_50	TaaCsp1BS004D14,TaaCsp1BS008K16,TaaCsp1BS018J16,TaaCsp1BS047N04,TaaCsp1BS091L08	TaaCsp1BS004D14,TaaCsp1BS008K16,TaaCsp1BS018J16,TaaCsp1BS047N04,TaaCsp1BS091L08,TaaCsp1BS008K16,TaaCsp1BS018J16,TaaCsp1BS047N04,TaaCsp1BS091L08	unknown
Ilumina reads in sillico mapped	1BS_z332_138_60	TaaCsp1BS117I18	TaaCsp1BS117I18	unknown
Ilumina reads in sillico mapped	1BS_z332_138_70	TaaCsp1BS117I18	TaaCsp1BS117I18	unknown
Ilumina reads in sillico mapped	1BS_z332_226_10	TaaCsp1BS111F01	Scaff39	3_1BS9-0.84-1.06
Ilumina reads in sillico mapped	1BS_z332_226_20	TaaCsp1BS017B03	Scaff39	3_1BS9-0.84-1.06
Ilumina reads in sillico mapped	1BS_z332_226_30	TaaCsp1BS004G23	Scaff39	3_1BS9-0.84-1.06
Ilumina reads in sillico mapped	1BS_z332_26_10	TaaCsp1BS117J22,TaaCsp1BS140I17	Scaff40	3_1BS9-0.84-1.06
Ilumina reads in sillico mapped	1BS_z332_26_20	TaaCsp1BS117J22,TaaCsp1BS141G24	Scaff40	3_1BS9-0.84-1.06
Ilumina reads in sillico mapped	1BS_z332_26_30	TaaCsp1BS082H17	Scaff40	3_1BS9-0.84-1.06
Ilumina reads in sillico mapped	1BS_z332_26_40	TaaCsp1BS141G24	Scaff40	3_1BS9-0.84-1.06
Ilumina reads in sillico mapped	1BS_z332_26_50	TaaCsp1BS005P04	Scaff40	3_1BS9-0.84-1.06
Ilumina reads in sillico mapped	1BS_z332_26_60	TaaCsp1BS113C05	Scaff40	3_1BS9-0.84-1.06
Ilumina reads in sillico mapped	1BS_z332_2974_10	TaaCsp1BS012C13	Scaff22	3_1BS9-0.84-1.06
Ilumina reads in sillico mapped	1BS_z332_45_10	TaaCsp1BS001H03,TaaCsp1BS003C05,TaaCsp1BS035P23	Scaff42	1_C-1BS-0.50
Ilumina reads in sillico mapped	1BS_z332_45_100	TaaCsp1BS005C11	TaaCsp1BS005C11	unknown
Ilumina reads in sillico mapped	1BS_z332_45_110	TaaCsp1BS022B03	Scaff42	1_C-1BS-0.50
Ilumina reads in sillico mapped	1BS_z332_45_120	TaaCsp1BS106L15	Scaff42	1_C-1BS-0.50
Ilumina reads in sillico mapped	1BS_z332_45_130	TaaCsp1BS065F12	Scaff42	1_C-1BS-0.50
Ilumina reads in sillico mapped	1BS_z332_45_140	TaaCsp1BS006D09	Scaff42	1_C-1BS-0.50
Ilumina reads in sillico mapped	1BS_z332_45_150	TaaCsp1BS006D09	Scaff42	1_C-1BS-0.50
Ilumina reads in sillico mapped	1BS_z332_45_160	TaaCsp1BS057N09	Scaff42	1_C-1BS-0.50
Ilumina reads in sillico mapped	1BS_z332_45_170	TaaCsp1BS142M10	TaaCsp1BS142M10	unknown
Ilumina reads in sillico mapped	1BS_z332_45_180	TaaCsp1BS034C08	Scaff42	1_C-1BS-0.50
Ilumina reads in sillico mapped	1BS_z332_45_190	TaaCsp1BS133I19	Scaff42	1_C-1BS-0.50
Ilumina reads in sillico mapped	1BS_z332_45_20	TaaCsp1BS002N11	Scaff42	1_C-1BS-0.50
Ilumina reads in sillico mapped	1BS_z332_45_200	TaaCsp1BS133I20	Scaff26	3_1BS9-0.84-1.06
Ilumina reads in sillico mapped	1BS_z332_45_210	TaaCsp1BS059L24	Scaff42	1_C-1BS-0.50
Ilumina reads in sillico mapped	1BS_z332_45_220	TaaCsp1BS051O17	Scaff22	3_1BS9-0.84-1.06
Ilumina reads in sillico mapped	1BS_z332_45_230	TaaCsp1BS051O17	Scaff22	3_1BS9-0.84-1.06
Ilumina reads in sillico mapped	1BS_z332_45_240	TaaCsp1BS141O13	Scaff42	1_C-1BS-0.50
Ilumina reads in sillico mapped	1BS_z332_45_250	TaaCsp1BS090F13	Scaff22	3_1BS9-0.84-1.06
Ilumina reads in sillico mapped	1BS_z332_45_260	TaaCsp1BS090F13	Scaff22	3_1BS9-0.84-1.06
Ilumina reads in sillico mapped	1BS_z332_45_270	TaaCsp1BS043A06	Scaff42	1_C-1BS-0.50
Ilumina reads in sillico mapped	1BS_z332_45_280	TaaCsp1BS064K04	Scaff42	1_C-1BS-0.50
Ilumina reads in sillico mapped	1BS_z332_45_290	TaaCsp1BS117J18	Scaff42	1_C-1BS-0.50
Ilumina reads in sillico mapped	1BS_z332_45_30	TaaCsp1BS143E05	Scaff42	1_C-1BS-0.50
Ilumina reads in sillico mapped	1BS_z332_45_300	TaaCsp1BS040N23	Scaff42	1_C-1BS-0.50
Ilumina reads in sillico mapped	1BS_z332_45_310	TaaCsp1BS007N05	Scaff42	1_C-1BS-0.50
Ilumina reads in sillico mapped	1BS_z332_45_320	TaaCsp1BS007N05	Scaff42	1_C-1BS-0.50
Ilumina reads in sillico mapped	1BS_z332_45_330	TaaCsp1BS005B18	Scaff42	1_C-1BS-0.50
Ilumina reads in sillico mapped	1BS_z332_45_340	TaaCsp1BS128D12	Scaff42	1_C-1BS-0.50
Ilumina reads in sillico mapped	1BS_z332_45_350	TaaCsp1BS003F18,TaaCsp1BS003L10,TaaCsp1BS039B16	Scaff42	1_C-1BS-0.50
Ilumina reads in sillico mapped	1BS_z332_45_360	TaaCsp1BS003F18,TaaCsp1BS039B16	Scaff42	1_C-1BS-0.50
Ilumina reads in sillico mapped	1BS_z332_45_40	TaaCsp1BS132M02	Scaff42	1_C-1BS-0.50
Ilumina reads in sillico mapped	1BS_z332_45_50	TaaCsp1BS033N01	Scaff42	1_C-1BS-0.50
Ilumina reads in sillico mapped	1BS_z332_45_60	TaaCsp1BS015D18	Scaff42	1_C-1BS-0.50
Ilumina reads in sillico mapped	1BS_z332_45_70	TaaCsp1BS126A18	Scaff42	1_C-1BS-0.50
Ilumina reads in sillico mapped	1BS_z332_45_80	TaaCsp1BS005C10	Scaff42	1_C-1BS-0.50
Ilumina reads in sillico mapped	1BS_z332_45_90	TaaCsp1BS005C10	Scaff42	1_C-1BS-0.50
Ilumina reads in sillico mapped	1BS_z332_474_10	TaaCsp1BS111C20	Scaff3	1_C-1BS-0.50
Ilumina reads in sillico mapped	1BS_z332_474_20	TaaCsp1BS028I24	Scaff3	1_C-1BS-0.50
Ilumina reads in sillico mapped	1BS_z332_474_30	TaaCsp1BS093F18	Scaff3	1_C-1BS-0.50
Ilumina reads in sillico mapped	1BS_z332_474_40	TaaCsp1BS006I19	Scaff3	1_C-1BS-0.50
Ilumina reads in sillico mapped	1BS_z332_474_50	TaaCsp1BS006I19	Scaff3	1_C-1BS-0.50
Ilumina reads in sillico mapped	1BS_z332_474_60	TaaCsp1BS007K01	Scaff3	1_C-1BS-0.50
Ilumina reads in sillico mapped	1BS_z332_474_70	TaaCsp1BS086G23	Scaff3	1_C-1BS-0.50
Ilumina reads in sillico mapped	1BS_z332_54_10	TaaCsp1BS004D06	Scaff22	3_1BS9-0.84-1.06
Ilumina reads in sillico mapped	1BS_z332_54_100	TaaCsp1BS027J06	Scaff22	3_1BS9-0.84-1.06
Ilumina reads in sillico mapped	1BS_z332_54_20	TaaCsp1BS004D06	Scaff22	3_1BS9-0.84-1.06
Ilumina reads in sillico mapped	1BS_z332_54_30	TaaCsp1BS094B13	Scaff24	2_1BS10-0.50-0.84
Ilumina reads in sillico mapped	1BS_z332_54_40	TaaCsp1BS034D20	Scaff22	3_1BS9-0.84-1.06
Ilumina reads in sillico mapped	1BS_z332_54_50	TaaCsp1BS010J21	TaaCsp1BS010J21	unknown
Ilumina reads in sillico mapped	1BS_z332_54_60	TaaCsp1BS005N21	TaaCsp1BS005N21	unknown
Ilumina reads in sillico mapped	1BS_z332_54_70	TaaCsp1BS025M22	Scaff22	3_1BS9-0.84-1.06
Ilumina reads in sillico mapped	1BS_z332_54_80	TaaCsp1BS102P01	TaaCsp1BS102P01	unknown
Ilumina reads in sillico mapped	1BS_z332_54_90	TaaCsp1BS100D04,TaaCsp1BS102P01	Scaff13,TaaCsp1BS102P01	4_1BS9-0.84-sat-1.00,unknown
Ilumina reads in sillico mapped	1BS_z332_91_10	TaaCsp1BS015C17,TaaCsp1BS114C21	Scaff26	3_1BS9-0.84-1.06
Ilumina reads in sillico mapped	1BS_z332_91_100	TaaCsp1BS128H20	Scaff26	3_1BS9-0.84-1.06
Ilumina reads in sillico mapped	1BS_z332_91_110	TaaCsp1BS128H20	Scaff26	3_1BS9-0.84-1.06
Ilumina reads in sillico mapped	1BS_z332_91_120	TaaCsp1BS134F01,TaaCsp1BS144C17	Scaff26,TaaCsp1BS144C17	3_1BS9-0.84-1.06,unknown
Ilumina reads in sillico mapped	1BS_z332_91_130	TaaCsp1BS114A17	Scaff26	3_1BS9-0.84-1.06
Ilumina reads in sillico mapped	1BS_z332_91_150	TaaCsp1BS055D23	Scaff26	3_1BS9-0.84-1.06
Ilumina reads in sillico mapped	1BS_z332_91_160	TaaCsp1BS055D23	Scaff26	3_1BS9-0.84-1.06
Ilumina reads in sillico mapped	1BS_z332_91_20	TaaCsp1BS004B23	Scaff26	3_1BS9-0.84-1.06
Ilumina reads in sillico mapped	1BS_z332_91_30	TaaCsp1BS014H06	Scaff26	3_1BS9-0.84-1.06
Ilumina reads in sillico mapped	1BS_z332_91_40	TaaCsp1BS100F16	Scaff26	3_1BS9-0.84-1.06
Ilumina reads in sillico mapped	1BS_z332_91_50	TaaCsp1BS029C20	Scaff12	1_C-1BS-0.50
Ilumina reads in sillico mapped	1BS_z332_91_60	TaaCsp1BS127P02	Scaff26	3_1BS9-0.84-1.06
Ilumina reads in sillico mapped	1BS_z332_91_70	TaaCsp1BS059D24	Scaff26	3_1BS9-0.84-1.06
Ilumina reads in sillico mapped	1BS_z332_91_80	TaaCsp1BS110B13	Scaff26	3_1BS9-0.84-1.06
Ilumina reads in sillico mapped	1BS_z332_91_90	TaaCsp1BS110B13	Scaff26	3_1BS9-0.84-1.06
Ilumina reads in sillico mapped	1BS_z337_68_10	TaaCsp1BS032J22	Scaff56	4_1BS9-0.84-sat-1.00
Ilumina reads in sillico mapped	1BS_z337_68_100	TaaCsp1BS081A06	Scaff22	3_1BS9-0.84-1.06
Ilumina reads in sillico mapped	1BS_z337_68_110	TaaCsp1BS081A06	Scaff22	3_1BS9-0.84-1.06
Ilumina reads in sillico mapped	1BS_z337_68_120	TaaCsp1BS067C16	Scaff22	3_1BS9-0.84-1.06
Ilumina reads in sillico mapped	1BS_z337_68_130	TaaCsp1BS071O24	Scaff22	3_1BS9-0.84-1.06
Ilumina reads in sillico mapped	1BS_z337_68_140	TaaCsp1BS071O24	Scaff22	3_1BS9-0.84-1.06
Ilumina reads in sillico mapped	1BS_z337_68_150	TaaCsp1BS075C12	Scaff22	3_1BS9-0.84-1.06
Ilumina reads in sillico mapped	1BS_z337_68_160	TaaCsp1BS003K15	Scaff22	3_1BS9-0.84-1.06
Ilumina reads in sillico mapped	1BS_z337_68_170	TaaCsp1BS110E09	Scaff22	3_1BS9-0.84-1.06
Ilumina reads in sillico mapped	1BS_z337_68_180	TaaCsp1BS015G14	Scaff22	3_1BS9-0.84-1.06
Ilumina reads in sillico mapped	1BS_z337_68_190	TaaCsp1BS015G14	Scaff22	3_1BS9-0.84-1.06
Ilumina reads in sillico mapped	1BS_z337_68_20	TaaCsp1BS125E18	Scaff22	3_1BS9-0.84-1.06
Ilumina reads in sillico mapped	1BS_z337_68_200	TaaCsp1BS069I07	TaaCsp1BS069I07	unknown
Ilumina reads in sillico mapped	1BS_z337_68_210	TaaCsp1BS137M13	Scaff22	3_1BS9-0.84-1.06
Ilumina reads in sillico mapped	1BS_z337_68_220	TaaCsp1BS019P24	Scaff22	3_1BS9-0.84-1.06
Ilumina reads in sillico mapped	1BS_z337_68_230	TaaCsp1BS003G16	Scaff22	3_1BS9-0.84-1.06
Ilumina reads in sillico mapped	1BS_z337_68_240	TaaCsp1BS129F09	Scaff37	3_1BS9-0.84-1.06
Ilumina reads in sillico mapped	1BS_z337_68_250	TaaCsp1BS032O17	Scaff22	3_1BS9-0.84-1.06
Ilumina reads in sillico mapped	1BS_z337_68_260	TaaCsp1BS003G16	Scaff22	3_1BS9-0.84-1.06
Ilumina reads in sillico mapped	1BS_z337_68_30	TaaCsp1BS116D14,TaaCsp1BS133K14	Scaff22,TaaCsp1BS133K14	3_1BS9-0.84-1.06,unknown
Ilumina reads in sillico mapped	1BS_z337_68_40	TaaCsp1BS010B12	Scaff22	3_1BS9-0.84-1.06
Ilumina reads in sillico mapped	1BS_z337_68_50	TaaCsp1BS010B12	Scaff22	3_1BS9-0.84-1.06
Ilumina reads in sillico mapped	1BS_z337_68_60	TaaCsp1BS024E02	Scaff22	3_1BS9-0.84-1.06
Ilumina reads in sillico mapped	1BS_z337_68_70	TaaCsp1BS104D10	Scaff22	3_1BS9-0.84-1.06
Ilumina reads in sillico mapped	1BS_z337_68_80	TaaCsp1BS101J01	Scaff22	3_1BS9-0.84-1.06
Ilumina reads in sillico mapped	1BS_z337_68_90	TaaCsp1BS039H10	Scaff22	3_1BS9-0.84-1.06
Ilumina reads in sillico mapped	1BS_z33_455_10	TaaCsp1BS023J11	Scaff48	5_1BS.sat18-0.50-1.00
Ilumina reads in sillico mapped	1BS_z33_455_20	TaaCsp1BS003D11	Scaff48	5_1BS.sat18-0.50-1.00
Ilumina reads in sillico mapped	1BS_z33_455_30	TaaCsp1BS028E06	Scaff48	5_1BS.sat18-0.50-1.00
Ilumina reads in sillico mapped	1BS_z342_77_100	TaaCsp1BS041H08	Scaff22	3_1BS9-0.84-1.06
Ilumina reads in sillico mapped	1BS_z342_77_110	TaaCsp1BS071J11	Scaff22	3_1BS9-0.84-1.06
Ilumina reads in sillico mapped	1BS_z342_77_120	TaaCsp1BS034B17	Scaff22	3_1BS9-0.84-1.06
Ilumina reads in sillico mapped	1BS_z342_77_130	TaaCsp1BS023G22	Scaff22	3_1BS9-0.84-1.06
Ilumina reads in sillico mapped	1BS_z342_77_140	TaaCsp1BS003H12	Scaff22	3_1BS9-0.84-1.06
Ilumina reads in sillico mapped	1BS_z342_77_150	TaaCsp1BS107F17	Scaff22	3_1BS9-0.84-1.06
Ilumina reads in sillico mapped	1BS_z342_77_160	TaaCsp1BS071G03	Scaff22	3_1BS9-0.84-1.06
Ilumina reads in sillico mapped	1BS_z342_77_20	TaaCsp1BS132M24	Scaff22	3_1BS9-0.84-1.06
Ilumina reads in sillico mapped	1BS_z342_77_30	TaaCsp1BS052B16	Scaff22	3_1BS9-0.84-1.06
Ilumina reads in sillico mapped	1BS_z342_77_40	TaaCsp1BS103I13	TaaCsp1BS103I13	unknown
Ilumina reads in sillico mapped	1BS_z342_77_50	TaaCsp1BS003K09,TaaCsp1BS135O07	Scaff22	3_1BS9-0.84-1.06
Ilumina reads in sillico mapped	1BS_z342_77_60	TaaCsp1BS012A10	Scaff22	3_1BS9-0.84-1.06
Ilumina reads in sillico mapped	1BS_z342_77_70	TaaCsp1BS051D17	Scaff22	3_1BS9-0.84-1.06
Ilumina reads in sillico mapped	1BS_z342_77_80	TaaCsp1BS010L20	Scaff22	3_1BS9-0.84-1.06
Ilumina reads in sillico mapped	1BS_z342_77_90	TaaCsp1BS003K21	Scaff22	3_1BS9-0.84-1.06
Ilumina reads in sillico mapped	1BS_z345_164_10	TaaCsp1BS067E13,TaaCsp1BS130M01	Scaff23	1_C-1BS-0.50
Ilumina reads in sillico mapped	1BS_z345_164_100	TaaCsp1BS052D11	Scaff23	1_C-1BS-0.50
Ilumina reads in sillico mapped	1BS_z345_164_110	TaaCsp1BS079M04	Scaff23	1_C-1BS-0.50
Ilumina reads in sillico mapped	1BS_z345_164_120	TaaCsp1BS079M04	Scaff23	1_C-1BS-0.50
Ilumina reads in sillico mapped	1BS_z345_164_20	TaaCsp1BS019C10	Scaff18	3_1BS9-0.84-1.06
Ilumina reads in sillico mapped	1BS_z345_164_30	TaaCsp1BS052J15	Scaff23	1_C-1BS-0.50
Ilumina reads in sillico mapped	1BS_z345_164_40	TaaCsp1BS130M01	Scaff23	1_C-1BS-0.50
Ilumina reads in sillico mapped	1BS_z345_164_50	TaaCsp1BS096B15	Scaff23	1_C-1BS-0.50
Ilumina reads in sillico mapped	1BS_z345_164_60	TaaCsp1BS005C17	Scaff23	1_C-1BS-0.50
Ilumina reads in sillico mapped	1BS_z345_164_70	TaaCsp1BS005C17	Scaff23	1_C-1BS-0.50
Ilumina reads in sillico mapped	1BS_z345_164_80	TaaCsp1BS033P05	Scaff23	1_C-1BS-0.50
Ilumina reads in sillico mapped	1BS_z345_164_90	TaaCsp1BS031E10	Scaff23	1_C-1BS-0.50
Ilumina reads in sillico mapped	1BS_z347_187_10	TaaCsp1BS010O15	TaaCsp1BS010O15	unknown
Ilumina reads in sillico mapped	1BS_z347_187_100	TaaCsp1BS005L24	Scaff18	3_1BS9-0.84-1.06
Ilumina reads in sillico mapped	1BS_z347_187_110	TaaCsp1BS005M01	Scaff53	4_1BS9-0.84-sat-1.00
Ilumina reads in sillico mapped	1BS_z347_187_120	TaaCsp1BS042M19	Scaff18	3_1BS9-0.84-1.06
Ilumina reads in sillico mapped	1BS_z347_187_130	TaaCsp1BS049D09	Scaff18	3_1BS9-0.84-1.06
Ilumina reads in sillico mapped	1BS_z347_187_140	TaaCsp1BS010L18	Scaff18	3_1BS9-0.84-1.06
Ilumina reads in sillico mapped	1BS_z347_187_150	TaaCsp1BS071K20	Scaff18	3_1BS9-0.84-1.06
Ilumina reads in sillico mapped	1BS_z347_187_160	TaaCsp1BS071K20	Scaff18	3_1BS9-0.84-1.06
Ilumina reads in sillico mapped	1BS_z347_187_20	TaaCsp1BS010O15	TaaCsp1BS010O15	unknown
Ilumina reads in sillico mapped	1BS_z347_187_30	TaaCsp1BS096J10	Scaff18	3_1BS9-0.84-1.06
Ilumina reads in sillico mapped	1BS_z347_187_40	TaaCsp1BS004J15	TaaCsp1BS004J15	unknown
Ilumina reads in sillico mapped	1BS_z347_187_50	TaaCsp1BS003E12,TaaCsp1BS054A05	Scaff57	5_1BS.sat18-0.50-1.00
Ilumina reads in sillico mapped	1BS_z347_187_60	TaaCsp1BS009F03	Scaff18	3_1BS9-0.84-1.06
Ilumina reads in sillico mapped	1BS_z347_187_70	TaaCsp1BS015F12	Scaff18	3_1BS9-0.84-1.06
Ilumina reads in sillico mapped	1BS_z347_187_80	TaaCsp1BS141B13	Scaff18	3_1BS9-0.84-1.06
Ilumina reads in sillico mapped	1BS_z347_187_90	TaaCsp1BS005L24	Scaff18	3_1BS9-0.84-1.06
Ilumina reads in sillico mapped	1BS_z34_299_10	TaaCsp1BS017M11	Scaff48	5_1BS.sat18-0.50-1.00
Ilumina reads in sillico mapped	1BS_z34_299_100	TaaCsp1BS075B09	Scaff48	5_1BS.sat18-0.50-1.00
Ilumina reads in sillico mapped	1BS_z34_299_20	TaaCsp1BS016C15	Scaff48	5_1BS.sat18-0.50-1.00
Ilumina reads in sillico mapped	1BS_z34_299_30	TaaCsp1BS027K01	Scaff48	5_1BS.sat18-0.50-1.00
Ilumina reads in sillico mapped	1BS_z34_299_40	TaaCsp1BS051I15	Scaff48	5_1BS.sat18-0.50-1.00
Ilumina reads in sillico mapped	1BS_z34_299_50	TaaCsp1BS093B24	Scaff48	5_1BS.sat18-0.50-1.00
Ilumina reads in sillico mapped	1BS_z34_299_60	TaaCsp1BS058A23	TaaCsp1BS058A23	unknown
Ilumina reads in sillico mapped	1BS_z34_299_70	TaaCsp1BS051I15	Scaff48	5_1BS.sat18-0.50-1.00
Ilumina reads in sillico mapped	1BS_z34_299_90	TaaCsp1BS062F13	Scaff48	5_1BS.sat18-0.50-1.00
Ilumina reads in sillico mapped	1BS_z363_174_10	TaaCsp1BS099D11	TaaCsp1BS099D11	unknown
Ilumina reads in sillico mapped	1BS_z363_174_20	TaaCsp1BS105L10	Scaff18	3_1BS9-0.84-1.06
Ilumina reads in sillico mapped	1BS_z379_2427_10	TaaCsp1BS041M04	Scaff36	2_1BS10-0.50-0.84
Ilumina reads in sillico mapped	1BS_z379_2427_20	TaaCsp1BS041M04	Scaff36	2_1BS10-0.50-0.84
Ilumina reads in sillico mapped	1BS_z383_2_10	TaaCsp1BS001P06,TaaCsp1BS042I18,TaaCsp1BS051B14,TaaCsp1BS077O05	Scaff36	2_1BS10-0.50-0.84
Ilumina reads in sillico mapped	1BS_z383_2_100	TaaCsp1BS009H15	Scaff36	2_1BS10-0.50-0.84
Ilumina reads in sillico mapped	1BS_z383_2_110	TaaCsp1BS009H15	Scaff36	2_1BS10-0.50-0.84
Ilumina reads in sillico mapped	1BS_z383_2_120	TaaCsp1BS032E11,TaaCsp1BS124O17	Scaff36	2_1BS10-0.50-0.84
Ilumina reads in sillico mapped	1BS_z383_2_130	TaaCsp1BS069D05,TaaCsp1BS115G13	Scaff36	2_1BS10-0.50-0.84
Ilumina reads in sillico mapped	1BS_z383_2_140	TaaCsp1BS002D06	Scaff36	2_1BS10-0.50-0.84
Ilumina reads in sillico mapped	1BS_z383_2_150	TaaCsp1BS002D08	Scaff20	2_1BS10-0.50-0.84
Ilumina reads in sillico mapped	1BS_z383_2_160	TaaCsp1BS006D04	Scaff36	2_1BS10-0.50-0.84
Ilumina reads in sillico mapped	1BS_z383_2_170	TaaCsp1BS001J17	Scaff36	2_1BS10-0.50-0.84
Ilumina reads in sillico mapped	1BS_z383_2_20	TaaCsp1BS002D06,TaaCsp1BS026P10,TaaCsp1BS062C13,TaaCsp1BS116I24	Scaff36	2_1BS10-0.50-0.84
Ilumina reads in sillico mapped	1BS_z383_2_30	TaaCsp1BS039B11	Scaff36	2_1BS10-0.50-0.84
Ilumina reads in sillico mapped	1BS_z383_2_50	TaaCsp1BS029D18	Scaff36	2_1BS10-0.50-0.84
Ilumina reads in sillico mapped	1BS_z383_2_60	TaaCsp1BS012O08,TaaCsp1BS083P05,TaaCsp1BS119E08	Scaff36	2_1BS10-0.50-0.84
Ilumina reads in sillico mapped	1BS_z383_2_70	TaaCsp1BS012O08	Scaff36	2_1BS10-0.50-0.84
Ilumina reads in sillico mapped	1BS_z383_2_80	TaaCsp1BS002L04	TaaCsp1BS002L04	unknown
Ilumina reads in sillico mapped	1BS_z383_2_90	TaaCsp1BS043P24,TaaCsp1BS048I03,TaaCsp1BS104K10	Scaff36	2_1BS10-0.50-0.84
Ilumina reads in sillico mapped	1BS_z387_63_10	TaaCsp1BS116I05	Scaff36	2_1BS10-0.50-0.84
Ilumina reads in sillico mapped	1BS_z387_63_100	TaaCsp1BS002K17	Scaff57	5_1BS.sat18-0.50-1.00
Ilumina reads in sillico mapped	1BS_z387_63_110	TaaCsp1BS002K17	Scaff57	5_1BS.sat18-0.50-1.00
Ilumina reads in sillico mapped	1BS_z387_63_20	TaaCsp1BS047N06	Scaff36	2_1BS10-0.50-0.84
Ilumina reads in sillico mapped	1BS_z387_63_30	TaaCsp1BS141F23	Scaff56	4_1BS9-0.84-sat-1.00
Ilumina reads in sillico mapped	1BS_z387_63_40	TaaCsp1BS141F21	Scaff36	2_1BS10-0.50-0.84
Ilumina reads in sillico mapped	1BS_z387_63_50	TaaCsp1BS036J18	Scaff36	2_1BS10-0.50-0.84
Ilumina reads in sillico mapped	1BS_z387_63_60	TaaCsp1BS014P16	Scaff36	2_1BS10-0.50-0.84
Ilumina reads in sillico mapped	1BS_z387_63_70	TaaCsp1BS014P16	Scaff36	2_1BS10-0.50-0.84
Ilumina reads in sillico mapped	1BS_z387_63_80	TaaCsp1BS011A14	Scaff36	2_1BS10-0.50-0.84
Ilumina reads in sillico mapped	1BS_z387_63_90	TaaCsp1BS029K24	Scaff57	5_1BS.sat18-0.50-1.00
Ilumina reads in sillico mapped	1BS_z391_296_10	TaaCsp1BS070J23	Scaff48	5_1BS.sat18-0.50-1.00
Ilumina reads in sillico mapped	1BS_z391_296_20	TaaCsp1BS081M21	Scaff48	5_1BS.sat18-0.50-1.00
Ilumina reads in sillico mapped	1BS_z391_296_30	TaaCsp1BS081M21	Scaff48	5_1BS.sat18-0.50-1.00
Ilumina reads in sillico mapped	1BS_z391_296_40	TaaCsp1BS026O24	Scaff48	5_1BS.sat18-0.50-1.00
Ilumina reads in sillico mapped	1BS_z395_15_100	TaaCsp1BS035E07	Scaff25	2_1BS10-0.50-0.84
Ilumina reads in sillico mapped	1BS_z395_15_110	TaaCsp1BS129C09	Scaff25	2_1BS10-0.50-0.84
Ilumina reads in sillico mapped	1BS_z395_15_120	TaaCsp1BS026I20	Scaff25	2_1BS10-0.50-0.84
Ilumina reads in sillico mapped	1BS_z395_15_130	TaaCsp1BS133H12	Scaff25	2_1BS10-0.50-0.84
Ilumina reads in sillico mapped	1BS_z395_15_140	TaaCsp1BS137O23	Scaff25	2_1BS10-0.50-0.84
Ilumina reads in sillico mapped	1BS_z395_15_160	TaaCsp1BS071K18	Scaff25	2_1BS10-0.50-0.84
Ilumina reads in sillico mapped	1BS_z395_15_170	TaaCsp1BS014G04	Scaff25	2_1BS10-0.50-0.84
Ilumina reads in sillico mapped	1BS_z395_15_20	TaaCsp1BS009D14	Scaff25	2_1BS10-0.50-0.84
Ilumina reads in sillico mapped	1BS_z395_15_30	TaaCsp1BS009D14	Scaff25	2_1BS10-0.50-0.84
Ilumina reads in sillico mapped	1BS_z395_15_40	TaaCsp1BS019N13	Scaff25	2_1BS10-0.50-0.84
Ilumina reads in sillico mapped	1BS_z395_15_50	TaaCsp1BS045C21	Scaff25	2_1BS10-0.50-0.84
Ilumina reads in sillico mapped	1BS_z395_15_60	TaaCsp1BS045C21	Scaff25	2_1BS10-0.50-0.84
Ilumina reads in sillico mapped	1BS_z395_15_70	TaaCsp1BS102F03	Scaff25	2_1BS10-0.50-0.84
Ilumina reads in sillico mapped	1BS_z395_15_80	TaaCsp1BS087J13	Scaff25	2_1BS10-0.50-0.84
Ilumina reads in sillico mapped	1BS_z395_15_90	TaaCsp1BS084E24	Scaff25	2_1BS10-0.50-0.84
Ilumina reads in sillico mapped	1BS_z402_310_10	TaaCsp1BS032G08	Scaff49	4_1BS9-0.84-sat-1.00
Ilumina reads in sillico mapped	1BS_z402_310_100	TaaCsp1BS021F24	Scaff49	4_1BS9-0.84-sat-1.00
Ilumina reads in sillico mapped	1BS_z402_310_110	TaaCsp1BS096F22	Scaff49	4_1BS9-0.84-sat-1.00
Ilumina reads in sillico mapped	1BS_z402_310_120	TaaCsp1BS096F22	Scaff49	4_1BS9-0.84-sat-1.00
Ilumina reads in sillico mapped	1BS_z402_310_130	TaaCsp1BS018F07	Scaff49	4_1BS9-0.84-sat-1.00
Ilumina reads in sillico mapped	1BS_z402_310_140	TaaCsp1BS018F07	Scaff49	4_1BS9-0.84-sat-1.00
Ilumina reads in sillico mapped	1BS_z402_310_150	TaaCsp1BS085E22	Scaff49	4_1BS9-0.84-sat-1.00
Ilumina reads in sillico mapped	1BS_z402_310_160	TaaCsp1BS085E22	Scaff49	4_1BS9-0.84-sat-1.00
Ilumina reads in sillico mapped	1BS_z402_310_180	TaaCsp1BS070G07	Scaff49	4_1BS9-0.84-sat-1.00
Ilumina reads in sillico mapped	1BS_z402_310_190	TaaCsp1BS102O07	Scaff37	3_1BS9-0.84-1.06
Ilumina reads in sillico mapped	1BS_z402_310_20	TaaCsp1BS112K18	Scaff49	4_1BS9-0.84-sat-1.00
Ilumina reads in sillico mapped	1BS_z402_310_200	TaaCsp1BS110K20	Scaff49	4_1BS9-0.84-sat-1.00
Ilumina reads in sillico mapped	1BS_z402_310_30	TaaCsp1BS034K21	Scaff49	4_1BS9-0.84-sat-1.00
Ilumina reads in sillico mapped	1BS_z402_310_40	TaaCsp1BS034K21	Scaff49	4_1BS9-0.84-sat-1.00
Ilumina reads in sillico mapped	1BS_z402_310_50	TaaCsp1BS059O05	Scaff49	4_1BS9-0.84-sat-1.00
Ilumina reads in sillico mapped	1BS_z402_310_60	TaaCsp1BS100D15	Scaff49	4_1BS9-0.84-sat-1.00
Ilumina reads in sillico mapped	1BS_z402_310_70	TaaCsp1BS100D15	Scaff49	4_1BS9-0.84-sat-1.00
Ilumina reads in sillico mapped	1BS_z402_310_80	TaaCsp1BS025K08	Scaff49	4_1BS9-0.84-sat-1.00
Ilumina reads in sillico mapped	1BS_z402_310_90	TaaCsp1BS025K08	Scaff49	4_1BS9-0.84-sat-1.00
Ilumina reads in sillico mapped	1BS_z407_99_10	TaaCsp1BS037F16	Scaff41	2_1BS10-0.50-0.84
Ilumina reads in sillico mapped	1BS_z407_99_100	TaaCsp1BS079D03	Scaff41	2_1BS10-0.50-0.84
Ilumina reads in sillico mapped	1BS_z407_99_110	TaaCsp1BS141B11	Scaff41	2_1BS10-0.50-0.84
Ilumina reads in sillico mapped	1BS_z407_99_120	TaaCsp1BS138O09	Scaff41	2_1BS10-0.50-0.84
Ilumina reads in sillico mapped	1BS_z407_99_130	TaaCsp1BS005P11	TaaCsp1BS005P11	unknown
Ilumina reads in sillico mapped	1BS_z407_99_140	TaaCsp1BS005P11	TaaCsp1BS005P11	unknown
Ilumina reads in sillico mapped	1BS_z407_99_150	TaaCsp1BS005P12	TaaCsp1BS005P12	unknown
Ilumina reads in sillico mapped	1BS_z407_99_160	TaaCsp1BS005P12	TaaCsp1BS005P12	unknown
Ilumina reads in sillico mapped	1BS_z407_99_180	TaaCsp1BS083E01	Scaff41	2_1BS10-0.50-0.84
Ilumina reads in sillico mapped	1BS_z407_99_30	TaaCsp1BS015G21	Scaff41	2_1BS10-0.50-0.84
Ilumina reads in sillico mapped	1BS_z407_99_40	TaaCsp1BS014B14	Scaff41	2_1BS10-0.50-0.84
Ilumina reads in sillico mapped	1BS_z407_99_50	TaaCsp1BS100K17	Scaff41	2_1BS10-0.50-0.84
Ilumina reads in sillico mapped	1BS_z407_99_60	TaaCsp1BS100K17	Scaff41	2_1BS10-0.50-0.84
Ilumina reads in sillico mapped	1BS_z407_99_70	TaaCsp1BS043E08	Scaff41	2_1BS10-0.50-0.84
Ilumina reads in sillico mapped	1BS_z407_99_80	TaaCsp1BS106E04	Scaff41	2_1BS10-0.50-0.84
Ilumina reads in sillico mapped	1BS_z407_99_90	TaaCsp1BS106E04	Scaff41	2_1BS10-0.50-0.84
Ilumina reads in sillico mapped	1BS_z410_81_10	TaaCsp1BS001C03,TaaCsp1BS086C08	Scaff41	2_1BS10-0.50-0.84
Ilumina reads in sillico mapped	1BS_z410_81_20	TaaCsp1BS086C08	Scaff41	2_1BS10-0.50-0.84
Ilumina reads in sillico mapped	1BS_z410_81_30	TaaCsp1BS020L02	Scaff41	2_1BS10-0.50-0.84
Ilumina reads in sillico mapped	1BS_z410_81_40	TaaCsp1BS012M01	Scaff41	2_1BS10-0.50-0.84
Ilumina reads in sillico mapped	1BS_z410_81_50	TaaCsp1BS133N03	Scaff41	2_1BS10-0.50-0.84
Ilumina reads in sillico mapped	1BS_z412_122_10	TaaCsp1BS003C10	Scaff41	2_1BS10-0.50-0.84
Ilumina reads in sillico mapped	1BS_z412_122_100	TaaCsp1BS108F01	Scaff41	2_1BS10-0.50-0.84
Ilumina reads in sillico mapped	1BS_z412_122_120	TaaCsp1BS101M06	Scaff41	2_1BS10-0.50-0.84
Ilumina reads in sillico mapped	1BS_z412_122_130	TaaCsp1BS101M06	Scaff41	2_1BS10-0.50-0.84
Ilumina reads in sillico mapped	1BS_z412_122_140	TaaCsp1BS045G24	TaaCsp1BS045G24	unknown
Ilumina reads in sillico mapped	1BS_z412_122_150	TaaCsp1BS029E09	Scaff41	2_1BS10-0.50-0.84
Ilumina reads in sillico mapped	1BS_z412_122_160	TaaCsp1BS139H17	Scaff41	2_1BS10-0.50-0.84
Ilumina reads in sillico mapped	1BS_z412_122_20	TaaCsp1BS017F13	Scaff41	2_1BS10-0.50-0.84
Ilumina reads in sillico mapped	1BS_z412_122_30	TaaCsp1BS010G10	Scaff41	2_1BS10-0.50-0.84
Ilumina reads in sillico mapped	1BS_z412_122_40	TaaCsp1BS080J07	Scaff41	2_1BS10-0.50-0.84
Ilumina reads in sillico mapped	1BS_z412_122_50	TaaCsp1BS005H06,TaaCsp1BS058J23,TaaCsp1BS102F22	Scaff41,TaaCsp1BS005H06	2_1BS10-0.50-0.84,unknown
Ilumina reads in sillico mapped	1BS_z412_122_60	TaaCsp1BS005H06,TaaCsp1BS058J23	Scaff41,TaaCsp1BS005H06	2_1BS10-0.50-0.84,unknown
Ilumina reads in sillico mapped	1BS_z412_122_70	TaaCsp1BS044K19	TaaCsp1BS044K19	unknown
Ilumina reads in sillico mapped	1BS_z412_122_80	TaaCsp1BS005E04	TaaCsp1BS005E04	unknown
Ilumina reads in sillico mapped	1BS_z412_122_90	TaaCsp1BS005E04	TaaCsp1BS005E04	unknown
Ilumina reads in sillico mapped	1BS_z418_60_10	TaaCsp1BS008G10	Scaff20	2_1BS10-0.50-0.84
Ilumina reads in sillico mapped	1BS_z418_60_110	TaaCsp1BS034H04	Scaff20	2_1BS10-0.50-0.84
Ilumina reads in sillico mapped	1BS_z418_60_120	TaaCsp1BS041A03	Scaff20	2_1BS10-0.50-0.84
Ilumina reads in sillico mapped	1BS_z418_60_130	TaaCsp1BS007B09	Scaff20	2_1BS10-0.50-0.84
Ilumina reads in sillico mapped	1BS_z418_60_140	TaaCsp1BS002M08	Scaff20	2_1BS10-0.50-0.84
Ilumina reads in sillico mapped	1BS_z418_60_150	TaaCsp1BS002M08	Scaff20	2_1BS10-0.50-0.84
Ilumina reads in sillico mapped	1BS_z418_60_160	TaaCsp1BS093D24	Scaff20	2_1BS10-0.50-0.84
Ilumina reads in sillico mapped	1BS_z418_60_170	TaaCsp1BS010N01	TaaCsp1BS010N01	unknown
Ilumina reads in sillico mapped	1BS_z418_60_20	TaaCsp1BS115J13	Scaff20	2_1BS10-0.50-0.84
Ilumina reads in sillico mapped	1BS_z418_60_40	TaaCsp1BS094M07	Scaff20	2_1BS10-0.50-0.84
Ilumina reads in sillico mapped	1BS_z418_60_50	TaaCsp1BS061M21	Scaff20	2_1BS10-0.50-0.84
Ilumina reads in sillico mapped	1BS_z418_60_60	TaaCsp1BS080A06	Scaff20	2_1BS10-0.50-0.84
Ilumina reads in sillico mapped	1BS_z418_60_70	TaaCsp1BS119D03	Scaff20	2_1BS10-0.50-0.84
Ilumina reads in sillico mapped	1BS_z418_60_90	TaaCsp1BS017H07	Scaff20	2_1BS10-0.50-0.84
Ilumina reads in sillico mapped	1BS_z422_1145_10	TaaCsp1BS023D14,TaaCsp1BS075K13,TaaCsp1BS093P18	Scaff57,TaaCsp1BS075K13,TaaCsp1BS093P18	5_1BS.sat18-0.50-1.00,unknown
Ilumina reads in sillico mapped	1BS_z428_11_100	TaaCsp1BS106G21	Scaff40	3_1BS9-0.84-1.06
Ilumina reads in sillico mapped	1BS_z428_11_110	TaaCsp1BS070M05	TaaCsp1BS070M05	unknown
Ilumina reads in sillico mapped	1BS_z428_11_120	TaaCsp1BS070M05	TaaCsp1BS070M05	unknown
Ilumina reads in sillico mapped	1BS_z428_11_130	TaaCsp1BS114I09	Scaff40	3_1BS9-0.84-1.06
Ilumina reads in sillico mapped	1BS_z428_11_140	TaaCsp1BS005K04,TaaCsp1BS042K19	Scaff40,TaaCsp1BS005K04	3_1BS9-0.84-1.06,unknown
Ilumina reads in sillico mapped	1BS_z428_11_150	TaaCsp1BS137I23	Scaff40	3_1BS9-0.84-1.06
Ilumina reads in sillico mapped	1BS_z428_11_160	TaaCsp1BS053C12	Scaff24	2_1BS10-0.50-0.84
Ilumina reads in sillico mapped	1BS_z428_11_170	TaaCsp1BS053C12	Scaff24	2_1BS10-0.50-0.84
Ilumina reads in sillico mapped	1BS_z428_11_180	TaaCsp1BS010L24	Scaff24	2_1BS10-0.50-0.84
Ilumina reads in sillico mapped	1BS_z428_11_190	TaaCsp1BS014N16	Scaff24	2_1BS10-0.50-0.84
Ilumina reads in sillico mapped	1BS_z428_11_20	TaaCsp1BS002A16	Scaff40	3_1BS9-0.84-1.06
Ilumina reads in sillico mapped	1BS_z428_11_200	TaaCsp1BS046F10	Scaff24	2_1BS10-0.50-0.84
Ilumina reads in sillico mapped	1BS_z428_11_210	TaaCsp1BS046F10	Scaff24	2_1BS10-0.50-0.84
Ilumina reads in sillico mapped	1BS_z428_11_230	TaaCsp1BS095P17	Scaff24	2_1BS10-0.50-0.84
Ilumina reads in sillico mapped	1BS_z428_11_240	TaaCsp1BS036C21	Scaff49	4_1BS9-0.84-sat-1.00
Ilumina reads in sillico mapped	1BS_z428_11_250	TaaCsp1BS019F05	Scaff24	2_1BS10-0.50-0.84
Ilumina reads in sillico mapped	1BS_z428_11_260	TaaCsp1BS041N03	Scaff55	4_1BS9-0.84-sat-1.00
Ilumina reads in sillico mapped	1BS_z428_11_270	TaaCsp1BS026G16	Scaff24	2_1BS10-0.50-0.84
Ilumina reads in sillico mapped	1BS_z428_11_280	TaaCsp1BS005G13	Scaff24	2_1BS10-0.50-0.84
Ilumina reads in sillico mapped	1BS_z428_11_290	TaaCsp1BS005G13	Scaff24	2_1BS10-0.50-0.84
Ilumina reads in sillico mapped	1BS_z428_11_30	TaaCsp1BS077F18	Scaff40	3_1BS9-0.84-1.06
Ilumina reads in sillico mapped	1BS_z428_11_300	TaaCsp1BS136B17	Scaff24	2_1BS10-0.50-0.84
Ilumina reads in sillico mapped	1BS_z428_11_310	TaaCsp1BS002I19	Scaff24	2_1BS10-0.50-0.84
Ilumina reads in sillico mapped	1BS_z428_11_320	TaaCsp1BS040D16	Scaff33	5_1BS.sat18-0.50-1.00
Ilumina reads in sillico mapped	1BS_z428_11_330	TaaCsp1BS065D18,TaaCsp1BS095J18,TaaCsp1BS108J22	Scaff53	4_1BS9-0.84-sat-1.00
Ilumina reads in sillico mapped	1BS_z428_11_380	TaaCsp1BS037M05,TaaCsp1BS062J04,TaaCsp1BS071A13	Scaff53	4_1BS9-0.84-sat-1.00
Ilumina reads in sillico mapped	1BS_z428_11_390	TaaCsp1BS002K15,TaaCsp1BS027O02,TaaCsp1BS045G08,TaaCsp1BS060G16,TaaCsp1BS062F15	Scaff53	4_1BS9-0.84-sat-1.00
Ilumina reads in sillico mapped	1BS_z428_11_40	TaaCsp1BS123D03	Scaff40	3_1BS9-0.84-1.06
Ilumina reads in sillico mapped	1BS_z428_11_400	TaaCsp1BS002K15,TaaCsp1BS008H06,TaaCsp1BS037M05,TaaCsp1BS038D02,TaaCsp1BS055M09,TaaCsp1BS115E19	Scaff53	4_1BS9-0.84-sat-1.00
Ilumina reads in sillico mapped	1BS_z428_11_410	TaaCsp1BS008H06	Scaff53	4_1BS9-0.84-sat-1.00
Ilumina reads in sillico mapped	1BS_z428_11_420	TaaCsp1BS018M04,TaaCsp1BS058L12,TaaCsp1BS089F12	Scaff53,TaaCsp1BS018M04	4_1BS9-0.84-sat-1.00,unknown
Ilumina reads in sillico mapped	1BS_z428_11_440	TaaCsp1BS060G16,TaaCsp1BS090M10	Scaff53	4_1BS9-0.84-sat-1.00
Ilumina reads in sillico mapped	1BS_z428_11_450	TaaCsp1BS002F24,TaaCsp1BS089B09	Scaff53	4_1BS9-0.84-sat-1.00
Ilumina reads in sillico mapped	1BS_z428_11_460	TaaCsp1BS061O08	Scaff53	4_1BS9-0.84-sat-1.00
Ilumina reads in sillico mapped	1BS_z428_11_470	TaaCsp1BS058L12	Scaff53	4_1BS9-0.84-sat-1.00
Ilumina reads in sillico mapped	1BS_z428_11_480	TaaCsp1BS005N23,TaaCsp1BS015L04,TaaCsp1BS029J01,TaaCsp1BS053G19,TaaCsp1BS137H21	Scaff53,TaaCsp1BS005N23,TaaCsp1BS137H21	4_1BS9-0.84-sat-1.00,unknown
Ilumina reads in sillico mapped	1BS_z428_11_490	TaaCsp1BS011C17,TaaCsp1BS011H13	Scaff53	4_1BS9-0.84-sat-1.00
Ilumina reads in sillico mapped	1BS_z428_11_50	TaaCsp1BS136E11	Scaff40	3_1BS9-0.84-1.06
Ilumina reads in sillico mapped	1BS_z428_11_500	TaaCsp1BS041P19	Scaff53	4_1BS9-0.84-sat-1.00
Ilumina reads in sillico mapped	1BS_z428_11_510	TaaCsp1BS081I02	Scaff53	4_1BS9-0.84-sat-1.00
Ilumina reads in sillico mapped	1BS_z428_11_520	TaaCsp1BS038D20	Scaff53	4_1BS9-0.84-sat-1.00
Ilumina reads in sillico mapped	1BS_z428_11_530	TaaCsp1BS080B17	Scaff53	4_1BS9-0.84-sat-1.00
Ilumina reads in sillico mapped	1BS_z428_11_540	TaaCsp1BS013A23,TaaCsp1BS015D09	Scaff48	5_1BS.sat18-0.50-1.00
Ilumina reads in sillico mapped	1BS_z428_11_550	TaaCsp1BS034A06	Scaff53	4_1BS9-0.84-sat-1.00
Ilumina reads in sillico mapped	1BS_z428_11_560	TaaCsp1BS034A06,TaaCsp1BS123P15	Scaff53	4_1BS9-0.84-sat-1.00
Ilumina reads in sillico mapped	1BS_z428_11_570	TaaCsp1BS141J09	Scaff53	4_1BS9-0.84-sat-1.00
Ilumina reads in sillico mapped	1BS_z428_11_580	TaaCsp1BS108D01	Scaff53	4_1BS9-0.84-sat-1.00
Ilumina reads in sillico mapped	1BS_z428_11_590	TaaCsp1BS023G09	Scaff53	4_1BS9-0.84-sat-1.00
Ilumina reads in sillico mapped	1BS_z428_11_60	TaaCsp1BS095E04	Scaff40	3_1BS9-0.84-1.06
Ilumina reads in sillico mapped	1BS_z428_11_600	TaaCsp1BS107N02	Scaff30	unknown
Ilumina reads in sillico mapped	1BS_z428_11_610	TaaCsp1BS100F12	Scaff53	4_1BS9-0.84-sat-1.00
Ilumina reads in sillico mapped	1BS_z428_11_70	TaaCsp1BS003B21,TaaCsp1BS022G06,TaaCsp1BS032N13,TaaCsp1BS043P13,TaaCsp1BS122C15,TaaCsp1BS124O05	Scaff6	5_1BS.sat18-0.50-1.00
Ilumina reads in sillico mapped	1BS_z428_11_80	TaaCsp1BS098G15	Scaff40	3_1BS9-0.84-1.06
Ilumina reads in sillico mapped	1BS_z428_11_90	TaaCsp1BS007D06	Scaff40	3_1BS9-0.84-1.06
Ilumina reads in sillico mapped	1BS_z439_856_20	TaaCsp1BS007P03,TaaCsp1BS093E02	Scaff24,TaaCsp1BS093E02	2_1BS10-0.50-0.84,unknown
Ilumina reads in sillico mapped	1BS_z439_856_30	TaaCsp1BS019P04	Scaff24	2_1BS10-0.50-0.84
Ilumina reads in sillico mapped	1BS_z43_523_10	TaaCsp1BS007K16	Scaff48	5_1BS.sat18-0.50-1.00
Ilumina reads in sillico mapped	1BS_z43_523_20	TaaCsp1BS007K16	Scaff48	5_1BS.sat18-0.50-1.00
[truncated: 941 more rows]
