# Supplementary material for: The physical map of wheat chromosome 1BS provides insights into its gene space organization and evolution
Source: Genome Biol. 2013 Dec 20;14(12):R138. doi: 10.1186/gb-2013-14-12-r138 (PMC4053865; doi:10.1186/gb-2013-14-12-r138)
Supplement: Additional file 3 — Putative markers developed for 1BS chromosome. (a) Primer pairs for wheat 1BS chromosome gene-related markers developed based on homology of 1BS sequences with Brachypodium Bd2. (b) Primer pairs for wheat 1BS chromosome gene-related markers developed based on homology of 1BS sequences with Barley 1H UniGenes. (c) Primer pairs for ISBP markers developed based on 1BS chromosome 454 sequencing reads. (d) Primer pairs for SSR markers developed based on 1BS chromosome 454 sequencing reads. (e) Primer pairs for ISBP markers developed for 1BS chromosome BES. (f) Primer pairs for SSR markers developed for 1BS chromosome BES. [file gb-2013-14-12-r138-S3.xlsx]

## Sheet: Additional file 3a
Wheat 1BS chromosome gene-related putative markers developed based on homology of 1BS sequences with Brachypodium Bd2
BRACHYPODIUM GENE	TEMPLET	LEFT PRIMER SEQ	RIGHT PRIMER SEQ	TM LEFT	TM RIGHT	SIZE
Bradi1g09920|Bradi1g09920.1	PhrapContig136	AGGATTCCACATTAAGAAGGACTG	AAGGCGATGAAGGAATATTAGC	59.901	58.8	300
Bradi1g62810|Bradi1g62810.1	PhrapContig678	CCTGGCGACTATCTTTCTGC	AGAAGACCGACGAAGAAGCA	59.978	60.13	444
Bradi1g78740|Bradi1g78740.1	PhrapContig813	GTATTAGTCGCCAAAGAATGCC	TTTGATCGGGGTCAAAAATC	59.996	59.73	300
Bradi2g30410|Bradi2g30410.1	PhrapContig367	TGAAGCCGCAACATTTAAGA	GGGATACATGTTCAGACGGG	59.443	60.19	157
Bradi2g30480|Bradi2g30480.2;Bradi2g30480.1	PhrapContig738	ATGCCATCTTGCTGTTCCTT	GCAGCAACTGATGCACAAAC	59.7	60.46	434
Bradi2g30500|Bradi2g30500.1	PhrapContig567	GACGGGTGGATCACGAGTA	TCGAACATCTTCCGATTTGA	59.489	59.2	217
Bradi2g30540|Bradi2g30540.1	PhrapContig180	ATGTTTCAGTGGTGCACAGATT	GACGGACACATTCAGCAACT	59.525	58.72	200
Bradi2g30560|Bradi2g30560.1	PhrapContig370	TGACCAAGCTGCATCACTTC	AAAACTTTGCTGATCCTTTGGA	59.992	60.1	313
Bradi2g30850|Bradi2g30850.1	PhrapContig362	TGACGTTCTTGATGAGGCAG	AACGCCTACTTCGCCTACAC	59.984	59.4	463
Bradi2g31110|Bradi2g31110.2;Bradi2g31110.1	PhrapContig1103	GATGTCAACATTGATTGCGG	TCGAGTTGCTCAACCTGATG	59.931	59.98	483
Bradi2g31150|Bradi2g31150.1	PhrapContig378	CCCCCATGCTCTATGAGAAA	TCAGTGCTGTTTCTTGTCGG	60.029	60.02	145
Bradi2g31230|Bradi2g31230.1	PhrapContig800	CGCAACATTTTATTCTCGTCC	TGTCAGCAAAAGCAAAGCTG	59.6	60.31	109
Bradi2g31260|Bradi2g31260.1	PhrapContig884	AGCGAGAACGCGACAAGTAT	GCATTTCAGAAGGTGCTTCC	60.044	59.82	455
Bradi2g31520|Bradi2g31520.1	PhrapContig147	GGTTCATCGCTGAATCTAAAGAC	TCACTTACCTGAATTTTCCACA	59.281	57.27	203
Bradi2g31570|Bradi2g31570.1	PhrapContig167	TGACAATGAAGGATCTGACTATGAA	TCGTTCTCCAGAAGTTCCAG	60.014	58	400
Bradi2g31580|Bradi2g31580.2;Bradi2g31580.1	PhrapContig797	GGATACGTGGAGTGGAGGAA	CCATCTATGTCACGGTCCCT	59.927	59.8	450
Bradi2g31660|Bradi2g31660.1;Bradi2g31660.2	PhrapContig1038	GAATGCAGACGATGAGAGCA	TGAGATGTGGACCAGGATTAAC	60.104	58.91	310
Bradi2g31660|Bradi2g31660.2	PhrapContig637	TCCTCCTCAATCTTAGCCTTG	AGGTTGCACAAACACATTGC	58.54	59.62	302
Bradi2g31690|Bradi2g31690.1	PhrapContig352	GTCCAATGCTTGGAGAGAGC	CACATATATCGTGGAAGCCG	59.957	59.01	140
Bradi2g31730|Bradi2g31730.1	PhrapContig193	CTGCTCTTTGGAATCGCTG	ACGCGCTATGGGGATACTTC	59.682	61.35	401
Bradi2g31810|Bradi2g31810.1	PhrapContig389	GTGGGTCAAGAAGGACAGGA	TGACCAAAACCAGACCCAAT	60.088	60.21	434
Bradi2g31830|Bradi2g31830.1	PhrapContig1051	TGTGTCATCCGCATTGAAGT	GGCTGGCAAAGTGATAGCTC	60.12	59.98	495
Bradi2g31870|Bradi2g31870.1	PhrapContig322	GGAGAGGAGGCTAGGAGCAT	GCTCTAGGGGAAGGAATAAAGTG	59.942	59.65	445
Bradi2g31890|Bradi2g31890.1	PhrapContig1024	CGGATTTACCTGGTTTGGTG	CAGTCAGAACTGTGGCAGGA	60.22	60.02	426
Bradi2g31900|Bradi2g31900.2;Bradi2g31900.1	PhrapContig776	TCTGGGTATAACCCCTTGGC	AACCTGTAGGATGTAAGTGGGTG	61.061	59.33	100
Bradi2g31910|Bradi2g31910.1	PhrapContig831	TGATCATCTCCGCTCTTGTG	ATGAACTCGCCAGTCAGCTT	59.942	60.02	454
Bradi2g31920|Bradi2g31920.1	PhrapContig983	AAGAAGAGATGGAGAGGCTCG	ATTACCATGTCGGGTTCACG	60.103	60.63	401
Bradi2g31930|Bradi2g31930.1	PhrapContig174	GTCGAGTCAGGCAACAACAA	TTCTTCCAACGTCGTCTGTG	59.88	59.87	301
Bradi2g31970|Bradi2g31970.1	PhrapContig1095	GGGTGATAACAAGAAGGGGC	GGAGTCTGCTAATTTGTGAGCC	60.693	60.27	307
Bradi2g31980|Bradi2g31980.1	PhrapContig149	AGGCGTTGCCTACTTTCTGA	AAGAATGAGAAGCCTCTGCG	60.015	59.71	122
Bradi2g31990|Bradi2g31990.1	PhrapContig405	GCCTCCACCCCCTATGATAA	TTCCAATGTGTTATTGGTGACAA	61.034	60.13	405
Bradi2g32220|Bradi2g32220.1	PhrapContig1095	GGTCTCATGGACGAAATGCT	CTATGTTGTGATTGCCGGTG	60.081	59.98	419
Bradi2g32230|Bradi2g32230.1	PhrapContig599	AATGTTTCCTGACCTCCACG	CTCTCGTGGTGCAAACCATA	59.966	59.71	455
Bradi2g32250|Bradi2g32250.2;Bradi2g32250.1	PhrapContig851	GATATGCTCGTCGTCATCCA	CACTGTTGCGTGGGTTAATG	59.635	60.02	408
Bradi2g32300|Bradi2g32300.1	PhrapContig361	CCAAACCTTAACTTTCGGATGA	TTTTGTTGACCTTGCTGGAA	60.336	59.29	129
Bradi2g32520|Bradi2g32520.1	PhrapContig26	CGGCCCGTACAACTACAACA	GTGAGGTGGGATGCCGTC	61.89	62.6	103
Bradi2g32550|Bradi2g32550.1	PhrapContig129	TTGACCGCACACATTCTGAC	TTTCAGCTCGTCAGTGCTTG	60.733	60.32	118
Bradi2g32570|Bradi2g32570.1	PhrapContig1099	AACACTCCCAACAGTGGAGG	AAGCTCCCCCAACAAAAACT	60.002	59.97	404
Bradi2g32580|Bradi2g32580.1	PhrapContig612	CGTTGACGAAGAAGGAGGTC	TCTGAACGAGTACACGGTGG	59.844	59.74	341
Bradi2g32600|Bradi2g32600.3;Bradi2g32600.2;Bradi2g32600.1	PhrapContig396	GGTTGAAACCATCATAGGCAA	AACTCGAAGGCTCTGCAAAA	59.815	60.13	421
Bradi2g32610|Bradi2g32610.1	PhrapContig402	CATCTCAAACTCCTCCTCGC	GCTCTCGCTCCTCTCTCTCA	59.95	60.12	413
Bradi2g32640|Bradi2g32640.1	PhrapContig252	CAGCTCGAGTGAGGCGAT	TCGACGGAGAAGAAGCAGTT	60.255	60.13	103
Bradi2g32670|Bradi2g32670.1	PhrapContig754	ACGCTTGACGACCTTCACTT	AAATGTACCTGTCCCGCAAG	59.914	59.99	407
Bradi2g32910|Bradi2g32910.4;Bradi2g32910.1;Bradi2g32910.3;Bradi2g32910.2	PhrapContig933	CTCAGCTACCTGCGTTGAGA	CATGAGCCACAGAGACCTGA	59.339	59.98	480
Bradi2g32930|Bradi2g32930.1	PhrapContig1080	ACAGCCTCTTTGCTCGGATA	CGGGTAATGATGGAATCTGG	59.978	60.14	401
Bradi2g32950|Bradi2g32950.1	PhrapContig822	TTGACGGTGGTCTCGAGGTA	CCCACCTTGCCAGCTTCT	61.655	61.36	400
Bradi2g33020|Bradi2g33020.1;Bradi2g33020.2	PhrapContig461	TGCTCTCACAATCTAATTTTGCT	ACACTTGCAGGAAATTCTCG	58.225	57.95	203
Bradi2g33040|Bradi2g33040.1;Bradi2g33040.2	PhrapContig1048	CTTGGGCGTCATGGTTTAAT	AGTAAAGCCAGTGCCAGCAT	59.823	59.9	456
Bradi2g33070|Bradi2g33070.1;Bradi2g33070.2	PhrapContig916	TGATGTGCTGAAACTAGAAAGGC	AAGAAAAGGCAATCAAGGCA	60.783	59.82	401
Bradi2g33110|Bradi2g33110.1	PhrapContig561	TGCCAACATTTCTTCCAACA	GAGAGCGCACCTAGGAACAG	60.088	60.15	301
Bradi2g33150|Bradi2g33150.1	PhrapContig745	TACAAATCCCAGCTCCTTGG	CGATATCGAGCTGTGCTTCA	60.066	60.11	472
Bradi2g33180|Bradi2g33180.1	PhrapContig998	CTTTTCTCCCTTGTTGCCAG	TCCCAATCCTGTTCATCACA	59.846	59.89	249
Bradi2g33300|Bradi2g33300.1;Bradi2g33300.2	PhrapContig961	GTGTATGCAATCATCGCACC	TGGCATATTGAGCTTCATCG	59.963	59.79	416
Bradi2g33340|Bradi2g33340.1	PhrapContig271	ATTTGGCGTCTGGATCAATG	TAAGGTGGAGGAACGTGAGG	60.864	60.1	335
Bradi2g33360|Bradi2g33360.1	PhrapContig953	GATGTCCAACCATAATGCCC	GTGTGCAGTTGGAGAAGGGT	60.021	60.15	493
Bradi2g33380|Bradi2g33380.1	PhrapContig458	GCAGATGCCATACCCAAGTT	GTTTTGAGGTTGGTGCGTTT	59.962	60.01	449
Bradi2g33420|Bradi2g33420.1	PhrapContig422	CGTGAAGATCAACATGGACG	GAGGAGGCCCTGGAAGAG	60.112	59.87	112
Bradi2g33450|Bradi2g33450.3;Bradi2g33450.1;Bradi2g33450.2	PhrapContig255	ACCTGTAGCTGCGGTAGAGC	GAGTACGAGGGGAAGACGTTC	59.668	60.12	444
Bradi2g33460|Bradi2g33460.1	PhrapContig297	AGCTTCTGCTTCAGAGTGGC	AGCATTGGAGCAGTGAGGAT	59.898	59.83	213
Bradi2g33480|Bradi2g33480.1	PhrapContig1067	GCAAGAAAGGGAAAAGACCC	TGCCTCATTTTTCCAATTCC	60.053	59.87	403
Bradi2g33490|Bradi2g33490.1	PhrapContig1076	TTGGCTTGCTTCTTTCAGGT	ATCTTGACCACGGGCATTAC	59.993	59.82	401
Bradi2g33500|Bradi2g33500.1	PhrapContig756	CAGAACCTGACTATGGAGTTGTT	ATAGAGTTAGAATTCAGATATACCA	57.416	55.16	401
Bradi2g33530|Bradi2g33530.1	PhrapContig574	CCATATTCTATAAGCGCTCCCA	CTTTATTTGATCTGCCCCTCC	60.429	59.91	200
Bradi2g33550|Bradi2g33550.1	PhrapContig814	TTCCAAACCTCCTTGAAACG	ATTTGATGACGTTTGCACCA	60.081	59.97	411
Bradi2g33560|Bradi2g33560.2;Bradi2g33560.1	PhrapContig996	TACATCATCTTTTATTTGCCCAGA	TATGCAGGCTGCTAAAAAGC	59.871	58.35	100
Bradi2g33580|Bradi2g33580.2;Bradi2g33580.1	PhrapContig968	TGACGTTGGCTCATCAGAAG	TGTTTGTCCTTTGCGAATTG	59.984	59.7	441
Bradi2g33600|Bradi2g33600.3;Bradi2g33600.2;Bradi2g33600.1	PhrapContig719	CAAATTCACCTGCCAACTCA	GTCTGCAGTCCAGCTTTGCT	59.691	60.74	104
Bradi2g33610|Bradi2g33610.1	PhrapContig191	GTTCCTGTCTCATTGCCCAT	GAACTCCAACATAGGGCAGG	59.934	59.55	405
Bradi2g33660|Bradi2g33660.1	PhrapContig139	CAACACCATCCAATTCCACA	TGCCTTGGCAAGTACACACT	60.216	59.36	101
Bradi2g33670|Bradi2g33670.1	PhrapContig135	GTTCGTGCTCAGCAACCTC	GTAGGAGACGTCGAGCGAGA	59.567	60.7	427
Bradi2g33680|Bradi2g33680.1;Bradi2g33680.2	PhrapContig938	ATATGACCGTTCTCTTGGCG	ACGTGGGGCTAAGAATAGCA	60.096	59.73	488
Bradi2g33920|Bradi2g33920.1	PhrapContig1062	GCAGAACGAGGAGGTACAGC	CTTGGATGAGGCCACTGTTT	60.02	60.11	420
Bradi2g33940|Bradi2g33940.1	PhrapContig853	CGATCTGCACTTTCGACATC	TGCTCTACGTAAGCTTCGGC	59.399	60.67	420
Bradi2g33950|Bradi2g33950.1	PhrapContig205	GTACCATCAAACGACGACGG	CTCAATGACCCGGATGAACT	61.355	59.92	432
Bradi2g33960|Bradi2g33960.1	PhrapContig1045	CAGACAAGGAAGGTATGGGC	CAAGCTTTGCTCTCCTAGCG	59.55	60.42	317
Bradi2g33980|Bradi2g33980.1	PhrapContig543	GAGCTTGCTCTCCTCCTCAC	GATGGCGCTCATCGAGTC	59.284	60.49	314
Bradi2g34000|Bradi2g34000.1	PhrapContig742	AGTCGGACATGTCGTGCTC	CGGTGCCATGCTGTTCTG	59.844	62.52	100
Bradi2g34010|Bradi2g34010.5;Bradi2g34010.4;Bradi2g34010.1;Bradi2g34010.2;Bradi2g34010.3	PhrapContig1022	ACTAATGCCCTCCACACAGG	TACGGTAGGTTGTGTTGCCA	59.989	60.02	489
Bradi2g34030|Bradi2g34030.2;Bradi2g34030.1	PhrapContig519	CAAAAGGCCCAAGAAATTCA	GAACGAGGAGATGAAGCTCG	60.046	60.09	126
Bradi2g34040|Bradi2g34040.2;Bradi2g34040.1	PhrapContig207	CACCTTCACATCAATGACCG	CCAAGTTCCCAACGTCGTAT	59.96	59.85	458
Bradi2g34050|Bradi2g34050.1	PhrapContig363	TTAAGGTAGGTGTCCACGGC	ACTCCTCCTCCGCCTGCT	59.993	62.48	444
Bradi2g34070|Bradi2g34070.1	PhrapContig853	CGATCTGCACTTTCGACATC	TGCTCTACGTAAGCTTCGGC	59.399	60.67	420
Bradi2g34080|Bradi2g34080.2;Bradi2g34080.1	PhrapContig104	CTTCAACCCATTGACAGCAA	GGATTGTTGCACCACTTGAA	59.691	59.54	238
Bradi2g34110|Bradi2g34110.1	PhrapContig172	CCCTCGCATTCTTCGTACTC	CATGCGTCCTTCTTGGAGTC	59.836	60.8	229
Bradi2g34160|Bradi2g34160.1	PhrapContig669	GGCTGCTAGCTGAAAGGAAA	TATCCTACCCAGGCGATCAA	59.73	60.42	315
Bradi2g34170|Bradi2g34170.1	PhrapContig650	GCTGACGAGGAAACACATCA	TATTCAACAATGGAGGACGC	59.837	58.57	410
Bradi2g34200|Bradi2g34200.1	PhrapContig763	TCTCAACCTTAGGTCTTCTTCCA	CTACAGGGAGCCTGTTGAGG	59.398	59.86	205
Bradi2g34240|Bradi2g34240.1	PhrapContig1001	GATAGGGAGGGAGAGCCATC	ACCCCTCTTCAGGCACTTTT	59.999	60.11	498
Bradi2g34250|Bradi2g34250.1	PhrapContig849	CGGCCATGGTGAAGGTAT	TTTGCAGTGCGAGAGCAT	59.322	59.22	200
Bradi2g34280|Bradi2g34280.1	PhrapContig716	AGCAGAGGTGGTGTTTGTCC	ACGTACACGGTGAAGGTGAA	60.159	59.06	400
Bradi2g34290|Bradi2g34290.1	PhrapContig123	GATCCTGCTGCATGGGAC	ACCTTGCGGAGGAACTGC	60.173	61.37	105
Bradi2g34300|Bradi2g34300.1;Bradi2g34300.2	PhrapContig867	ATGCGTGAAAGCAGTCATTG	AACGGATGACACGATGACAA	59.871	59.96	473
Bradi2g34310|Bradi2g34310.1	PhrapContig156	CGTCATCCGATGCCAACT	GCTCCTCTTCCTCGAACAAC	60.652	59.01	305
Bradi2g34340|Bradi2g34340.1	PhrapContig925	AGCACCACGTAGCTGTCCTT	CATTGCTGTGGTGTGGTAGG	59.937	60.02	406
Bradi2g34360|Bradi2g34360.1	PhrapContig518	ATGAGCGTGATGTCGAACTG	GAGTTCAGCCTGTCCCAGAT	59.862	59.25	494
Bradi2g34380|Bradi2g34380.1	PhrapContig621	CAAGAAGCTCAAGACCTGCC	TCGTTGTTGATGAGGAGCAG	60.134	59.98	480
Bradi2g34390|Bradi2g34390.1	PhrapContig932	TTGTTGTGATGCATGATTGTT	AGGAGGGAATCAAGGGAAGA	57.456	60	438
Bradi2g34430|Bradi2g34430.1	PhrapContig527	CACCCAACCACATGCTAATG	CATTCAGTGACGGTTCAACG	59.84	60.15	304
Bradi2g34440|Bradi2g34440.6;Bradi2g34440.2;Bradi2g34440.5;Bradi2g34440.1;Bradi2g34440.3;Bradi2g34440.4	PhrapContig768	TGAAGAAGAAGGGTGTCGATG	ACCACTTCCTGCTCTCAATG	60.239	57.87	404
Bradi2g34450|Bradi2g34450.1	PhrapContig1066	TGATGCTTCCAGTGTTGACC	GTAGCATGGTTCAACTGCCA	59.682	59.72	201
Bradi2g34460|Bradi2g34460.2;Bradi2g34460.1	PhrapContig655	ATTCAGGGGCACCAAAAGAG	CTGGGACTTGTTGAGGAGGA	61.37	60.22	203
Bradi2g34470|Bradi2g34470.1	PhrapContig966	GTGCGGAGACATCGGTATTT	CAAGGTTTCTTCAACCCAGC	59.962	59.71	483
Bradi2g34480|Bradi2g34480.1	PhrapContig549	GTGAACCCTGTCGGCTTG	CTCCTCCCTGCTCCTCCTC	60.246	61.44	400
Bradi2g34490|Bradi2g34490.1	PhrapContig1057	CAGCATTTCCCTGGTTCAAT	GGGGTGCTAAAAGGGAACAT	59.933	60.18	497
Bradi2g34500|Bradi2g34500.1	PhrapContig1064	GGCTTAGCCTTTTCTGGCTT	TCCTCTTCCAAGTCAGAGCC	59.987	59.53	405
Bradi2g34520|Bradi2g34520.1	PhrapContig576	AGATCAAGAGTGAGTCGGCG	GAAGACCTTGTGAACGGAGG	60.555	59.69	229
Bradi2g34530|Bradi2g34530.3;Bradi2g34530.2;Bradi2g34530.4;Bradi2g34530.1	PhrapContig515	AGCCCTCTTCTGATTTCTGG	CATATTCCTGTCGCAGACGA	58.472	59.82	349
Bradi2g34550|Bradi2g34550.1	PhrapContig1055	GGAAGCACGTGCGATAATCT	CCCATCGCATATATTTTGCC	60.243	60.13	412
Bradi2g34560|Bradi2g34560.1	PhrapContig798	TGATGAATCCTTCAATCGCA	TTTCCTGGACGAGAGTGACC	60.159	60.23	429
Bradi2g34580|Bradi2g34580.1	PhrapContig589	ACGGGAGTATGATTTGCCTG	TGTGAAGATAATTGTATCAAATGAC	59.955	58.62	409
Bradi2g34620|Bradi2g34620.1	PhrapContig494	GCCAGGAATCAAAGCAGAAA	TTTGGTTGCATGTTGCAGAT	60.331	60.11	478
Bradi2g34640|Bradi2g34640.1	PhrapContig521	TGATTTGCCAACCGTGTATG	GCTTGGGCATTTGTACTGCT	60.379	60.27	413
Bradi2g34650|Bradi2g34650.1	PhrapContig273	GTTCACCAAGTTCCTCCAGC	ACGCCGGTGGAGATGTTC	59.703	62.1	336
Bradi2g34660|Bradi2g34660.1	PhrapContig943	ATCCACATGGACTCCAGGAA	AACCAGCCACGTAATGAACC	60.326	59.85	403
Bradi2g34670|Bradi2g34670.1	PhrapContig516	CTTCTGGGCCTTGAGGAAGT	AGATTCGGCCGTGACTGG	60.756	62.23	102
Bradi2g34680|Bradi2g34680.2;Bradi2g34680.1	PhrapContig675	GACAAGCTTCAAAAACCCCA	ACCTTAGATGCCCAACATGC	60.088	59.96	495
Bradi2g34700|Bradi2g34700.1	PhrapContig934	TATTTATGTGGATGGCGGGT	GCTGGTTGTTCGGGTACCTA	60.038	59.99	455
Bradi2g34710|Bradi2g34710.1	PhrapContig1084	TGCTTCTCCTTCTCATGTGG	TCCTCAAGGGATTTACGTGG	58.957	59.92	475
Bradi2g34720|Bradi2g34720.1	PhrapContig434	GCTTCACCGAGCGAATCTAC	CATCTTGAGCATGGACCTGG	59.985	61.63	414
Bradi2g34740|Bradi2g34740.1	PhrapContig531	CACAAGCAGTTTGTCTCCCA	GTGAATGCAAGAACCAGGCT	59.873	60.26	434
Bradi2g34760|Bradi2g34760.1;Bradi2g34760.2	PhrapContig928	TCATCGAAACATCGAGAAATTG	AGATCGTGCATTTCAGTCAA	60.074	56.81	401
Bradi2g34770|Bradi2g34770.1	PhrapContig1065	TGCAATGATGGCTCAGAAAG	TCCAGCATACGCTGAAACTG	59.948	60.01	432
Bradi2g34790|Bradi2g34790.1;Bradi2g34790.2	PhrapContig860	CAACTACGACCCCAAGAGGA	AGGACTTCCGATGAACTCTCA	60.103	58.88	303
Bradi2g34800|Bradi2g34800.1;Bradi2g34800.2	PhrapContig591	GCCCGCCTTACAACTTCAT	CATCAAGACACCGATGATGG	60.088	59.91	214
Bradi2g34810|Bradi2g34810.2;Bradi2g34810.1	PhrapContig414	TTTGGGCCTCTGTAATCTGG	TCCGAGCTTTTGCTGAAAAT	60.066	59.96	106
Bradi2g34820|Bradi2g34820.1	PhrapContig965	GCTTAGCATTACAAGGGCGA	AACATATCAATCCATTCCTTTGG	60.364	59.11	324
Bradi2g34840|Bradi2g34840.1	PhrapContig1046	CTGCAAGAAAGTGGGAGGAG	GCAAAAGAAAGGAGGCACAG	59.982	59.99	453
Bradi2g34880|Bradi2g34880.1	PhrapContig1058	CAAGAGTTGAGCTTGGGGAG	GCCTTGTCGCCATATTGTTT	59.982	59.96	412
Bradi2g34900|Bradi2g34900.1	PhrapContig594	TCCATGCTTTTACTTTGGGC	GCCTTGAAAAGACCAGCTTTC	60.074	60.36	319
Bradi2g34910|Bradi2g34910.1	PhrapContig542	CGTAGTCGGGGTCCTTGAG	GACTTCTCGGAGGGGAGC	60.652	59.87	106
Bradi2g34920|Bradi2g34920.1	PhrapContig104	CTTCAACCCATTGACAGCAA	GGATTGTTGCACCACTTGAA	59.691	59.54	238
Bradi2g34950|Bradi2g34950.1	PhrapContig890	TTGTTGGTGTGGATCAGGAA	CTGACCTGCTGAAGATGTCCT	59.935	59.46	403
Bradi2g34960|Bradi2g34960.1	PhrapContig948	TGGGGAAGCAAAGTTACCTG	AGTCCATGTTGCCCTTGTTC	60.103	59.97	441
Bradi2g34970|Bradi2g34970.2;Bradi2g34970.1	PhrapContig1098	TCATTGATGCCAAAAACGAA	CACATTTTCCAAGCCCAAGT	60.051	59.97	412
Bradi2g34980|Bradi2g34980.1	PhrapContig767	ATGCTCCTTCAGGAAAGCAC	CGTTACTATTCTTTCTGTATTGTGC	59.434	59.72	300
Bradi2g35020|Bradi2g35020.1	PhrapContig1021	TGCATACTTCTCAGCCAAGC	TGACCGAGGAAACCTTTGAC	59.178	60.08	411
Bradi2g35030|Bradi2g35030.1	PhrapContig60	GTTGGCTGTGCTAATGCAGA	GAACCAGACCACACAAACCC	60.019	60.26	135
Bradi2g35050|Bradi2g35050.4;Bradi2g35050.3;Bradi2g35050.1;Bradi2g35050.2	PhrapContig1031	TGTTTGTAGAGCGAAGCCCT	GCCCAAACAGCCTGAAAATA	60.015	60.07	430
Bradi2g35060|Bradi2g35060.1	PhrapContig1018	AAGGCAGCCTAAACAGACCA	GCTTGCTTTTGATCACCCAT	59.875	60.08	407
Bradi2g35070|Bradi2g35070.2;Bradi2g35070.1	PhrapContig443	CACACTGGGAGCTGTTTCAA	TGAAAACCTGTGCTTGAGATTC	59.873	59.35	414
Bradi2g35080|Bradi2g35080.1;Bradi2g35080.2	PhrapContig1039	CTTTTTGCAGATAGCTCGGG	TTTGTTGAGCGTGAAGTTGC	59.975	60.03	483
Bradi2g35090|Bradi2g35090.1	PhrapContig75	TACCGTTTCCTGGTGAGGAG	ATGAAAGTTGGAGAGGCGG	60.103	60.2	121
Bradi2g35110|Bradi2g35110.1	PhrapContig391	CTTGTCTCCTGGCTGACACA	CAAGTCTGAGCTCATTGCCA	60.022	60.13	206
Bradi2g35120|Bradi2g35120.1	PhrapContig175	CGCATTGGGTTCTCTTTGAT	TGGGCATCTTTTCACGTTTA	60.074	59.15	338
Bradi2g35150|Bradi2g35150.1	PhrapContig369	GAATCCAATCTGAAGCCAGC	AGTTCTTCGCACAGCGGA	59.78	60.71	201
Bradi2g35170|Bradi2g35170.2;Bradi2g35170.1	PhrapContig879	TTTGCCTGCATCAGTCTCTG	TGGACCTAGCTGGTTTCCTG	60.136	60.24	404
Bradi2g35180|Bradi2g35180.1	PhrapContig1020	TTTTCCCTCCGGGTTATTTC	AGAACCCAACATTTTGCCTG	60.123	59.97	472
Bradi2g35190|Bradi2g35190.1	PhrapContig1078	TCAGAGTTGGCACTTGATGG	GCAGTTGTGTTGCAGAGGAA	59.831	60.03	426
Bradi2g35200|Bradi2g35200.1	PhrapContig445	GTACTCGTTGAGGACGAGGC	ACTTCGACATGTACTCCGGC	59.874	60.14	218
Bradi2g35440|Bradi2g35440.2;Bradi2g35440.1	PhrapContig178	GAAGAAGCTGACGAAGGTGG	GCCATTCAACATGCAGGAC	59.989	60.07	400
Bradi2g35460|Bradi2g35460.1	PhrapContig942	CCTCACCCTTTGTTTCTCCA	AACTGTGTCATTGCAAAGGATG	60.081	60.03	400
Bradi2g35470|Bradi2g35470.1	PhrapContig381	GAATAGGCGCATAACCTCCA	TTTACGGGTAGCGAAGGAGA	60.06	59.83	473
Bradi2g35500|Bradi2g35500.1	PhrapContig830	GGTTGGGCCTCAAGTCCT	ATCAAGGAGGCCAAGGAGAT	60.048	60.03	100
Bradi2g35540|Bradi2g35540.1	PhrapContig830	GGTTGGGCCTCAAGTCCT	ATCAAGGAGGCCAAGGAGAT	60.048	60.03	100
Bradi2g35570|Bradi2g35570.1	PhrapContig872	CTCATCGATCTTGTCCAGCA	AAACGACCAAGTCCTGATGC	59.942	60.11	435
Bradi2g35590|Bradi2g35590.1	PhrapContig1100	TTGCCAACTCCAATCTTTCC	TGCCCTACTAAAAGCGGCTA	60.051	60	489
Bradi2g35600|Bradi2g35600.1	PhrapContig216	ATCTCAGGAGCTGTGGCAG	ACCAGTCGTGAACGGAGGT	59.089	60.57	400
Bradi2g35680|Bradi2g35680.1	PhrapContig1074	AATGCAACAACAGACCCCTC	CTTCGACATTGCCGGAGTAT	59.973	60.09	478
Bradi2g35690|Bradi2g35690.1	PhrapContig338	GACTGGATCAAACCAGGCG	CCGTCCACCGTGTTCTTC	61.628	60.08	200
Bradi2g35700|Bradi2g35700.1	PhrapContig105	CCGGTCTTGATGAGCTTCTT	TAATTTCGTTGCGCTGTTTG	59.43	59.88	131
Bradi2g35710|Bradi2g35710.1	PhrapContig891	GCCTCGTGTTCTAATCCAGC	TCACCCCTCGTGTTACCTTC	59.843	59.96	329
Bradi2g35720|Bradi2g35720.1	PhrapContig989	ATCACTGTTCCCAGCAAAGG	TGGTCTAGCTGTTGTGGCAG	60.111	60.04	423
Bradi2g35740|Bradi2g35740.1	PhrapContig1069	GAGTGTCGCACCTTCTAGCC	GCATCCAGTGTTCAAAGGGT	60.02	59.97	487
Bradi2g35760|Bradi2g35760.1;Bradi2g35760.2	PhrapContig789	AACATGTTCCTTACCGCCTG	TGAACACTGGTACGCAGCAC	59.993	60.93	471
Bradi2g35770|Bradi2g35770.1	PhrapContig1040	TCCTGGATGCGGAAGTAGTC	ACGGCCTGCTGGAGTCAT	60.218	61.85	214
Bradi2g35780|Bradi2g35780.1	PhrapContig556	GATTGGAGTTGCTGCTTGGT	TACGGACCTTGCCCAAACTA	60.263	60.49	404
Bradi2g35810|Bradi2g35810.1;Bradi2g35810.2	PhrapContig976	CGAGAAGGATGATTCTGGGA	CTAGCGGTCCAGTCTTGCAT	60.15	60.41	460
Bradi2g35820|Bradi2g35820.1	PhrapContig1089	TGTTGCAAGGGATCATCAAA	AGCCTGACAAAGAGTCCGAA	60.049	59.98	483
Bradi2g35830|Bradi2g35830.2;Bradi2g35830.1	PhrapContig1060	CAAGGCCCTGTCAATTTGTT	TTTATGCTCAGGGAGCTGGT	59.971	59.83	414
Bradi2g35870|Bradi2g35870.1	PhrapContig629	TCTTCAGGATTGACTTGGGC	GCATGAAGGAAAAGGCTCTG	60.195	59.95	493
Bradi2g35880|Bradi2g35880.1	PhrapContig935	CTTCGTTGAGAAGACCTCGC	CCTCGTTGAGACCGTTCATT	60.134	60.11	463
Bradi2g35900|Bradi2g35900.1	PhrapContig827	AAGGATAGTGCGAATGACCG	AGCTACTGCGCCTACCTCAA	60.096	60.17	453
Bradi2g35930|Bradi2g35930.1	PhrapContig775	CCACTTTCTTCACCGAGGG	CCAGCCTAGAAGAATCAGCC	60.63	59.03	364
Bradi2g35980|Bradi2g35980.1	PhrapContig1086	ATGAACTCCGTCACCCTCCT	GCAAGCACAAGCCGGAAT	60.912	62.31	402
Bradi2g35990|Bradi2g35990.1	PhrapContig600	TAAGGCACCAGCTTGCCTAT	AACCTGAAGTTGGCCTGAAA	59.867	59.71	443
Bradi2g36000|Bradi2g36000.1	PhrapContig991	ATTGGGCGCATGAACTTATC	TGTTCTGTTCACCTTGCTGC	59.929	60.03	499
Bradi2g36010|Bradi2g36010.1	PhrapContig526	CTGTTGGGTAGGTTGCTGGT	CGAGCCAACACCTCTTTAGC	60.028	60.01	233
Bradi2g36020|Bradi2g36020.1	PhrapContig712	GTGAACCCGTTGGGGAAG	CATGACTTCGGGGTCGTC	61.322	60.04	114
Bradi2g36040|Bradi2g36040.1	PhrapContig1040	GAGCAGCTGAAAGCCCTATG	AAAAACAAGCAACAACCGCT	60.118	59.79	454
Bradi2g36060|Bradi2g36060.1	PhrapContig790	CAGCTCCTCAAACACGATCA	GATCAGGGGAGTGAGTTGGA	59.984	60.04	426
Bradi2g36120|Bradi2g36120.1	PhrapContig673	TCATTGCCTAGGACCCTTTG	TCAGACCCATCTCCCTCATC	60.066	60	496
Bradi2g36130|Bradi2g36130.1	PhrapContig302	GGTGATGTTGCCCAACTAGG	AGCACGGATTGAAAGAGGAA	60.375	59.81	301
Bradi2g36200|Bradi2g36200.1	PhrapContig1073	GTTATCAAGCGCCTTCTTGG	ATGCATTTCCGGATGATGTT	59.845	60.16	204
Bradi2g36210|Bradi2g36210.1	PhrapContig995	ATGGAACATTTCTCCGAACG	TTCTATGCCGGTCAACCTTC	59.933	60.07	418
Bradi2g36220|Bradi2g36220.1	PhrapContig1026	TTGCATCACAATGAAGGCAT	AAAAGGTTGGCGGTATGTTG	60.08	59.86	437
Bradi2g36230|Bradi2g36230.1	PhrapContig970	GTTATGGGGATGGCAAAATG	TGGCTATCTCCATCTCCACC	60.016	60.03	410
Bradi2g36240|Bradi2g36240.1	PhrapContig427	AGCAGAGAGCAACCAAGCAT	GGCATGGTGCATTTAGGTCT	60.164	59.96	469
Bradi2g36330|Bradi2g36330.1	PhrapContig1053	GCGGAAATAGAGAATGCAGC	ATGCCTCTCCTTGTCGAAGA	59.951	59.95	462
Bradi2g36350|Bradi2g36350.2;Bradi2g36350.1	PhrapContig145	GCAAAGGCTTTCTTTCCCTC	ACTGTGATCCGGAGAACTCG	60.32	60.26	138
Bradi2g36360|Bradi2g36360.1;Bradi2g36360.2	PhrapContig688	TTCGATCTTGAAGGCCTGAC	GGGTGGCAGGTAGAGGGAG	60.34	61.99	223
Bradi2g36370|Bradi2g36370.2;Bradi2g36370.1	PhrapContig1082	GTCAGCACAGCTTGGAAACA	TTATTGACTCCGATGCACCA	60.032	60.07	440
Bradi2g36380|Bradi2g36380.3;Bradi2g36380.1;Bradi2g36380.2	PhrapContig288	CCTTTCTTCGCCTCTTTGTG	TTATCCAGGCTGGGTTGTTC	59.986	59.93	430
Bradi2g36410|Bradi2g36410.1	PhrapContig376	TTGGTGCTATAGAGATCCCCC	GAATATCAACTGCCACACGC	60.293	59.15	400
Bradi2g36420|Bradi2g36420.1	PhrapContig1015	TGTCCGCAGAACTGAATGAC	TAGGTCTGGGATAGGCGTTG	59.837	60.08	409
Bradi2g36460|Bradi2g36460.1	PhrapContig702	TGGCGCTGAACATTTGTTACT	TGCACAGATATGACTGCAAGC	60.683	60.03	437
Bradi2g36470|Bradi2g36470.1	PhrapContig780	AATGAGAAGGCCAGACGCTA	AATTCCCTCAGCATGTTTGG	59.978	59.93	424
Bradi2g36480|Bradi2g36480.1	PhrapContig1007	AGTCGAACCATACACCGAGG	GGACAGACACAGCTCGACAA	59.989	60.03	421
Bradi2g36490|Bradi2g36490.1	PhrapContig663	ACTAACATGCTCGAAGGGGA	TTTTTGGCGAAAAGTTCTGG	59.694	60.21	203
Bradi2g36550|Bradi2g36550.2;Bradi2g36550.1	PhrapContig400	AACTTGGCAAAGCCAACATC	AAATGTGCGTGAGTATGACCC	60.118	59.87	114
Bradi2g36650|Bradi2g36650.1	PhrapContig909	CTCCAATTCACCATACCGCT	TTTTTCCCAGGGTTCTCCTT	59.955	59.91	477
Bradi2g36660|Bradi2g36660.1	PhrapContig387	CAAAAGGAGTGTGAGGTCTGTG	CCGAAGTGGTGGAGAACAAT	59.803	59.96	110
Bradi2g36710|Bradi2g36710.1	PhrapContig654	CGGACGAGGAGTTAGGGTC	AACCCAGACCCAAAACCAA	59.664	60.19	252
Bradi2g36730|Bradi2g36730.2;Bradi2g36730.1	PhrapContig447	GCTCACCTGCAAGTTTAGGG	ACCTTTCCCTGCTTTCCACT	59.875	60.11	407
Bradi2g36760|Bradi2g36760.1;Bradi2g36760.2	PhrapContig607	TCCACGAACCTATTAGAGGCA	TGCTAATTGATGTGCAGCCT	59.716	59.44	305
Bradi2g36780|Bradi2g36780.1	PhrapContig456	TGATGATGTTGGTGGTGAGC	GGAACTACGAACTACGGGC	60.544	57.28	235
Bradi2g36830|Bradi2g36830.1	PhrapContig119	GACACCAGGTCCTCCACG	GCCGTTCTTGGTCTTCGAT	60.088	60.21	489
Bradi2g36860|Bradi2g36860.2;Bradi2g36860.1;Bradi2g36860.3	PhrapContig823	TTTGTGTGACAACAGGCTGAG	ATCGATGCATACTGTTGGGC	59.93	60.89	301
Bradi2g36890|Bradi2g36890.1	PhrapContig1005	GATCTGAGCATCCAGTGCAA	AGAAGGCTGCGATGAACTGT	59.95	60.02	482
Bradi2g36900|Bradi2g36900.1	PhrapContig1004	GGCTCGTGGGTGATACACTT	CCTGTTTGTAGCGGTCCTTC	59.997	59.73	448
Bradi2g36910|Bradi2g36910.1	PhrapContig350	CATCTGGTCCCGGAACTCT	TCACGTACGACTCGCTGTTC	60.056	60.05	219
Bradi2g36930|Bradi2g36930.1	PhrapContig1102	AAGAAAAGGGGGCTATCGAA	TCCCAAAATAATGGGTGGAA	60.034	59.98	480
Bradi2g36940|Bradi2g36940.1	PhrapContig1032	CGTCTGTTGAATGAGGCAGA	GTGCCTGGTAGTAGCGAAGC	59.984	60.04	416
Bradi2g36970|Bradi2g36970.1	PhrapContig1101	AGGCCAAGAAGGCCATAAAT	TTTGTCCGATGTTTCACCAA	59.93	59.94	488
Bradi2g36980|Bradi2g36980.2;Bradi2g36980.1;Bradi2g36980.3	PhrapContig1075	CCCCATTTCTCGTACTGCAT	GCCCATAGTGGCAAACTCAT	59.955	59.96	497
Bradi2g37000|Bradi2g37000.1	PhrapContig914	CCAGATGGGACACGGTAGTT	GTGGCGAATAACCCTAGCAT	59.844	59.07	164
Bradi2g37010|Bradi2g37010.1	PhrapContig914	AAAGAGGAGCAGTGAGAGCG	CCTGATCTGACCGTGGTTTT	59.891	59.96	440
Bradi2g37020|Bradi2g37020.1	PhrapContig914	GACGGCAAAGCACTTCTCTC	GTCGCTCTCACTGCTCCTCT	60.142	59.89	400
Bradi2g37060|Bradi2g37060.1	PhrapContig366	AAGGACGGCATTGTCTCATC	TGAACTCCCTCATGTCCCTC	60.081	60.04	489
Bradi2g37100|Bradi2g37100.1	PhrapContig668	GATCTTGGAGATGGCCGA	TGTGCTGCCACAACAAGC	59.672	60.63	233
Bradi2g37130|Bradi2g37130.1	PhrapContig609	AAGCCCATGTCCCATGTC	GCTGCGAGAGGGAGTAGTTG	59.269	60.15	133
Bradi2g37150|Bradi2g37150.1	PhrapContig912	GTCGAGCGGGAAGAAGAAG	TACTGCCTCCTCCGGTACTC	60.081	59.3	405
Bradi2g37240|Bradi2g37240.1;Bradi2g37240.2	PhrapContig1044	CGAGCAAATCTCTTCTTGCC	CTCTTCTCGACCGACCGTAG	60.096	60	450
Bradi2g37320|Bradi2g37320.2;Bradi2g37320.1	PhrapContig812	AAATGCATCTTAGCAGCCGT	CTTTACCAGCAGAGGATCGC	59.873	59.97	447
Bradi2g37330|Bradi2g37330.1	PhrapContig92	GAGGAAGAAGTCGGTGACCA	AGGTACTCGAGGACGGCG	60.238	61.38	146
Bradi2g37340|Bradi2g37340.2;Bradi2g37340.4;Bradi2g37340.5;Bradi2g37340.3;Bradi2g37340.1	PhrapContig656	GATAGTTGGTGCATCAGGGC	TGAAGCAGCAGAGAAGGTCA	60.492	59.85	232
Bradi2g37350|Bradi2g37350.1	PhrapContig449	CCGAGAACATAGATGTGGGG	AATACAGGGTGCTGGTGGG	60.331	60.78	124
Bradi2g37360|Bradi2g37360.1	PhrapContig186	AAAACATTTGCATCCAAGCC	GAATTGCATGCCCAGACAC	59.945	60.07	434
Bradi2g37370|Bradi2g37370.1	PhrapContig693	AGAGCGTGGAGGAGCTGAAG	GAGCTTGGCGATGCTCTG	62.18	60.82	101
Bradi2g37400|Bradi2g37400.1;Bradi2g37400.2	PhrapContig1070	AAAAGCCAGCAGCCTGTTTA	AAAGGCAACATTATGGCGAC	60.018	59.96	417
Bradi2g37410|Bradi2g37410.1	PhrapContig289	GGGTACTGGGAGCTCGGG	GGTCGTAGGCCCAGTCCTC	62.965	62	106
Bradi2g37420|Bradi2g37420.1	PhrapContig441	TTCAAAGCTGACCTTGAAAGTG	TTTAATATTTTGCTTCCTTGTTTCA	59.534	58.43	201
Bradi2g37430|Bradi2g37430.1	PhrapContig227	GTGTTCCCGTCGTTCCAAG	AGACAGAGCATCCGTGCAG	61.51	60.15	106
Bradi2g37440|Bradi2g37440.1	PhrapContig855	GGACGGGGAAACTCACATAC	CAATTTTATGCAGGAAAAACTCA	59.263	58.36	400
Bradi2g37450|Bradi2g37450.1	PhrapContig929	GCGGTGATATTGATGCCTCT	AATGGAGAAGGAGTGCGAGA	60.066	59.95	452
Bradi2g37460|Bradi2g37460.1	PhrapContig921	ACCCAAGCAACTGAAGGTTT	TGTACAGCTAAGAGAAGGCCAA	58.695	59.17	203
Bradi2g37470|Bradi2g37470.2;Bradi2g37470.1	PhrapContig752	CGGAGCTTGTTGTCCTCTTC	GAGTCACAGGAGAAGCCTGG	59.989	59.98	416
Bradi2g37480|Bradi2g37480.1	PhrapContig720	GTTTGCATGCTTTCATGTGC	GGGTCGACAAGTGATGGAGT	60.274	59.96	328
Bradi2g37490|Bradi2g37490.1	PhrapContig426	CCCAAAAGCGTTTGTCAGAT	GGGTAAATCGGAAGTGCAGA	60.11	60.07	422
Bradi2g37520|Bradi2g37520.1	PhrapContig537	TTTGATGGAATCATCCGTGA	TACAAAAGCGAGGAGGAGGA	59.859	59.94	453
Bradi2g37530|Bradi2g37530.1	PhrapContig992	CAGCACTCGGACACAAAAGA	GCATCAATAAGCATTGGCCT	60.025	60.06	482
Bradi2g37560|Bradi2g37560.1	PhrapContig598	CATCAAGTCCCTCTTCCTCG	CTCTCTTGCGAGGACTCGTT	59.797	59.74	495
Bradi2g37570|Bradi2g37570.1	PhrapContig325	GCATTCCGGTGGAAACATAC	GGAACATTCGCTTCTCGTTC	60.199	59.82	456
Bradi2g37640|Bradi2g37640.1;Bradi2g37640.2	PhrapContig201	TGCTAACAACTTGAAAGAGCA	TTCCAAACTTAGTGTTTGGTGTTC	56.451	59.49	413
Bradi2g37690|Bradi2g37690.1;Bradi2g37690.3;Bradi2g37690.2	PhrapContig479	GAGGTCGCTGAAGGTCCATA	GACCTGGTTAGCATCAGGGA	60.218	60.07	103
Bradi2g37710|Bradi2g37710.1	PhrapContig982	GTCATCAAAGCTCTGGCCTC	CTTGCAGAACGCTATGACCA	59.957	60.01	464
Bradi2g37720|Bradi2g37720.1	PhrapContig568	TAAACCCAGGAGAACGAACG	TCGTCTTTCGAAGACTCGGT	60.103	59.98	412
Bradi2g37740|Bradi2g37740.1	PhrapContig957	GCAATTCACCGGCATTAACT	TCGTCAGAGCTTGGGCTTAT	59.967	59.97	473
Bradi2g37750|Bradi2g37750.1	PhrapContig869	AACAAGCAAAGCAGCAAGGT	CTCCCAATGAATCTCGCAAT	60.059	60.03	485
Bradi2g37760|Bradi2g37760.1;Bradi2g37760.2	PhrapContig1105	ACGACGGAAGCTTGCTAAAG	AGCTTTAGGGCAGCTGATGA	59.654	60.11	409
Bradi2g37770|Bradi2g37770.1	PhrapContig662	TTTTTGGAGAACTAAACCAACCTT	TGTTCTTATGAAATCAGGACTGG	59.495	58.25	400
Bradi2g37780|Bradi2g37780.1;Bradi2g37780.2	PhrapContig1012	ATAGCAGGATCGCAGCAAAA	GAGGTATAACAATGTGATCGTTCTG	60.876	59	414
Bradi2g37790|Bradi2g37790.1;Bradi2g37790.2	PhrapContig523	TGCTGACTTTTTGCAGGCTA	TGCATCACATGTAACGCTCA	59.752	59.85	208
Bradi2g37800|Bradi2g37800.1;Bradi2g37800.2	PhrapContig468	AGGATGCAGCCAGAGATCAT	AATTATGGGACCAATGCTGC	59.792	59.79	454
Bradi2g37820|Bradi2g37820.1	PhrapContig510	CATGGAACCTCAGAACGACA	TTTACCAGAATGCTACGGGG	59.676	59.95	470
Bradi2g37840|Bradi2g37840.1	PhrapContig597	CTTGGGTGTAGGCCTTCGTA	AGAGTGCATCACCGACCATT	60.125	60.54	311
Bradi2g37870|Bradi2g37870.1	PhrapContig115	CTTGCGGGAGTTTGAAAGAG	TTCGAGGAGTAAGGAGGAAGC	59.986	59.96	300
Bradi2g37880|Bradi2g37880.1	PhrapContig545	CTCGGGTACCCCTCCACC	CTCCAAGAAGCAGGTGATCG	62.692	60.93	215
Bradi2g37920|Bradi2g37920.1	PhrapContig221	GTACGTGACGGAGGAGGC	TTCACTTGGGCCCCTTCT	59.212	60.59	346
Bradi2g37930|Bradi2g37930.1	PhrapContig920	GATTGCCTGGCATCAAAGTT	TTTCTGCAGTTCCTCCCTGT	60.081	59.84	213
Bradi2g37950|Bradi2g37950.1	PhrapContig417	AGTGGCCCATCATCATCATC	CTGAATCGGGGAGAGGTTG	60.724	60.59	419
Bradi2g37970|Bradi2g37970.1;Bradi2g37970.2;Bradi2g37970.3	PhrapContig63	GCGTTACTGGGGGTGAACTA	AATGCTTGAAATGGACAGGG	59.993	59.93	325
Bradi2g37980|Bradi2g37980.1;Bradi2g37980.2	PhrapContig583	TATACCAGATGGGGGAGCAC	CCCTACTCCAACGGTTCGTA	59.773	59.98	419
Bradi2g37990|Bradi2g37990.1	PhrapContig1077	GGCTCAGGTGTTCATGGTTT	GGTGTTTGGACTCGCAATTT	59.973	59.97	456
Bradi2g38030|Bradi2g38030.1;Bradi2g38030.2	PhrapContig892	ACAAGTGTGAACCAGGAGGG	AACATAAGTATCGGCGGTGC	60.002	59.98	420
Bradi2g38090|Bradi2g38090.1	PhrapContig866	GGCAATGCCCATTATCAGAG	CCCTGTTGGCTTCAGTAGGA	60.435	60.24	410
Bradi2g38100|Bradi2g38100.4;Bradi2g38100.2;Bradi2g38100.3;Bradi2g38100.1	PhrapContig550	TGATGCAACAATGTGACTCG	TATTAGCTGGGGGCCCTATT	59.248	59.78	446
Bradi2g38120|Bradi2g38120.1	PhrapContig999	CTTGCCTTGTTCGGGTGTAT	ACTTCATTGGGTTGAGCACC	59.993	59.97	475
Bradi2g38130|Bradi2g38130.1;Bradi2g38130.2;Bradi2g38130.3	PhrapContig1049	CCACCCCTTTTCTGTTACGA	GCCCCAAACATCCTATGCTA	59.964	59.92	440
Bradi2g38140|Bradi2g38140.1	PhrapContig837	AGACAAATTTGGGAACACCG	TTATCTTGCTTTGGCAGGCT	59.83	59.98	401
Bradi2g38160|Bradi2g38160.1	PhrapContig761	CGACCTGCCATTCTGGTATT	AGAAAGTGGCAGCAGGAAAA	59.955	59.99	493
Bradi2g38170|Bradi2g38170.1	PhrapContig633	ATCTACACGGGCCACAACTC	AGCTCGATGACCCTGACG	59.997	59.93	107
Bradi2g38210|Bradi2g38210.1	PhrapContig408	CGACAAAAGGAAAAGAACGC	CTGAGAAAGGCAACGAGACC	59.861	59.98	402
Bradi2g38230|Bradi2g38230.1	PhrapContig117	TTCCACTTGGACTTGCACTG	ATCCCTTCCACCACCTCAAC	59.873	61.15	318
Bradi2g38280|Bradi2g38280.1	PhrapContig766	TTGAAGCGGCATTTCTTCTT	TCCGCAACCTATCATCCAAT	59.96	60.29	429
Bradi2g38330|Bradi2g38330.2;Bradi2g38330.1	PhrapContig959	GCGACACCTCAGCAGTCATA	CAGACTGGGCACTCTCACAA	60.016	60.02	472
Bradi2g38340|Bradi2g38340.1;Bradi2g38340.2	PhrapContig772	AGATGTGAATTGACCTCCGC	AATTCCTACTGAGTATTTCGGTT	60.081	55.37	402
Bradi2g38350|Bradi2g38350.1	PhrapContig206	AATGTGGTGAGGCTTGTGC	GAGGTAGAGGCATCAAGAGCA	59.698	59.58	104
Bradi2g38360|Bradi2g38360.1	PhrapContig206	ACGGTGTAGGTTGATGGCTC	GGCACAGCTCGTCTCGTT	59.997	60.14	308
Bradi2g38370|Bradi2g38370.1	PhrapContig677	TTGTCGGACGCATTTTATCA	TGGTGACATTAAACCTGCCA	60.073	59.96	407
Bradi2g38390|Bradi2g38390.1	PhrapContig12	GTAGAGTGTCGTGCCGGAAG	CAAGGAGATGCTGCTCAAGA	60.854	59.26	405
Bradi2g38410|Bradi2g38410.1	PhrapContig1063	CCTCCATGAGTAGCGCCTT	AGAGAATGATTGCACCGAGG	60.368	60.21	309
Bradi2g38420|Bradi2g38420.1	PhrapContig431	GAGACATTGATGACCCCGAG	AGATGCTGGGAAGTGGTGAC	60.475	60.12	108
Bradi2g38430|Bradi2g38430.1	PhrapContig430	GGCCCATTAGCTATCAGTGC	AAGCTGTAGGAGGTTGGGTG	59.696	59.2	301
Bradi2g38470|Bradi2g38470.5;Bradi2g38470.3;Bradi2g38470.2;Bradi2g38470.4;Bradi2g38470.1	PhrapContig882	CATCAAGAAACTTGCATTTGACA	CTGGAGGTGAGAAGGCAAAG	60.159	59.98	404
Bradi2g38480|Bradi2g38480.1	PhrapContig565	AGGAGGGTCATGGCAGAGAC	ACACCAGTGTAGGCAAAGGC	61.622	60.17	400
Bradi2g38490|Bradi2g38490.1;Bradi2g38490.2	PhrapContig1029	ACTGCCAAGATTGGAAGCAA	CTGAGGCTCCTTTGTGGAAG	60.776	59.98	429
Bradi2g38500|Bradi2g38500.1	PhrapContig1020	CACACCTGTGCAACTTGCTT	GACATCCAAGAGAATGCCGT	59.946	60.08	416
Bradi2g38510|Bradi2g38510.1	PhrapContig1096	TTGATGCTGTAGCCTTCCCT	GGGGAGATCGTGAAGGTTTA	59.836	58.98	478
Bradi2g38520|Bradi2g38520.1;Bradi2g38520.2	PhrapContig927	CGCATTTCCCAAAGAAAGAA	ATGAAATTACCCCGTGTGGA	60.181	60.05	347
Bradi2g38540|Bradi2g38540.1	PhrapContig980	TCAGCACAACCATGAAAAGC	ATGGATCACCGTTCGTGTTT	59.847	60.24	438
Bradi2g38570|Bradi2g38570.1	PhrapContig734	AACAGGTCGTACTTGACGGC	GGTGAACCAGTTCCTGCATT	60.179	59.97	481
Bradi2g38590|Bradi2g38590.1	PhrapContig764	TATGTGGATTCACCTGGCAA	GCTTTACCTCAACCTGGTGC	59.924	59.74	406
Bradi2g38640|Bradi2g38640.1	PhrapContig496	TCATATCCTCAGCAACTGCG	AGTTGCCTGCAAGTCAGGTC	59.972	60.45	403
Bradi2g38650|Bradi2g38650.1	PhrapContig608	ATGGGCAGATGATAATGGGA	TGTTGGCCACTTCACAACAT	60.118	60	407
Bradi2g38750|Bradi2g38750.1	PhrapContig436	TCGCTGACAGATTCAGATGC	TCATTACCCAGTCACGGTCA	60.104	59.96	118
Bradi2g38760|Bradi2g38760.1	PhrapContig1083	TGAAGCAATCGTCTTGTTCG	CGATATTTGCCTTCCCTTGA	59.988	60.03	420
Bradi2g38780|Bradi2g38780.1	PhrapContig986	AGGGGCTCAGACATGCTAAA	AAATGCTTGAATGGGCAAAG	59.836	60.07	497
Bradi2g38860|Bradi2g38860.1	PhrapContig307	AAGCTGCTGTCGATCTTGGT	TTTGCTGTTCAGGGTCATCA	60.02	60.24	311
Bradi2g38870|Bradi2g38870.1	PhrapContig781	TTTCAAGGAGCTGGGTCTGT	TCTTCTGCTGATTTGAGACAGG	59.844	59.61	301
Bradi2g38880|Bradi2g38880.1	PhrapContig223	GCTCAAAACGGACCTTCTGT	CGGACTGATGACCGAAAAAC	59.333	60.49	413
Bradi2g38910|Bradi2g38910.1	PhrapContig1104	CTCGAGCTCCACACACTCCT	GTCAAGGCCACCAACATTCT	60.608	59.97	456
Bradi2g38930|Bradi2g38930.1	PhrapContig1104	ACCGCCACTTGAGTACCATC	CTGGCCATCTATGTTTCGGT	59.997	59.95	415
Bradi2g38950|Bradi2g38950.1	PhrapContig1104	CTCGAGCTCCACACACTCCT	GTCAAGGCCACCAACATTCT	60.608	59.97	456
Bradi2g38960|Bradi2g38960.1	PhrapContig1104	CTCGAGCTCCACACACTCCT	GTCAAGGCCACCAACATTCT	60.608	59.97	456
Bradi2g39040|Bradi2g39040.1	PhrapContig125	TGAACTTCAAATGCATCCAA	TCGATGGGTTACGATGAGATT	57.672	59.4	112
Bradi2g39150|Bradi2g39150.1;Bradi2g39150.2	PhrapContig1088	CGTCTTCACGAATGCAAAGA	TTCCTGGTTCCGAGCTTCTA	59.988	59.94	481
Bradi2g39170|Bradi2g39170.1;Bradi2g39170.2	PhrapContig87	ACTTCTCACAGGTTCGTGGC	GAAAAGGGTGAAAGATGCGA	60.307	60.19	138
Bradi2g39180|Bradi2g39180.1	PhrapContig1030	AGCAAGACTGCGGAAAGGTA	TTTTGCCTTTGCATAGGGTC	60.015	60.07	434
Bradi2g39190|Bradi2g39190.1	PhrapContig778	CAGGATCAGACCCTTCCTCA	AGGAGAGGGCAGACCAGTTT	60.191	60.25	244
Bradi2g39220|Bradi2g39220.1	PhrapContig301	TGCAGTCCTCGTGGTAGATG	CGTTCAACCGGTCATCGT	59.855	60.53	410
Bradi2g39230|Bradi2g39230.1	PhrapContig1090	GCAGCCTTTGTTTCTTTTCG	CAGGCAGAAATCAGGAGAGG	59.996	59.94	414
Bradi2g39240|Bradi2g39240.1	PhrapContig1087	GCATCCACAAGAGCAAGACA	TTTTGGTAACCCTGTGGAGC	59.992	59.97	433
Bradi2g39260|Bradi2g39260.1	PhrapContig830	GGTTGGGCCTCAAGTCCT	ATCAAGGAGGCCAAGGAGAT	60.048	60.03	100
Bradi2g39320|Bradi2g39320.1	PhrapContig946	GAGCTGTTCGAGAAGTGGCT	GGAGAAGGCGTAGTCCATCA	59.751	60.21	497
Bradi2g39330|Bradi2g39330.1	PhrapContig701	TCTCTGAACTCCGCCATCTT	CCCGCATCAGAGAAGTTCAT	59.95	60.21	104
Bradi2g39350|Bradi2g39350.1;Bradi2g39350.2	PhrapContig915	ACCGATGAGGTTTCCTCCTT	TCGGAATGACCTCCTTCATC	59.935	60.01	489
Bradi2g39360|Bradi2g39360.2;Bradi2g39360.1	PhrapContig1034	AAGCTGCCACAATATCAGGG	CCTGCCATTCAAACCAAAGT	60.096	59.97	473
Bradi2g39380|Bradi2g39380.1	PhrapContig737	CACCTACAGGTTCTGCGACA	GGCTGAGTAGCTTGGAGTCG	59.897	60.15	125
Bradi2g39390|Bradi2g39390.1	PhrapContig657	CCGTCAAGGAAATCAAAGGA	CTGAGTGGGATTTTCCGAGA	60.044	60.18	403
Bradi2g39410|Bradi2g39410.1	PhrapContig1087	CTCTACACGCGCGACTATGT	GGCAAGCCACATGAGAGAAC	59.126	60.81	434
Bradi2g39420|Bradi2g39420.1	PhrapContig971	AAGATCCGGTTAATCCCACC	TCAGATGGTTGAGGCTAAATTC	60.017	58.32	413
Bradi2g39450|Bradi2g39450.1	PhrapContig562	TAGGTAGTCGCTCTGGTCGC	CGAGAACCTCCAGCCTTTC	60.559	59.93	100
Bradi2g39470|Bradi2g39470.1	PhrapContig1092	ATGCAAAGGGCCATATTCTG	CCCTTTTGAGGAAAACCACA	59.923	59.94	407
Bradi2g39490|Bradi2g39490.1	PhrapContig233	AGCTGTTCGATGGAATGCTC	AACTCAATCCCATCACCAGG	60.37	59.77	400
Bradi2g39530|Bradi2g39530.1	PhrapContig740	TGCAGAAACGTAGCACCAAG	CAAGTGCACCATGACGTTTT	60.05	59.61	414
Bradi2g39550|Bradi2g39550.1	PhrapContig1014	TATGCGCTATGTTTTGCTGC	GCAGGAATGTCAGGTTTGGT	60.009	59.97	486
Bradi2g39560|Bradi2g39560.1	PhrapContig1086	CAGAGGAACATGCGCTACAA	AGCCAACTCTTGCAACGTCT	60.011	60.05	408
Bradi2g39590|Bradi2g39590.1;Bradi2g39590.2	PhrapContig491	AGCTTCCTGATGGTCAGGTG	GCTGAGTGAGGCTAGGATGG	60.261	59.97	329
Bradi2g39600|Bradi2g39600.2;Bradi2g39600.1	PhrapContig1071	TCAGTTGGCCCAATACAACA	CTCTCTCGAAAAGTGCCACC	59.964	59.98	400
Bradi2g39690|Bradi2g39690.1	PhrapContig327	GTAGCCGTCGAAAGAGGAAG	GTACGGGTACGGCCAAGAG	59.077	60.52	200
Bradi2g39700|Bradi2g39700.1	PhrapContig785	ATAAGGCGCTCACTGGAAAA	CAGCATACACCACCAGCAGT	59.845	59.77	107
Bradi2g39710|Bradi2g39710.1	PhrapContig1025	ATCCACCATGCCAATATCGT	GTCTAAATTCCTCCTCCCGC	60.043	60.03	476
Bradi2g39720|Bradi2g39720.1	PhrapContig1019	GCAGTCACAAGCCATTCAGA	TGCTGTCGAGAAGGATGTTG	59.992	59.98	415
Bradi2g39730|Bradi2g39730.1	PhrapContig120	ATGGTGAAGTCGTCAACGTG	GAAGAGCCTTGGGTCAAGAA	59.597	59.4	400
Bradi2g39750|Bradi2g39750.1	PhrapContig410	TCTTTGGATACAGATGAGATGAAGA	CTCTCTTTGTCAAGCCCTGC	59.277	60.13	402
Bradi2g39760|Bradi2g39760.1	PhrapContig1028	GAAGGGTTTACCTTGGCCTC	GGTCATTTTCGCTCTGCATT	59.94	60.22	273
Bradi2g39770|Bradi2g39770.1	PhrapContig473	TGGGCATCATCCTTCCTAAG	TCGTCTACGACGTCACCAAG	60.029	59.89	410
Bradi2g39790|Bradi2g39790.1	PhrapContig1027	TTCATGTATGCCCATGCTGT	CGTGCTGTTGAAGAAGGGAT	59.955	60.25	467
Bradi2g39830|Bradi2g39830.1	PhrapContig1035	AAGTTGACGGTGGCAAAATC	GTCTACCAGGACGCCAACAT	59.978	59.99	427
Bradi2g39840|Bradi2g39840.2;Bradi2g39840.3;Bradi2g39840.1	PhrapContig195	AGAAGAGCGAGTACCCCGAC	AAGCTCCTGCTCTTCTCCCT	60.786	59.72	429
Bradi2g39860|Bradi2g39860.1	PhrapContig372	GCTTAAGCTCAGATATTTGAAGGA	CAGAATTATCAGGTCTCCAAACTT	58.326	57.92	203
Bradi2g39870|Bradi2g39870.1	PhrapContig314	GCAGCCTCCTCCTTCTTCTT	GTTCGTCTTCGGGGTGTACT	60.096	59.06	108
Bradi2g39890|Bradi2g39890.4;Bradi2g39890.2;Bradi2g39890.3;Bradi2g39890.1	PhrapContig1056	TTGACTTCTCCAATCCCAGG	TGAATGCGTCATCACCTCTC	60.042	59.79	427
Bradi2g39950|Bradi2g39950.1	PhrapContig250	TCTGCAATACGGCATAAGGA	GCAGGCACCTGAGACTTCA	59.281	60.13	400
Bradi2g39960|Bradi2g39960.1;Bradi2g39960.2	PhrapContig476	GCCTGAAAAGTTCCATGTGC	GAAGGAGACATATTCTACGCCC	60.646	59.11	200
Bradi2g39980|Bradi2g39980.2;Bradi2g39980.4;Bradi2g39980.3;Bradi2g39980.1	PhrapContig1072	GGAGGTACGATGGGACTGAA	GAGCATGCAAGACGAGATGA	59.927	60.1	461
Bradi2g39990|Bradi2g39990.1	PhrapContig373	TTCTTAGCACTGGACATCTTACAAA	TTACCCAAAAATTGTCCCTCC	59.399	60.04	408
Bradi2g40000|Bradi2g40000.1	PhrapContig672	GACCAATCCCATCCAAAATG	AAGCTAGCAAACCTTCCGGT	59.991	60.26	464
Bradi2g40030|Bradi2g40030.1	PhrapContig118	CCGCGGTACGATCTATCTTC	CAGTTCGAGTCCGTTTAGGC	59.691	59.87	447
Bradi2g40040|Bradi2g40040.1	PhrapContig728	GCCAACAAGGTGTCCTTCTC	GCTTCTCGATGGTCTTGAGG	59.703	59.95	142
Bradi2g40050|Bradi2g40050.2;Bradi2g40050.1	PhrapContig1093	GTTGACCCTGGGAAACTTCA	CAAAGTTGTGAAGCAGGCAA	59.943	60.02	473
Bradi2g40060|Bradi2g40060.1	PhrapContig941	GTGCTGGATGAGGGTGAAGT	CAACGACTGGTCCATGTCAC	60.12	60	453
Bradi2g40070|Bradi2g40070.1	PhrapContig685	AGATCCGGGAGTTTGAGGAG	GCGGGTCCTCGATAGCTTAG	60.586	61.22	212
Bradi2g40080|Bradi2g40080.1	PhrapContig685	AGATCCGGGAGTTTGAGGAG	ACTCTCCTTTCAGGTGGTGC	60.586	59.3	230
Bradi2g40090|Bradi2g40090.2;Bradi2g40090.1;Bradi2g40090.3	PhrapContig203	AGGGTGGACATGTACAAGGG	GGACACGTTGTTGTCCTCCT	59.697	60	111
Bradi2g40100|Bradi2g40100.1	PhrapContig1096	CCGGTCATCTAGAGGTTGGA	AGTTGCAGAGGATGACCCAC	60.065	60.12	463
Bradi2g61330|Bradi2g61330.1	PhrapContig691	GTGACCATCTCGTGGAGCA	AACCAGATGCCCTTCTTCCT	60.865	60.07	207
Bradi3g19490|Bradi3g19490.1;Bradi3g19490.3;Bradi3g19490.2	PhrapContig1063	CCTCCATGAGTAGCGCCTT	GTGCCAATATCTCGCGTTTT	60.368	60.1	418
Bradi3g49040|Bradi3g49040.1	PhrapContig1073	ACTTCATCTCCCAATGCCTG	CGATCCTGCACAGCAATAGA	60.073	59.97	463
Bradi4g05990|Bradi4g05990.2;Bradi4g05990.1	PhrapContig1061	GATAGTATGGGCTCGGGGAT	CATTCCTTTTGCCTCACGAT	60.138	60.07	454
Bradi4g29230|Bradi4g29230.1	PhrapContig204	TCTTCTTGACGAGGAACACG	GCTCGTCACCTACATGGTCA	59.007	59.7	209

## Sheet: Additional file 3b
Wheat 1BS chromosome gene-related putative markers developed based on homology of 1BS sequences with Barley 1H unigenes
Seq ID	F_primer	Tm	F_primer_position	R_primer	Tm	R_primer_position	Amplicon_size	SEQUENCE_TEMPLATE
U35_455_454_1BS.fas	TCCCTGACCAAACCAAGTTC	59.943	341	TCTTGATGTTAACGAGCCCC	60.074	813	473	NGTAGGCGCGATCATCCTCCTGACTTCTTAATCCCTCTCTTGTAGAGGATATTGATACTGTTTAATAAATGTCGACCGAGGTTAAAAAATGGCTCAAGCCCAGAATTGACGGACGGAATTCTGCATGAAAACATGTGGCCTACAGAAAAAACAACGACATATGAACAGCACCAGCACAGGGTAAGCATAGCACCAGACAGAATTCAGGTACTTATTAGAGCAAGTCATATCTTGTCACAGACGCAAACTAGAGTGCCAAATCATATAGAGCAAAGTAAGGAAGCTCCACGAGATCGAGCAGCAACCACACCACACCCTGCTTAGATACATCTCAAAGGCTTTCCCTGACCAAACCAAGTTCCGGAAGCCTACACGAAGAGTTTAGGTTTTTTTTTTTTG…
U35_1119_454_1BS.fas	CAGCCGAACTTGAGGAAGAC	59.989	110	GCAAGCTCGAACGAGTTTTTA	59.661	513	404	NCAGTATCTATCTATCTATCTACGCATCTATCAACCTGTGGAGCGAGCCAGAAAAGGGAAGACGAAAGAAGAGAGAAAGAGGAAAGAATCTGGTGCCGATGCTTACCCCGCAGCCGAACTTGAGGAAGACGCCGAGGGGCGGGAGGATGATGGCGAGGATGATGTCGATGCAGTTGGCCGTGCCCGCCATGGTCGTCGATGTTCCGGCGGACGGAGAGCTTTTTCACTCGATCGGTGGATGGAGGGGAAGCAGTAGAGCTGAGCAGAGCAGAGGTGGATGGGAAGGAAGGGGTGGTGAAACACGTATCCGCCGGGCTCTCGGTTATATAGACGGGGAAATAGAAGTCAAGGGTGGACGGCGGCGAGGGTGAGGGTGAGGTGAGATGGAGGCCAAGGCAG…
U35_1312_454_1BS.fas	TCTCCCGTTCAAATCTCACC	60.05	133	GCGCTTGGAATGGATGTAAT	59.929	556	424	NTCTCGTATTAGTCCGGCAGTCGTATCAGCTGCCTGGGGTGTCGTTTCGAAAGTTAGAATTTTCGATTATCTCCTCTCTGTTCTTCTCTGGTTGCGTCTGCATCTCTCTCTCTTACTCTCGCACCGATCCCCTTCTCCCGTTCAAATCTCACCGGAGACGAGCTCAAATCCGGCGGCCTCCTTGGGCCAACGGCAAGGACGTTACAGGTACATAATCTGCACCCATCTCATCTCACAGGTAAGTATCAGGGGAAATTCTCCTAAACTGCACAGTTCCATTATGTAGAAGCTGGTACTACCCCCCCACAGCACAAACACTGGTCATGAGAGGTGACTCCATATGCTGTACCATTACATAGATACAAATCCAGCTCCGACTTGTCCTTCCGCTTTACAGAT…
U35_1696_454_1BS.fas	ATCAGCAGGTTTTGCTTGCT	60.022	405	TCATTAGTGAGTCCGGGGAG	60.065	837	433	NCAGAAACTGACAATTTCAGGGTACTGGAGGGAAAAGCATATACGGCCGCACCTTTAAGGATGAGAACTTCCAATGTATGTGTTGCAATGAACTAGTCTGTATCATGCAATCTTTGCTTCAGATTATATGCTAACTGATTATATATTATTTAATGTTCTACGGGTTGTTACGCATAAACCAGATTAGCACACCTTGCACTGAACTAAGTTTGTAATCTTGTGTGGCCTGTAAGATACCCAAGACTTTACAGTAAATGTGACTTGACAAAAGTAGATCATGACATGATTCATGTAAACTTCCCTTTACATGTACAAAGGTCTTTACAGTACACATGACGAAGCTTTGATCAATAATCTGTTGGTCTGCCAAACTAAGTTTGCATTGTTGTGCAGATCATT…
U35_1826_454_1BS.fas	TTTTCCCTCCGGGTTATTTC	60.123	486	AGAACCCAACATTTTGCCTG	59.971	957	472	NCTTTCTGTCCAGAAAAGCTTGTCCCTCACACTTAGATTATATCAGTCATCAAGTTTAATGCTAGATACATCCCTTTGAGGGACAAGTTTTTAGCTTTGTCCCTCACACTTAAGATATTATCAGCATCAAGTTAATGCTAGTATACATCCCTTTGAGGGACAAGTTTTTTTCGGACGGAGGAAGTACATGGTAGAAATAACGGTTTTTCTATTCTTCGGTGACCGTCCAGGCATTTCTGTTGCGCGACCTGAAAAGCATGTACAGTGCAATGCATTTCTACACGATTGTGCTAAACCCACGTCGTGACAACTAGAATATGCAGTTAAGAAAGTAATGTGGCACGACGACCATATGCAGACCGATTAATATTCAACCATCAACCAAAAAAGCAGATAGGA…
U35_2554_454_1BS.fas	TCATCTGGGGTTTTCAGAGG	60.042	241	TACCACTCGAGGTAGGCCAG	60.269	669	429	NCAGAGCAGTCAGATCAGATGCCGGCATCATTCGCCAACACCAGGCTCCATGATGATGAACAGCTCCCCTCATCTCATCTCATCACAGAGCTCAGCCTATATGCATTTCCGAAAGATTGGCCGGCCGGCGACTCCAAAAATACAGGGCACACAAACAAAAGGATGGGTGGAAATGGAGGGTGCTTATTTGGTTCCTACCTAGAGCTTCCATGGATTTTTTTCCTTTTCTCTTCTCTTCTCATCATCTGGGGTTTTCAGAGGCTGTGGAGGTCCGAAATCTGTGTGTTCTGCCTCGGTCACGGATCGTGCTCGGGCTTGTCCATGGCAGCGCTGTCGCTCTCGGCCATCCGGCTCGAGCCGCGGGCGATCTTGGAGATGGCCGAGGACAGCCCCTTGAAG…
U35_4527_454_1BS.fas	AAGGACATACGAAACCTGCG	60.132	537	GCTTCACCACCAAAGCAAAT	60.118	1015	479	NGCGCGACTACGCGAACTCGCCGAATTACCGGGTACTTCCGGGTAATACCGGGGTTAAACGTAACCTTAAACGTAAACCAAAGTAACCGGACCGCCGTAAAAATTAGGACCGTTTGGTTGGTTGGTTCGGTAGTTTACCAGCTCCACGTCGGCCCTCTCGCACCGGCTCATCTTCTTCTAAAATAGCTTTTTACCCTACCGCATTTAGTTCAAAAGGCACTCGGGGTCGTCTCTGGATTAGATGATAGCATGGCTGCAAACAAGAGAGTTACAAATCTCAATGGCTCCAGATTAGACAGATGATAATCCATTTGTGCATGTTTAGAACTAATAATGCATGTCGCTGTAAGCTAGACAAATTACCAGAATCTGCCAGCATGGCCCTAGGACCTAGAAAGA…
U35_8281_454_1BS.fas	ATTGGGCGCATGAACTTATC	59.929	197	TGTTCTGTTCACCTTGCTGC	60.032	694	498	NCAGGACAATACACCAAAGAATCCCGAGAGCAAACTGAGTGATATCTGAGCATTTACAAGAATACAGTTGCACCTTCTGGTCTTAAACTTAACTATGGTTTTCTGCCTCCGTCACAGTGCCCAACAAGCCAGGACCATGGACGCTCCTCTCTATGGGTGAACCAGGCACAAATGGGACGAAGCCTCTTCCCCCAAACATTGGGCGCATGAACTTATCATCGAACTTGCGCCATACACGATGAACCGAGCGAGTTGGCATGGTGAGAAGGTACTGGAGGTTTGTTTGGGGGGTAAGCTGGCCTACATCGAAGTCCGACCCAACAAGCTCGCCGTAAGTGGGTCTAGGAATGACTGGCTTGAGATATCAGCTGCGGTGCCAGGTCTTGGTGGGACGAGGAG…
U35_14172_454_1BS.fas	CATGATCCTCCCCTCAAAGA	60.003	766	CTGACCCGAAACCAACATCT	59.966	1218	453	NCAGGGCGGTGTTCCCCAGCATCGTGGGGCGGCCGCGGCACACGGGGGTCATGGTGGGCATGGGGCAGAAGGAATGGCCTATGTCGGTGATGAGGCGCAGTCCAAGAGAGGTAAGTCCTCACACTCAAGTACCCCATCGAGCACGGTATCGTGAGCAACTGGGATGACATGGAGAAAATCTGGCATCACACCTTCTACAATGAGCTCCGTGTGGCACCCGAGGAGCACCCTGTGTTGCTCACTGAGGCTCCTCTGAACCCAAAAGCCAACAGAGAGAAGATGACCCAGATTATGTTCGAGACTTTCAATGTTCCTGCCATGTACGTCGCGATTCAGGCCGTGCTTTCCCTCTATGCAAGTGGTCGTACTACCGGTATGAACTTCCCACATTTTAGTTCA…
U35_14245_454_1BS.fas	CCTCCAATCAACGCATTTTT	59.938	405	TAATCTGCAGGTGCTGTTGC	60.019	878	474	NCAGCCAAATGCATTGATTAGAAAGGGTATTACAAGAACACGCCAAAGACGGAATGCATCGCATAAAGACTAGTGCTAAAATGAAGAAAGAAAGGATGTCATAACTGAAGGATGCAAACCACTCAGGAAAATAAATAAATTGTTCAGAACATGGACATGAAGGAAAAGGGAAGAACATTGGAGGGAACGGCTCCAATTATTAAACAGAGGGCGGATGGCTTCAGTCAAGAAGTTCTTATTCGTCTTGCTGATAAAAAAACATTGCCATGCATATGGTCACACAGCTAGGTGAGGTAGTTGATGAACTCGACGGCGGTCGCAATCGCACCTCCGGTGATGGCATCCTGGGCAATCTTGTTCCCTTTGTTGTTGCTCACAGCAGAGATCAGGGCGCCGCTT…
U35_14915_454_1BS.fas	CCATGAGGGCTTACGATGAT	59.917	110	GCCAGGATATTTGCTTGGAA	60.038	560	451	NCAGAAATGACCAAGTTAAGTTCAACAATGACTAGAGTGAAACTGTGAAACAACTCCAAAAGAAACAACCGCAGGTGTGAAAAGATCAGGATAAACAGTACTATGGTTGTCCATGAGGGCTTACGATGATTCCATGCGCTCCCCGGTAGTAACTGCTCGTTATCGTCCTGAACCTTTCCTGGCCTTGCTGTGTCCCACTGAACAAGGAACAGACCATCATCACATTACAACAACCGAAAGTACTGAATGAACACAGGTAGATTTTTGAAAGCAATGCTGACCTAACACATCAGGTCTCAACTAACAACTAACCATCAACACGATAGCTTCCAATTGTTTGTAATTATGACTGCTTAGCAAGCATGTAGAGTCTAGGTTCCACAGTAAGTAATTACTCAG…
U35_15052_454_1BS.fas	CAAGGCAGATCGGTTTGTTT	60.11	116	ATCTACCGCAAAACCCTCCT	59.962	555	440	NACTGAGAATCCAAAACTGGATCAGAATTGCAGCAAATTCTCAACAGGCCTAATACCCAATTCCAATTCTGGTGCACGCCAAAAGGAGATCAAACAGTTCCGTCTGCCAGCGTGAACAAGGCAGATCGGTTTGTTTTAGCTAAAGATCCCGATATTTTCCCACTCCAACGGGAGTTCGGTCCAGCAGCATCTAGACTGCTCTACTCCGAGCTACAATTTCGCTACGATCCGTCCCAGCGGCAACCCGTGCACGATCCCATCAGAGATCCGAGCTCTGCGACCAGGGGAGGAAGCAAAGCAGCCACGGATCCAGATCCAAGCGGCTCACGCGCAGGTCAAACTACACAAGTACGTCGTGACACGAGGAGATAGGGAGGGCAGGGAGAGCCACGGACCAGG…
U35_15529_454_1BS.fas	ATTCTGGGCGTTATCACCTG	59.955	1097	CTGGTGGAACACATGACCAG	59.997	1540	444	NCAGTACAATACCAAACATGTACATTCTGAAAATATAACTCACGATGTATTCAATGATGTGCATTTGGTATTTTAGATGTACCTACTTTTCTCTATAAACATGGTCAAAGTTTGTAATGTTTGACTTTTGTAAAAATCTATAGGCACTACATTATGGAACAGAGGGAGTAGTAACATAAAGAAGTGCAGAAAAAACAAGAGGACCATGGCCAAATGTAACCAAGAATTTCCTTTTTTTTGCGTCTATGTTCCATGACCGTAATCATATCATACAACACTAAACCAGGTTCCGCAGTAAAAAGTGGGAACCAACTTAAAACCCCTGCTCTCCAACCATATACTCAAACTCATCACCACAGTAGGTGATACAACTACTCTTTCGCTAGACAGACGTGGAAC…
U35_15699_454_1BS.fas	ACCACCATATTCGGTTTTCG	59.685	28	ACATGCAGCCTCACAGAGTG	60.055	486	459	NCAGCCGGTTCTCAAACCGATTATGTGTACCACCATATTCGGTTTTCGACATTTTATTTGGCGATTCTGGTTGATACTTACTTCTAGATAGTAGTCAGAATTCGAGCAAAGTTGAGCATGATAAATATGACATTGGAGAGTGCATCTGCCTGCAGCTGCCATGGATGGATGGATGCTTATGCTTCTTCTATCTTTCTCCTCTCTGCTCCGGCGTGAGGCCTCCCTTGCCGCAGGTGGGGCACTTCCTCATCCCAAACCCTGCGAGTATAATTAGCCAACGACAGAATAGTTTGGTTGGAGGGAAAGTACAAACCTAGGTTTTCGTTGCGGCCGGTATTTGTACTTGTCTTGGTAGTGCTTTTGTTAATCTGTATGCTGTTAAGTATTTTTTTATTTTTT…
U35_16734_454_1BS.fas	CGTTGCATTTGTTCTGAGGA	59.84	416	AGGATCCTAACCCCCATTTG	60.011	862	447	NGTTAATACGGGCGGCTACCATTTGTCTTCATTCATCAGGCTAGAATTCCGAAATGAGAACAATTCATTCCTGCCTGGATTCTAGCATACGCGAGTGTCGCCACCTTCTCGCTATTGAATTTTTCCCATCTCTTGCCATTAAACGTCTGCAGAAAATTGTGCCTCCAGTTAGTTGCCAAGCGAAATTAACAAGTTCATACCAAGCAAAACACAATGTAATATTTTAAAGAATTTTGTTAAAATCTACAAGATGTCAAGTTTTTCTCTTCAAATGTATACTGAATTGGTTTTATAAACAGGATATAGCTCTTACAAGTTACTATCATCAGCTAGTAAGGTCAGGGTGTACATATATAGTACCTTGTAAAACGGAATTATGTGCTGCGGATCGGTCATGTT…
U35_17234_454_1BS.fas	GTCATTGCCAAGCGATTTTT	60.081	108	CTTGCTGTTCCAATGGGATT	59.933	589	482	NGTACTCAGTTTGGCCTATCCAATACCACCTTAAATACAAGGAAAACAGACAAAGGACATTAATTAACTCTAAAGAAATGCATAGTTGTCATTGCTAATGTGACTAATGTCATTGCCAAGCGATTTTTGCCGGTTACCTGCTCAGGATCAGACCCTTCCTCAAGTAAAACTCCGGCCGTCCACCCTTGCTAGGATCGAACCCGGGCTTCATCTTCGGGGACCCCCACTGGTGAGGATGATGAGCGCGTCGATGCCCTCAATCGCCGGAGCAATGCTCCCAGGATCCCTGATGTCGCCGATGAACACGTCGTCGCCGCCGCCTATCTTACCCTTGCTGTCCGGCGTCCTGACCAGCCCTCTGGCCACAAACTGGTCTGCCCTCTCCTTCAGCTTCTTGTA…
U35_17344_454_1BS.fas	GCGATCCTCTGCTGGTAAAG	59.978	1017	TGTGCCTTGGCAGTCTACAG	60.049	1441	425	NTACCTACTTGACTTTTTGTTAAAGAAGTATCTCACTAGACAGGGTGGAATTTACAAACTGGTAAATGACAGTAACCTAGGTTAACATCAGATGCTAAGTTTCATGGGATGATTTGCAACATTTGTATGTGGATATGCATCAGGATGCAATGATTTCGAATGTTTTACTTGGACATCCATCTGAAGATGGATTGGGCAGGGGGGGTAATGGAGTTCTGATAAATACTGATTTTGAACACTGCCTCCAGTAGATCAGTTTAAACAAAACTACTATGAGGACTGGCCACGACCAGCGAATCTTAGACAATGCAGCACCTGTGGTGTAGTAAAAGATTGATGATAGTTTTGTCCAGCAGAACATACATAGTTACATACAAAAACCAGTCCAAAATTCATGGC…
U35_17686_454_1BS.fas	GCCTGTGAACAGAGCATTCA	59.992	692	GGGGCTCCTTGTGATAGTGA	60.073	1177	486	NCAGAGGAGAGGTATGTGAAGGAATAATCCAAAGAAGTTGCCATAAAGCCTGCAAAATGAAGTTGAGTTCATCTGTTCATGTCAATGTAACACCAAACATGATAATATATCAGCAACAGCTCTGTCGTCTTAAAATTAAAAATTCAACATTGGAGGGCTAACGATGACAGTAATGATATTGTCTTGTGCATATACCTGCTTTAAAATGAGGACCAGGGCCTTCAAATCTTTAAGTGAAAGAGGTTTCTCCTGCTCATAGAATTCCTCATTATCAACAATCTTTAACATGTACCTGGAACAGGGTAAAATAACAAAGCATTAATAATGCGTCCCTGACAAGAAAAGCACGAAAACCAAATTAAGGATTGGCAAGCAACAGTTCATGACAAATTGAAATAA…
U35_17863_454_1BS.fas	CGACCTGCCATTCTGGTATT	59.955	1212	AGAAAGTGGCAGCAGGAAAA	59.993	1704	493	NCAGCACCATTTAACCAAAACTCCAGCAGGAGAGGAAGCTGCTGAGTTGAGCATCAACATTACCATATTACAATCATCTGTCTGTGAGGTTTCTGCATGCATGCATAAAACTGGATACATAAATAAATAACAAAGCCCCTTTGTCGCCTCTAGCAAACCTACAGCCACTGCTGGCAACATCCAAAAAAGAACTAAATCAAGTAAGATGATGGCGCTGCAGAAAAGAGTTAATCCCCCGCCAACGACAGCAGCAGGAGTTGTTTTGGGGAAGGTAGGAAGTAGGAGTCGCATGGTTTATTTCATCTAGGCCCACCAAATAACTGCCCACCTTTGGGTCGAGGACGGAGCGAGTGGTGAGGAGGCTACACTCACCTGGAGTGGGAGGCACAGTACAGCCCG…
U35_20838_454_1BS.fas	CTTTTCTTTGGTAGGCGCAG	60.011	297	GCACGTGTTATGAATGTGGC	60.003	754	458	NCAGGTCATTTGGTTTCTAGTTTTCTTTCTTTGGAACAGCACATCTGATTCTGGCTGGTCTCCCCTTAATCACGTTCTGGTCAAGCTTCAGAGCAATAGCAAGAGATGTGCTGTTCCAAAGAAAGAAAACCAGAAACCAAATGACAGTGCAGCAACTTCAGAGAAGAAAATTCTTGGTGCGGCTCGAACGAAGGGCAGTACCTATCAAAAAGTAACTGGTCCACGTGATCATTGGCCTTGTTGGGCATTCTGACGAGAGATGACCAGCTATGCCGCATTCATAGCACGTCCTCTCTTCTTTTCTTTGGTAGGCGCAGAGCTTGTTGTCGTCACTAGGTTTATTTCTACCAGAAACAGCTGAAGGTTCCATACTTGAGTCCACCAGCAGGTTTAGCTGCT…
U35_30825_454_1BS.fas	TTGTGTTTCTTGATCGCTGC	59.995	204	CAGAGACCGATCAATTGGGT	59.927	614	411	NGTCTCGACCACTTGCATTGCATCCAAGGCGAGCAGCGTATACTCGACGCCGGTCGCTTCCTTCTTCTATCTATCTCTAGGCCAAGTTGTGCATTTACTTTTAACCGGGGTAAACAATATACTAGATTAAGTGTCACTACTGCCTAGCTACTACTGGCTGATTTGTTTTATGGTGCAAATGGCCTATAAATACTGCTGCTGTCGTTGTGTTTCTTGATCGCTGCTGTCCGCGGCGTCATGGCCATGACGCCGCTGCCTCCGCCTGCAACCATGGCGCGGTGACGCCGCATGTGGCCACCGAGCGCCTGGCCGATGGCGAACTCAAGACCGCAGACGGAGCATCCGTGGAGCTTGGGCTTGAGGTCGCCGCCGTCGTCCAGCCGCGGCTTCTTGTGGCTG…
U35_15353_454_1BS.fas	TTGAACACTGGTGAAGCCTG	59.873	1367	AGCAAGTCGTTGGAGCGTAT	59.904	1830	464	NCAGAGGAAAAAACTTGCAAGGAGATTGCTTTTTGACAAGAGCGCCAATGATGAACATGAAAGAAGCATCCTGACAAAGCTCAAGCAGCAGTGTGGCGGGCAGTTTACTTCAAAAATGGAAGGCATGGTTACTGACCTTACGGTTGCAAGAGATCATCAAACTAAGTTTGAAGAGTTTGTAGCTGATCATCCGGAGTCAAATCCTGGGGTAGACTTGGCTGTCACTGTCTTGACAACAGGATTCTGGCCAACCTACAAAACTTTTGACATAAACCTTCCCTTCGAGATGGTAAGTTAACTTTTTCTTGGGAAATAAGGAGCATGAGTTCATTTCTATCTCGGAACATGAAACACAGATATCAAATCGCATTGATTCATTTTGATTAAAAATTTTCCTGT…
U35_15366_454_1BS.fas	GGGGCAGAGGCTCCTATTAC	60.06	450	TGTATTTGGGGGTGGAGGTA	60.044	920	471	NCAGGGTTCATTCCCTTTTGAGTTCTTGGGAGTCCAAGCTTGGTCCATATACTGCTAGTACTTGCTGTTGTTCTTGGATGGATGGATGGATGGGTGTGTTGTGTGATTGGCCTGTATATGTCAGGTTGGTTTGTGCAAATCCTGCTGATATAAACTGCTGTGGTTTCTACTGCGCTAAAGAAACTGTACTGAATCTGTCAATAAACCTGATGACGTACATGATACACTAGTTGTCAATTCCTTGTTTTAGGGGAAATTAGGAGCGTTACCAAAGTTGTAAAATTTGCTGTTTATTTGAGAGTTTGGGTTCTATGTCCTGAAATAACGGAACATATCAACATATCACTGTTTGACTTCCAAGTTGGCTTCAACCACACATGAACAAGGATGAATTGGCTA…
U35_15664_454_1BS.fas	GCCGCACTAGAGAAGGTGTC	60.02	352	ACCCAACAGTTTCCTGAACG	60.005	754	403	NGTCTCCAGCTTCTTGCACGTACCTTCTGACAGTAAACGCCTCCATTTTTGAAAGTTTTGTTCGTCAGAACATCACTGATTCTGAAACCGATGTCCGTTCCAGCATTCAGCAGCTGGTGAAAGATAGCTATGGCTTCTCAGCAGATAGCTGTTCGGAAATTATATACGGGAACACCTCTCTCGCGCTCTTCAACAAGCTTGTCTTTGCTGCATGCAAGAACAAGGCACCTTGCTTTTCCCCTTGGGCACCAACGGGCATTACGTCAACGCGGCAAAGTTTGTGAACGCAGCCACCTTGACTATTCCAACAAAGGCAGATTCGGGCTTCAAGATCGAACCAAGCGTTCTAGCCGCCGCACTAGAGAAGGTGTCTCAGCCGTGGGTCTATATTTCTGGCCC…
U35_16244_454_1BS.fas	AAAAACCCGAAACCGTTACC	60.089	74	GTTTGCACGTCGGGTTATCT	60	567	494	NCCGGTTTAACCCGGACCTTCCGGGTACCTTCGGGACCGTTGTTAACCGGGTCCCCGAAAAACCCGTAACCGGAAAAAACCCGAAACCGTTACCGGAAAACGGGTAAGGGGGTACCGTGGTCTTCCGTAATTCGGTGGGACGAATACACTGGAGNGGAATCACCCACGACTGCTTGCAGGCGTCTCTCTAACCCAGATCTCATGGTAAGAAGAGAAGGAAATCGAATCGTGGAAAGGTACGGGACGACTCTAGCCTCAAGATGTTTCCGTATCGATGTAGAGAATTCTTGCGGGATTCAGTTTGCAATTTATACATCCTTCCTTCTCGCATTGCACATTTTTTATCCAATGATACAAGATCAAGTTTCCAGGTTTTCGCTGAATGTCCGGTTTCCACTA…
U35_16353_454_1BS.fas	GACAAGGAGTTCAAGCTGCC	59.997	751	AGTGTCGACCAAGAGCGACT	60.057	1195	445	NCAGTTTTGTTTTTTGTTTTACTTTGTACATGTTTCTTTATGCTTTTATTAGGATATTTGACAAATGAAATGGTAACCATGCTAATAGATCCTTGACCTTTTAATTGGAAAGTATTCTACAACTGTGGATGCCCTGCCCTCATGTTTTTACTGTAGAATTCAGTGTCAAGCCCAGATATTCATTCTGTTGTTTAACAGGCATGCTTGCGTGTTCAAGATTTCTGCGATTATGTTGTTAATGCACACCATTCATTCAATATAGGGCCCAGCAATTCATTCTGTTTAACATGCTTGGGAGCTTTGTTTGCTTGAATTAACCTCCTTAAATCTTGCTGTTAATCCCTGACTTTTGATTGTGATGCTGTTTCAGGATTCTCGTCTGCCATGGGTGACTACACA…
U35_16668_454_1BS.fas	AACCAACACTTCCATTTCGC	59.978	37	CGTCCTCGTACCTGAAGCTC	60.012	448	412	NAATACATTGCATGCTCTCTTGTCTCTTCCATCCTGCAACCAACACTTCCATTTCGCCAGTTATCAGTCATGGCTTCCAACGCTCTCGGTTGCTGTTCTTCTCCTCTGCGTCGGAGTGTGCGTGGCTCGCAACAGCGACTTCTCCATCGTCGGCTACTCGGAGGAGGACCTGTCGTCGCACGACAGGCTCATCGAGCTGTTCGAGAAGTGGCTGGCCAAGCACGAGAAGGCGTACGCGAGCTTCGAGGAGAAGCTGCACCGGTTCGAGGTGTTCAAGGACAACCTGAAGCTCATCGACGAGATCAACCGGGAGGTGACCAGCTACTGGCTGGGCCTCAACGAGTTCGCCGACCTCACCCAGGACGAGTTCAAGGCCCGCCCTACCCTCCGGGCCCTCAG…
U35_17174_454_1BS.fas	ACACACCTTCAAACATGCCA	60.008	934	TTACCCGGCAACTCAATAGC	60.096	1393	460	NTACTATCTTCTGTGTTCTTATTTGTTTGGTCTTGGTAAGGTCAGTACGCGCACTGCATAAGATTACTGACCGATTACTATACGTATCTAACTATCGTTTGTCTCTTATTTGGATTTCAGTGCAGTAGATCATTTCAAAAAGCAATTCACATTCCTTGAAGAGCATTATGCAAAGGGATCAACAGCAGCGCCGCCTGAGAGGCAACATAATTCATTACCAAGGTATGATATTGACTTTGCTTTAACATTGTATGATGGAGTGATGTCACTTCTAGACACAAATTGGAAGTGTGGTTCTTGACTATCTATTTTCTGTTAACAGGCCGAGTGTTATCTATTCGGATAATCGGCCACAGGGTTCAGATAGCCGACCACAGGGTGCTGCCAACATTACGGATG…
U35_17207_454_1BS.fas	TAAACCCAGGAGAACGAACG	60.103	63	TCGTCTTTCGAAGACTCGGT	59.989	474	412	NCAGCCGAGAGTTTGCAACTTAAAGGATAGGTTACTTGATAAAAGAGAACGCATTGCAGAGCTTAAACCCAGGAGAACGAACGAATTACTAGGCTGCGAGAGGCGTGACGCCCATGAAGAAGATAGAGGAATTAATCTGCTCTGCTTGCTGAAGCCATGGAAAAGAAAGCATCCTGAGGAGGAAGAGAAGCTAGTTGTTGTGGATGAGGTGCACAGTTCAGCGCGTGAAGTTGCCGAGACAGCTGCAGAAACTGAAGACACAGAAGGAGAGAGTGTTAAAAAACCGAAGCATGGAACTCGTCGTCGCCAATGGAAACTCCAATGGCGACATGAACCAAGAGGAAGAGAAATACGACAGCAAGGTCGAGCAGCAGGAAGCAAAAAGTGATTTCACCACGG…
U35_17276_454_1BS.fas	TCAGGATTCTCCAAAAACCG	60.044	302	AACAAGGGCCAACTGACATC	59.973	790	489	NCAGAAAGCAAGTTCAGCTGGACATATCTACCTCACCTTTATGTCGATCAAAGCGATAGGAATTAGACCAATTGTACAAAAGAAACAAAGAACAATCCAATTTCTGCCAATTTTCTTGAGTTTATCCTACATGAGCATGCTAAATTATTCTTCATTTATATATGCAGGATGCAGCCAGAGATCATAGCAGGAGGCCAGAGGTGGCCACAGGGGGTGTTCCAACCTGGGCATGGAGTGTGAGCCACCCTCCTCCAACACAACCCATGCCACTCTTCTCGTCGTCATCGTCCGCTGCAGCATCATCAGGATTCTCCAAAAACCGCCGCGGCAGCTGCCCCCGGCGCCCCATCCGGCCTCATTCCGGTTCGACCCGATGGCGCCATCATCATCGTCAAGCAA…
U35_18735_454_1BS.fas	TGTTGAAGCCTCTGCATTTG	59.988	858	CGAAACACCTCCCAATCCTA	59.926	1329	472	NCAGCGCTCAGAGATTTATGGCCTGCCTTTTCTGGGAGAGTTACCAAGCCCTCGTGAAGGGACTGTTCCATGTTCCTCAGAGTCCATACACCAGACTTGGGAACCCTTCGGGATCAGATCATATACCCTCTGTCGAAGGGAGGAAGCAGAGATGAAGATTCTTTCATTATATAAAGCTAGTAGGTGCCACTCAGAATATGGGCATATTGAAATTACCGTAAACTTTATATGTTGAACTGCATATCCTTCTATGTTACTATGAGATTGGTTGTCAAAATGAAGTAGTAAGTTGTATGTTTGCTTCTCCTGGTAACCTGAAATCCTGTGCTAATGTAGGCAACAGGTCTAGTGCTCCTGAGTTGCTAGATGACCACCTGAAGACGGTTCTTGTGAATGTTC…
U35_19180_454_1BS.fas	AGGTACTGGCGAACGATGTC	60.142	92	GTATCGTGCCTTCACCGATT	59.962	568	477	NTTGTATCTCAGGTGTGTTGTATTTCGTGTTAGATGAATTGACTAGTATTAGTGCTGCGTGTTATCACGTTCTTAAGTTATCAATGTTGTCCAGGTACTGGCGAACGATGTCAACATCGGGTATGAGCACATGGGCAATCAACAAGTAAACCTCTTGTCTCTTCCACTTCTAGCCATCTTCTTATGCATTTGCATTCAGCTAATGTTCCTTTTAATCAACAATTTTAACTGTACACAAAGACAAGATATCAATAACAGTAAGAGATTGCAGATCTTCCGAAAAGGTAAGCTGCAGGCAGGATGGTCATGTGGAATGATCTTACCCCTAAAGTATCTTCACACTCTTCCCTGCAAATGAAGATAAATTTACGTGTTAGTAACTACAACCTTTCTGACACC…
U35_1986_454_1BS.fas	TCAGAACCTGCTTGTTGCAC	60.032	422	TCTGGTGCCTTTTTACCACC	59.971	881	460	NCAGGAATTGATTAATTAGTTACATCAGTTCATTGAAGTAGTTGAGACTTCACAGGGTGTCTCAACATTTTGTGCAGCATCAAGATATTATTTGTGCCTTTCCTATTGACTGTTAGTAATCCCTTTTTCTGCCAAGCTAAGCACCTTTCAAGTTTTCATTGCTACAAAATACCCTTTATTTTTTCAGGATTGATTCTCTTTCGATCCTTCCATCATATATCAGTGGCCCTGATGCAACCAAGATATTGTCTCTTTGTCCATCTTTTCAGAAGGCAGCCAAGGTTGGCATATTTAAAGTAATCGAAATTTGTGTACTTTTCATAAATGGCCACACATTAAAAAAATCTTTCTTTGCAGTCTTCAAAAGCAGTGCTTTTTGGAGAATCATGTGTCTTCAGC…
U35_23204_454_1BS.fas	CAAAGTTGTGAAGCAGGCAA	60.027	668	GTTGACCCTGGGAAACTTCA	59.943	1139	472	NCAGGGTAGTGAATCTGGTGACGGCGAGGAGTGTTCTCGGGAAGATAACGAGGACGAAGAGGATGCTGATCCTGATGCTAAGGTTGAAAGTGAGGGTGAGGCAGAGGGAAACACAGAGGCACATGATGCCGACGGAGGGATGTCACTACCGTTTTCAGAGCGTTTGCATAATACAGTTAGACCACTCGCCAAGCATGTCCCCACAGCTTTGCAGGATCATGGCGGGAAGTTTTCACGCATATTTTATGGAAATGATTCATTTTATGTTCTGTTCAGGCTACACCAGGTTAGTTGTCTGAATACATTCATGCATGGACATGTTCTTTGCCTATATGGTCAACACTGCTTGGCTAACTCGCACTGATCTGCAGATCTTATACGAGAGACTACTATCAGCCA…
U35_2984_454_1BS.fas	ATGCCAATCTTCGTTCCATC	59.9	688	GTTTACCGGGTTTTACGGGT	59.98	1131	444	NCAGTATGGTATCGTGTTTTTGGAATGGAACTACAAAGTCAAGTTCAAGACATGCTACCTTTGTATCAAGGCTATACCACAAAGCAATGCCATCAACATCAAAAAATGATTAAAAAATCAAATGAATATTGAAAGGTGGCTGCCACCAACTGACAGATGTGCATGGATTATTCTGTGATATTTGGCAAGATTTTTTTGTAGGCCCTCTTCAACAGCATACGTTCAAGAAGGCTGAAGATGTCTGAGGAGAACCAAGCCCTCCAGCGCCAGCTCCTGCTGAAACNGGAGTTGGACAGTTTGAGGGTAGGCAAACCATCTCAAAGCCTTCATTAGTAAAAATATTGTAGTGTGCCACTGTTGTCCACTCAACTGGCTAGGCATCGACTAGTTTTTGTCATT…
U35_3046_454_1BS.fas	GTGGAGAAGCAGAACCTTGC	59.997	1084	GCCGAACTAACATCACCGTT	60	1511	428	NTTACAGTGAACGTGAACGAAACTACTACGGTCAGACATAAGAATAGGACAAGCAACAATTGAACCCACGTTGATACTGAACTTGGGGAAAGAATACCATACTCAGAAGTAGTCTAGAACAATAGACGGGAAAAAACCGTAGCGGGAGGAGTCTTGAAGAAAGTCAACAGTGAGAAGGAAGCATTGGAAGCTGCGCTGTCGGCGAACAAAAAATGAGACTGATGGGCTGAAGGAAGCAATGGCCTCAGCAGCTAAGCAGTTTGAAATTGAATTGGCGCATCGTGATCTTGAAGTTGATAAGTGCAAGCAGGAGCTTGGAGAACTTTCAGCGAATTATCTGCATGATAAATCTGCTCTTGAGGCTGAGATTGGAATGCTCCAAGGAGTTATCACAAATTT…
U35_4996_454_1BS.fas	AAGAGCTTCTGATGGGCTGA	60.096	53	TGGCCAATGTTTAAGAAGGC	60.074	528	476	NCAGTTTGAAAATAAGTATTGATGGTATGTAATTCTTTGGCGATAATCAAGCTAAGAGCTTCTGATGGGCTGAGGAAAAATGCCTTACATCATGCCAGGCTGCTAGCTGAAAGGAAAACACTATGTTTCAGGTCTCATTTATAGATGCATGGCTGTTATCATCAAGTCCCGTGAGGCGAGCATTCCTGAAGATGATGAGGAAATCGGACAATCCACAAAGACATGCCGTCTATGCCTTTGGAGACCACTATGACTTTAGGAAGGAGCTTCAAATTGTAAACCTTCTTACGGGGTAATGTTTCCTTCCCCTTTAGACATTCAGTAAACCAGAAGCAGAGGTTCTGGTTATGACAAGGTTGTTCAATTCTGGTACTGCAGGTACATATACCTGGTTGATCG…
U35_5087_454_1BS.fas	AAGCCAACAACAAACGGAAC	60.015	177	AGTCACGTCATCGGAGGAAC	60.12	612	436	NCAGAACAAAGAGCTCGTGAAGGCATTCAGGTAGTAAAAATATGAGAGGAAAAACTCGTACCAGTCGAAAATGAGGGAGGAACTTCTATGCTCTGCTTTTGTTTTACTGATTCGTGTTTTGCCGGTCGCGACGACAGGGAGGCTGTTGAGGACGGGAGGAAGTTCCACGGGACGAACAAGCCAACAACAAACGGAACAAAGTCAGAATGAGGATGGCAGCGACGAACCGAACAAAGCCATGCTAGTATCAAAAGCTTGTATGAGTATCTCCGTGGGATCGCATCGGGGATCCGTTTTACTCTGTCAAGGTGATAGGGAGGATGAGTGTAAGCGGAGATGTTTGCGAATTCGATTAGAAACCTCGTTGGGTTGTGTGACTCGGTTAGCATTCTATGGTAT…
U35_574_454_1BS.fas	AAAGGCGAGCGTTGATTTTA	59.853	216	ATTCGGGACAGTCCACAGAG	60.112	657	442	NCAGAGCGCGTGGCACCGCGTCCTGCCCATGCGCAACGGCAACCGCCGCTCCATCGCGTCCTTCTACAACCCGGCGTTCGAGGCGGCCATCTCGCCGGCGGTGGGCGAAGGCGCCGCCGCCGCGTACCCGGACTACGTGTTTGGGGATTACATGGATGTGTACAACAAGCAGAAGTTCGATGCCAAGGAGCCAAGATTCGAGGCCGTCAAGGCGCCAAAGGCGAGCGTTGATTTTAATCAAGGAGATTAAAAGGAAATTATTTACTCTACCTATTAGCTGGCTTTGTTTTACAATGAAGAAAAAAATTGTATTTTTGGAGTTTATTCAGACGCGTAGCAAATATGATGTGTGGGGATAATTGTAATTGGTTCGGTGTCAAATGATTAGGAAACGAAGTA…
U35_860_454_1BS.fas	AAGCTTCACATCCCAACACC	59.973	168	AACACCATCGGATCCCTACA	60.195	597	430	CAGGTGGAGTTGGGTACTTCTCCTCAATGACTTGAGTGATCACATCAGAATCAGCAATCCATTTGCCATCACCACCGTTATACACAGGCACCTTGCCCTCCGGATTGATCTTCAGGAACCTGAAAGAGTCATTACAGTAGATTAGTTTAAGAAGTTTGCAAACAGGGCAAGCTTCACATCCCAACACCATCGGATCCCTACAGATTCAGTCTGAAAAATGCAACACTATCTTCTTAATCAGACCTCTGCCGGTACTAAAGATCTAGAATGTCATGGAAATGGTAACTAAAAAATCTGCTCCTGCTACTGTGTACTAAAAGAATATAATAGAAATTCAATGGGCTTTTGCTAGTTTAGTACTCTCTATACCTTTGTTTTTATTGTAACATGTATCTAAAT…

## Sheet: Additional file 3c
Putative ISBP markers developed based on 1BS chromosome 454 sequencing reads
Seq ID	F_primer	Tm	R_primer	Tm	Amplicon	size	GC%	Junction_Type	Confidence	Junction pos	Left_element	left_extremity	right_element	right_extremity
1BS.tit_01/1BS.tit_01.fas.TREP.isbp:F1ADE5F02FIYOU_1	TCTCATCCCTACTACCTTCGTTTT	59.583	TGGAGCAAAGTGAGTGAATCT	57.528	TCTCATCCCTACTACCTTCGTTTTAGAGATTATATCATATTGTTTGGAATATATATGTCCTTTAGTAGATTTCAATATGAACTACTACTACATACTCCAAACACTAATGTATACAGACGTATTTTAGAGTGTAGATTCACTCACTTTGCTCCA	153	32.03	LowCopyDNA__MITE	high	49.58	.	.	TREP971 DNA transposon, TIR, Mariner, DTT_Thalos_BJ294258-1, Stowaway MITE, complete element	yes
1BS.tit_01/1BS.tit_01.fas.TREP.isbp:F1ADE5F02FIYOU_2	AGATTCACTCACTTTGCTCCA	57.528	GTGCTTGGCATCTCCAAAAT	60.081	AGATTCACTCACTTTGCTCCATATGTAGCACTCCCCTCGCCCTCGACCCTTGCCCACGTGGTGGACGTGTAGCAATTCATTCAGTCTCATATAGCCAGAACGATATACACTGCACTACCATTATTGCTCGACTTCCCGAAGAGGCGAAGAGCCAATCGCAAGGTTAATATTTTGGAGATGCCAAGCAC	188	48.94	MITE__CACTA	high	171,167,186,299	TREP971 DNA transposon, TIR, Mariner, DTT_Thalos_BJ294258-1, Stowaway MITE, complete element	yes	TREP3026 DNA transposon, TIR, CACTA, DTC_Jorge_59e04-1, complete element	no
1BS.tit_01/1BS.tit_01.fas.TREP.isbp:F1ADE5F02GLX0G_1	ACAGTAACGGTGCAGAAGGG	60.171	ACACTCCTTGGTATGCCGAC	59.997	ACAGTAACGGTGCAGAAGGGCATTTCTATAAGGGCAACTAATTGCAGAGGGGCAAATTTGAGCTCACATTGAAATTAGGGGAAAATTTGAGTAGTGGGTTCCAGTTAGGGGCAGAAATGGAATTGTCCCAATTAGCATAGTCGGCATACCAAGGAGTGT	159	44.03	Mutator__gypsy	high	157,157,158	TREP3058 DNA transposon, TIR, Mutator, DTM_Argus_AM050668-1, complete element	yes	TREP3341 Retrotransposon, LTR, Gypsy, RLG_Wilma_42j2-3, 5prime fragment	no
1BS.tit_01/1BS.tit_01.fas.TREP.isbp:F1ADE5F02FT0T6_1	TGTCAAAAACATCAGGGAGTT	57.160	GGAACACAAATGTGATGCCA	60.376	TGTCAAAAACATCAGGGAGTTTTCTACTAAATAGCATGACGGACTAAGAATACCTATTTCTTTTATTAGTAGGTACTAGCAAAAGAGCCCGTGCGTTGCAACGGGACAGAAAAAATACACGCTCTTAACCCAATGACCACGGCTCGAGATCCTGATAGGTAGGCGTTCTTTATTTAAAATGGCATCACATTTGTGTTCC	199	40.70	Unknown__Unknown	high	176.178	TREP3351 unknown, unknown, unknown, XXX_Walter_70n4-1, complete element_unknown	yes	TREP3351 unknown, unknown, unknown, XXX_Walter_70n4-1, complete element_unknown	yes
1BS.tit_01/1BS.tit_01.fas.TREP.isbp:F1ADE5F02IE1CV_1	TCCGTTCCAAATAAGTGTCTCA	59.609	TTAGGGTTCACGGTTCAAGG	59.964	TCCGTTCCAAATAAGTGTCTCAACTTTATGCAAACTTTAGTACAAAGTTGTACTACTACTAAAGTTGACACTTATTTTGGAACAGAGGCAGCTAAAAACGAATCCATGCAGTCCATAGCCCTTGAACCGTGAACCCTAA	139	38.85	MITE__LowCopyDNA	high	88	TREP1008 DNA transposon, TIR, Mariner, DTT_Hades_BJ218090-1, Stowaway MITE, complete element	yes	.	.
1BS.tit_01/1BS.tit_01.fas.TREP.isbp:F1ADE5F02H38JM_1	TCATTGGCATTGGATGAACA	60.883	CATTGTGAAAGTGCATACTTTTTG	58.787	TCATTGGCATTGGATGAACATGCAAAACAATACGTACTAGCATTATTCCCAGGGTGATCACCACGTTTGCAGCAGTTTCACATGTACTCCCTCCGGTCCTTTCTAGTCTGCATACAAGTTTTGTCTGTAGTCAAAGTATCTCTACTTTGACCAATCTTATACAAAAAGTATGCACTTTCACAATG	185	40.00	LowCopyDNA__MITE	high	113	.	.	TREP2034 DNA transposon, TIR, Mariner, DTT_Stolos_AY853252-1, Stowaway MITE, complete element (2 bp TSD)	yes
1BS.tit_01/1BS.tit_01.fas.TREP.isbp:F1ADE5F02FYO5M_1	GGAAACCGCTATGTGATGGT	59.820	GAATTTTCGCCAGCCAATTA	60.040	GGAAACCGCTATGTGATGGTAACATATTATGTTACTCTATTTGCCTCTCTCCTCATTAACTACTTGCCACATCATCATTTTTGCTTATGTGGCATTTATGTTACTACCTATGTTACTTCCACTATAACCAGCCCGAGAAGAAGCACAGAACTGTTCTTTGCGGGCTACCAGCGCCGCATGTGTGTATATGAGCCCCACGAGAATGTAATTGGCTGGCGAAAATTC	225	43.11	MITE__LowCopyDNA	high	288	TREP2251 DNA transposon, TIR, Harbinger, DTH_Coeus_643D12-1, Tourist MITE, complete element_unknown	yes	.	.
1BS.tit_01/1BS.tit_01.fas.TREP.isbp:F1ADE5F02FT2HR_1	ACCGGAGTTGTCTTTGTTGG	60.005	GTGGTCCCATGGTGAAAATC	60.034	ACCGGAGTTGTCTTTGTTGGCTGCGATGGTTGAGAGTGGTGTGCTAAATAAGGCTTGAATTGTCTGTTTGGAGGAGGCATGCATGCATGATTTATTTTGCGACATAAGAGATTTTGTTCTTGTTTATCATCAACCTTTCTTTTTATGGAGTGCATCTAAAGCTCCGTTTCTAAATATAAGTTTTTGGAGGGATTTTCACCATGGGACCAC	210	40.00	LowCopyDNA__MITE	high	291	.	.	TREP955 DNA transposon, TIR, Mariner, DTT_Thalos_BE405570-1, Stowaway MITE, complete element	yes
1BS.tit_01/1BS.tit_01.fas.TREP.isbp:F1ADE5F02H09VT_2	CAGCCAGCAAATGACAAAGA	59.988	CTAAATTTGTGGGTTGCGCT	60.131	CAGCCAGCAAATGACAAAGAGTTGGCGGACGGCAAATAAGCTAATTCCAGTAGTGTGGAAGAAAATTATGAAGGATCACAGAGAAGTACTAGGGGACAGTAATCAGAAGCGCAACCCACAAATTTAG	127	43.31	CACTA__CACTA	high	171.171	TREP1477 DNA transposon, TIR, CACTA, DTC_TAT4_AY368673-1, complete element	yes	TREP1717 DNA transposon, TIR, CACTA, DTC_Mandrake_1020F19-1, 3prime end	no
1BS.tit_01/1BS.tit_01.fas.TREP.isbp:F1ADE5F02IDSGV_1	CCCATCCACTCAAACCACTT	59.820	TGCCTGATGTAGACCTTCGTT	59.749	CCCATCCACTCAAACCACTTTGAAAGAATCCTGCGTTTTTCTATGCACAATCAAACACTCGTACAATCATGTAGGATTGAAGACGACATTCCACTCTAATCCCATGTTTTTCCTATTCCCGCGTTTTGGAAATCCTACGAATCAAAGAGGCCCTAGCTTTTTATAAAAGCTAATTTATTTGAATGAGATGAACTATAAGAATTAAACGAAGGTCTACATCAGGCA	225	37.78	MITE__Mutator	high	227,200,224	TREP2371 DNA transposon, TIR, Harbinger, DTH_Xenon_AY914081-1, Tourist MITE, complete element	yes	TREP232 DNA transposon, TIR, Mutator, DTM_Deimos_AF326781-1, complete element, (9 bp TSD)	no
1BS.tit_01/1BS.tit_01.fas.TREP.isbp:F1ADE5F02JJJ2X_1	GTCTTCCATTCTGCTCTGCC	59.957	TACCGCCTCCATTCCAATA	58.929	GTCTTCCATTCTGCTCTGCCCTTGTTGTGAATCGAAGACCGTTGTTTAGATGCTGATCTATGAAGATATAGTGATTGAAGTGGCTAGTACAGAATGAAAGAAAGAAGCACGACATATCAAATAACATAACTATATACTACCTCCATTCCAAAATACAAGACGTTTTAGTAGGCTAAACTAGCCTACCAAAATGTCTTATATATTGGAATGGAGGCGGTA	219	37.44	LowCopyDNA__MITE	high	208	.	.	TREP888 DNA transposon, TIR, Mariner, DTT_Athos_BJ235496-1, Stowaway MITE, complete element	yes
1BS.tit_01/1BS.tit_01.fas.TREP.isbp:F1ADE5F02JJJ2X_2	TCCATTCCAAAATACAAGACGTT	59.765	TTGTATTCACACGTCGTCGC	60.731	TCCATTCCAAAATACAAGACGTTTTAGTAGGCTAAACTAGCCTACCAAAATGTCTTATATATTGGAATGGAGGCGGTAGAACGCATGGACGCGACGACGTGTGAATACAA	110	41.82	MITE__LowCopyDNA	high	292	TREP888 DNA transposon, TIR, Mariner, DTT_Athos_BJ235496-1, Stowaway MITE, complete element	yes	.	.
1BS.tit_01/1BS.tit_01.fas.TREP.isbp:F1ADE5F02GD83D_2	TACTCCCTCCGTCCCAAAAT	60.683	GACATGCATTGGCATTTTTC	58.971	TACTCCCTCCGTCCCAAAATTTTGTCTTAAATTTGTCTAAATACGGATGTATCTAGTTACATTTTAGTGTTAGATACATCCGTATCTAAACAAATGTAAGACAAGAATTTTGGGACGGAGGGAATACTACCTCGTATTTAGTATAAAAATTTTGACCATAGATTTACCTAAGAAAAATGCCAATGCATGTC	191	32.98	Unknown__MITE	high	268.269	TREP3096 DNA transposon, TIR, Mariner, DTT_Pan_42j2-5, complete element	yes	TREP2215 DNA transposon, TIR, Mariner, DTT_Polyphemus_464G14-2, Stowaway MITE, complete element (2 bp TSD)	yes
1BS.tit_01/1BS.tit_01.fas.TREP.isbp:F1ADE5F02F0GT4_1	TATTATCGAGCCATCTGGGG	59.878	CCTCGCGACTAAGTCCTCAC	60.012	TATTATCGAGCCATCTGGGGCTAGTACTCTGTTTGAATCCATCTATCGGAACCGCTGCTACTTTTGTGTGCCCGTGACTCATGTGAGAACCATCCTAATTTTGCTGAAACAGATGTGTCCACACTAATTTTTCATGAATATGGTATCATAAGACATAAGTTCTCACGATTTATGTCGTGGAATTGTCACGACAGATGTCCTTAGTGTGAGGACTTAGTCGCGAGG	225	42.67	LowCopyDNA__gypsy	high	280	.	.	TREP1528 Retrotransposon, LTR, Gypsy, RLG_Jela_AY661558-1, LARD, complete element (5 bp TSD)	yes
1BS.tit_01/1BS.tit_01.fas.TREP.isbp:F1ADE5F02FYPXO_1	TTGGTGGGACCTTTGAGTTC	59.943	TTTGCTCACAACACACACGA	59.912	TTGGTGGGACCTTTGAGTTCCTTTAGGATAGGGTCGCATATTGGGCGTGACAGGGAAGACCGATAACAACACAGACGATTCCTATTAACAAGTCGTGTGTGTTGTGAGCAAA	112	46.43	gypsy__CACTA	high	294.297	TREP3255 Retrotransposon, LTR, Gypsy, RLG_Sumana_10k23-1, complete element	yes	TREP3309 DNA transposon, TIR, CACTA, DTC_Pavel_AY188332-1, 5prime fragment	no
1BS.tit_01/1BS.tit_01.fas.TREP.isbp:F1ADE5F02H29SS_2	GGTGGTTTTGATGTTGAGGG	60.210	CGGATTTGAGAACACTTGATG	58.215	GGTGGTTTTGATGTTGAGGGACGATTTCTAAACTATCGGAAGAGTTGAGGGACGAAAAAGTATACTTATCCCACGCAAAGACATACATCAAGTGTTCTCAAATCCG	106	41.51	Mutator__gypsy	high	284.279	TREP2202 DNA transposon, TIR, Mutator, DTM_Argo_464G14-1, complete element (9 bp TSD)	yes	TREP807 Retrotransposon, LTR, Gypsy, RLG_Sabrina_AY146588-1, fragment of 3prime region	no
1BS.tit_01/1BS.tit_01.fas.TREP.isbp:F1ADE5F02JB6Q9_1	TGGTGAAAATTTGGCACAGA	60.088	TGCAATTTCTTGGAAGAGGC	60.331	TGGTGAAAATTTGGCACAGATTAGAATGGGGACCAATAAACCAGGACGGAGGTAGTAGTAGTGCGACCAAACCGGGCTAACTAGTAAATAGAATTTTGAACAACTCTAGGCCTCTTCCAAGAAATTGCA	129	42.64	MITE__LowCopyDNA	high	96	TREP2215 DNA transposon, TIR, Mariner, DTT_Polyphemus_464G14-2, Stowaway MITE, complete element (2 bp TSD)	yes	.	.
1BS.tit_01/1BS.tit_01.fas.TREP.isbp:F1ADE5F02H0RBM_1	AGATGACTTGGCTTGGCTTG	60.397	AAAACCAAAAGATTCCCGCT	59.945	AGATGACTTGGCTTGGCTTGGAAGACAAGTAGTGGACTCATAATATTACTTCTACTTTGCTAATCCTAATAAGAAAACATGAATCATGTACTCGTATTATTTAAACTACCCAAATGATAACGCCCACACATGTGGTACGAAGCAACATGGCACAAACGTCTCCATTACCATTCATTTTGCCACGTCAAAACAGATGACATCAGCGGGAATCTTTTGGTTTT	221	38.46	LowCopyDNA__Mutator	high	124	.	.	TREP3064 DNA transposon, TIR, Mutator, DTM_Remus_AC207950-1, complete element	yes
1BS.tit_01/1BS.tit_01.fas.TREP.isbp:F1ADE5F02J2M6S_2	GTCAAAACTTGCCGCAAAA	59.841	CACGTGTCATTCACCCAAAG	60.001	GTCAAAACTTGCCGCAAAATGCAAAGGGGACCAATAAACCAGTAAACATCAAACTTCTCTCGTTTGGCCCCAACTAGAGGTCCGGTGAGATGACTATACTACACCGGCACGGAGGGGGACGCAGCTTCATTGACTTAGGGCAACTACCTTTGGGTGAATGACACGTG	167	49.70	MITE__CACTA	high	124,123,207	TREP2214 DNA transposon, TIR, Mariner, DTT_Polyphemus_464G14-1, Stowaway MITE, complete element (2 bp TSD)	yes	TREP3026 DNA transposon, TIR, CACTA, DTC_Jorge_59e04-1, complete element	no
1BS.tit_01/1BS.tit_01.fas.TREP.isbp:F1ADE5F02J2OP5_1	AACTGAAATACGCCTAGACCCA	60.021	AACATGCGACAGCAGAGAGA	59.733	AACTGAAATACGCCTAGACCCATCCAGTTTTTTCCGGTATGGAGGGAATACATGTCAATATGTCATGCCTTCCTATTCTTCAGTACCTATTCCATCTCTCTGCTGTCGCATGTT	114	42.98	MITE__LowCopyDNA	high	51.68	TREP1093 DNA transposon, TIR, Mariner, DTT_Icarus_BQ160561-1, Stowaway MITE, complete element	yes	.	.
1BS.tit_01/1BS.tit_01.fas.TREP.isbp:F1ADE5F02GA2JF_1	TTGGGTGCAAGTTTGTTTGA	60.127	TTGTCATAACGGTTCGACTGA	59.184	TTGGGTGCAAGTTTGTTTGATTGTTTGTGCATGTATTCAGTGACTTGTGCGTTATCTCCGACTGGATTGATACCTTGGTTGTCAAACTAAGGGAAACACTTACTCTACTTTGCTGCATCACCCTTTCCTCTTCAAGGGAAAACCAACGCAAGCTCAAGAGCTAGCAGCTCCCACATATTCTACGAAGATCTTTATCAGTCGAACCGTTATGACAA	215	42.79	gypsy__copia	high	373.373	TREP3244 Retrotransposon, LTR, Gypsy, RLG_Sabrina_B_AF497474-1, complete element, non-autonomous	yes	TREP34 Retrotransposon, LTR, Copia, RLC_Angela_643D12-2, truncated	no
1BS.tit_01/1BS.tit_01.fas.TREP.isbp:F1ADE5F02FU83F_1	GGTTCCGATAGGTGGTGCTA	59.955	CCAATGCCTATGAGCTTTTCA	60.216	GGTTCCGATAGGTGGTGCTATCGTACATCCACGTTGATGGAGACTTCAACCCAAATTTATTGATTCGACACAAGGGGAGACAAAGAATATTCTCAAGTATTAGCAATTGAGTTGTCAATTCAACCACACTTGGATAACTTAGTATTTGCAGCAAAGTATTTAGTAGCAAAGTAGTATGATAGTAATGGTAACAGTGGCAAAAGTAACGATAGCAGTTTTGTAGTAATTGTAACAGTTGCAACGGAAAGTAATAAGCAAAGCACAATATGTGAAAAGCTCATAGGCATTGG	290	37.24	copia__gypsy	high	64.47	TREP3130 Retrotransposon, LTR, Copia, RLC_Barbara_10k23-1, 5prime fragment	no	TREP3265 Retrotransposon, LTR, Gypsy, RLG_WHAM_10k23-5, complete element	yes
1BS.tit_01/1BS.tit_01.fas.TREP.isbp:F1ADE5F02GKWVN_1	TCATCGAGTAAATCACTTTAAGCC	58.885	GGCACTGTCGGTCGATATTT	59.962	TCATCGAGTAAATCACTTTAAGCCTTAAGTACATGTTATGCTTGAGTGGTAACACTACTAGGGAAAACCCTATACACAGAATCTTAGCAGCAGCGCGGCTCAAAAAGGAGCGCTGCTGCTAATTAGCAGTAGCGCGGGTGTGGAAAACCCGCTACTGACAAGTGTTTAGCAGTAGCGCGCTCGGTGTAACCCGCGCTGCTACAAATATCGACCGACAGTGCC	222	49.10	gypsy__CACTA	high	65.65	TREP3267 Retrotransposon, LTR, Gypsy, RLG_WHAM_59e04-2, complete element	no	TREP3004 DNA transposon, TIR, CACTA, DTC_Boris_42j2-2, complete element	yes
1BS.tit_01/1BS.tit_01.fas.TREP.isbp:F1ADE5F02GZNVX_1	CTCCCCTTCGTGTCGAATAA	60.066	AAGTGGAATCAACGCGAGAC	60.263	CTCCCCTTCGTGTCGAATAATTAAATTTGGGTTGAATACTCTATCCTCGAAAACTGTTGTGATCCCCTATACTTGTGGGTTATCAGCGCATGCCCCCCTCGGGGCGCGCCCCCTCGCCTCGTGGCCCCCTCCAGGCATCGTCTCGCGTTGATTCCACTT	159	55.35	gypsy__gypsy	high	352.354	TREP3269 Retrotransposon, LTR, Gypsy, RLG_WHAM_consensus-1, consensus sequence	yes	TREP3177 Retrotransposon, LTR, Gypsy, RLG_Egug_AY368673-1, complete element	no
1BS.tit_01/1BS.tit_01.fas.TREP.isbp:F1ADE5F02ILU8F_1	CAACCCAAATCCTTTTGAAGA	59.050	GAGTGTTTTGAACGCTGGTG	59.339	CAACCCAAATCCTTTTGAAGAGGTTTATCTTTGTAGTCCTCTTGTAAGGACTGAACGTGGTCTATCACTGTACTTACATTAACAGCTACTCCCTCCATCCCATAATATAAGAACGTATTGTACAATACACCAGCGTTCAAAACACTC	147	39.46	CACTA__MITE	high	137.138	TREP766 DNA transposon, TIR, CACTA, DTC_Jorge_231A16-1, complete element, (3 bp TSD)	no	TREP867 DNA transposon, TIR, Mariner, DTT_Athos_BE427704-1, Stowaway MITE, complete element	yes
1BS.tit_01/1BS.tit_01.fas.TREP.isbp:F1ADE5F02JZQP4_1	AAAATGTGACTTGATACATCCTTATCT	57.831	TCTTCAAAGGCATGAGAGCA	59.673	AAAATGTGACTTGATACATCCTTATCTAGACAAATCTTGATACATCCGTATCTAGACAAATCTAAGACAAGAATTTTGGGACGGAGGGAGTACTTTATGAACATCAATGCTACCTTTTAAGAGGGTATATTTGCCTCAGTAACTTGTGTTATGGATATTACATGTAATCCCTCTGCTCTCATGCCTTTGAAGA	193	36.27	Unknown__Unknown	high	86,81,134,233	TREP3097 DNA transposon, TIR, Mariner, DTT_Pan_42j2-6, complete element	yes	TREP3096 DNA transposon, TIR, Mariner, DTT_Pan_42j2-5, complete element	no
1BS.tit_01/1BS.tit_01.fas.TREP.isbp:F1ADE5F02HX7JY_1	CAAATGTGAAGCAGTGCAAGA	60.042	TCCACCACCACACTGGAGTA	59.997	CAAATGTGAAGCAGTGCAAGAAATAAATCATATGCAAGATGCAAACAACATCACACTACCAAGCTAATGGTCTCTCGTTATTAGTGTCGGATCACGGTTTCCGGCAAAACCCTCAAGGTTCGAACACTGCGGTGCGCATGAAGATCTCCCTCCTACCGATCCATGTCCTAGCTTCGCTAAGATCTAACGGACTAACTCGACGAACTCGCAACACAAGGGACACAAGGTTTATACTGGTTCGGGCCACCGTTGTGGTGTAATACCCTACTCCAGTGTGGTGGTGGA	285	48.07	LowCopyDNA__gypsy	high	117	.	.	TREP2318 Retrotransposon, LTR, Gypsy, RLG_Nusif_AY494981-1, complete element	yes
1BS.tit_01/1BS.tit_01.fas.TREP.isbp:F1ADE5F02IG6WU_1	TCATGCTCACGGAAACTTTG	59.840	GCTATGCCGTTGGAGTTGAT	60.103	TCATGCTCACGGAAACTTTGTGAATTTTGATTACAGAAACTTTTCAACAAAATAATTGTAGCGACCCGACCTCAAACGGTCAAGTCTCTGTGCTTCAGTGTCATCCCTGGATCGGTAATGCTGACACACACAGTACTCGAAGGATTTATAACAGAGTAGCAATCACACACTTATTACATCGAATGTCTCAAAAGAGAACTTATTACAATAAATATGGCTTAAGGCCATCTAATACGATAACAGCGGAAGGCTTGGAAGATAAAGTGAGTCCATCAACTCCAACGGCATAGC	291	40.21	gypsy__gypsy	high	90.88	TREP3176 Retrotransposon, LTR, Gypsy, RLG_Egug_AY268139-1, complete element	no	TREP2328 Retrotransposon, LTR, Gypsy, RLG_Romani_210J24-1, complete element	yes
1BS.tit_01/1BS.tit_01.fas.TREP.isbp:F1ADE5F02GUV6Y_1	TCATTGGCATTGGATGAACA	60.883	CAAAACTTGTATGCAGACTAGAAAGG	59.800	TCATTGGCATTGGATGAACATGCAAAACAATACGTACTAGCATTATTCCCAGGGTGATCACCACGTTTGCAGCAGTTTCACATGTACTCCCTCCGGTCCTTTCTAGTCTGCATACAAGTTTTG	123	43.90	LowCopyDNA__MITE	high	113	.	.	TREP2034 DNA transposon, TIR, Mariner, DTT_Stolos_AY853252-1, Stowaway MITE, complete element (2 bp TSD)	yes
1BS.tit_01/1BS.tit_01.fas.TREP.isbp:F1ADE5F02HSSID_1	AGTTATTGCTTTTGCCACGG	60.131	TTTCCCGATTGAAAGGAAGA	59.617	AGTTATTGCTTTTGCCACGGAATGGCATTTGTGATGTATTGTCAAAAACTAAGAGTGGCAAAAACTTATATGTCAAATTTTAGGGTGGCATAAGCAAAGTGGGCAAAAACTAGAGTGGCAAAAACAAAATTTTCCCTAAGAAATTTGTATTGAAGCGTCTTCCTTTCAATCGGGAAA	177	35.59	Mutator__LowCopyDNA	high	321	TREP2273 DNA transposon, TIR, Mutator, DTM_Gerald_AY485644-1, complete element	yes	.	.
1BS.tit_01/1BS.tit_01.fas.TREP.isbp:F1ADE5F02GBTBJ_2	ACACGCACAACACACACACA	60.782	GCCTTACAACCCACAATTCC	59.292	ACACGCACAACACACACACAGACACCATTTAGACTAGTAAGGTACACGTGCATTGCACGCATGAGATTTGGCAACCAAATTATGAATAAAATACCACATTATAGCATGTAAGCTTTGAGTCATATATGCATGATGTAGATGTTCGTTTAATGCATATAGTTCATTTCATTCACAATCATCTAGTTTTTATAAGAAAGCTAATCTATTTTAAGATTCATGGAATTGTGGGTTGTAAGGC	238	34.45	LowCopyDNA__Mutator	high	216	.	.	TREP232 DNA transposon, TIR, Mutator, DTM_Deimos_AF326781-1, complete element, (9 bp TSD)	yes
1BS.tit_01/1BS.tit_01.fas.TREP.isbp:F1ADE5F02FMVM4_1	TGAAGTGCAAAGAGAGCATCA	59.731	ACAACGTCAGTCCGGGTTAG	60.028	TGAAGTGCAAAGAGAGCATCATAAAACACATGACAAACTGATACGTCTCCAACGTATCTATAATTTATGAAGTATTCATGCCATGTTTACAACAATTTTATATGGTTTTGGCACGATTTGCATGGAACTAACCCGGACTGACGTTGT	147	36.73	LowCopyDNA__gypsy	high	40	.	.	TREP3339 Retrotransposon, LTR, Gypsy, RLG_Sakura_115G1-1, complete element	yes
1BS.tit_01/1BS.tit_01.fas.TREP.isbp:F1ADE5F02J05SU_1	CTGGAATCATGAAGGCCAGT	60.073	AAAGTTGGGTCATCTATTTTGGA	58.919	CTGGAATCATGAAGGCCAGTGCATTTGCGTCTACTGCAACAATTCAAATTGGAGACCAAAAGGACAAAAATAAACAATCATGTTCAGAGTATGTGTGGAATTAAGATTATTATAACAGTGACACATATCATAGATAGAGAATTGCAATGCCGTGGTCATAATCATACCCCAAGTTAAAAATAAGCCAATGGCTTTCATATTCTAGCAATATGTCATGGTTCAAACATCATGTAACAATGAGAGGAAAACAACTACTCCCTCCATTCCAAAATAGATGACCCAACTTT	287	35.89	LowCopyDNA__MITE	high	363	.	.	TREP1005 DNA transposon, TIR, Mariner, DTT_Hades_BG905880-1, Stowaway MITE, complete element	yes
1BS.tit_01/1BS.tit_01.fas.TREP.isbp:F1ADE5F02FRORS_1	CTGAAGAATAGAAAGGCATGACA	58.528	TCCATCCGGATTAAATGTCG	60.660	CTGAAGAATAGAAAGGCATGACATATTGACATGTATTCCCTCTATCCGGAAATAAATGGACGGGTCTAGGCGTATTTCAGTTCTAGATACATCCAGTTTTATCCATTTATGCGACATTTAATCCGGATGGA	131	38.93	LowCopyDNA__MITE	high	35.66	.	.	TREP1096 DNA transposon, TIR, Mariner, DTT_Icarus_BQ166320-1, Stowaway MITE, complete element	yes
1BS.tit_01/1BS.tit_01.fas.TREP.isbp:F1ADE5F02FRORS_2	CGGGTCTAGGCGTATTTCAG	59.724	GCAGTGGGTTTTCCAGTTGT	60.012	CGGGTCTAGGCGTATTTCAGTTCTAGATACATCCAGTTTTATCCATTTATGCGACATTTAATCCGGATGGAGGGAGTATGATGTAAGATCTAAGGATACGACATGACAACACAGTAAAAAACAACTGGAAAACCCACTGC	140	40.71	MITE__LowCopyDNA	high	139.139	TREP1096 DNA transposon, TIR, Mariner, DTT_Icarus_BQ166320-1, Stowaway MITE, complete element	yes	.	.
1BS.tit_01/1BS.tit_01.fas.TREP.isbp:F1ADE5F02FWI70_1	GTGTGGGCATTTTGACTGTG	60.008	AATGCATAGCCATTCGAACC	59.929	GTGTGGGCATTTTGACTGTGCATCATATGAAGATGTGCTATGCATGGATGTTGATCAGCATGATGTTAACTGGCTGGTAGTTCCATTTTTGACCATGAATAAAACTTCCAACATGATGTCACTAGTAGAAAAAGGACCTAATGTGAGACACATTAGTGCCGGTTCAATTTTGGCCCGGTACTAATGGTACCATTAGTGTCGGTTCGATTTTGGCTCGGTACTAATGGTACCATTAGTGCTGGTTCGAATGGCTATGCATT	260	41.92	LowCopyDNA__CACTA	high	160.231	.	.	TREP3009 DNA transposon, TIR, CACTA, DTC_Caspar_42j2-12, complete element	yes
1BS.tit_01/1BS.tit_01.fas.TREP.isbp:F1ADE5F02F97QP_1	TTCATAATTTGGTTGTAAATCTAATGC	58.929	TGCACATCTTCTCTTCGTGC	60.144	TTCATAATTTGGTTGTAAATCTAATGCATGCAATGCACGTGTACCTTACTAGTACTTCGAGTATGTGCAAAACACGTAAATTAGAATTCCGATGGCACGCTACACAGTGTCTCTCTTATAGTTCATGAAGCCACGTGGCACATGTGGAGGCGTTGTCACGACCTCGTTGTGTGGATTGATCAAAGTGACATGATGCCGGTTCCAAAGAATGTACTCGTCCACCCTGAGCCACACTGGCAGTACATGCACGAAGAGAAGATGTGCA	265	45.28	Mutator__CACTA	high	56.5	TREP232 DNA transposon, TIR, Mutator, DTM_Deimos_AF326781-1, complete element, (9 bp TSD)	yes	TREP765 DNA transposon, TIR, CACTA, DTC_Jorge_AF326781-1, complete element, (3 bp TSD)	no
1BS.tit_01/1BS.tit_01.fas.TREP.isbp:F1ADE5F02GF9YZ_1	GGCACAAACTACAAAGGGGA	59.971	GTCTCTTCCCCAGCTTTTCC	60.190	GGCACAAACTACAAAGGGGACATATAAACCAGGACGGAGGTAGTAGTTTAGAAGCCCAAATAAATGAGTGAGGCGCCTTAATGTTACTCTCCACTGTGACTAGTCTTATGGGAAAAGCTGGGGAAGAGAC	130	45.38	MITE__gypsy	high	75.135	TREP2215 DNA transposon, TIR, Mariner, DTT_Polyphemus_464G14-2, Stowaway MITE, complete element (2 bp TSD)	yes	TREP3229 Retrotransposon, LTR, Gypsy, RLG_Sabrina_103H9-1, complete element	no
1BS.tit_01/1BS.tit_01.fas.TREP.isbp:F1ADE5F02I192H_1	GAGGGCGAATAAAACGACAA	60.074	TCCTGGTTCGATAACCTTGG	59.926	GAGGGCGAATAAAACGACAATTTTTTGTGAAGTGGGGGAGAGGAAATGAGATGCGAATGTCAAATAATGTAAATTGCGAGGAGATGAGATTTGTGATTAGGAACCTGGTTATGTAGAAGATCCTCCCTGGCAACGGCGCCAGAAATTCCTTTTGATCGCTCTCTGACTATAGCATCAGAAAAGCTCTTGTCTTCTAGGACTACGTCGGTATTTCCCCAAAGAGGAGGGGATGATGCAGCACAACGCAGTAGGTATTTCCCTCAATGAAGAAACCAAGGTTATCGAACCAGGA	292	44.52	gypsy__gypsy	high	308,310,348	TREP709 Retrotransposon, LTR, Gypsy, RLG_Sabrina_AF474371-1, complete element	no	TREP3173 Retrotransposon, LTR, Gypsy, RLG_Derami_AY368673-1, complete element	yes
1BS.tit_01/1BS.tit_01.fas.TREP.isbp:F1ADE5F02HUF8E_1	AATAAGCCATCTGCATTCCG	60.060	CGACCAATCTCTTTGTGCCT	60.255	AATAAGCCATCTGCATTCCGAATGTTATAACTAGTGGTGCTGATGTGGTCTCTAACTTTACGTAACAGTGTACTCCCTCCGTCCAGATGTATAGGGCATCTAAGAAGAAGCACAGTAATTTAGGCACAAAGAGATTGGTCG	141	42.55	LowCopyDNA__Unknown	high	107	.	.	TREP3513 DNA transposon, TIR, Mariner, DTT_Mercia_DQ885768-1, complete element, putative Stowaway Mother element	yes
1BS.tit_01/1BS.tit_01.fas.TREP.isbp:F1ADE5F02HV1WJ_1	TGTTGGAAAAATAGTGCATGTTG	59.918	TCCTCCGTCCCATAATATAAGAA	58.892	TGTTGGAAAAATAGTGCATGTTGAACATTTTTAAATATACATTAACATATTCCAATATATGATGAACATTTTTAATACTCCCTCTGTCCCATAATGTAGGAGTGTTCTTCATACGAGTGTAGTGTCAAAAATGTTCTTATATTATGGGACGGAGGA	156	31.41	LowCopyDNA__MITE	high	137	.	.	TREP867 DNA transposon, TIR, Mariner, DTT_Athos_BE427704-1, Stowaway MITE, complete element	yes
1BS.tit_01/1BS.tit_01.fas.TREP.isbp:F1ADE5F02ILX3B_3	TGAACAAACACACTAAAATGCG	58.796	TGTGAGGAAGGTCTCCAAGG	60.229	TGAACAAACACACTAAAATGCGTCTATACACATCTGAATCAGAAAAAGTTTGAACATCTTATAATAGTGAATGGAATGAGTAGATCAGTAGCTCGAACATGCAAAAAATGAAAGAAAAACAAACAAGGTCATAAGAACCTTGGAGACCTTCCTCACA	157	34.39	Unknown__LowCopyDNA	high	248	TREP3451 DNA transposon, TIR, Mariner, DTT_Oleus_consensus-1, consensus sequence	yes	.	.
1BS.tit_01/1BS.tit_01.fas.TREP.isbp:F1ADE5F02FUE1K_1	TATTATATCCTGTCGTATCCCTAGC	57.091	TGGATGGGTCTAGGCGTATT	59.410	TATTATATCCTGTCGTATCCCTAGCTCTTACACCATACTCCCTCCGTCCGGATTACATGTTGCCAAAATGGATAAAAAGGATGTATCTAGAACTGAAATACGCCTAGACCCATCCA	116	42.24	LowCopyDNA__MITE	high	36	.	.	TREP1100 DNA transposon, TIR, Mariner, DTT_Icarus_BQ237274-1, Stowaway MITE, complete element	yes
1BS.tit_01/1BS.tit_01.fas.TREP.isbp:F1ADE5F02F67LD_1	TTGCTGTGTTGTCCTGTCGT	60.357	ATTCCCTCCATACGGAAAAA	58.368	TTGCTGTGTTGTCCTGTCGTATCCCTAGCTCTTACACCATACTCTCTCCGTTTGGATTACATGTTGCCGAAATGGATAAAAAGGATGTATCTAGAACTGAAATATGCCTAGACCCATCTGTTTTTTCCGTATGGAGGGAAT	141	41.84	LowCopyDNA__MITE	high	43	.	.	TREP1100 DNA transposon, TIR, Mariner, DTT_Icarus_BQ237274-1, Stowaway MITE, complete element	yes
1BS.tit_01/1BS.tit_01.fas.TREP.isbp:F1ADE5F02F67LD_2	TTTGGATTACATGTTGCCGA	59.930	TAGTCGTCTCCCTTGCATTG	58.874	TTTGGATTACATGTTGCCGAAATGGATAAAAAGGATGTATCTAGAACTGAAATATGCCTAGACCCATCTGTTTTTTCCGTATGGAGGGAATACATGTCAACATGTCATGCCTTTCTATTCTTCAGTACTTATCCATTTCTCTACTGTCGCATGTTTTATAATTAAAGCAATGCAAGGGAGACGACTA	187	36.90	MITE__LowCopyDNA	high	145	TREP1100 DNA transposon, TIR, Mariner, DTT_Icarus_BQ237274-1, Stowaway MITE, complete element	yes	.	.
1BS.tit_01/1BS.tit_01.fas.TREP.isbp:F1ADE5F02F1LN7_1	CTTTCAATGCGGTTATGCCT	60.096	ACTATTAGCCGACGGCATGT	59.620	CTTTCAATGCGGTTATGCCTCTAAGTCGTGCTTCGACACGTGGAAGATATAGCCGCATCGAGGACGTTACAGCTGCCCCGTTGACGCTCTCCACATGCCGTCGGCTAATAGT	112	53.57	gypsy__LowCopyDNA	high	201	TREP3257 Retrotransposon, LTR, Gypsy, RLG_Sumaya_59e04-1, complete element	yes	.	.
1BS.tit_01/1BS.tit_01.fas.TREP.isbp:F1ADE5F02HXC9Z_1	TTGTCCAGACGTCACTTGCT	59.467	CCTCCGTCCCATGATGTAAG	60.331	TTGTCCAGACGTCACTTGCTAAATAATCGTTGCCCCTTGGTCGTAAAGTACTGTTCTACTCCCTCCGTCCCGTAGTGTAAAAAAACCGTACTTACATCATGGGACGGAGG	110	47.27	LowCopyDNA__MITE	high	92	.	.	TREP942 DNA transposon, TIR, Mariner, DTT_Athos_BQ170773-1, Stowaway MITE, complete element	yes
1BS.tit_01/1BS.tit_01.fas.TREP.isbp:F1ADE5F02HXC9Z_2	CCTCCGTCCCGTAGTGTAAA	59.986	ATTGTTGTTTCCGACAAGCC	59.978	CCTCCGTCCCGTAGTGTAAAAAAACCGTACTTACATCATGGGACGGAGGGAGTACCTTTTAGCCATCGTGAAAAAATGAATCAGGACCAGCAAGCTGGTTATGGTCTGTCAAGTGTTCCAATTAAGTTCATGTGTTCAAAATAGGTAGTTAACACTTCTTGAATATGCTGACAAACATCTAACAGATCATCATTTAGTATTTTATATAGTTCAAAGAACAAAACATATATCAGAACATGAATGCAATTAAGGGCTTGTCGGAAACAACAAT	271	36.90	MITE__LowCopyDNA	high	150	TREP942 DNA transposon, TIR, Mariner, DTT_Athos_BQ170773-1, Stowaway MITE, complete element	yes	.	.
1BS.tit_01/1BS.tit_01.fas.TREP.isbp:F1ADE5F02IN76S_1	AACCCATGTCAATGGCTAGG	59.813	ATAAGTGCCCCATAATCCCC	59.873	AACCCATGTCAATGGCTAGGAAACATAACCATCTTTGATCAACGAGCTAGTCAAGTAGAGGCATACTAGTGACACTCTGTTTGTCTATGTATTCACACATGTATTATGTTTCCAGTTAATACAATTCTATCATGAATAATAACATTTATCATGATAAAAGGAATAAATAATAACTTTATTATTGCCTCTAGGGCATATTTCCTTCATTGGGTGCTCCTTTTCTCGTCTTTTGCTCCTTCCGCCGTAGTGCCTAAAGGAGGGAAACAAAAGAGGGGATTATGGGGCACTTAT	291	37.11	copia__copia	high	295,211,324	TREP1402 Retrotransposon, LTR, Copia, RLC_Angela_AF497474-3, complete element	yes	TREP1564 Retrotransposon, LTR, Copia, RLC_Valerie_AY661558-4, fragment	no
1BS.tit_01/1BS.tit_01.fas.TREP.isbp:F1ADE5F02H3VWS_2	GTGTTGACTTTTCTGGCACG	59.339	CCTTCTCCGCTCTATAGCCA	59.569	GTGTTGACTTTTCTGGCACGTCAGCCCTGACGGGTGGGTCCCGCTTGTCATAAATAAACGTGTTTAAATCATCTAAATTGATCATTTTTTGAAAGTGGTGGTTTTTAGTAACAAATTACAAAAAGGTTTTGTAGTTTCCGGTCACTTTTTTGAATGTGATAGTTTAGTGGAACGGCAACCCCAAATGTGGTAGTTTTTCTTGGGTCAGTTGGTGGAGGAAGAGTAGTCTTCTTTCTTGGCTATAGAGCGGAGAAGG	256	40.62	Mutator__LowCopyDNA	high	395	TREP230 DNA transposon, TIR, Mutator, DTM_Charon_AF326781-1, complete element, (9 bp TSD)	yes	.	.
1BS.tit_01/1BS.tit_01.fas.TREP.isbp:F1ADE5F02GWBLB_1	CGAAGGTTTCATTCCGTTTG	60.472	GAGTAGAGGGGGAGAAACATCA	59.576	CGAAGGTTTCATTCCGTTTGGACTCCGTTTGATATTCCTTTTCTTCGAAATACTGAAACAGGCGATAAACAGCAATATGGGCTAGGCATCCGGTTAATAAGTTAGTCCCAAAAAGATATAAATGCGTAAAATAAAGCCCATAAACATCCAAAAGGGGTAATATAATAGCATGGAACAATCTTGATGTATTGCAAGCTTTGCTATTATAGTTGGATCTTATGATGTTTCTCCCCCTCTACTC	241	37.34	gypsy__gypsy	high	205.195	TREP3232 Retrotransposon, LTR, Gypsy, RLG_Sabrina_42j2-7, complete element	yes	TREP3254 Retrotransposon, LTR, Gypsy, RLG_Sakura_10k23-4, complete element	no
1BS.tit_01/1BS.tit_01.fas.TREP.isbp:F1ADE5F02H9XFQ_1	GTGATCATAGCATCCGCAAA	59.652	TGTTGAATGTTGATACTTTTTGTGT	57.745	GTGATCATAGCATCCGCAAATCATATATAAAGGGTATTCAATGTTCTTTTCACTTTTGAACATACAATATACTCCCTCCGATCCTTTCTAGTTTACATATAGGTTTTATGTGTAGTCAAAGTATCTCTAGTTTGATCAAACTTACACAAAAAGTATCAACATTCAACA	168	31.55	LowCopyDNA__MITE	high	72	.	.	TREP2034 DNA transposon, TIR, Mariner, DTT_Stolos_AY853252-1, Stowaway MITE, complete element (2 bp TSD)	yes
1BS.tit_01/1BS.tit_01.fas.TREP.isbp:F1ADE5F02I9T1U_3	TTGACCAATAAAGTCGATTTCTGA	60.004	TCTAGACACTGCTCAGAGAAATTATG	58.386	TTGACCAATAAAGTCGATTTCTGATTAATCTCTAATACCTAGCTGACCGATACGCTAACGATAAGCGATATCCTCAATAGTGGTGGTAGCATAATTTCTCTGAGCAGTGTCTAGA	115	39.13	Unknown__LowCopyDNA	high	422	TREP3002 DNA transposon, TIR, HAT, DTA_Aurec_58l25-1, complete element	yes	.	.
1BS.tit_01/1BS.tit_01.fas.TREP.isbp:F1ADE5F02IS68V_1	CCAAAATGTCACGGATGTGT	59.267	CCTCTTGTTGCCATTAGCCT	59.336	CCAAAATGTCACGGATGTGTCTTTTTTTGTAGTGTCGGTGTCAAAACCGGCGGATCTCGGGTAGGGGTCCCGAACTATGCGTCTAAGGCTAATGGCAACAAGAGG	105	50.48	CACTA__gypsy	high	140.139	TREP1322 DNA transposon, TIR, CACTA, DTC_Jorge_AF459088-1, fragment	yes	TREP3198 Retrotransposon, LTR, Gypsy, RLG_Fatima_B_consensus-1, consensus sequence, non-autonomous, subfamily B	yes
1BS.tit_01/1BS.tit_01.fas.TREP.isbp:F1ADE5F02FM9EW_1	ATCAAAGGTCAAACTTGGCG	60.110	CACGTGTCATTCACCCAAAG	60.001	ATCAAAGGTCAAACTTGGCGCAAAATGCAAATGGGACCAATAAACCAGTAAACATCAAACTTCTCTCGTTTGGCCCCAACTAGAGGTTCGGTGAGATGACTATACTGCACCGGCACGAAGCGGGACGCAGATTCATTAACTTACGGCAACTGCCTTTGGGTGAATGACACGTG	173	47.40	MITE__LowCopyDNA	high	84	TREP2215 DNA transposon, TIR, Mariner, DTT_Polyphemus_464G14-2, Stowaway MITE, complete element (2 bp TSD)	yes	.	.
1BS.tit_01/1BS.tit_01.fas.TREP.isbp:F1ADE5F02GZAOV_1	ACATTGTGTCCCTTGCTTCC	59.973	TGGGCCTACTAAGTTGACGG	60.125	ACATTGTGTCCCTTGCTTCCTGTTACCATTAGCCTAAGACGCACAGATCGGGACCCCTACCCGAGATCCGCCGGTTTTGACACCGACAGGTGGTGAGGCCTCCGCGGCAGCACATCCGGCCACGGGAGCCAGGAGCATGCAGCATGACTGGCTCTGCTTTGGGAGGCTGGAGCAAGAAGACCAGAGGTTGAAGAAACACTGCGGCCGTTGGATGGACATCATACGGTCACTGGAGCTAGAATCGTTTATATTGACTAAGTTGACAAAGCCCTCCGTCCCGTCAACTTAGTAGGCCCA	297	55.89	gypsy__CACTA	high	172.172	TREP235 Retrotransposon, LTR, Gypsy, RLG_Fatima_B_AF326781-1, non-autonomous, complete element, (5 bp TSD)	yes	TREP1322 DNA transposon, TIR, CACTA, DTC_Jorge_AF459088-1, fragment	no
1BS.tit_01/1BS.tit_01.fas.TREP.isbp:F1ADE5F02HWV9E_1	CCCGTTATCAATGACATCCA	59.200	GTTGCTCCGTTTTGAGTGTG	59.339	CCCGTTATCAATGACATCCAATGTCCATGGTTAGGAAACCATAACCATCTATTGATCAATGAGCTAGTCAACTAGAGGCTTACTAGGGACATGTTTTGGTCTATGTATTCACACATGTATTACGGTTTCCAGTTAATACAATTACAGCATGAACAATAGACAATTATCATGAACAAGGAAATACAATAATAACCATTTTATTATTGCCTCTAGGGCATATTTCCAACAACTACATGCAAAACAAAGCAAGTCTTCATATAGAGCACACTCAAAACGGAGCAAC	283	36.04	copia__gypsy	high	293.293	TREP1440 Retrotransposon, LTR, Copia, RLC_WIS_AY368673-2, complete element	yes	TREP1648 Retrotransposon, LTR, Gypsy, RLG_Surya_AY643843-1, complete element (5 bp TSD)	no
1BS.tit_01/1BS.tit_01.fas.TREP.isbp:F1ADE5F02FTJ7Q_1	TGAACAAAGCTAAAATGCGG	58.958	GGTGTCCGACTGTTTGAAGG	60.545	TGAACAAAGCTAAAATGCGGAGTAAATAAAAACAGAGGGAGTACGCAGGGACTTGTATAGTTACTACTGCCGGAACATGGTAAGTTGGACACCTAAATGCGGGCACGGACCGGGCATACCTCAATTATTCCTTCAAACAGTCGGACACC	149	46.31	Unknown__LowCopyDNA	high	77	TREP3100 DNA transposon, TIR, Mariner, DTT_Tantalos_42j2-1, complete element	yes	.	.
1BS.tit_01/1BS.tit_01.fas.TREP.isbp:F1ADE5F02GDM21_1	TTCATTCAACCTTATATACTGCCAA	59.030	CCCTCCATTCCATAATATAAGAAAGT	59.177	TTCATTCAACCTTATATACTGCCAAATTGTTGCCTACTCCCTTCGTCCCACAATATAACAACGTTTTCCAAGCTGCTTGAAAACTTTCTTATATTATGGAATGGAGGG	108	37.96	LowCopyDNA__Unknown	high	35	.	.	TREP3075 DNA transposon, TIR, Mariner, DTT_Athos_42j2-12, complete element	yes
1BS.tit_01/1BS.tit_01.fas.TREP.isbp:F1ADE5F02GDM21_2	AACAACGTTTTCCAAGCTGC	60.292	GCCGCTACATTTCGATAAGC	59.844	AACAACGTTTTCCAAGCTGCTTGAAAACTTTCTTATATTATGGAATGGAGGGAGTATGTTGTAAGCGGTGCATTAATCTAGTTAGGGAATGTACTGCCAAGGAGTTAAAAAACCTGCTTGTGATATGGACGATTTCATAGTCGGTTCTCTTATAGAGCCGACAGTGTTTTTTCTCCGATGGCTTGGAGAAAAACATCTACTATTAATTCTTACCCATTGATTTCCGTCACCTATCTTTGTTGCTTCGACTGCGAAGAAGTACTAGCTTATCGAAATGTAGCGGC	284	39.79	Unknown__LowCopyDNA	high	112	TREP3075 DNA transposon, TIR, Mariner, DTT_Athos_42j2-12, complete element	yes	.	.
1BS.tit_01/1BS.tit_01.fas.TREP.isbp:F1ADE5F02HWYRY_1	ACTGAGGTCGCGAACGATAC	60.285	AAAATCGGACTCCTGGGG	59.856	ACTGAGGTCGCGAACGATACAAATTACGACTACGAGGGTCCTCCGCACAGAATCGGACCAGCTCAGGGAGGCCTCAGGAAGGCCTCCCCAGGCGATTTTTTCGCGCCGACGCCAAAAAACGGCCCAGTCGCGCCCCAGGAGTCCGATTTT	150	59.33	LowCopyDNA__Unknown	high	193	.	.	TREP3292 unknown, unknown, unknown, XXX_Xenos_consensus-1, consensus sequence	yes
1BS.tit_01/1BS.tit_01.fas.TREP.isbp:F1ADE5F02FS6TZ_1	AACGGTAGCCCGGTTTTCT	60.860	CTAGTGAAACCTATGCCGCC	59.730	AACGGTAGCCCGGTTTTCTACTAGTGAATCCCTTCACGGCCACTTGCGAAAGTGAGATCTAATAGAGACAGTATGATAAGATAAATATATTTTTGGTATTTTATAGTATAGATGCAAAAGTAAGATGCAAATAAAAGTAGATTGGAAGCAAATATGATAAGAGATAGACCCGGGCGGCATAGGTTTCACTAG	192	36.98	CACTA__gypsy	high	62.57	TREP1802 DNA transposon, TIR, CACTA, DTC_Clifford_294D11-2, complete element (3 bp TSD)	yes	TREP3245 Retrotransposon, LTR, Gypsy, RLG_Sabrina_B_AY368673-1, complete element, non-autonomous	no
1BS.tit_01/1BS.tit_01.fas.TREP.isbp:F1ADE5F02HONPX_1	GATTGAGGATGGGATGTGTTT	58.705	TGGCTTTAGCCTCCCAATAA	59.677	GATTGAGGATGGGATGTGTTTATTAAGGAAGGGACACCATTTTCTCCCGTAACAACTCATTTCTTAGGAATATGCAACTCGTATTATTGGGAGGCTAAAGCCA	103	40.78	LowCopyDNA__copia	high	61	.	.	TREP1423 Retrotransposon, LTR, Copia, RLC_Leojyg_AY268139-1, complete element	yes
1BS.tit_01/1BS.tit_01.fas.TREP.isbp:F1ADE5F02F25S8_1	TCCAAAATCTGCTTGCTCTTC	59.583	CCATTTGTAGTCCATGGTGG	58.695	TCCAAAATCTGCTTGCTCTTCTTTACCATGTTCCTCTTTCGTTCTTCTTTAATATGCACACTCTCCATTCCTAAATACAAGTCTTTGTATAGATTCCACCATGGACTACAAATGG	115	37.39	LowCopyDNA__MITE	high	61	.	.	TREP218 DNA transposon, TIR, Mariner, DTT_Thalos_AF338431-1, Stowaway MITE, complete element	yes
1BS.tit_01/1BS.tit_01.fas.TREP.isbp:F1ADE5F02F25S8_2	CCACCATGGACTACAAATGG	58.695	GCAGGAAGTGACTTTGACCC	59.703	CCACCATGGACTACAAATGGAGCAAAATGAGTGAATCTACACTCTAAAATATATCTGGATACATCTGTATGTGATCCATAGTGGAAATCTCTACCAAGACCTATATTTTGGAACGGAGGGAGTATGATAGTAGTACAGTATGTTCCTTGTACTGAATATGAGCAGGGACATTTGAAGTGTAGAGGTCTATAGGGTCAAAGTCACTTCCTGC	211	39.81	MITE__LowCopyDNA	high	222	TREP218 DNA transposon, TIR, Mariner, DTT_Thalos_AF338431-1, Stowaway MITE, complete element	yes	.	.
1BS.tit_01/1BS.tit_01.fas.TREP.isbp:F1ADE5F02HP7S9_1	AGGTTTGAGTGGATGGGATG	59.779	TTACAACGCACAATTCCATGA	59.984	AGGTTTGAGTGGATGGGATGTTTCCTATGAAATCTAGTGCAAATGAGTCATATGGAAAAATTCCTATGGTTTACAATCCTACGAATCAAACAACCAAGATAGGAAAAATTCCTAAGGATTAAAAATCCTCCACAATTCCTTTGAGAATCCTTTGAATCAAAGAAGCCCTTAAGCTATTTTATGATTCATGGAATTGTGCGTTGTAA	206	34.47	MITE__LowCopyDNA	high	316	TREP2371 DNA transposon, TIR, Harbinger, DTH_Xenon_AY914081-1, Tourist MITE, complete element	yes	.	.
1BS.tit_01/1BS.tit_01.fas.TREP.isbp:F1ADE5F02HASYD_2	ATTGAAGGAGGATGCATTGG	59.894	CGGAGGGAGTATTCGACTTG	59.688	ATTGAAGGAGGATGCATTGGCCATTCAACATATCGGAAACCGCTACTCCCTCCCTCGTCTGCATTAAAGCCGTATCGGGAACTGCGCCGTCCGCTGTCAAGTCGAATACTCCCTCCG	117	53.85	CACTA__Unknown	high	214.251	TREP3026 DNA transposon, TIR, CACTA, DTC_Jorge_59e04-1, complete element	no	TREP3513 DNA transposon, TIR, Mariner, DTT_Mercia_DQ885768-1, complete element, putative Stowaway Mother element	yes
1BS.tit_01/1BS.tit_01.fas.TREP.isbp:F1ADE5F02G6PUW_1	GTCCCGGAAATGCTTGATAA	59.901	CCCATGGGAATACAAATTGC	60.016	GTCCCGGAAATGCTTGATAAACCATGGTGGGTGCTGGCATGAAACTCGCAACGGAAAACATTCTCTGCTTGTCAGGTACATTTAGGCATGTAACAAGTACATGTTATTGTTAGGAATATGCAATTTGTATTCCCATGGG	139	42.45	LowCopyDNA__copia	high	255	.	.	TREP1423 Retrotransposon, LTR, Copia, RLC_Leojyg_AY268139-1, complete element	yes
1BS.tit_01/1BS.tit_01.fas.TREP.isbp:F1ADE5F02IHNAB_1	GGGTGTGGTACGCCATTACT	59.740	GTGCGCCGCTAGTAATTTTT	59.411	GGGTGTGGTACGCCATTACTAGTTAAAACTAGTAATGGCGCACAATCCCCAGGTGCGCCATTACTAGTTTTGAAAAAATAAAAAATGTTAGTAGTGGCGCACCGAGGGTGTGGTGCGCCATTACTAGTTAAAACTAGTAATGGCGCACTATCCCCTATTGCGCCATTACTAGTTTTGAAAAAAAAATTACTAGCGGCGCAC	201	43.28	CACTA__LowCopyDNA	high	246	TREP2221 DNA transposon, TIR, CACTA, DTC_TAT5_464G14-1, complete element (3 bp TSD)	yes	.	.
1BS.tit_01/1BS.tit_01.fas.TREP.isbp:F1ADE5F02F2B7H_1	CTAACCAGCCCAGCACATTT	60.132	CACGTGTTGAAATCTACTAAAAGACAA	60.035	CTAACCAGCCCAGCACATTTTGTTGTAGACCATGCTGGAGATATATCTCCATGTCTACTCTTATATATACTCCATTCGTTCCTAAATATTTGTCTTTTAGTAGATTTCAACACGTG	116	37.07	LowCopyDNA__MITE	high	91.91	.	.	TREP970 DNA transposon, TIR, Mariner, DTT_Thalos_BJ287935-1, Stowaway MITE, complete element	yes
1BS.tit_01/1BS.tit_01.fas.TREP.isbp:F1ADE5F02G220K_2	TTTGGTTCGGTGGTGTTCTT	60.388	TCTCCCCAAATTACGTGCTC	60.074	TTTGGTTCGGTGGTGTTCTTGAGGGTGCCAACGGCTGGAGATGCTCTAACTCTGCTTAGTCAACAGCGTGGTACCAATGCATGATCTTATACGGGCCCTAATACTACTTTTATCCATGGAAGTGCCATCCTCAACCTCATGCACACCCCCTTCCTTTCCCTCTTTCCCACACATGTGACATCATTAGCAGATAATGGAGCTTGCAAAGGGCAAAATGGATTCATGTTGACGGTAGGGAGGTGTGGAAGTGCGGAGTTTGAGATGATACTTTATGGAGCACGTAATTTGGGGAGA	294	47.62	Unknown__LowCopyDNA	high	120	TREP3295 unknown, unknown, unknown, XXX_Xenos_EF540321-1, complete element_unknown	yes	.	.
1BS.tit_01/1BS.tit_01.fas.TREP.isbp:F1ADE5F02FFQWA_1	GTTAGAGGCCAGGTCGACAG	59.867	GATAAGGAGGTGCACCCAAA	59.933	GTTAGAGGCCAGGTCGACAGGATCCGACACCAACACTAATGGCCAGCAAATGGAGCACCAACTAAAGCTTGGAAGTACGGACCATAGGCGCACCAGCTCACGCAAAATATGTTGTAGAGCTTAGGTTTGGGTGCACCTCCTTATC	145	51.03	LowCopyDNA__Mutator	high	271.303	.	.	TREP3500 DNA transposon, TIR, Mutator, DTM_Vacuna_AM884195-1, complete element	yes
1BS.tit_01/1BS.tit_01.fas.TREP.isbp:F1ADE5F02FTN1V_1	CCCTTTTAGAAATGCTACTGTCC	58.411	TCCGTCCCGGTGTATAAGTC	59.813	CCCTTTTAGAAATGCTACTGTCCTACTTTGTTTTCCATCCAAGATACTCATCCGTCCGGGTGTATAAGTCATTCGCGTAGTTCTAGGTCATCGATTTGAGGAATTAAATATGTGTTATATGTCATGAAAAGTATACCACTAGATTTCCACACGGATGTAGTTTCTAAATATATATTTTTTGTCACATATAATACATATTTAGATAGTTAAATTATCGACCTAGAACTACGCGAATGACTTATACACCGGGACGGA	255	35.29	LowCopyDNA__Unknown	high	48	.	.	TREP3073 DNA transposon, TIR, Mariner, DTT_Aison_consensus-1, consensus sequence	yes
1BS.tit_01/1BS.tit_01.fas.TREP.isbp:F1ADE5F02FVPVM_1	TGATGGTAAAATAGAGGGGGTG	60.068	TCATGATGTTCTGTAATGATTTTTGA	59.788	TGATGGTAAAATAGAGGGGGTGAAGAATAACTATTCCTCACCCAGGGTGACGAATACTAATCTATTGTAAAAAATACTTCCTAGTCTATCCTATGTTTCCAATACAATAAGTGTGTCAAAAATCATTACAGAACATCATGA	141	34.04	Unknown__CACTA	high	154.2	TREP3356 unknown, unknown, unknown, XXX_XI_42j2-2-1, complete element_unknown	yes	TREP2248 DNA transposon, TIR, CACTA, DTC_Caspar_103H9-1, truncated	no
1BS.tit_01/1BS.tit_01.fas.TREP.isbp:F1ADE5F02FJECN_1	GTATAGTCCGGCTGTCCGAG	59.717	GCCACTCCGTTGTTGAACTT	60.156	GTATAGTCCGGCTGTCCGAGGACCCCCTAATCCAGGACTCCCTGATAGCCTTTGCATGTTACATGTCTTTCCAAAGCTTTACTTGTTGTTCTCTATATATTTATCTGAAGCTTTGATGTATGTTGTCATCAATTACCAAAAAGGGGGAGATTAAAAGCACAAGTGTTCCCTAGGTGATTTTGGTAATTAATGTCAACATATCTCTTGTTGGACTAATGTTTCCACCTAGTATGTTTCAAACAAGTTCAACAACGGAGTGGC	261	39.85	gypsy__copia	high	192.196	TREP3188 Retrotransposon, LTR, Gypsy, RLG_Fatima_9p13-2, complete element	yes	TREP2229 Retrotransposon, LTR, Copia, RLC_Barbara_210J24-3, complete element	no
1BS.tit_01/1BS.tit_01.fas.TREP.isbp:F1ADE5F02JKWAN_1	ATGTCCATGGTCAGGAAACC	59.636	ACCAGGAAGGCGAAGACTTT	60.247	ATGTCCATGGTCAGGAAACCGTAACCATCTATTGATCAACGAGCTAGTCAACTAGAGGCTCACTAGGGACATGTTATGGTCTATGTGTTCACACATGTATTACGATTTCCGGATAACACAATTATAGCATGAACAATAGACAATTATCATGAACAATGAAATATAATAATAACCATTTTATTATTGCCTCTAGGGCATATTTCCAACAAATAGCATCTATAGGATTGTCATAGGAGCTTGTCAAAGTCTTCGCCTTCCTGGT	262	37.02	copia__LowCopyDNA	high	356	TREP1440 Retrotransposon, LTR, Copia, RLC_WIS_AY368673-2, complete element	yes	.	.
1BS.tit_01/1BS.tit_01.fas.TREP.isbp:F1ADE5F02FSQ77_1	ACCTACCGCTATTGTGCTGC	60.300	ACTCGAGGACGAGCATGATT	59.834	ACCTACCGCTATTGTGCTGCATCATCCCTTCCTCTTTGGGGAAATACCGACATAGTCCTAGCAGACATCACTGGGCACTATGTCAATAGGTTAGTCCCAAAAAATGATATAAAGTTGCTATAAAATGAATATAAATCATCCTAGATTGATAATATAACAGCATGGAATAATAAAAAATTATAGATACGTTGGAGACGTATCAGCATCCCAAGCTTAATCATGCTCGTCCTCGAGT	235	37.87	gypsy__gypsy	high	105.95	TREP3173 Retrotransposon, LTR, Gypsy, RLG_Derami_AY368673-1, complete element	yes	TREP3173 Retrotransposon, LTR, Gypsy, RLG_Derami_AY368673-1, complete element	no
1BS.tit_01/1BS.tit_01.fas.TREP.isbp:F1ADE5F02G5KS1_1	TCCGTATCTAAACAAATGTAAGACAA	58.343	CTACCTCCGTCCTGGTTTTG	59.587	TCCGTATCTAAACAAATGTAAGACAAGAATTTTGGGACAGAGGGTATACTACCTCATATTTAGTATAAAATTTTGACCATAGATTTACCTAAGAAAATGCCAATGCATGTCACTAAAAATTACACCACATGAAATTATGTTCAAATACGAATCCAACGATATAGTTCTTAGTGACATGCATTAATATTATGTTAGTTAAACCTATGGTCAAATTTTCATACTACAAAATTGGAAGACCCAAAACCAGGACGGAGGTAG	258	32.17	Unknown__MITE	high	60.65	TREP3096 DNA transposon, TIR, Mariner, DTT_Pan_42j2-5, complete element	yes	TREP2215 DNA transposon, TIR, Mariner, DTT_Polyphemus_464G14-2, Stowaway MITE, complete element (2 bp TSD)	yes
1BS.tit_01/1BS.tit_01.fas.TREP.isbp:F1ADE5F02G5KS1_2	GGAAGACCCAAAACCAGGAC	60.725	TCACGTGATCACCTTCATCG	60.688	GGAAGACCCAAAACCAGGACGGAGGTAGTACTTGCTCTTAGGGTAACCATAGATTTACTGGAGTAGTCTATGTTACTTTCCACTATGACTAGCCTAGTCTACTATAGTAGTATAGCATAAAATCGATGAAGGTGATCACGTGA	143	41.26	MITE__LowCopyDNA	high	276	TREP2215 DNA transposon, TIR, Mariner, DTT_Polyphemus_464G14-2, Stowaway MITE, complete element (2 bp TSD)	yes	.	.
1BS.tit_01/1BS.tit_01.fas.TREP.isbp:F1ADE5F02HVOXQ_2	CGTGGACCACATACGGAGTA	59.440	CTGGCAACAATTTCTGTTCG	59.317	CGTGGACCACATACGGAGTAAAATGAATGAATCTACACTCCATAGTGAAATATCTACAAAGAGTTATATTTAGGAACAGAGGGAGTAGTCGAGAAGAATTTGGTCGCGGCTCGCTATGCATATTGTGAATGTAGATTTCCCGGGCATCATCATAAATGCATATATAAAAAATTCTTCAGTTTGACGAACAGAAATTGTTGCCAG	204	38.24	MITE__LowCopyDNA	high	257	TREP955 DNA transposon, TIR, Mariner, DTT_Thalos_BE405570-1, Stowaway MITE, complete element	yes	.	.
1BS.tit_01/1BS.tit_01.fas.TREP.isbp:F1ADE5F02GRHJZ_2	CTCTTCTATGGGAGGAGGGC	60.169	CTCCTCTCCAACGATGATCC	59.612	CTCTTCTATGGGAGGAGGGCGTGGATATGCCTGGCAGAGTGACGGGTCGGCTGAGAGACCGTTTCTTGGCCCGGCAGGTGGTTTGTTGAGGGGCTTCCGGCCCGGATCATCGTTGGAGAGGAG	123	61.79	LINE__LINE	high	248.27	TREP1634 Retrotransposon, LINE, unknown, RIX_Persephone_AY643843-1,	no	TREP1310 Retrotransposon, LINE, unknown, RIX_Karin_AF459088-1, putative complete element	yes
1BS.tit_01/1BS.tit_01.fas.TREP.isbp:F1ADE5F02HULDF_1	TTCTGCACATCTCCAAATGA	57.743	CTTGGAGACGTAGTCGGGG	60.652	TTCTGCACATCTCCAAATGAGAAGAAATTTTACGGAGATTTTATTTTGGAATATATAATAATTATTGAAGAAAGAAATACCAGAGGGGCCACCCAGGTGCCCACCTAGGCACCAGGGCGCGCTTGCCTCCCCGACTACGTCTCCAAG	147	45.58	gypsy__gypsy	high	143,173,167	TREP842 Retrotransposon, LTR, Gypsy, RLG_Wilma_AY146587-1, solo-LTR, (5 bp TSD)	no	TREP3173 Retrotransposon, LTR, Gypsy, RLG_Derami_AY368673-1, complete element	yes
1BS.tit_01/1BS.tit_01.fas.TREP.isbp:F1ADE5F02IG1WA_1	GGGCGTTCGGTTATTAGGTT	60.204	GCAGGGGCTGTTTATGTTGT	60.000	GGGCGTTCGGTTATTAGGTTAGTCCCAAAATAATATAAAAGAGCATATTAAAGCCGATTAAACATCCAAAACAGATAATATAATAGCATGGGACAATCAAAATTATAGATACGTTGGAGACGTATCAAAGCTACGTCGGTATTTCCCCAAAGAGGAAGGGATGATGCAGCACAGCGGCGGTAGGTATTTCCTTTAGATATGAAACCAAGGTTATCGAACCAGTAGGAGAACCAAGCAACACAACATAAACAGCCCCTGC	259	40.54	gypsy__gypsy	high	145.146	TREP2218 Retrotransposon, LTR, Gypsy, RLG_Sabrina_464G14-1, complete element (5 bp TSD)	no	TREP3173 Retrotransposon, LTR, Gypsy, RLG_Derami_AY368673-1, complete element	yes
1BS.tit_01/1BS.tit_01.fas.TREP.isbp:F1ADE5F02HNJ6A_1	GCAAACTTTTTCAAATTTGTGATG	59.924	GACATGGCAATTTGTTTTGC	59.019	GCAAACTTTTTCAAATTTGTGATGTTTTAAAATTCATGAACCTTCATCAAATTACTCATTTTATAAAGGATGATGATATCTGCCACACGTGTGGCAGGGAGGGAGGCGCACCACACGTCTCTATAGCAAAACAAATTGCCATGTC	145	38.62	Mutator__Mutator	high	127.17	TREP3055 DNA transposon, TIR, Mutator, DTM_Argo_42j2-2, 5prime fragment	no	TREP3063 DNA transposon, TIR, Mutator, DTM_Remus_AC200824-1, complete element	yes
1BS.tit_01/1BS.tit_01.fas.TREP.isbp:F1ADE5F02HC67R_2	CGTTCCAAAATAGATGACCCA	59.809	CTGCCGGTGTTAGTTTTGGT	60.030	CGTTCCAAAATAGATGACCCAACTTTGTACTAACTTAATACAAAGTTAGTATAAAGTTGGGTTATCTATTTTGGAACGGAGGGAGTACTAAACTTAGAAAAATTAAACTCATGAGATTCATCACCAAAACTAACACCGGCAG	142	34.51	Unknown__gypsy	high	340.339	TREP3083 DNA transposon, TIR, Mariner, DTT_Hades_10k23-1, complete element	yes	TREP3162 Retrotransposon, LTR, Gypsy, RLG_BAGY2_consensus-1, consensus sequence	no
1BS.tit_01/1BS.tit_01.fas.TREP.isbp:F1ADE5F02FXCRP_1	TTGATTCGTTTTGCTGCTGA	60.523	GGCGCAAAATGAGTGAATCT	60.221	TTGATTCGTTTTGCTGCTGATCAAAAAACACATTTTCCAGTACGTCCTACTCCCTCCGTTCCCAAATACTTGTCTTTCTAGGCATTTCAAATGGACTCAACATACGGATGTATGTACACATATTTTAAAGTGTAGATTCACTCATTTTGCGCC	153	38.56	gypsy__MITE	high	125.122	TREP3245 Retrotransposon, LTR, Gypsy, RLG_Sabrina_B_AY368673-1, complete element, non-autonomous	no	TREP1153 DNA transposon, TIR, Mariner, DTT_Thalos_BQ159471-1, Stowaway MITE, complete element	yes
1BS.tit_01/1BS.tit_01.fas.TREP.isbp:F1ADE5F02H29OK_1	CATGCATGTCGTGACTTTCC	60.120	AGTCACAATCCAAACAGCCC	59.973	CATGCATGTCGTGACTTTCCTTTTGATACTTGCATGTGTTGATTTGATGCACCTTGCCAAATTTTGACTATAAACTTAACTAACCAAATTTTCATGCATCTCGCAAAAATTACGGGGCTGTTTGGATTGTGACT	134	37.31	CACTA__Unknown	high	71.129	TREP3026 DNA transposon, TIR, CACTA, DTC_Jorge_59e04-1, complete element	no	TREP3511 DNA transposon, TIR, Harbinger, DTH_Victor_DQ885757-1, complete element	yes
1BS.tit_01/1BS.tit_01.fas.TREP.isbp:F1ADE5F02IYT9Z_2	GAGATGCTTTGACTTCAGAGAAAA	59.200	TGGAATACGGCCATGTATGA	59.769	GAGATGCTTTGACTTCAGAGAAAACTTATATGCAGACTAAAACGTTCCAGAGATTGTATGTGTGAAACTGCTGCAAAAGAGGTGATCATCCTCGAAATAATGCTAGTACGTATTATTTTGCATGTTCATCCAATGCCGGTGATACAAGAATTCGAACTAATCGAAATAAATTCATTCATACATGGCCGTATTCCA	195	36.92	MITE__LowCopyDNA	high	199	TREP2034 DNA transposon, TIR, Mariner, DTT_Stolos_AY853252-1, Stowaway MITE, complete element (2 bp TSD)	yes	.	.
1BS.tit_01/1BS.tit_01.fas.TREP.isbp:F1ADE5F02HT1LE_2	CGGGTGAAACCCAAGCTACT	61.414	GTAGCGTGGGAAAAACCTGA	60.110	CGGGTGAAACCCAAGCTACTAGTAACATTTTAGTAGTAGCGCGGGTGCAACCCGCGCTACTAGTAATGCAATAGTAGTAGCGCCTCAGGTTTTTCCCACGCTAC	104	50.00	LowCopyDNA__CACTA	high	39	.	.	TREP757 DNA transposon, TIR, CACTA, DTC_Mandrake_AF234649-1, SNAC, complete element	yes
1BS.tit_01/1BS.tit_01.fas.TREP.isbp:F1ADE5F02HX8SS_1	GAACAGGGCTTACCCATTGA	59.933	CGCCTCCTACGGATTGATAA	60.053	GAACAGGGCTTACCCATTGACTATCAGCAACGGGATAAATTATACCCGCCTCAAGGAGCTTTAGTATCTCCTTTCTTACCACTTCTTTCATTTTAGGATTCATCCGGCGTTGATGATCAGAACTGGTTTAGCATCTTCTTCCAAATTAATTTTATGTTGACATAGAGTGGTGATGTCTACTATACAACATTCTTCTTGTAGACGTTGTTGGGCCTCCAAGTGCAGAGGTTTGTAGGACAGTAGCAAATTTCCCTCAAGTGGATGACCTAAGGTTTATCAATCCGTAGGAGGCG	293	41.98	gypsy__gypsy	high	201.202	TREP821 Retrotransposon, LTR, Gypsy, RLG_Wilma_AY146588-3, complete element, (5 bp TSD)	no	TREP3247 Retrotransposon, LTR, Gypsy, RLG_Sabrina_C_231A16-1, complete element, non-autonomous	yes
1BS.tit_01/1BS.tit_01.fas.TREP.isbp:F1ADE5F02FXJC4_1	AAAATCTAATGGCGTGGTGC	59.967	AACTTCGAGGGGCGGAAG	62.614	AAAATCTAATGGCGTGGTGCTAGTGGCGTACCTTTAGTGCGCCATTGGTAGCGAAAACAGGTGCGCCACTAGCAGCCCTTTTTCTAGTCCCCCACCGTAACGCATACCTTCCGCCCCTCGAAGTT	125	53.60	CACTA__LowCopyDNA	high	88	TREP768 DNA transposon, TIR, CACTA, DTC_TAT1_AF427791-1, complete element, (3 bp TSD)	yes	.	.
1BS.tit_01/1BS.tit_01.fas.TREP.isbp:F1ADE5F02IEHLH_1	CAGCAGCCTAATGAATGCAA	59.976	AGACGGTCGACGACAAAGAT	59.727	CAGCAGCCTAATGAATGCAATCATCAACAACATTCAGGGTATCAAAGTAATTTGAAATAGCTTAATAGTGGCCAACACTACTGGAATCAGGATCTTTGTCGTCGACCGTCT	111	40.54	gypsy__CACTA	high	279.275	TREP3202 Retrotransposon, LTR, Gypsy, RLG_Ifis_59e04-1, complete element	no	TREP1478 DNA transposon, TIR, CACTA, DTC_TAT2_AY494981-1, complete element	yes
1BS.tit_01/1BS.tit_01.fas.TREP.isbp:F1ADE5F02GE6MF_1	TCATTGCCTGGATATCGTCA	60.033	TCCTTCCTCTTTGGGGAAAT	59.875	TCATTGCCTGGATATCGTCATGATTATTTGAAGTTCTATCAATTTCCCAATAGTAATTGTTTCCCACATTTGCTATTTTCTCGAGAGAAGCCACTAGTGAAACCTATGGCCCCCGGTCTGTTTCATCATATTTTCCTTTCAATCTATTTTCTCTTGCATTTATTTCAGTTTTATTAAACAGCAAGCAAAACAAACAAATGACATTGATGTCTTCTAGAACTACGTCGGTATTTCCCCAAAGAGGAAGGA	249	36.14	gypsy__gypsy	high	275.271	TREP3173 Retrotransposon, LTR, Gypsy, RLG_Derami_AY368673-1, complete element	no	TREP3173 Retrotransposon, LTR, Gypsy, RLG_Derami_AY368673-1, complete element	yes
1BS.tit_01/1BS.tit_01.fas.TREP.isbp:F1ADE5F02F0Q1B_1	CGCCTCCTACGGATTGATAA	60.053	GGATTGTGTTCTTCTGGGCT	59.141	CGCCTCCTACGGATTGATAACCCTTAGGTCATCCACTTGAGGGAAATTTGCTACTGTCCTATAAACATCTGCACTTGGAGGCCCAACAACATCTACAAGAAGAAGGTTGTGTAGTAGACATCATAGGTATCTCCTGATTTGATGAACTCGACATATCCTTCATAGGAAATATGTCCTCAAAGAAAGTTGCATCATTCGACTCCATAATCGTACCAACATGCATGTCGGATACCTCAGATTTTATTATCAAAAATCTATAGCCGATGCTATGAAAAACATAGCCCAGAAGAACACAATCC	299	40.47	gypsy__copia	high	323.328	TREP3247 Retrotransposon, LTR, Gypsy, RLG_Sabrina_C_231A16-1, complete element, non-autonomous	yes	TREP2092 Retrotransposon, LTR, Copia, RLC_TAR2_AY853252-1, 3prime fragment_unknown	no
1BS.tit_01/1BS.tit_01.fas.TREP.isbp:F1ADE5F02F2KG8_2	CGCTAATTTGCTGCATCATC	59.429	GTTCCATTCGGTGAGCGAC	61.642	CGCTAATTTGCTGCATCATCCTTTCCTCTTCAAAGGGGAAAACCAACGCATGCTCAAGAGGTAGCACACCCCGGCACGCTGGACCCTCCACGTCGCTCACCGAATGGAAC	110	55.45	gypsy__LowCopyDNA	high	266	TREP2218 Retrotransposon, LTR, Gypsy, RLG_Sabrina_464G14-1, complete element (5 bp TSD)	yes	.	.
1BS.tit_01/1BS.tit_01.fas.TREP.isbp:F1ADE5F02GXYU7_1	GGTCATCCACTTGAGGGAAA	59.903	GGGTAAACATTTGCCTCCCT	60.187	GGTCATCCACTTGAGGGAAATTTTCTACTGTCCTACGAACCTCTGCACTTGGAGGCCCAACAACGTCTACAAGAAGAAGGTTGTGTAGTAGACATCAAGCTCTTTTCTGGCGTCATTGCCGGGGCGGTTGCCGGTGTCAAAACCGGCGGATCTCGGGTAGGGGTCCTGATCTGTGCGTCTTAGGCTGATGGTAACAGGAAGCAAGGGAGGCAAATGTTTACCC	223	52.47	gypsy__gypsy	high	324.319	TREP836 Retrotransposon, LTR, Gypsy, RLG_Sabrina_AY146587-2, 3prime truncated	no	TREP1414 Retrotransposon, LTR, Gypsy, RLG_Fatima_B_AY494981-1, non-autonomous, complete element	yes
1BS.tit_01/1BS.tit_01.fas.TREP.isbp:F1ADE5F02GUN8F_1	CATGTATCATGCGTCCAAGG	59.948	GCATAAAGTTGAGACACTTATTCTGG	59.656	CATGTATCATGCGTCCAAGGTTGCCCTGTTGCAACATTTCATCAAACACAAAGGATACTAAGGTTCATGCTATTGCATCTCAATGATTGACGGATCATAGCCAATATGTACTCCCTCTATTCCAGAATAAGTGTCTCAACTTTATGC	147	40.14	LowCopyDNA__MITE	high	267	.	.	TREP1020 DNA transposon, TIR, Mariner, DTT_Hades_BJ466980-1, Stowaway MITE, complete element	yes
1BS.tit_01/1BS.tit_01.fas.TREP.isbp:F1ADE5F02I2K27_2	TTTGCGCCGTATGTAGTCAC	59.759	AACGCAAACTTCTGGAAACTC	58.499	TTTGCGCCGTATGTAGTCACTTGTTGAAATCTCTAGAAAGACAAGTATTTAGGAACGAAGGGAGTATTTTGGTTAGGATTTTTTAGAGTTTCCAGAAGTTTGCGTT	106	36.79	MITE__gypsy	high	285.284	TREP1153 DNA transposon, TIR, Mariner, DTT_Thalos_BQ159471-1, Stowaway MITE, complete element	yes	TREP3245 Retrotransposon, LTR, Gypsy, RLG_Sabrina_B_AY368673-1, complete element, non-autonomous	no
1BS.tit_01/1BS.tit_01.fas.TREP.isbp:F1ADE5F02HBAI2_1	AGCTAGCACGAACTACGGGA	60.037	TCTTTAGTGCCGATTGCAGA	59.566	AGCTAGCACGAACTACGGGACATTCGGATCACACAGTGACCCACACTAGTGCAGAACCAAATTTTAGCGCCGGTTCGTAAGGGCCTTTAGTGCCGTTTCTGCAATCGGCACTAAAGA	117	50.43	LowCopyDNA__CACTA	high	263	.	.	TREP3006 DNA transposon, TIR, CACTA, DTC_Byron_42j2-1, complete element	yes
1BS.tit_01/1BS.tit_01.fas.TREP.isbp:F1ADE5F02H3J3B_1	GCATGATAGAAAACGCGACC	60.615	CTAGACGGATCTTCCCACGA	60.210	GCATGATAGAAAACGCGACCTACTGTGACAAACACGTATCATCACGGAAGTGTATTTTTTTCGTAGTGTTAGCTCATTTTGAGATAGAGCTTTGCTCATCCATACGGATCTCCTCCTCGTGAGAGGCCGCCGCCTCTTTTGGAGAAGATCCATCTTGGATTCAAGACCCCCTCGTGGGAAGATCCGTCTAG	191	47.64	CACTA__LowCopyDNA	high	344	TREP765 DNA transposon, TIR, CACTA, DTC_Jorge_AF326781-1, complete element, (3 bp TSD)	yes	.	.
1BS.tit_01/1BS.tit_01.fas.TREP.isbp:F1ADE5F02H8115_1	TGACCAATGCTAATACGCGG	61.917	TTATTTCACAATTTTCAACAAATGA	57.766	TGACCAATGCTAATACGCGGACTTAAATAAAACGGAGGGTGTACACATTTGTTTTCTTAGTATGTAGTGAATTAATCATTTGTTGAAAATTGTGAAATAA	100	31.00	Unknown__LowCopyDNA	high	223	TREP3100 DNA transposon, TIR, Mariner, DTT_Tantalos_42j2-1, complete element	yes	.	.
1BS.tit_01/1BS.tit_01.fas.TREP.isbp:F1ADE5F02FZAN7_1	CATTCCATTTGGACTCCGTT	59.790	CAGCTACCAGCCCAACTAGC	60.037	CATTCCATTTGGACTCCGTTTGATATTCTTTTTCTGCAAAACTCTGAAATAGGCAAAAACAACAATTCTGGGCTGGGCCTCCGGTTAATAGGTTAGTCCTAAAAATAATATAAAAGTGTATAATAAAGCCCAATAATGTCCAAAACAGAATATAATATAGCATGGAACAATAAAAAATTATAGATACGTTGGAGACGTATTATTGCCACGCAGGTGCCGACCCAGCTAGTTGGGCTGGTAGCTG	244	37.70	gypsy__gypsy	high	408.409	TREP3230 Retrotransposon, LTR, Gypsy, RLG_Sabrina_109N23-1, complete element	yes	TREP3457 Retrotransposon, LTR, Gypsy, RLG_Danae_consensus-1, consensus sequence	no
1BS.tit_01/1BS.tit_01.fas.TREP.isbp:F1ADE5F02FOCKU_1	CGACAAGAAAGGGTTTGGAA	60.081	TTGCTCTGTATGTAGTCCGCA	59.502	CGACAAGAAAGGGTTTGGAAAGGCTTCGGCCCCAAAAGGGGCAGCTCTATTCAACTGAAGGCACAATACTGTTACTCTCAGTCTAGACTATCAAAGATGACATAGCTCCCAGCATTTCCCGGATATTATGGCGGACCATCTAGAATCGTTGAAAGAATCCATCTAAAGCGACCCAATAGGCCTATCGACTGCAAATGTCCCTGCTCCACTTCTCGACAAGGACATACTGTACTACTCCCTTCATTCTTGAATATAAATCTCTTAGAGATTCGAATGCGGACTACATACAGAGCAA	295	44.75	LowCopyDNA__MITE	high	253	.	.	TREP3107 DNA transposon, TIR, Mariner, DTT_Thalos_consensus-1, Stowaway MITE, consensus sequence	yes
1BS.tit_01/1BS.tit_01.fas.TREP.isbp:F1ADE5F02FOCKU_2	GAGATTCGAATGCGGACTACA	60.228	TTATAAAGCGGAGCGAAAGC	59.608	GAGATTCGAATGCGGACTACATACAGAGCAAAAATGAGTGAATGTACACTCTAAAATATGTCTATATACATCCATATGTAGTTCTTATTTGAATATCTAAAAAGACTTATGTTTTACCAAAAAAGGCTTTCGCTCCGCTTTATAA	145	31.72	MITE__CACTA	high	398.399	TREP3107 DNA transposon, TIR, Mariner, DTT_Thalos_consensus-1, Stowaway MITE, consensus sequence	yes	TREP2069 DNA transposon, TIR, CACTA, DTC_Dagobert_AY853252-1, complete element (3 bp TSD)	no
1BS.tit_01/1BS.tit_01.fas.TREP.isbp:F1ADE5F02H574I_2	TGCATGCAAGAAAACTGAGTG	60.042	GGCGTTCGTTCTTCTAGTGC	60.022	TGCATGCAAGAAAACTGAGTGGAGGAAGTAGCTAAGTGTCATGATGAGTGCATGCATGCAAGTATTAAACAAGTCGTTAGTATGAGAAAACATCATTAATTTTGCCACGATTACTGTTAGTGGCCTTGTATAGATGCAAAATGTATATTTCATAGTGGCCTTGTATAAGTAAATGGAGGGAGTACCGTGCAATGTTATGAGCACTAGAAGAACGAACGCC	220	39.09	MITE__LowCopyDNA	high	327	TREP1612 DNA transposon, TIR, Mariner, DTT_Fortuna_109N23-1, Stowaway MITE, complete element (2 bp TSD)	yes	.	.
1BS.tit_01/1BS.tit_01.fas.TREP.isbp:F1ADE5F02JGRLS_2	CGAGCAGGAATTAAGCTTGG	59.975	GCCCATAAACATCCAAAACA	58.335	CGAGCAGGAATTAAGCTTGGGGATGCTTCATACGTCTCCAACGTATCTATAATTTTTGATTGTTCCATGCTATTATATTATCTGTTTTGGATGTTTATGGGC	102	37.25	LowCopyDNA__gypsy	high	393	.	.	TREP2218 Retrotransposon, LTR, Gypsy, RLG_Sabrina_464G14-1, complete element (5 bp TSD)	yes
1BS.tit_01/1BS.tit_01.fas.TREP.isbp:F1ADE5F02F0KFP_1	GGTAGCATCGATGAACCACA	59.527	CTGGGCTTAGGCCTCATGTA	60.227	GGTAGCATCGATGAACCACATCCTAGAGATGTGGAAGATTTTATTGATGAACTTATCGTAGGTGTTGGGGATATAGCTACTAGGTATGACCCGCCCAGGAGGGGCCGGGTCAACCCCAATGGCGGGTTACAAAAGAAGCCCCAATAACATTCAAGATGATACTTTATTAAGACTTACATGAGGCCTAAGCCCAG	194	46.39	gypsy__gypsy	high	85.86	TREP3265 Retrotransposon, LTR, Gypsy, RLG_WHAM_10k23-5, complete element	no	TREP3202 Retrotransposon, LTR, Gypsy, RLG_Ifis_59e04-1, complete element	yes
1BS.tit_01/1BS.tit_01.fas.TREP.isbp:F1ADE5F02FZ27O_2	CGCTGCCTGGGTAGTAGAAG	60.030	CCCTGTCTCCCTGTTTACCA	59.959	CGCTGCCTGGGTAGTAGAAGCCATCCAACGTAGGCTTGTATCGGTCTGCGGCGTGGTCCCGACTCTATTTCTCCCGCAAACTGGAGACAAATAGGGGGCGAGGGAGGGGTGTCGATGTCAAAACCGGCGGATCTCGAGTAGGGGGTCCCGAACTGTGCATCTAGGATTGATGGTAAACAGGGAGACAGGG	190	57.37	LowCopyDNA__gypsy	high	317	.	.	TREP3187 Retrotransposon, LTR, Gypsy, RLG_Fatima_9p13-1, complete element	yes
1BS.tit_01/1BS.tit_01.fas.TREP.isbp:F1ADE5F02HMRBS_1	TGGGACCGCAAAACATAAAT	60.188	CGCGACCTACTGTGACAAAC	59.365	TGGGACCGCAAAACATAAATGCAGAGCACCTCTGAAGATCAAGGACTGACTGGACATTGTAATTCATGGTAAAAGAGATCTAGTCATAGTTATACTCAATATAAATTAATAGTAATGGATGCAAATGACAGCGGTGCTCTCCAACTGGTGCTTTTTAATAAGAGGATGATGACTCAACATAAAAGTAAATAGATAGGCGCCTTCACACTACAAAAAATACACTTCCGTGATGATACGTGTTTGTCACAGTAGGTCGCG	258	38.76	gypsy__CACTA	high	322.32	TREP3269 Retrotransposon, LTR, Gypsy, RLG_WHAM_consensus-1, consensus sequence	no	TREP765 DNA transposon, TIR, CACTA, DTC_Jorge_AF326781-1, complete element, (3 bp TSD)	yes
1BS.tit_01/1BS.tit_01.fas.TREP.isbp:F1ADE5F02GKVZC_1	TGTTTTGAGCACCAATGGAA	60.088	TGACCGTAAATACGAGAGGGA	59.578	TGTTTTGAGCACCAATGGAAGACTCATTGAGCTGAGTATTATGCTTAATGTGCTGCAACGTTGTGAAAAGAGCCCGTATGCACTAGTACCTCTGTCCTTGTTTATTAGTCCCTCTCGTATTTACGGTCA	129	42.64	LowCopyDNA__MITE	high	241	.	.	TREP2215 DNA transposon, TIR, Mariner, DTT_Polyphemus_464G14-2, Stowaway MITE, complete element (2 bp TSD)	yes
1BS.tit_01/1BS.tit_01.fas.TREP.isbp:F1ADE5F02FV6J9_1	CCCGATAAGGCTGAGTGGTA	60.088	GATTCACCATGAGATGTAGCTTTG	60.028	CCCGATAAGGCTGAGTGGTATGTCAGATAGCTGAAAGGGGGAAAAAGATATTACATCCGCTCGATAATGCAGTGCATGTAAATTTTTAGAAGTCAAACTTTTGAAACTTTTATCATTACGCAATTGTTATTTATATCTACAATACCAAAGATACATCATACAAAGCTACATCTCATGGTGAATC	184	34.78	LowCopyDNA__MITE	high	266	.	.	TREP2034 DNA transposon, TIR, Mariner, DTT_Stolos_AY853252-1, Stowaway MITE, complete element (2 bp TSD)	yes
1BS.tit_01/1BS.tit_01.fas.TREP.isbp:F1ADE5F02FQDCP_1	CTTCCTCAAACAGCCACCAT	60.111	CCATTAGCCATAGACGCACA	59.712	CTTCCTCAAACAGCCACCATACCTACCTATTATGGCATTTCCATAGGCATTCCGAGATATATTGCCATGCAACTTTCCACTGTTCCATTTATTATGACACGCTCCATCATTGTCATATTGATTTTGCATGATCATGTAGTTGACACCGTATTTGTGGCAAAGCCACCTTCATAATTCTTTCATACATGTCACTCTTGATTCATTGCATATCCCGGTACACTGCCGGAGGCATCTGTCGGTGTCAAAACCGGCGGATTTCTGGTAGAGGGTCCTGAACTGTGCGTCTATGGCTAATGG	297	44.11	gypsy__gypsy	high	238.24	TREP2218 Retrotransposon, LTR, Gypsy, RLG_Sabrina_464G14-1, complete element (5 bp TSD)	no	TREP3198 Retrotransposon, LTR, Gypsy, RLG_Fatima_B_consensus-1, consensus sequence, non-autonomous, subfamily B	yes
1BS.tit_01/1BS.tit_01.fas.TREP.isbp:F1ADE5F02HV1YL_1	GCAAGCAAACAGAAAGCACA	60.180	CTCCCTCCGTCAGGAAATAC	58.594	GCAAGCAAACAGAAAGCACATGCATTGATCACACTCTGTGAGTCAAACTATCAGCTCGGCGCCGGTCTTGGGACAGTTGAGGCGACCGTTGAGAAAGTACTCCCTCCGTCCGAAAATAGTTGTCATCAAAATGGATAAAAAGATATGTATCTAGAACTAAAATGCATCTAGATACATCCCCTTCTATCCATTTTGATGACAAGTATTTCCTGACGGAGGGAG	222	43.69	LowCopyDNA__MITE	high	119	.	.	TREP1079 DNA transposon, TIR, Mariner, DTT_Icarus_BJ276129-1, Stowaway MITE, complete element	yes
1BS.tit_01/1BS.tit_01.fas.TREP.isbp:F1ADE5F02H759X_2	TTTGCATGCACTAACATTTCG	59.756	ATTTTCACTCCCGTCCACAG	59.966	TTTGCATGCACTAACATTTCGTCAGTCGAATCTTTGATCAAAATTTAGTATAAATTATAAAGGGGACCAACAAATAAATCAGGATGGAGGTAGTAAATCATCAGTGGAAGATGCAATTTTACAAGTATTCAAGTGGCAAAAAATGGATGAACAGCACCTGCTGCACGAAAGAGAGCAAGGCGTTGGTGTGGGTAATGGGGACTGTGGACGGGAGTGAAAAT	221	39.82	MITE__LowCopyDNA	high	179	TREP2215 DNA transposon, TIR, Mariner, DTT_Polyphemus_464G14-2, Stowaway MITE, complete element (2 bp TSD)	yes	.	.
1BS.tit_01/1BS.tit_01.fas.TREP.isbp:F1ADE5F02IY5WQ_1	TTTGTAGCAGGCATCTCACG	60.011	TCGAACCCCCAACAGAACTA	60.486	TTTGTAGCAGGCATCTCACGGATCGATGGCATTTTTGTAGTAGTTGCAACTTCTAATGGCAAAACTGAGCACCCTGAAACTCTTTGACAACTAAAATGTTGGCTATATGATGTAGACCATATATATTGTACGTATATAATGCGAAGAAATGAGTGGTAGTACTATACCAACTAAAAGATGAAATGTAAGAAATACTAGTATGTATGTACTGAAGAGTTAAAGTAACGAAAAGAAACATAATATAGTTCTGTTGGGGGTTCGA	262	34.73	Mutator__CACTA	high	106.92	TREP805 DNA transposon, TIR, Mutator, DTM_Rhea_AY146588-1, complete element, (9 bp TSD)	yes	TREP765 DNA transposon, TIR, CACTA, DTC_Jorge_AF326781-1, complete element, (3 bp TSD)	no
1BS.tit_01/1BS.tit_01.fas.TREP.isbp:F1ADE5F02IYQN4_2	TGTCGTAGAAATGGATAAAACTGG	59.453	ACTGTAGAATAGAAAGGCATGACA	57.185	TGTCGTAGAAATGGATAAAACTGGATGTATCTAGAACTGAAATATGCCTAGACCCATCCATTTATTTCCGGATGGAGGAATACATGTCAATATGTCATGCCTTTCTATTCTACAGT	116	37.07	MITE__LowCopyDNA	high	354	TREP1100 DNA transposon, TIR, Mariner, DTT_Icarus_BQ237274-1, Stowaway MITE, complete element	yes	.	.
1BS.tit_01/1BS.tit_01.fas.TREP.isbp:F1ADE5F02GBI9O_1	TTGAAAAGCGCTATGTGATGA	59.458	AGACCATGACGCTGACACAC	59.744	TTGAAAAGCGCTATGTGATGATAACATATTAGGTTACTCTATTTGCCTCTCTCATCATTAACTACTTGCCACATCAACATTTTTATTTATGTGACATCTATGTTACTACCTATGTTACTTCCACTATGATCAGCCTTAGTCGACCGCGTGTCCAACACACGCCTCGGCAGCCCGCGCTCGCCCTGGCGGCCGCCGACAGCAAACACGTGTGTCAGCGTCATGGTCT	226	47.35	MITE__LowCopyDNA	high	251	TREP2251 DNA transposon, TIR, Harbinger, DTH_Coeus_643D12-1, Tourist MITE, complete element_unknown	yes	.	.
1BS.tit_01/1BS.tit_01.fas.TREP.isbp:F1ADE5F02F375K_1	CCTCATTGGGTTCGACAGTT	59.966	AATGTACGTATGGAACCGGC	59.713	CCTCATTGGGTTCGACAGTTTTACTTATCAAAAGGACTACGATAGATCCCCTACACTTGTGGGTCATCAGCATGGAGCATGGTTGGTGTCGGTAATTTTACTTGGCACACCTCGCACTCTGCATATATGCCGGTTCCATACGTACATT	148	45.95	gypsy__LowCopyDNA	high	134	TREP3164 Retrotransposon, LTR, Gypsy, RLG_BAGY2_M191K21-3, complete element	yes	.	.
1BS.tit_01/1BS.tit_01.fas.TREP.isbp:F1ADE5F02JTTGV_1	TGTTTGTTTGCTCCACGGTA	60.149	CCCTCCGTTCTGAAATATAAGATG	60.208	TGTTTGTTTGCTCCACGGTAGCAAGTCAGTTTGTAAAAGTAGGCATAGTACTGTGGGCATTGGTCAAAGTATACTCCCTCCTTTCAAACTATAAGAGTTTTTGGATATTTCAATATGGACTGCATACATACAGACTAAAATGAGTAAACAAACATACTAAAACATGTCTATATACATCTAATTCAGAGAAAAGTTAGAACATCTTATATTTCAGAACGGAGGG	223	34.53	LowCopyDNA__MITE	high	196	.	.	TREP1109 DNA transposon, TIR, Mariner, DTT_Oleus_AV833224-1, Stowaway MITE, complete element	yes
1BS.tit_01/1BS.tit_01.fas.TREP.isbp:F1ADE5F02JTTGV_2	TTTGGATATTTCAATATGGACTGC	59.280	TGCACCGACATATGTTTCAA	58.547	TTTGGATATTTCAATATGGACTGCATACATACAGACTAAAATGAGTAAACAAACATACTAAAACATGTCTATATACATCTAATTCAGAGAAAAGTTAGAACATCTTATATTTCAGAACGGAGGGAGTAACATCGAAGCAATTTGTAAGAAAAGAAAATCTCAAACAACCTGTCTCTTCAGATATTAATTCTGTGCAGTTGAAACATATGTCGGTGCA	217	31.80	MITE__LowCopyDNA	high	351	TREP1109 DNA transposon, TIR, Mariner, DTT_Oleus_AV833224-1, Stowaway MITE, complete element	yes	.	.
1BS.tit_01/1BS.tit_01.fas.TREP.isbp:F1ADE5F02G5M93_1	AGAAAGACTTATATTTAGGAACGGAG	57.081	GGGTGTTTCGGGTAGAACCT	60.225	AGAAAGACTTATATTTAGGAACGGAGGTACGAGGTAGAGGGAAAGGGGAGAGGAGATGCAAGCGGGCAGGGCAATGAATGCTTGCGTGTTTGTTTTACTTGAGGGTCAGGTGTGACACGGGCGTCAGCAGTTGCATTTTGAGTGTAATATAGGCAGACAACAGAGTCATTTCACTATTCCCCTTCCCTTCAATTTTTAGTGAGGTTCTACCCGAAACACCC	221	47.06	MITE__LowCopyDNA	high	65	TREP2352 DNA transposon, TIR, Mariner, DTT_Thalos_509D2-1, Stowaway MITE, complete element	yes	.	.
1BS.tit_01/1BS.tit_01.fas.TREP.isbp:F1ADE5F02GCKKS_1	CCTCGAGGAGGGGAATAAAG	60.025	CTCGTTGGGTTCGACACTCT	60.298	CCTCGAGGAGGGGAATAAAGCGAAGGCGACCAAACCCGCCAAGTCCCTTCAGGACGCCTAATAACCCACAAGTGTAGGGGATAATTGTATCCTCTTTCGATAAGTAAGAGTGTCGAACCCAACGAG	126	50.79	LowCopyDNA__gypsy	high	238	.	.	TREP3177 Retrotransposon, LTR, Gypsy, RLG_Egug_AY368673-1, complete element	yes
1BS.tit_01/1BS.tit_01.fas.TREP.isbp:F1ADE5F02HD8B8_1	CGGAACTGATATGCAAACGA	59.688	ATGGGCTGTCTTCCATGTGT	60.395	CGGAACTGATATGCAAACGAGATCTGACGGCTAAAATTATTGAGGCGTTGAAAGAGCTTGCTTTAGGCTCAGTTTTACTGTCCTTAATTAGCACAATTAATATTTGTAAGTGCATCAAGTGCCCCTTTGATGGTTTTGGAGTATTGAAGACAAATAGGTTGAGGGACTAATGTGTTGTGAGTGTACACAGGAGTTATAGTTCCTGAAGATTTGGTTTAACACATGGAAGACAGCCCAT	238	39.50	LowCopyDNA__copia	high	223	.	.	TREP3153 Retrotransposon, LTR, Copia, RLC_Maximus_consensus-1, consensus sequence	yes
1BS.tit_01/1BS.tit_01.fas.TREP.isbp:F1ADE5F02JETRV_1	TGTCTTGGATTTGTCTAGATACGG	59.561	CCCTGTGAACCGTCAAAACT	60.005	TGTCTTGGATTTGTCTAGATACGGATGTATCTACACTCATTTTAGTGCTAGATACCTCCGTATCTAGACAAATCTAAGACAAGTAATTCGGAACGGAGGGAGTAGATATGAAGAAGGGATGTCAATGTTAGAGGATCCGGTTCCAGAAAGGACCGTCTCGGTGTCTCCGTNCAGGTGGGGATTTTANACTCTACTAACTCGAAATTATGACGCGCGAAGCAAGTTTTGACGGTTCACAGGG	241	44.35	Unknown__LowCopyDNA	high	105	TREP3096 DNA transposon, TIR, Mariner, DTT_Pan_42j2-5, complete element	yes	.	.
1BS.tit_01/1BS.tit_01.fas.TREP.isbp:F1ADE5F02JISP7_1	GAATATTCTTTGGGCTCCCC	59.740	TGCAAGCTGTCCTTGACTTC	59.165	GAATATTCTTTGGGCTCCCCTTGTGTCGAATCAATAAATTTGGGTTGAATACTCTACCCTCGAAAACTGTTGCGATCCCCTATACTTGTGGGTTATCAGTGAGACTGCGCAGCGTATAGCCCGCACGCTTCCCGGTGAGCCTGCGAAGTCAAGGACAGCTTGCA	164	50.00	gypsy__gypsy	high	344,286,352	TREP3269 Retrotransposon, LTR, Gypsy, RLG_WHAM_consensus-1, consensus sequence	yes	TREP3167 Retrotransposon, LTR, Gypsy, RLG_BAGY2_M801L24-3, complete element	no
1BS.tit_01/1BS.tit_01.fas.TREP.isbp:F1ADE5F02GCUGQ_1	CCCCATATATTGCAAACACCA	60.442	TTGGACCCAAAATACAAGGG	59.657	CCCCATATATTGCAAACACCAAACTGTAAGTAATACAACTTACTGAGTAACCATTCTTTTTATTGCTGATGGGGTTATTGAGTACTACCTTCATCCGGGTTTATTAGGCCCCCTTGTATTTTGGGTCCAA	130	39.23	LowCopyDNA__Unknown	high	132	.	.	TREP3452 DNA transposon, TIR, Mariner, DTT_Polyphemus_consensus-1, consensus sequence	yes
1BS.tit_01/1BS.tit_01.fas.TREP.isbp:F1ADE5F02GAYHG_3	CGCCTACTACGTGTTTTGGG	60.546	GAAAATTTTGAGTCGAGCCC	58.765	CGCCTACTACGTGTTTTGGGATTATTTGGTTTTCGTAAGATGACTTACACACCTAGCTATTAGAGTACCACTACCTCCCTTCTAGTTTAAAGGGCTCGACTCAAAATTTTC	111	40.54	Unknown__LowCopyDNA	high	422	TREP3513 DNA transposon, TIR, Mariner, DTT_Mercia_DQ885768-1, complete element, putative Stowaway Mother element	yes	.	.
1BS.tit_01/1BS.tit_01.fas.TREP.isbp:F1ADE5F02JICZ0_2	ATGCGTTGAAAACCCTGAAC	59.978	CTGTCCCCTTAAATGCAGGA	60.066	ATGCGTTGAAAACCCTGAACCGTGTTCATCAGTGAATTTCTAACGTCGAAGTCTTTGAAACTACTCCCTCCATCCCTTAATATAAAACGTTTTTGCAGTTCAATTTAAACTACAAAAAACGTCCTGCATTTAAGGGGACAG	141	38.30	Mutator__Unknown	high	287.286	TREP3068 DNA transposon, TIR, Mutator, DTM_Remus_DQ767615-1, complete element	no	TREP3076 DNA transposon, TIR, Mariner, DTT_Athos_42j2-14, complete element	yes
1BS.tit_01/1BS.tit_01.fas.TREP.isbp:F1ADE5F02JICZ0_3	AAACGTTTTTGCAGTTCAATTT	57.924	TAAATCTTCATCTTTCTTTAACCCC	58.296	AAACGTTTTTGCAGTTCAATTTAAACTACAAAAAACGTCCTGCATTTAAGGGGACAGAGGAAGTAGTTCCACATAGGGGTTAAAGAAAGATGAAGATTTA	100	35.00	Unknown__LowCopyDNA	high	373	TREP3076 DNA transposon, TIR, Mariner, DTT_Athos_42j2-14, complete element	yes	.	.
1BS.tit_01/1BS.tit_01.fas.TREP.isbp:F1ADE5F02GH4DU_1	CTCCTCCCTTTTGCCCTACT	59.707	TATGAACACGCCACCGTTTA	59.992	CTCCTCCCTTTTGCCCTACTAAGTGTGGCTTCGGCGTGTGGCTCTGACTGCCCGTGCACAAGTAAAGGGGTACAAAGGAGTGCCCCTACTTTAGTACACCGACAGTTGGCATGCTTGGAAAATGTGGATGTGCTATAGGTTGTGCTTGTTGTCTCCGTGCGTCATGCCATGCCTAGGTTTATGTGCAATATTGCTGGGTGGCAAGAAACAGGTGAGGAAATGGCGTTAAACGGTGGCGTGTTCATA	246	50.81	gypsy__LowCopyDNA	high	147,148,148	TREP3457 Retrotransposon, LTR, Gypsy, RLG_Danae_consensus-1, consensus sequence	yes	.	.
1BS.tit_01/1BS.tit_01.fas.TREP.isbp:F1ADE5F02IOMDN_1	CAACTGGTGCGCCATTAGTA	59.752	ATGATTCGACACAAGGGGAG	59.927	CAACTGGTGCGCCATTAGTATATAGTAGTGGCACACTACTTCCATGGTGCACCATTACTATCATACTACTTTTCTACTAAATACTTTGCTGCAGATACTAAGTTATCCAAGTGTGGTTGAATTGACAACTCAACTGCTAATACTTAAGAATATTCTTTGGCTCCCCTTGTGTCGAATCAT	180	38.33	CACTA__gypsy	high	84,46,62	TREP1241 DNA transposon, TIR, CACTA, DTC_TAT2_231A16-1, complete element	yes	TREP3267 Retrotransposon, LTR, Gypsy, RLG_WHAM_59e04-2, complete element	no
1BS.tit_01/1BS.tit_01.fas.TREP.isbp:F1ADE5F02GP063_1	GGTTCATAGTGAAATATCTGCAAAG	58.360	ATGTCTGGCAAGAAAATGGG	59.933	GGTTCATAGTGAAATATCTGCAAAGACTTATATTTAGGAACGAAGGGAGTAGTTTACAAAGGAATACATAATTACAATTAGCGTGCGTCCAATGTAATGGGTTGATTAGAAGATATTGATGAGGTCACTTGATGCAGTAACTATTAGTAGAGACGTGCATCTTCGCTCGTGCGCCGCCGGAGGTCCCATTTTCTTGCCAGACAT	204	41.18	MITE__LowCopyDNA	high	51	TREP218 DNA transposon, TIR, Mariner, DTT_Thalos_AF338431-1, Stowaway MITE, complete element	yes	.	.
1BS.tit_01/1BS.tit_01.fas.TREP.isbp:F1ADE5F02HO9JA_2	GGTGGTTTTGATGTTGAGGG	60.210	CGGATTTTGAGAACACTTGATG	59.609	GGTGGTTTTGATGTTGAGGGACGATTTCTAAAACTATCGGAAGAGTTGAGGGACGAAAAGTATACTTATCCCACGCAAGACATACATCAAGTGTTCTCAAAATCCG	106	41.51	Mutator__gypsy	high	288.283	TREP2202 DNA transposon, TIR, Mutator, DTM_Argo_464G14-1, complete element (9 bp TSD)	yes	TREP807 Retrotransposon, LTR, Gypsy, RLG_Sabrina_AY146588-1, fragment of 3prime region	no
1BS.tit_01/1BS.tit_01.fas.TREP.isbp:F1ADE5F02GVZSP_1	AACCCACTGAAACATCTGGC	59.973	CGAAGCAAAATGAGTGAATCT	57.108	AACCCACTGAAACATCTGGCGTAAGCCCAATCGGCCTGGCCCAATAGTCGCCAGTCCTCTTCTGCTGCTATATACTCCCTCTGTTTTCAAATATTTGTCTTCCTAGACATTTCAAATGGACTATAATATACGGATGTATGTAGACATATTTTAGAATGTAGATTCACTCATTTTGCTTCG	180	40.56	LowCopyDNA__Unknown	high	131	.	.	TREP3101 DNA transposon, TIR, Mariner, DTT_Thalos_103H9-1, complete element	yes
1BS.tit_01/1BS.tit_01.fas.TREP.isbp:F1ADE5F02GVZSP_2	AGATTCACTCATTTTGCTTCG	57.108	GATTGGGCGTGTGCTAGTTT	60.140	AGATTCACTCATTTTGCTTCGTATGTAGTCATTTGTTGAAATCTCTAGAAAGATAAATATTTGGAAAAGGAGGGAGTATATGCACACGTCCAATAGACTAAAAAAACTAGCACACGCCCAATC	123	35.77	Unknown__LowCopyDNA	high	295	TREP3101 DNA transposon, TIR, Mariner, DTT_Thalos_103H9-1, complete element	yes	.	.
1BS.tit_01/1BS.tit_01.fas.TREP.isbp:F1ADE5F02I8UIF_1	GTCGGGTTGCGAGTATTTGT	60.000	TCCCAAGAGGAAGGGATGAT	60.791	GTCGGGTTGCGAGTATTTGTTATTGGTGTGCAGTTGTTGTTTATGTGGTGTGAGGAGGTTCTCCTACTGGTTCAATAACCTTGGTCTCATCACTAAGGGAAATACCTACCGTCGCTATACTACATCATCCCTTCGTCTTTGGGAAATACCTACCGTCGCTATACTACATCATCCCTTCCTCTTGGGA	187	45.45	gypsy__gypsy	high	396.388	TREP3173 Retrotransposon, LTR, Gypsy, RLG_Derami_AY368673-1, complete element	yes	TREP3173 Retrotransposon, LTR, Gypsy, RLG_Derami_AY368673-1, complete element	no
1BS.tit_01/1BS.tit_01.fas.TREP.isbp:F1ADE5F02FSTER_1	GGTAGTTCTGCTGAAACAGCG	60.067	GCCTTGACACGTGGGAGATA	61.067	GGTAGTTCTGCTGAAACAGCGTCTGTCTAGGGTTAGTTCATTCAAATCATGCAAATTAGAGTCCAAACAAGAAGCGTTAGGAAAGTAGATATGTGTTACACCCACGATGTAGCTATATCTCCCACGTGTCAAGGC	135	42.96	gypsy__LowCopyDNA	high	114	TREP3265 Retrotransposon, LTR, Gypsy, RLG_WHAM_10k23-5, complete element	yes	.	.
1BS.tit_01/1BS.tit_01.fas.TREP.isbp:F1ADE5F02FYUZX_1	CTGACACACTTGGCAACAGC	60.510	TCACTTGCGACATTGCTTTC	59.995	CTGACACACTTGGCAACAGCGGACATACTTGTAACGCCCTCGATGCGGCTATATCTCCCACGTGTCGAAGCACGACTTAGAGGCATAACCGCATTGAAAGCAATGTCGCAAGTGA	115	51.30	LowCopyDNA__gypsy	high	122	.	.	TREP3257 Retrotransposon, LTR, Gypsy, RLG_Sumaya_59e04-1, complete element	yes
1BS.tit_01/1BS.tit_01.fas.TREP.isbp:F1ADE5F02HMEV9_1	TCAGTTTGTTTCGTATGTAGTCCC	59.475	TTTTGCCACCTACCCACCTA	60.357	TCAGTTTGTTTCGTATGTAGTCCCTTATTGAAATCTCTAAAAAGACTTATATTTAGGAACGGAGGGAGTATAAAACATCTTCAACTTAGCATCCTGATGTACCGTTTCTAGTGGTTAGTGAAAAGTTCATGTTCTTTTATTTCTTTATAGGTGGGTAGGTGGCAAAA	167	34.73	MITE__LowCopyDNA	high	89.1	TREP3107 DNA transposon, TIR, Mariner, DTT_Thalos_consensus-1, Stowaway MITE, consensus sequence	yes	.	.
1BS.tit_01/1BS.tit_01.fas.TREP.isbp:F1ADE5F02FSJ5P_1	TGACTTGAAAACAGTCTCTAAAATATG	57.411	TCCAATTGTTTCACCAAAAGC	59.967	TGACTTGAAAACAGTCTCTAAAATATGTTATATTGTTTAGAGAGGGAGTATTTGTTGACATAATTTTGTCTTTGGAGAACTATATTTCAATTTGGTGAAATAATTTTATATTTGGTGTATTATACTTGAAATGGGTGAGCTAATGAATTAGCGAACTACTTTTATAATTGCTTTTGGTGAAACAATTGGA	190	27.89	MITE__LowCopyDNA	high	119	TREP217 DNA transposon, TIR, Mariner, DTT_Athos_AF326781-1, Stowaway MITE, complete element (2 bp TSD)	yes	.	.
1BS.tit_01/1BS.tit_01.fas.TREP.isbp:F1ADE5F02FVGO2_1	TCGTAGCGCTGCAGTTAAAA	59.787	TGGAATTATTTGGTTTTCATAAGATG	59.575	TCGTAGCGCTGCAGTTAAAATGATAATGGCAAGTCAAATCACAGGGGCCCACCTGTCCAGCAGTAACTCGCTATCAAATCACATAGCCCTACGTTTGCAGCAGCCTACTCCCTCGTCTTCTCGCGTCTCTGTCGAACTGACTAGGCGGTACTACCTCGCCTACCGTGCAGGAAAAGCCCCGCCCTCGACTTTTAAATACAACTACTCCCTTCGTCTAGGTGAGTAAGTCATCTTATGAAAACCAAATAATTCCA	254	48.82	CACTA__Unknown	high	216.221	TREP765 DNA transposon, TIR, CACTA, DTC_Jorge_AF326781-1, complete element, (3 bp TSD)	no	TREP3513 DNA transposon, TIR, Mariner, DTT_Mercia_DQ885768-1, complete element, putative Stowaway Mother element	yes
1BS.tit_01/1BS.tit_01.fas.TREP.isbp:F1ADE5F02FRNPF_1	TTTAGGAAGTTTGACTTCGATCA	58.064	AAAACAACCCCCTACCAAGC	60.221	TTTAGGAAGTTTGACTTCGATCAAACCTAATATGCAGAGTTTACTAGTACTACTCGCTAGTTGCTTAGCCGAATCACCAACACGCCACACGGGGAGTTCAGTGTCACAAAATTTTGAGGTCGGCGGAAAAATCTCCCGCGACCCTGATTCGAGCAGTGGGAAGTTACCATCATGGCCTTCGGAACAGGCCAACGGATGACGCTTGGTAGGGGGTTGTTTT	220	48.64	MITE__LowCopyDNA	high	77	TREP2034 DNA transposon, TIR, Mariner, DTT_Stolos_AY853252-1, Stowaway MITE, complete element (2 bp TSD)	yes	.	.
1BS.tit_01/1BS.tit_01.fas.TREP.isbp:F1ADE5F02FW8E9_1	TATGGAGCCACACAGGTGAA	60.112	TTGTCGCTCAAACGGATGTA	60.257	TATGGAGCCACACAGGTGAATTCTGTAACTTCTGAAGACAGCTACCAGGGTCCAGTCCTTAGAATTCACATGGTATGAAAAGATGGTACTTGTCGCTTAAACGGATGTAACTATACGTATTTCAATGCTAAATACATCCGTTTGAGCGACAA	152	40.79	LowCopyDNA__MITE	high	82.96	.	.	TREP1041 DNA transposon, TIR, Mariner, DTT_Icarus_AV912559-1, Stowaway MITE, complete element	yes
1BS.tit_01/1BS.tit_01.fas.TREP.isbp:F1ADE5F02FW8E9_2	AAATACATCCGTTTGAGCGA	58.241	TTTTTGCCCGTTTTCCATTA	60.287	AAATACATCCGTTTGAGCGACAAGTAATATCTATATGTAATTCGAAAAAAAAACAGTAAAGATTTGCTTCATCGATTAATTAAGAAGAAGAGAATTGTCCAGTTAATTAATGGAAAACGGGCAAAAA	127	29.13	MITE__Unknown	high	169,166,201	TREP1041 DNA transposon, TIR, Mariner, DTT_Icarus_AV912559-1, Stowaway MITE, complete element	yes	TREP1169 DNA transposon, TIR, HAT, DXX_George_AF521177-1, putative, fragment	no
1BS.tit_01/1BS.tit_01.fas.TREP.isbp:F1ADE5F02G5H0T_2	TTCAAGCGATACATCTTTACTGTTG	59.747	TTGAGCCTCATTTGTTCGTG	59.840	TTCAAGCGATACATCTTTACTGTTGTAGATGTTAATATTTCTTAAGAAAGAATTTGGTCAAACATTTTTCTTAGTTAGACTTCAGGCAAGTTATATATGCAGAGTAAAAGGATAATCTCTCCGTACCAGTGCATTGCCTCATATATTAACTCAAGTACTAGGCACGAACAAATGAGGCTCAA	182	34.07	MITE__LowCopyDNA	high	172	TREP2034 DNA transposon, TIR, Mariner, DTT_Stolos_AY853252-1, Stowaway MITE, complete element (2 bp TSD)	yes	.	.
1BS.tit_01/1BS.tit_01.fas.TREP.isbp:F1ADE5F02HL5UJ_1	TGAAGACAGTGATTGCAGGC	59.992	TGGACTACATACGGAGACAAATG	59.031	TGAAGACAGTGATTGCAGGCTTGCCGTGTAGCCCATGCTTGGACAGATTGTGGACAGATTGTGAACCATTTCTGAGACCTGACTAGAGCCTGACTCAGAAAAGTCACAATCCTTCTTGCACAGGATGCTAAACAATACAATCCGAGCAGAGGAACCTCTTAGAAATTTTATACGAACTACATACAGATATGTATAGACATACTTTAGTAGTGTAGATTCACTCATTTGTCTCCGTATGTAGTCCA	245	41.63	LowCopyDNA__MITE	high	182	.	.	TREP967 DNA transposon, TIR, Mariner, DTT_Thalos_BJ273584-1, Stowaway MITE, complete element	yes
1BS.tit_01/1BS.tit_01.fas.TREP.isbp:F1ADE5F02HL5UJ_2	AGATTCACTCATTTGTCTCCGT	57.788	CAAATGATTCGGCATATGAGT	57.589	AGATTCACTCATTTGTCTCCGTATGTAGTCCATATTAAAATTTACTAAGTAGGTCTTATATTTAGTAAATAGGAGGGAATACAAACAAAATTACTCATATGCCGAATCATTTG	113	30.09	MITE__LowCopyDNA	high	321	TREP967 DNA transposon, TIR, Mariner, DTT_Thalos_BJ273584-1, Stowaway MITE, complete element	yes	.	.
1BS.tit_01/1BS.tit_01.fas.TREP.isbp:F1ADE5F02G7U08_1	TGAAAACGCGACCTACTGTG	59.904	TGGCCCTTAAAGATCGTGAG	60.206	TGAAAACGCGACCTACTGTGACAAACACGTATCATCACGGAAGTGTATTTTTGTAGTGTAAGCCGCAGCGGCAGAGCTCGCCGCCAAGCTCACGACCGACCAAAACGCAGCCTCGGTTTGACACAAAAGAGTAGAAATCATGATTCGCTTACATGAGAGGCTCCCCCTCCCAAAAAATAGCCCTCACGATCTTTAAGGGCCA	202	50.00	CACTA__LowCopyDNA	high	68	TREP765 DNA transposon, TIR, CACTA, DTC_Jorge_AF326781-1, complete element, (3 bp TSD)	yes	.	.
1BS.tit_01/1BS.tit_01.fas.TREP.isbp:F1ADE5F02F2XGL_2	CTTTGGAAACGAGCATGTTG	59.317	GTTGCCAAATCTCATGCGT	59.670	CTTTGGAAACGAGCATGTTGTAACGTGTACCCAAAAAAGACATTTGCACCTCAACACGCACAACACACACACAAACACCATTTAGACTAGAGTAAGGTACACGTGCATTGCACGCATGAGATTTGGCAAC	130	43.85	CACTA__Mutator	high	325.316	TREP765 DNA transposon, TIR, CACTA, DTC_Jorge_AF326781-1, complete element, (3 bp TSD)	no	TREP232 DNA transposon, TIR, Mutator, DTM_Deimos_AF326781-1, complete element, (9 bp TSD)	yes
1BS.tit_01/1BS.tit_01.fas.TREP.isbp:F1ADE5F02JS8NY_1	TTCGGGATAGCAAGGCATAG	60.188	AAGTATTTTCGGACGGAGGG	60.312	TTCGGGATAGCAAGGCATAGGTTGTGAAGGCGCGAGTTTTGGGAGCACGATATCTGAATTTTTGGGATAACAAGGCGCGGGTTGAATTTTAGGGACAAGCCTAACATGTAATATTGTACGTACCAAATCAATTTGTAGTTCCCTCAATGAAAAAAGGAAAAAAATAGGAATCTACTCATACCAACATTTTAGTACATCAAATGTACTATTATTTGGAATCATCATCAAGTGTATTCAAAATTTTGAATTCGATTTCACATAGTACACATAGTTCATACTCCCTCCGTCCGAAAATACTT	299	36.12	CACTA__MITE	high	163,187,353	TREP765 DNA transposon, TIR, CACTA, DTC_Jorge_AF326781-1, complete element, (3 bp TSD)	no	TREP1079 DNA transposon, TIR, Mariner, DTT_Icarus_BJ276129-1, Stowaway MITE, complete element	yes
1BS.tit_01/1BS.tit_01.fas.TREP.isbp:F1ADE5F02G1KPD_1	TTGCATGAGACCTCACTCCC	61.230	TTGATTGGGTGTTGTTGAATG	59.282	TTGCATGAGACCTCACTCCCCTTACAATATACTCCCTCCTATCCTTTCTAGTTTACATATAAGTTTTATGTCTAGTCAAAGTATCTCTACTTTGATAAAAAGTATTACATTCAACAACACCCAATCAA	128	33.59	LowCopyDNA__MITE	high	111	.	.	TREP2034 DNA transposon, TIR, Mariner, DTT_Stolos_AY853252-1, Stowaway MITE, complete element (2 bp TSD)	yes
1BS.tit_01/1BS.tit_01.fas.TREP.isbp:F1ADE5F02GTU35_2	TAGTCCCTGGAACCAAGCAG	60.246	GGGGTAAATATAATAGCATGGAACA	59.458	TAGTCCCTGGAACCAAGCAGGTAGGGACTAGGGAGTTTTTAACCAAATAGGGCCTTAGATTAACAACAGCTAATGAGTTGCATGGGACAGTGGACTGATACATCTCAAACGTATCTATAATTTTGATTGTTCCATGCTATTATATTTACCCC	152	40.13	LowCopyDNA__gypsy	high	333	.	.	TREP3245 Retrotransposon, LTR, Gypsy, RLG_Sabrina_B_AY368673-1, complete element, non-autonomous	yes
1BS.tit_01/1BS.tit_01.fas.TREP.isbp:F1ADE5F02HR3B8_1	ATCACCACGTTTGCAGCAG	60.890	CATTGTGAAAGTGCATACTTTTTG	58.787	ATCACCACGTTTGCAGCAGTTTCACATGTACTCCCTCTGGTCCTTTCTAGTCTGCATACAAGTTTTGTCTGCAGTCAAAGTATCTCTACTTTGACCAATCTTATACAAAAAGTATGCACTTTCACAATG	129	39.53	LowCopyDNA__MITE	high	68	.	.	TREP2034 DNA transposon, TIR, Mariner, DTT_Stolos_AY853252-1, Stowaway MITE, complete element (2 bp TSD)	yes
1BS.tit_01/1BS.tit_01.fas.TREP.isbp:F1ADE5F02HK9G5_2	TGAATGTACTCTTCTTCCCAATACA	59.110	CTCCCTCCGTTCCAAAATAC	58.503	TGAATGTACTCTTCTTCCCAATACAAAACATGCATCCATTCTACTCCCTCTGTTGCACAATACATGCCTTCTATTTGTCAAAATATATATGTATCTAGACATGTTTTAGTATATAGGTACATCCATTTTTGGACAAATGGAAGTCAAGTATTTTGGAACGGAGGGAG	167	35.33	LowCopyDNA__Unknown	high	58	.	.	TREP3099 DNA transposon, TIR, Mariner, DTT_Pan_M801L24-1, complete element	yes
1BS.tit_01/1BS.tit_01.fas.TREP.isbp:F1ADE5F02GWQ2F_2	TGGTGAGGAATAAACCAGGA	57.992	CCAGCTTTTCCCACAAGATT	59.170	TGGTGAGGAATAAACCAGGACGGAGTAGTAGTTTAGAAGCCCAAATAAATGAGTGAGGCGCCTTATTGTTACTCTCCACTTTGACTAATCTTGTGGGAAAAGCTGG	106	43.40	MITE__LowCopyDNA	high	216	TREP2215 DNA transposon, TIR, Mariner, DTT_Polyphemus_464G14-2, Stowaway MITE, complete element (2 bp TSD)	yes	.	.
1BS.tit_01/1BS.tit_01.fas.TREP.isbp:F1ADE5F02IHSSS_1	GTGCTCTAAACGCTCTTATATTAGTTT	57.352	TGGAGCAAAATAGGTGAATCTACA	60.023	GTGCTCTAAACGCTCTTATATTAGTTTACGGAGGGAGTATAAGTCTTCCTAGAAATTTCAATATGAACTACATACGGATGTATATAGACGTATTTTAGAGTGTAGATTCACCTATTTTGCTCCA	124	34.68	MITE__MITE	high	109.106	TREP3081 DNA transposon, TIR, Mariner, DTT_Athos_consensus-1, Stowaway MITE, consensus sequence	yes	TREP3107 DNA transposon, TIR, Mariner, DTT_Thalos_consensus-1, Stowaway MITE, consensus sequence	yes
1BS.tit_01/1BS.tit_01.fas.TREP.isbp:F1ADE5F02IHSSS_2	TGTAGATTCACCTATTTTGCTCCA	60.023	CAAAGACTGAAAATAAATGGCG	58.806	TGTAGATTCACCTATTTTGCTCCATATGTAGTCCATATTGGAATCTCTAAAAGGACTTATATTTAGGTACTGAGGGAGTATATGTTAGATCGCCATTTATTTTCAGTCTTTG	112	33.93	MITE__LowCopyDNA	high	250	TREP3107 DNA transposon, TIR, Mariner, DTT_Thalos_consensus-1, Stowaway MITE, consensus sequence	yes	.	.
1BS.tit_01/1BS.tit_01.fas.TREP.isbp:F1ADE5F02JXHTJ_2	GATGCATGTTGGTCGTTGAC	59.975	AAAACGTCGTGTCCCTTGTC	60.012	GATGCATGTTGGTCGTTGACCACGCCACGCCGAGAGCACCAGGGCAATGGACGATTCTATCTCCAGTGACCGTATGATGTCCATCCAACGGCCGTTGTCGGTGTCAAAACCGGCGGATCTCGGGTAGGGGTCCCGAACTGTGCGTCTAGGCGGATGGTAACAGGAGACAAGGGACACGACGTTTT	185	57.30	CACTA__gypsy	high	172,216,215	TREP1322 DNA transposon, TIR, CACTA, DTC_Jorge_AF459088-1, fragment	no	TREP3180 Retrotransposon, LTR, Gypsy, RLG_Fatima_10k23-6, complete element	yes
1BS.tit_01/1BS.tit_01.fas.TREP.isbp:F1ADE5F02FPGD5_1	AAAGATGAATAATATGAGGCAACC	57.731	GGATCTTACTTTGCCGTCCA	60.074	AAAGATGAATAATATGAGGCAACCTCAATTATATTTTTTAGTTTTCTTTTATAGACTAAACTAGTCATAAAACAAGAAAAATAAAAGATTCAATTGCAAGATCTAAAGATATATCCGGCAACGGCATGACACTACAGGAATCAGCTACTTTGCCGTCTGCCAAGGAGGACGGCAAAGGCATGAACGTCAGACGGCAAAGGTCTTTGCCGTTCGCCGCGGACGGCAAACATGGACGGCAAAGTAAGATCC	249	40.96	gypsy__CACTA	high	132.144	TREP3248 Retrotransposon, LTR, Gypsy, RLG_Sabrina_C_AY494981-4, complete element, non-autonomous	no	TREP773 DNA transposon, TIR, CACTA, DTC_Balduin_AY146588-1, complete element, (3 bp TSD)	yes
1BS.tit_01/1BS.tit_01.fas.TREP.isbp:F1ADE5F02IB49B_1	GAAAACGACATGTGTGTGGC	60.016	TACTCCCTCCGTCCCATACT	58.472	GAAAACGACATGTGTGTGGCGTGCAGCTTAAACTACTTCTCCCTCCATTCCATAATATATGAGCATTTTTGACACTACGATTAACGCTCTTATAGTATGGGACGGAGGGAGTA	113	42.48	LowCopyDNA__MITE	high	110	.	.	TREP942 DNA transposon, TIR, Mariner, DTT_Athos_BQ170773-1, Stowaway MITE, complete element	yes
1BS.tit_01/1BS.tit_01.fas.TREP.isbp:F1ADE5F02ICZCW_1	CATCCGTATGTGGTTGTCCA	60.240	GACCGACTCAAATGGCTGAT	60.081	CATCCGTATGTGGTTGTCCATTTGAAATCTCTAAAAAGACAAATATTTAGGAATGGAGGGAGTATATGGGAATTATGCAATGCCATCTTCTTTAGCCAGGCATCATATACGTGAATCATGCAATGCCATCCTGTTTAGCCAGTCATTGTATATGTGAATTGTATCGTGCCATATTTTTTTCCATAATGTGTTCCATTTGTCAACAATTTTTATACATTCATCTACTCTTCCTGTGCATCAGCCATTTGAGTCGGTC	256	37.11	Unknown__CACTA	high	128.128	TREP3104 DNA transposon, TIR, Mariner, DTT_Thalos_42j2-9, complete element	yes	TREP3026 DNA transposon, TIR, CACTA, DTC_Jorge_59e04-1, complete element	no
1BS.tit_01/1BS.tit_01.fas.TREP.isbp:F1ADE5F02HCURK_1	GATGATATGCTGTGGGGGTT	59.635	GGTCATCACCTCAAAAGGGA	59.903	GATGATATGCTGTGGGGGTTTCCCCTACAGTTCCCAGTCAAAATAATAATCTAAATTTTATATGTTAAGATTAGGTGCTAATGTACTTAATGATCTATGTAATTAGGTAAAATAGTTCATCTTAGTAGCAAACAAGGAGGAGATGACGTGATTGAAGAAATTGAGTTTTCATCTTCGCTGTCCCTTTTGAGGTGATGACC	200	35.50	LINE__LowCopyDNA	high	52	TREP256 Retrotransposon, LINE, unknown, RIX_Miuse_115G1-1, complete element	yes	.	.
1BS.tit_01/1BS.tit_01.fas.TREP.isbp:F1ADE5F02JQE2K_2	TTGATGAACGAGGCAGTGAG	59.984	GGGCTAAGCAACCATCACTT	59.198	TTGATGAACGAGGCAGTGAGGGGAACGAGGACGGAAATTTTAATGCATTGCACCAGTGTTTTGGGAATATTTGATTTTCGTAAGGTGACTTACACACCTAGACAGAGGGGATTTAATACTTACTGTGGGAAAGATGAAGTGATGGTTGCTTAGCCC	156	42.95	Unknown__LowCopyDNA	high	344	TREP3513 DNA transposon, TIR, Mariner, DTT_Mercia_DQ885768-1, complete element, putative Stowaway Mother element	yes	.	.
1BS.tit_01/1BS.tit_01.fas.TREP.isbp:F1ADE5F02IP1Z6_1	CCTTTCGGGTGAAATTGTTG	60.336	TGCAATATAAAATATCCAAGGTTGA	58.905	CCTTTCGGGTGAAATTGTTGTAGACATGGTAAGTGTGAGAGTTTGAGCCATAACCTAGTAGGAAACCTTCATGAGATTTAGGATCAAATTTTGAACGACGATGCTTATAAAGAATGTAGCACTTTGAGCCGAATACTTAAAATTATCCAACTTGGGTTTGTTACCGGTGAGAAGCTCGTTGATACGTCTCCAACGTATCTATAATTTTTGATTGTTCCATGCTATTATATTATCAACCTTGGATATTTTATATTGCA	257	35.80	copia__gypsy	high	422.423	TREP2229 Retrotransposon, LTR, Copia, RLC_Barbara_210J24-3, complete element	no	TREP3247 Retrotransposon, LTR, Gypsy, RLG_Sabrina_C_231A16-1, complete element, non-autonomous	yes
1BS.tit_01/1BS.tit_01.fas.TREP.isbp:F1ADE5F02GUI95_1	GGGAGGCCCGTTAGAGATAG	60.053	TGACCAGGTATATGTGGAGAGAAA	59.892	GGGAGGCCCGTTAGAGATAGTAGAGAGAGAGAAAGAGCTACTCCCTCCGTTTGATAATGTAGTGCCTATATTTTTTAAAGTCAAACTTTTGAAACTTTGACCAAGTTTATAAATAAATTACTTATATCTACAATACCAAAGATAAATGATAGTATGAAGTAAGTACATGTTGTGATGAATCTAATGATCGTACCATATGTAAATGTTTCTCTCCACATATACCTGGTCA	229	33.19	CACTA__MITE	high	50,50,151,50,199	TREP3010 DNA transposon, TIR, CACTA, DTC_Caspar_42j2-1, fragment	no	TREP2290 DNA transposon, TIR, Mariner, DTT_Jason_103H9-1, Stowaway MITE, complete element	yes
1BS.tit_01/1BS.tit_01.fas.TREP.isbp:F1ADE5F02FTIYE_1	TGCAATTAGGCATGAAACAAA	59.203	AGAGGGAGGTCAAGGTGGAT	59.929	TGCAATTAGGCATGAAACAAAAGATGTGAAGTACTTTTGTTCTGTATAGCATAAACAAAATTATGGCATAACTTTTATCAGAAATCACCTCAAATAAATACAGATATGCAATATTCGTGATCATATCCAAGGTAGCCATGTCCTCGTACAAAGATGAAACACAAGTTGATATGGAGGCATCCACAAGTGGAACACATCCAGACGAAGTAAATGAGGAAGTGTAATAAGATGATCCACCTTGACCTCCCTCT	251	36.65	gypsy__copia	high	199.194	TREP3338 Retrotransposon, LTR, Gypsy, RLG_Quinta_10k23-1, complete element, non-autonomous	yes	TREP2254 Retrotransposon, LTR, Copia, RLC_unnamed_509D2-2,	no
1BS.tit_01/1BS.tit_01.fas.TREP.isbp:F1ADE5F02HKS87_1	TCTAGAATTCCGCGAGGC	59.053	ACTTTTCCGTTGCCACTGTT	59.639	TCTAGAATTCCGCGAGGCGGCCACGAGGTAGGAGGGCGCACCTGATAACCCACAAGTATAGGGGATCGCAACAGTTTCGAGGGTAGAGTATTCAACCCAAATTTATTGATTTGACACAAGGGGAGCCAAAGAATATTCTCAAGTATTAGCAGTTGAGTTGTCAATTCACCACACCTGGATAACTTAGTATCTGCAACAAAGTATTTAGTAGCAAAGTAATATGGAAGTAACAGTAACGGTGGCAAAAGTAACAGTAGCAGTATTGTAGTGATTGTAACAGTGGCAACGGAAAAGT	295	42.37	LowCopyDNA__gypsy	high	43	.	.	TREP3269 Retrotransposon, LTR, Gypsy, RLG_WHAM_consensus-1, consensus sequence	yes
1BS.tit_01/1BS.tit_01.fas.TREP.isbp:F1ADE5F02JS5G1_1	TTCTTGCATGCATGTAGCGT	60.432	CGCTCCATACCAATCGTTCT	60.096	TTCTTGCATGCATGTAGCGTATTAATTATCCCAGTAAACAAAAGAAAGCAAGCTTGCATTAATTTTACCTTGGTACATGTAATCTGAGTTTGTGGCCTTGTATATAAAAATGGAGGGAGTAAGTAGTTTTTAGAACGATTGGTATGGAGCG	151	35.76	MITE__LowCopyDNA	high	190	TREP1612 DNA transposon, TIR, Mariner, DTT_Fortuna_109N23-1, Stowaway MITE, complete element (2 bp TSD)	yes	.	.
1BS.tit_01/1BS.tit_01.fas.TREP.isbp:F1ADE5F02H2C59_1	TGAAAACGCGACCTACTGTG	59.904	TGACGCCTCTGAAGACAATG	59.984	TGAAAACGCGACCTACTGTGACAAACACGTATCATCACGGAAGTGTATTTTTGTAGTGTAAGCCGCAGCGGCAGAGCTCGCCGCCAAGCTCACGACCGACCAAAACGCAGCCTCGGTTTGACACAAAAGAGTAGAAATCATGATTCGCTTACATGAGAGGCTCCCCCTCCCAAAAATGCCCTCACGATCTTTAAGGGCCACGCCCGAGTTTTTTACATACAGGGAGAAGCAGCAAAAGGATCAGGAATCAACCAGAAATGTCACACGCTGCGTCCTCCGCATTGTCTTCAGAGGCGTCA	299	50.50	CACTA__LowCopyDNA	high	68	TREP765 DNA transposon, TIR, CACTA, DTC_Jorge_AF326781-1, complete element, (3 bp TSD)	yes	.	.
1BS.tit_01/1BS.tit_01.fas.TREP.isbp:F1ADE5F02GST01_1	GGAAGCTTGATAGCATTGCC	59.813	TGAATCTACACTCTAAAATACGCCC	59.943	GGAAGCTTGATAGCATTGCCAGAAGCCTCTTCAACATCCGGGTCCATGTGCCATGCACAAAATTATACTCCTTCGTTCCTAAATATTTGTCTTTTTACAAATTTTAAATGGGCGTATTTTAGAGTGTAGATTCA	134	38.06	LowCopyDNA__MITE	high	150	.	.	TREP3107 DNA transposon, TIR, Mariner, DTT_Thalos_consensus-1, Stowaway MITE, consensus sequence	yes
1BS.tit_01/1BS.tit_01.fas.TREP.isbp:F1ADE5F02HQMDI_2	CCCTCCGTTTTTATTAAGTTTGC	60.228	GAACTTTAGGAAGTTTTGACTTTTGG	59.979	CCCTCCGTTTTTATTAAGTTTGCGTATTAGCATTTGTCAATGTCAAGTTTTGTAAACTCTGCATATTAGGTTTGACCAAAAGTCAAAACTTCCTAAAGTTC	101	33.66	MITE__MITE	high	300.295	TREP2034 DNA transposon, TIR, Mariner, DTT_Stolos_AY853252-1, Stowaway MITE, complete element (2 bp TSD)	no	TREP2034 DNA transposon, TIR, Mariner, DTT_Stolos_AY853252-1, Stowaway MITE, complete element (2 bp TSD)	yes
1BS.tit_01/1BS.tit_01.fas.TREP.isbp:F1ADE5F02F7I9K_1	GGCTCGTAGTCGAGTGGAAC	59.874	TGTATTTGAAGCGAACGCAC	59.879	GGCTCGTAGTCGAGTGGAACGTCTCCTCCCACTGAACGTACATCGCTGGAAAATACTGAAATTAACACAAGATAAATGCGAGCACCGGGAATTTAACCTTGGTGGGCTCGAGAAACCGCTGTCCTCTAACCATCCAACCACATGGTGGTTAGCACGACAAAATGTATGTGGTGACCGTGATGAGCTTATTCTGAAGTCCAGTGACCATATCGTGCGTTCGCTTCAAATACA	231	47.62	Unknown__LowCopyDNA	high	165	TREP3350 unknown, unknown, unknown, XXX_unnamed_42j2-3, complete element_unknown	yes	.	.
1BS.tit_01/1BS.tit_01.fas.TREP.isbp:F1ADE5F02FOFZY_2	CCCTCTGTCCCATAATTAAGAGTG	60.242	CTCGTTCCCTTTTGCTATGC	59.845	CCCTCTGTCCCATAATTAAGAGTGTTTTTTTACACTATACTAGTGTAAAAACATTCTTATATTATGGGATGGAGGGAGTAGATGATAGACCAAAATTGCATAGCAAAAGGGAACGAG	117	35.90	MITE__LowCopyDNA	high	293	TREP916 DNA transposon, TIR, Mariner, DTT_Athos_BJ308502-1, Stowaway MITE, complete element	yes	.	.
1BS.tit_01/1BS.tit_01.fas.TREP.isbp:F1ADE5F02GTHLD_1	AAAGCGCCTGCACTACAATC	60.416	AATCCAATCATATACTTTTTGTGACAT	58.360	AAAGCGCCTGCACTACAATCGGCTTCTCACTCATCCTCTTGAAGAAAACCGATGATGAGTGCGGCGGTAGGGTTTGTAGGAGTACTACGGCGTGTGGGGCCACGTCGTAGTTTTAGGTCATCCATTTGACTAACTAAATATGAGTTACTATGTCACAAAAAGTATATGATTGGATT	176	44.32	LowCopyDNA__Unknown	high	111	.	.	TREP3070 DNA transposon, TIR, Mariner, DTT_Aison_AC200839-1, complete element	yes
1BS.tit_01/1BS.tit_01.fas.TREP.isbp:F1ADE5F02GTHLD_3	CCGTGCCTTAGTATTTTGGG	59.469	GCCCCACCTGTCCAGTAGTA	59.989	CCGTGCCTTAGTATTTTGGGATTATTTGGTTTTCGTAAGATGACTTACTCACCTTGACGGAGGGCGTAGTTGTATTTAAAAGTCGAGGGCGGGGCTTTTCCTGCGCAGTAGGTGGGGCAGTTCCGCCTAGTTGGTTCGACAGAGACGCGAGAAGACGAGGGAATAGGCTGCTGCAAACGTAGGGCTGTGTGATTTGACAGCGAGTTACTACTGGACAGGTGGGGC	225	52.00	Unknown__CACTA	high	299.304	TREP3513 DNA transposon, TIR, Mariner, DTT_Mercia_DQ885768-1, complete element, putative Stowaway Mother element	yes	TREP765 DNA transposon, TIR, CACTA, DTC_Jorge_AF326781-1, complete element, (3 bp TSD)	no
1BS.tit_01/1BS.tit_01.fas.TREP.isbp:F1ADE5F02FIHSM_1	ACCAAAATCATTAAGGGGCA	59.273	CGCTGCACCTTCTAACATGA	60.011	ACCAAAATCATTAAGGGGCACTAGATGCACTTACAATACACTCTGCTCTCTTCCAATAATGTTTGGCACTTGTATTCGACCTAAGTTAGTGTGCCATCGTATCTCGTACTACTCCCTCCGTCTAGGTGTATAAGTCATGTTAGAAGGTGCAGCG	154	43.51	copia__Unknown	high	97.17	TREP3151 Retrotransposon, LTR, Copia, RLC_Maximus_42j2-1, complete element	no	TREP3513 DNA transposon, TIR, Mariner, DTT_Mercia_DQ885768-1, complete element, putative Stowaway Mother element	yes
1BS.tit_01/1BS.tit_01.fas.TREP.isbp:F1ADE5F02FJ0VN_1	ACAGAACTTCACGTGCATGG	59.751	TTTAGTGCCGGTTGGAGAAC	60.110	ACAGAACTTCACGTGCATGGCTTTTTATTTTCTTCTTGAAGTGAAGACACAGTTATTGTGAAATGGGATACATTGGAAATTTGAGTTAGAGATGAGTCATGGAAATATGTCCATCCTCCTTGGGCCAGCTGGCGGATTTTGTCCACTAGTGCAGAACCGGCCTTTAGTGCCGATTCGTAACGGCCTTTAGTGCCGGTTCTCCAACCGGCACTAAA	215	45.12	LowCopyDNA__CACTA	high	292	.	.	TREP3009 DNA transposon, TIR, CACTA, DTC_Caspar_42j2-12, complete element	yes
1BS.tit_01/1BS.tit_01.fas.TREP.isbp:F1ADE5F02I22VM_1	ATTCACCCATTTTGCTCCAT	59.249	ATGTGGGGTGCGTATGAGTT	60.263	ATTCACCCATTTTGCTCCATATGTAGTCCATGGTGGAATATATACAAAGACTTGTATTTAGGAACGAAGAGAGTGCAAATTAAAGAAGAACGGAAGAGGAACATGGTAAAGAAGAGCAAGCAGATTTTGGATAATAAAATGTTGGTTGAGCAGTGCCCACACATGATGACTTATAAAATTGGCACCAAGGCATTGAGTGCCATTCTGGATGCAATGAAACTCATACGCACCCCACAT	237	39.66	MITE__CACTA	high	83.175	TREP218 DNA transposon, TIR, Mariner, DTT_Thalos_AF338431-1, Stowaway MITE, complete element	yes	TREP766 DNA transposon, TIR, CACTA, DTC_Jorge_231A16-1, complete element, (3 bp TSD)	no
1BS.tit_01/1BS.tit_01.fas.TREP.isbp:F1ADE5F02GNP69_1	GGTCATTGATCGATGCTGAA	59.610	ACGTTGATGATAAATAACGCTCT	57.097	GGTCATTGATCGATGCTGAAAATTTCATTGGTTATTTTTTAACTAGTACATAAGATGCATTTAAATTTCTTTGCTTTAAACTATTTTTACACACATACCACCAGATATCTATTATATAAGGAGGAAGAATGTACCTGCTGTTATTAAGATATTAACATGTTGAATGGTGCACCCGACCCATATAAATGTCAATTCCGATATTGTACCCTAAGCATACAAAAATACTAATCGATCCAATCTAGTACTCCCTCCGTCCTATAAAATAAGAGCGTTATTTATCATCAACGT	288	32.29	LowCopyDNA__Unknown	high	353	.	.	TREP3078 DNA transposon, TIR, Mariner, DTT_Athos_42j2-2, complete element	yes
1BS.tit_01/1BS.tit_01.fas.TREP.isbp:F1ADE5F02HEOFR_1	TTGAATTTCTGCTACGTTCCC	59.215	CTTATCCGAGCTCTTGGGTG	59.830	TTGAATTTCTGCTACGTTCCCCAACAGCAACTTCCACCTTATGTTGTGCTTGAGTCGCTGGGGTTACCTCTACAGCTAATAGAGTTGCCAAAGCACCCAAGAGCTCGGATAAG	113	47.79	copia__gypsy	high	65.61	TREP1442 Retrotransposon, LTR, Copia, RLC_WIS_AY368673-4, complete element	yes	TREP3202 Retrotransposon, LTR, Gypsy, RLG_Ifis_59e04-1, complete element	no
1BS.tit_01/1BS.tit_01.fas.TREP.isbp:F1ADE5F02FTWF9_1	CTGTTAAGTTGGCAGAGCGA	59.220	TCCCTCCGTCCCATAATGTA	60.148	CTGTTAAGTTGGCAGAGCGATATTTGTAGCATCTTTCATATGGTGTCTACCTTCCATTGCATTGATTCTAATTTGGTGAAATGTCTTCTTCTTAGTTTACACATCATAGTTCTAGTTATCTCTTCCGTCCTGTTTTTCATACTCCCTCCATCCCATAATGTAAGACGTTTTTGACACTACACTAGTGTAAAAAATGTCTTACATTATGGGACGGAGGGA	219	37.44	LowCopyDNA__Unknown	high	191.222	.	.	TREP3076 DNA transposon, TIR, Mariner, DTT_Athos_42j2-14, complete element	yes
1BS.tit_01/1BS.tit_01.fas.TREP.isbp:F1ADE5F02FTWF9_2	CTCCCTCCATCCCATAATGT	58.665	CAAGCCGACAGAAAACGAAT	60.249	CTCCCTCCATCCCATAATGTAAGACGTTTTTGACACTACACTAGTGTAAAAAATGTCTTACATTATGGGACGGAGGGAGTACATATTACATCCTCCTATGATGTGGTTGTCTAACATCAAAGTTCAGTTTGTCTGCATCATGCATCAATTTGTTCTGAAGAACTAAATTGTTATTCGTTTTCTGTCGGCTTG	192	38.02	Unknown__LowCopyDNA	high	273.279	TREP3076 DNA transposon, TIR, Mariner, DTT_Athos_42j2-14, complete element	yes	.	.
1BS.tit_01/1BS.tit_01.fas.TREP.isbp:F1ADE5F02IMTP3_1	AGGCGCTACTGCTACACGTT	60.103	TTTTTGAGCCAGACATTTGC	58.895	AGGCGCTACTGCTACACGTTAGCTGTAGCATCTTATCAGTAGCACGTCGTCCCGCGCTACTAATAGGCAAAAATACCCGCGCTACTGCTAGGGTTTTCCCTAGTAGTGGGTACCTGATACTTTCCCCTCGTGTGGGATATAATTATGACAGTGCACATAATTTGAAAATTTATATTATGTCTATTTGAGCAAATGTCTGGCTCAAAAA	208	42.79	CACTA__LINE	high	352.359	TREP3005 DNA transposon, TIR, CACTA, DTC_Boris_59e04-1, complete element	yes	TREP2212 Retrotransposon, LINE, unknown, RIX_Karin_464G14-1, complete element_unknown	no
1BS.tit_01/1BS.tit_01.fas.TREP.isbp:F1ADE5F02HZGKT_1	CTTTGGTTCTGCAGTGGGTT	60.149	CATCCGAAATAAATGGACGG	60.146	CTTTGGTTCTGCAGTGGGTTTTTCAGTGTTTTTTAATGTGTTGTCCTGTCGTATCCCTAGCTCTTACATCATACTCCCTCCATCCGGATTAAATGTCACAGAAATGGATAAAACTGGATGTATCTAGAACTAAAATACGCCTAGACCCGTCCATTTATTTCGGATG	166	40.36	LowCopyDNA__MITE	high	374,374,374	.	.	TREP1099 DNA transposon, TIR, Mariner, DTT_Icarus_BQ171320-1, Stowaway MITE, complete element	yes
1BS.tit_01/1BS.tit_01.fas.TREP.isbp:F1ADE5F02GSG1L_2	ACATACGAAGTAGCCCATTTGAA	59.912	AATCAAATTTCTCGGGCTTG	59.158	ACATACGAAGTAGCCCATTTGAAATGTGTAAAAAAGAGTTTTATCGAATGTAGTGCTTTGATGTGTCGCGTCAACTCGTACAAGCCCGAGAAATTTGATT	100	38.00	MITE__CACTA	high	230.228	TREP960 DNA transposon, TIR, Mariner, DTT_Thalos_BG904281-1, Stowaway MITE, complete element	yes	TREP3026 DNA transposon, TIR, CACTA, DTC_Jorge_59e04-1, complete element	no
1BS.tit_01/1BS.tit_01.fas.TREP.isbp:F1ADE5F02F6UYV_1	ATTCACGTCCAGGAATACGG	59.813	GCCCATAAACATCCAAAAGG	59.273	ATTCACGTCCAGGAATACGGCACATGCCACCAGCATGACTTCCATCTGACACCATATTTCTTGGAGTCTGATACGTCTCCAACGTATCTATAATTTTTATTGTTCCATGCTATTATATTACCCCCTTTTGGATGTTTATGGGC	143	41.26	LowCopyDNA__gypsy	high	289	.	.	TREP3245 Retrotransposon, LTR, Gypsy, RLG_Sabrina_B_AY368673-1, complete element, non-autonomous	yes
1BS.tit_01/1BS.tit_01.fas.TREP.isbp:F1ADE5F02GABDG_2	GGCAAAAGTGAAATGCCAAT	59.945	TTTGTTGAAACCCCATCCAT	60.029	GGCAAAAGTGAAATGCCAATTTTAAGAGTTGCAAAAAAGGGGTCAAAACTAGAGTGGCAGGAACAAAGTTCCCTTAATTAATTCTGCCCAACGATACGAGCTGTGGCTGGGAATTAATCCGGTCTCGTCAGCACTGGTACCTCTCTTGTCTGATGCTAATTGATTTTCTTTGATGGCAATGATAGTGACTAATTGGCCATTAGCAAGCGATGCAACTATTGAAGATTCTCAAGGATGGATGGGGTTTCAACAAA	254	41.73	Mutator__LowCopyDNA	high	225	TREP2273 DNA transposon, TIR, Mutator, DTM_Gerald_AY485644-1, complete element	yes	.	.
1BS.tit_01/1BS.tit_01.fas.TREP.isbp:F1ADE5F02FUQ3D_1	GGGTTTGTTCACCTTCCTCA	59.943	CAGGGGTGCTTGGAACTTTA	60.103	GGGTTTGTTCACCTTCCTCACAACTCACCTGTTTAATGCGACCTCCCACCCTCCACGGATTGCATGCATCAGAGGATTAATTTCCTTTGTTGTGAGTCACCTAATTAAGAGGGTGCTGGATACAAGGGACTATTTTTAGTCTGACTAAAAATAGTCTCTTTTAGAGGCTAAAGTTCCAAGCACCCCTG	188	44.15	LowCopyDNA__MITE	high	166	.	.	TREP233 DNA transposon, TIR, Mariner, DTT_Eos_AF326781-1, Stowaway MITE, complete element, (5 bp TSD)	yes
1BS.tit_01/1BS.tit_01.fas.TREP.isbp:F1ADE5F02FSDTD_1	TGGCGTTCACCAGTATCTGA	60.263	ACACGAAGACAAAACCCGAC	60.012	TGGCGTTCACCAGTATCTGACCAGTTTAGAGGAGTACGACACTTTCTGCCATAGAGAATCTCGAATGGGGCCTTGCCCAAACTCGCTTGAAAGTTGTTGTTGTAGGAGAACCCGGCATATTTGTATTGCAACTCTTGCCATTTTCGGCACTAAGTTATGATATTTCCTCGTTGTCGGGTTTTGTCTTCGTGT	192	45.31	gypsy__gypsy	high	210.199	TREP2261 Retrotransposon, LTR, Gypsy, RLG_Erika_643D12-1, complete element	no	TREP2261 Retrotransposon, LTR, Gypsy, RLG_Erika_643D12-1, complete element	yes
1BS.tit_01/1BS.tit_01.fas.TREP.isbp:F1ADE5F02FT3T1_1	TTTCATGTCCCGCATGTAGA	60.073	TGACATGCATGAACATTTTGC	60.526	TTTCATGTCCCGCATGTAGATAGAGCGGCTAGTCATACAGTACTCCGTCCTGGTTATTGGTCCCTATGATAAATCTGTGCCAAATTTTGACTATAGATTTAACTAGCAAAATGTTCATGCATGTCA	126	39.68	LowCopyDNA__MITE	high	143	.	.	TREP2215 DNA transposon, TIR, Mariner, DTT_Polyphemus_464G14-2, Stowaway MITE, complete element (2 bp TSD)	yes
1BS.tit_01/1BS.tit_01.fas.TREP.isbp:F1ADE5F02F8C9G_1	TCACTTGCGACATTGCTTTC	59.995	AGGGGGAGAGAGTTGGTGTT	59.968	TCACTTGCGACATTGCTTTCAATGCGGTTATGCATCTAAGTCGTGCTTCGACACGTGGGAGATATAGCCGCATCGAGGGCGTTACACTCTCTCTCGATGGCGCTGGAATGCCGCCGGGGCAATCATCATGAGGGCGATCTACACGAACAACTTCGCTGTCATCAACACCAACTCTCTCCCCCT	183	53.55	gypsy__gypsy	high	109.119	TREP3257 Retrotransposon, LTR, Gypsy, RLG_Sumaya_59e04-1, complete element	yes	TREP3175 Retrotransposon, LTR, Gypsy, RLG_Egug_10k23-1, solo-LTR	no
1BS.tit_01/1BS.tit_01.fas.TREP.isbp:F1ADE5F02FQ4J7_1	TGCGCCATTAGTAGGCTTTT	59.875	AACCTTTTGCCGCCTACTTT	60.129	TGCGCCATTAGTAGGCTTTTTCCTAGTAGTGAACTGAGTAAATTGAGAAAGCGGTTGCTGAAAATTCTTTATTTTACCCATAGTTAGTAAAAAAAGTAGGCGGCAAAAGGTT	112	36.61	CACTA__LowCopyDNA	high	184	TREP1241 DNA transposon, TIR, CACTA, DTC_TAT2_231A16-1, complete element	yes	.	.
1BS.tit_01/1BS.tit_01.fas.TREP.isbp:F1ADE5F02HQ34G_1	CCAATGGCCCACATAGTCTT	59.813	GCGAATGACTTATTCACCGA	58.723	CCAATGGCCCACATAGTCTTCAGAATTTCTTCTGTGTTGTTGCTTGTTCAAAGGTTTGTTTATGAATCATTAAATTGCGCTTTTTCACGAGTAGAGAATGAGCAATCAAAGTTAGGTACTACCTCCGTCTCGGTGAATAAGTCATTCGC	149	39.60	LowCopyDNA__Unknown	high	130	.	.	TREP3071 DNA transposon, TIR, Mariner, DTT_Aison_AC207943-1, complete element	yes
1BS.tit_01/1BS.tit_01.fas.TREP.isbp:F1ADE5F02GNP6O_1	GGTCTACGAGGGTACGTGGA	59.989	TATTGGGCGAGTAAAGCACC	60.096	GGTCTACGAGGGTACGTGGACACACTCTCCCCCCTCGTTGTTATGCATCTCCTAGATAGATCTTGCATGATTGTAGGATTTTTTTGAAATTTACCGCGTTTCCCAACAGGTGGCCCCCCTCCGGTGCTTTACTCGCCCAATA	142	50.00	copia__gypsy	high	330.324	TREP29 Retrotransposon, LTR, Copia, RLC_Angela_643D12-1, complete element, internal deletion	yes	TREP1438 Retrotransposon, LTR, Gypsy, RLG_Wilma_AY494981-2, complete element	no
1BS.tit_01/1BS.tit_01.fas.TREP.isbp:F1ADE5F02GNEL5_1	AAAGCCCAAAATTGCCTAAAA	59.961	CTCATGCCCTATCCACTGCT	60.240	AAAGCCCAAAATTGCCTAAAATAGTAGATAAAGTAGCATGGAGCAATCAAAATTAATAGATACGTTGGAGACGTATCAACTTGCCAGGCTTTGACCCACCTGGTACTAGAAGAAGGCTCGGGAGGTCGATTAAAACATTCCAGCAGTGGATAGGGCATGAG	161	42.86	gypsy__Mutator	high	123.124	TREP3246 Retrotransposon, LTR, Gypsy, RLG_Sabrina_C_210J24-2, complete element, non-autonomous	yes	TREP2072 DNA transposon, TIR, Mutator, DTM_HORMU2_AY853252-1,	no
1BS.tit_01/1BS.tit_01.fas.TREP.isbp:F1ADE5F02HB7Z4_1	AGGGATTGAAATGGGAAACC	59.996	CTATCCGGACACCCCCTAGT	60.204	AGGGATTGAAATGGGAAACCACGACGCAGCAAGGAACAAGGCCGGACCAAGGGCAACAGCCCAAAGAGCACAACAGTCAACGCTGGATTCAAAAGCTCACGGCAGAATCATAAAAAGTTGTTGAGGGAGTCCTGGACTAGGGGGTGTCCGGATAG	155	52.26	gypsy__gypsy	high	316.323	TREP1804 Retrotransposon, LTR, Gypsy, RLG_Fatima_B_294D11-2, non-autonomous, complete element (5 bp TSD)	no	TREP3194 Retrotransposon, LTR, Gypsy, RLG_Fatima_10k23-8, complete element, non-autonomous	yes
1BS.tit_01/1BS.tit_01.fas.TREP.isbp:F1ADE5F02HWNT1_1	TGAGTGGGTGCATGTCTGAT	60.121	TTGGGCATTGTTGAATGTTG	60.357	TGAGTGGGTGCATGTCTGATACCTAAGGCAGATTCAAAATTTCGAATCGATGATCATAGCATCCGCAAATCATATATAAAGGGTATTCAATGTTCGTTTCGCTTTTGAACATACAATATACTCCCTCCGATCCTTTCCAGTTTACATATAAGTTTTATGTGTAGTCAAAGTTTCTCTACTTTGATCAAACTTACAGAAAAAAGTATCAACATTCAACAATGCCCAA	226	34.96	LowCopyDNA__MITE	high	227	.	.	TREP2034 DNA transposon, TIR, Mariner, DTT_Stolos_AY853252-1, Stowaway MITE, complete element (2 bp TSD)	yes
1BS.tit_01/1BS.tit_01.fas.TREP.isbp:F1ADE5F02HL1ZT_1	CGTCTAGATACATTCATTTGTTCG	57.924	CCTCCGTCCGAAAATACTTG	59.564	CGTCTAGATACATTCATTTGTTCGACAAGTATTTTCGGACGGAGGGAGTACTTGTCATCACAATGAATAAAAGAAGATGTATTTAGACGTATTTTAGTTCTAGATACATCCTTTATTATTTATTTTGATGACAAGTATTTTCGGACGGAGG	151	33.77	MITE__MITE	high	79.73	TREP3092 DNA transposon, TIR, Mariner, DTT_Icarus_consensus-1, Stowaway MITE, consensus sequence	yes	TREP1079 DNA transposon, TIR, Mariner, DTT_Icarus_BJ276129-1, Stowaway MITE, complete element	yes
1BS.tit_01/1BS.tit_01.fas.TREP.isbp:F1ADE5F02HL1ZT_2	TTTTGATGACAAGTATTTTCGGA	58.664	TGCATCTACGCCTCTGTACG	60.035	TTTTGATGACAAGTATTTTCGGACGGAGGGAATATGTTGCATATGCCGTGGAAGATGTTGACTCAGCTCGGAAGGGGAGTGAGCGGCAGGGAAGCAAATCGAAGACGTACAGAGGCGTAGATGCA	125	49.60	MITE__LowCopyDNA	high	185	TREP1079 DNA transposon, TIR, Mariner, DTT_Icarus_BJ276129-1, Stowaway MITE, complete element	yes	.	.
1BS.tit_01/1BS.tit_01.fas.TREP.isbp:F1ADE5F02IZA08_1	GAGGAAGAGGGACAGGTGCT	60.791	CACATGTATCATGTTTCCGGTT	59.615	GAGGAAGAGGGACAGGTGCTGGAAGCAGCGCGTCGGGAGTCGATTTGCCGGCATTGGGCTTCAGCCTTGCAGGTGAAGGAAATATGCCCTAGAGGCAATAATAAAGTTATTATTTATTTCCTCATATCATGATAAATGTTTATTATTCATGCTAGAATTGTATTAACCGGAAACATGATACATGTG	186	41.94	LowCopyDNA__copia	high	267	.	.	TREP792 Retrotransposon, LTR, Copia, RLC_Angela_AY146588-4, complete element, (5 bp TSD)	yes
1BS.tit_01/1BS.tit_01.fas.TREP.isbp:F1ADE5F02I9GZM_3	TGAACAAACACACTAAAATGCG	58.796	CTGTGAGGGAAGGTCTCCAA	60.229	TGAACAAACACACTAAAATGCGTCTATACACATCTGAATCAGAAAAAAGTTTGAACATCTTATAATAGTGAATGGAATGAGTAGATCAGTAGCTCGAACATGCAAAAAATGAAAGAAAACAACAAGGTCATAAGAACCTTGGAGACCTTCCCTCACAG	158	35.44	Unknown__LowCopyDNA	high	344	TREP3451 DNA transposon, TIR, Mariner, DTT_Oleus_consensus-1, consensus sequence	yes	.	.
1BS.tit_01/1BS.tit_01.fas.TREP.isbp:F1ADE5F02I9AXG_1	GTGTAGGTGCGTGGGACTTT	60.035	AAGTGGTCGTGAAGGGATTG	59.966	GTGTAGGTGCGTGGGACTTTTGAGGAGCCTCCTACTGGATTGATACCTTGGTTCTCAAAACTGAGGGAAATACTTACGCTACTATTTCTGCATCACCCTTTCCTCTTCAAGGAAACCAACACAATAAAAGGGTTGTCAATCCCTTCACGACCACTT	156	44.87	gypsy__gypsy	high	150.14	TREP3231 Retrotransposon, LTR, Gypsy, RLG_Sabrina_42j2-3, complete element	yes	TREP3245 Retrotransposon, LTR, Gypsy, RLG_Sabrina_B_AY368673-1, complete element, non-autonomous	no
1BS.tit_01/1BS.tit_01.fas.TREP.isbp:F1ADE5F02JR9FB_1	TCAAGATTGACTTTGTGAAAGCAT	60.169	AGATTCACTCATTTTGCTCCG	59.326	TCAAGATTGACTTTGTGAAAGCATTTGACAAAGTAAACTACTCCCTCCGTTCCTAAATACTTGTCTTTCTAGGCATTTCAACAAGTGACTACATACGGAGCAAAATGAGTGAATCT	116	37.07	LowCopyDNA__MITE	high	67	.	.	TREP1150 DNA transposon, TIR, Mariner, DTT_Thalos_BJ319284-1, Stowaway MITE, complete element	yes
1BS.tit_01/1BS.tit_01.fas.TREP.isbp:F1ADE5F02JR9FB_2	CGGAGCAAAATGAGTGAATCT	59.326	CAATGGATGTTTTTCCCAGG	60.162	CGGAGCAAAATGAGTGAATCTACACTCTAAAATATGTCTACATACATCCGTATGTAGTAGTCATTTAAGATGTCTAGAAAGAAAATATTTAGGAATGGAGGGAGTACAATGCTATTATTTTCATGATGAGGCATTTTTGGATTTAGTGACAAATGGATCAAGTGGGTCAACATGATCTTAAACACTCCTTCCACTTCTGTTAGTCTTAATGGTGTTCCTGGGAAAAACATCCATTG	236	35.59	MITE__LINE	high	229.319	TREP1150 DNA transposon, TIR, Mariner, DTT_Thalos_BJ319284-1, Stowaway MITE, complete element	yes	TREP256 Retrotransposon, LINE, unknown, RIX_Miuse_115G1-1, complete element	no
1BS.tit_01/1BS.tit_01.fas.TREP.isbp:F1ADE5F02IJCI7_1	GCCTGCCCACCTATAAACAA	59.960	ACTCCCCTTCGTTCCTAAAA	57.787	GCCTGCCCACCTATAAACAACTAAAAGAACATAAACTTTTTGCTAACCACTAGAAAAGGTACATCAGGATGCTAAGTTAAAGATGTTTTATACTCCCTCCGTTCCCAAATATAAGTCTTTTTAGATATTTTAGTAAGGGACTACATACGAAACAAAATGAGTGAATCTACACTCTAAAATATGTATGCATACATCCGTATGTTGTAGTCTATTTGAAATGGCTAGGAAGACATATATTTTAGGAACGAAGGGGAGT	256	34.38	LowCopyDNA__MITE	high	101	.	.	TREP956 DNA transposon, TIR, Mariner, DTT_Thalos_BE443858-1, Stowaway MITE, complete element	yes
1BS.tit_01/1BS.tit_01.fas.TREP.isbp:F1ADE5F02H5DHQ_2	AACAAGTTGACCTGGGTTGG	59.861	CTTCCACGCCAAGAAGAGTC	59.989	AACAAGTTGACCTGGGTTGGGTATTCCGCAAAAAAAGTATAGCTGGGCTAGCCATTTTCACCTTGAAAAGAATAATATCTAGGCTGGATATTTGGTCGACATAAAATAATACCCTGGGCTAGACGGGCCATAGCCCGCCCAGTTGATACCCCTATGAGGGAGTCCTGTACTAAGGGGTCCTAGGGCGTCTGGCCCGTTATCCATGGGCCGGACTGATGGGCTGTGAAGACATGAAGGCCGAAGACTGTACCCGTGTCTGGATTGGACTCTTCTTGGCGTGGAAG	284	50.70	CACTA__gypsy	high	291.295	TREP1322 DNA transposon, TIR, CACTA, DTC_Jorge_AF459088-1, fragment	yes	TREP2268 Retrotransposon, LTR, Gypsy, RLG_Fatima_B_643D12-1, non-autonomous, complete element	yes
1BS.tit_01/1BS.tit_01.fas.TREP.isbp:F1ADE5F02FQ4KE_2	TCGCAAATGAAAAACCATGA	60.051	TTCCTCCCCAAAAATATCCC	59.957	TCGCAAATGAAAAACCATGACCTTTCAGTGACCAATAGTGGTGGTCACAAGTTGACATATTTCTTGTAGTGTCCGTTTGATATTCCTTTTCTTCGAAAAACTGAAATAGGCAAGAAAACAACAATATGGGCTGGGCCTCCGGTTAGTAGGTTAGTCCCAAAAATGATATAAATGTGTAAAGTAAAGCCCATAAACATCCAAAAAACGGGTAATATAATAGCATGAACAATAAAAAATTATAGATACGTTGGATGGGGATATTTTTGGGGAGGAA	274	36.13	CACTA__gypsy	high	247,247,248	TREP3434 DNA transposon, TIR, CACTA, DTC_VincentTIR_consensus-1, consensus sequence	yes	TREP3232 Retrotransposon, LTR, Gypsy, RLG_Sabrina_42j2-7, complete element	no
1BS.tit_01/1BS.tit_01.fas.TREP.isbp:F1ADE5F02FYC0U_2	CGGTCCACCCACATATCAA	60.185	TCATGTCCATGGCTAGGAAAC	59.947	CGGTCCACCCACATATCAAATTATCAAAGTAACGAACGAGAATCATATGAGCGTGATGACAACTAGCTTGACGGTAATTCCCATGTGTCCTCGGTGAAGGAAATATGCCCTAGAGGCAATCATAAAGTTATTGTTTATTTCCTCATATCATGATAAATGTTTATTATTCATGCTAGAATTGTATTAACCGGAAACATAATACATGTGTGAATACATAGACAAACATAGTGTCACTAGTATGCCTCTACTTGACTAGCTCGTTAATCGAAGATGGTTAAGTTTCCTAGCCATGGACATGA	299	37.12	gypsy__copia	high	194.195	TREP3341 Retrotransposon, LTR, Gypsy, RLG_Wilma_42j2-3, 5prime fragment	no	TREP1402 Retrotransposon, LTR, Copia, RLC_Angela_AF497474-3, complete element	yes
1BS.tit_01/1BS.tit_01.fas.TREP.isbp:F1ADE5F02I2D0G_1	AGTGGAAAGTAACTTAGACTACTCCAG	57.196	CCAATGCATGCCACTAAAAA	59.562	AGTGGAAAGTAACTTAGACTACTCCAGTAACTCTATGGTTACCCTAAGAGCAAGTACTACCTCCGTCCTGGTTTACTCTTACAATTTTGTAGTATCAAAATTTGACCATAGATTTAACTAACAAAATGTTAATGCATGTCACTAAGAACTATATCGTTGGATTCGTATTTGAACATAATTTCAAATGGTGTAATTTTTAGTGGCATGCATTGG	213	33.80	LowCopyDNA__MITE	high	58	.	.	TREP2215 DNA transposon, TIR, Mariner, DTT_Polyphemus_464G14-2, Stowaway MITE, complete element (2 bp TSD)	yes
1BS.tit_01/1BS.tit_01.fas.TREP.isbp:F1ADE5F02I2D0G_2	TTTTTAGTGGCATGCATTGG	59.562	TCCGTCCCAAAATTCTTGTC	59.910	TTTTTAGTGGCATGCATTGGCATTTTCTTAGGTAAATCTATGGTCAAAATGTTATACTAAATACGAGGTAGTAGTCCCTCCATCCCAAAATTCTTGTCTTACATTTGTTTAGATACGGATGCATCTAAACTAAATGTACCTAGATACATCCGTATTTAGACAAATTTAAGACAAGAATTTTGGGACGGA	189	33.86	MITE__Unknown	high	267.268	TREP2215 DNA transposon, TIR, Mariner, DTT_Polyphemus_464G14-2, Stowaway MITE, complete element (2 bp TSD)	yes	TREP3096 DNA transposon, TIR, Mariner, DTT_Pan_42j2-5, complete element	yes
1BS.tit_01/1BS.tit_01.fas.TREP.isbp:F1ADE5F02I2D0G_3	GTCCCTCCATCCCAAAATTC	60.505	TTGTCACATGTTTTTGGCCT	59.024	GTCCCTCCATCCCAAAATTCTTGTCTTACATTTGTTTAGATACGGATGCATCTAAACTAAATGTACCTAGATACATCCGTATTTAGACAAATTTAAGACAAGAATTTTGGGACGGAGGGAGTACAAAAAGTGGGCTATGTAGGCCAAAAACATGTGACAA	160	37.50	Unknown__LowCopyDNA	high	392	TREP3096 DNA transposon, TIR, Mariner, DTT_Pan_42j2-5, complete element	yes	.	.
1BS.tit_01/1BS.tit_01.fas.TREP.isbp:F1ADE5F02H73IZ_1	TCGGGTATGTAGTAGACAGGCA	59.654	AAATTGAACCGTGAAAACGTC	58.986	TCGGGTATGTAGTAGACAGGCATTAGAGACAAACATACAGACCTCCTTCGATAACATAATGAACATTAATTTTAACAAAGGTGTGGCTAGCTTTACCGGGATAATTTGAGTGAACTCTACACCCTCTGTTCCTTAATATAAGACGTTTTCACGGTTCAATTT	162	37.65	LowCopyDNA__MITE	high	121	.	.	TREP2319 DNA transposon, TIR, Mariner, DTT_Oleus_210J24-1, Stowaway MITE, complete element	yes
1BS.tit_01/1BS.tit_01.fas.TREP.isbp:F1ADE5F02H73IZ_2	AAGACGTTTTCACGGTTCAA	58.256	GAAATGGTGTTGCATTAGCG	59.186	AAGACGTTTTCACGGTTCAATTTAAAGTACCCGAACGTCTAGTATTTAGAAAACAGGTAGTAGTTTTCTTGAGCACATATCTGGGAAAGCTTGCCACACTTTATTTATGTCCATACGCTAATGCAACACCATTTC	135	37.78	MITE__LowCopyDNA	high	204	TREP2319 DNA transposon, TIR, Mariner, DTT_Oleus_210J24-1, Stowaway MITE, complete element	yes	.	.
1BS.tit_01/1BS.tit_01.fas.TREP.isbp:F1ADE5F02GI3ME_2	CACAAGACGATGCCTTCAAA	59.840	TGACCTCCAATTCTCGGTTC	60.050	CACAAGACGATGCCTTCAAAAAGGATACTGACGTTGTGGCGCCATCACCGTCTGATCCGAAGAATTTGACCCAGGGGTTTCCCCCTGGTGCTCGAAGATGGACACAAAGAGGGGCCATGGCAACGCCTCCAAGGAGGGGACGACGCTCATGGGTGTCGCTGCCAGCACCGGTAAGCCAAGCAGGGGTTTCTCGCAGGTCTGGGTCTGAGCAATCCCATTGCCCTGAAACAGGAACCGAGAATTGGAGGTCA	251	56.97	Unknown__LowCopyDNA	high	340	TREP3353 unknown, unknown, unknown, XXX_Xanti_42j2-2, complete element_unknown	yes	.	.
1BS.tit_01/1BS.tit_01.fas.TREP.isbp:F1ADE5F02H8QUP_2	CGCGACCTACTATGACAAACA	58.859	CACAGGGAGAGGTGAAGGG	60.651	CGCGACCTACTATGACAAACATGTATCATCACGGAAGTGTATTTTTTCTATAGTGTTGGCGCTGCCCTAGTGGTCAGCCGCCATCATGCCGTCGCCCTTCACCTCTCCCTGTG	113	52.21	CACTA__LowCopyDNA	high	315	TREP765 DNA transposon, TIR, CACTA, DTC_Jorge_AF326781-1, complete element, (3 bp TSD)	yes	.	.
1BS.tit_01/1BS.tit_01.fas.TREP.isbp:F1ADE5F02IV8JF_2	GGACGGCAAAGGCAATAATA	59.928	CGAAGCATGAATTTTGGACA	59.664	GGACGGCAAAGGCAATAATAAGTGGCAATACAAATGGACGTGTGTTGAAATAGAGGGTATGGATTTGTGTAGGTCTTGAGTCATGCTTACTGTAGGAAGGAACATCTGATATTTCTTTTTCACACGTTGCATCACACAGTTTTTCCAAAGAGCAAAATATGAAAAGTGATTAATCAGACTAATCCATGCACCACTACTCTTCCATCAAAATGAAGGATATCAGGGTGATTTCTTGATGTCCAAAATTCATGCTTCG	256	38.28	Unknown__LowCopyDNA	high	300	TREP3351 unknown, unknown, unknown, XXX_Walter_70n4-1, complete element_unknown	yes	.	.
1BS.tit_01/1BS.tit_01.fas.TREP.isbp:F1ADE5F02FZN2X_2	TTTGGTCACAATTATCGGCA	59.930	TAAAAGATAGGCCCTTCGCA	59.810	TTTGGTCACAATTATCGGCATAGAAGTGTCATAAGTATGACGGATTTTTTTTTGTTCGGCCCAAAATGTCACATATGTGTCTTTTTTTTGTAGTGATACAAAACAAAAAACGCATGACAACCTTTGCTTCCCTCTGCGAAGGGCCTATCTTTTA	154	37.01	CACTA__gypsy	high	391,399,412	TREP765 DNA transposon, TIR, CACTA, DTC_Jorge_AF326781-1, complete element, (3 bp TSD)	yes	TREP720 Retrotransposon, LTR, Gypsy, RLG_BAGY2_AF427791-1, 5prime truncated	no
1BS.tit_01/1BS.tit_01.fas.TREP.isbp:F1ADE5F02GRHCP_2	GCACATTTTGAAGTGCCAAT	58.627	AAAAGATTGTATTTAGAAACAGAGGGA	59.146	GCACATTTTGAAGTGCCAATTCACTTATTTGTTCCGTACCTCATATAGTCCATATTAATATCTCTGTAAAGAGACTTGTACTATTTAGGACAAAGGAAGTACAATATAAAATATGATACTCCCTCTGTTTCTAAATACAATCTTTT	146	30.82	MITE__LowCopyDNA	high	310	TREP967 DNA transposon, TIR, Mariner, DTT_Thalos_BJ273584-1, Stowaway MITE, complete element	yes	.	.
1BS.tit_01/1BS.tit_01.fas.TREP.isbp:F1ADE5F02G1PEH_1	TGTACATTCACTCATTTTGCTCTG	59.335	GAGATACGGTGGCACACTGA	59.707	TGTACATTCACTCATTTTGCTCTGTATGTAGTAGCACTCTCCCTCACCCCTCTGTTCGCTCACTTACTATTTTAAGTGAATCCTTATTATAACATGCACACAAATTTTGGGCACTTGTATTCGACTTAAGTCAGTGTGCCACCGTATCTC	150	40.67	MITE__LowCopyDNA	high	126	TREP3107 DNA transposon, TIR, Mariner, DTT_Thalos_consensus-1, Stowaway MITE, consensus sequence	yes	.	.
1BS.tit_01/1BS.tit_01.fas.TREP.isbp:F1ADE5F02G1PEH_2	ACTCTCCCTCACCCCTCTGT	60.112	GTCCCGTTGCACCTTCTAAC	59.598	ACTCTCCCTCACCCCTCTGTTCGCTCACTTACTATTTTAAGTGAATCCTTATTATAACATGCACACAAATTTTGGGCACTTGTATTCGACTTAAGTCAGTGTGCCACCGTATCTCGTATACTTACTACTCCCTCCGTCTAGGTGTAATAAGTCACGTTAGAAGGTGCAACGGGAC	175	43.43	LowCopyDNA__Unknown	high	249	.	.	TREP3513 DNA transposon, TIR, Mariner, DTT_Mercia_DQ885768-1, complete element, putative Stowaway Mother element	yes
1BS.tit_01/1BS.tit_01.fas.TREP.isbp:F1ADE5F02GN0P9_1	CATTAAAGCCGTATCGGGAA	59.922	TAATGCACCACGCCTATCTG	59.712	CATTAAAGCCGTATCGGGAACTGCGCCGCCCGCTGTCAAATCGAATACTCCTCCGTCTATGTGAGTATTAAGTCATCTTACGAAAACCAAATAGTAAACAGATAGGCGTGGTGCATTA	118	44.92	LowCopyDNA__Unknown	high	78	.	.	TREP3513 DNA transposon, TIR, Mariner, DTT_Mercia_DQ885768-1, complete element, putative Stowaway Mother element	yes
1BS.tit_01/1BS.tit_01.fas.TREP.isbp:F1ADE5F02F3PTI_1	GATCCTCATCTTCGGGGAAT	60.236	CTCTTCAAGGGAAACCAACG	59.705	GATCCTCATCTTCGGGGAATTCGCTGGATCCAAATGTGATGGACATCGGGGTCACTTCCGGCGGACTCCTGCTACCTCTTGAGCACTGCGTTGGTTTCCCTTGAAGAG	108	54.63	gypsy__gypsy	high	310.304	TREP3197 Retrotransposon, LTR, Gypsy, RLG_Fatima_9p13-3, complete element, non-autonomous	no	TREP3236 Retrotransposon, LTR, Gypsy, RLG_Sabrina_AY494981-3, complete element	yes
1BS.tit_01/1BS.tit_01.fas.TREP.isbp:F1ADE5F02H1TSM_1	TTTATCTAAGGCCGAGGGGT	59.924	CGTATGTGCCAGTCCATTTG	59.988	TTTATCTAAGGCCGAGGGGTTGACCCCCCGACAATCATAGCTCCGCCTAAACACAACATTTGCATGTACTGTAGTACTAGACTTAATATTCATGTTTCAGTTTCATGTTCATTTTAAATATTGAACTGAGGACCATGGATGTCTTACATTTTACTCCCTTCGTTCCTAAATATTAGTCTTTTTAGAGGCTTCAAATGGACTGGCACATACG	211	38.86	CACTA__MITE	high	151.152	TREP766 DNA transposon, TIR, CACTA, DTC_Jorge_231A16-1, complete element, (3 bp TSD)	no	TREP3107 DNA transposon, TIR, Mariner, DTT_Thalos_consensus-1, Stowaway MITE, consensus sequence	yes
1BS.tit_01/1BS.tit_01.fas.TREP.isbp:F1ADE5F02H1TSM_2	CAAATGGACTGGCACATACG	59.988	TGACCACACACACACACACA	58.926	CAAATGGACTGGCACATACGGATGTATATAGACATATTTTAGAGTCTAGATTCACTCATTTTGCTCCGTATGTAGTCACTTGTTGAACTCTCTAAAAGACTAATATTTAGGAATAGAAGGAGTATTTTTGAATTCGTGTCATACATGCATGGTTTGGAAAAATAGATGCACTATACTTATTGGATTGTTGTTGTGTTCGTGTGTGTGTGTCTGTGTGTGTGTGTGTGGTCA	231	36.36	MITE__CACTA	high	315.304	TREP3107 DNA transposon, TIR, Mariner, DTT_Thalos_consensus-1, Stowaway MITE, consensus sequence	yes	TREP766 DNA transposon, TIR, CACTA, DTC_Jorge_231A16-1, complete element, (3 bp TSD)	no
1BS.tit_01/1BS.tit_01.fas.TREP.isbp:F1ADE5F02FU7G6_1	TGAGTGATCAGGTTCCAGTTTG	60.149	AACTAAAGTTAAGACAAGTATTTGGGA	57.376	TGAGTGATCAGGTTCCAGTTTGATTTATGAAAAACTATCTAAGTTTCCAGAAAAGGTTATTTTCCAGATATAATTGTACAAAAATAGCATGTATTATCGTTTGTTTAGAAGGATCATGTTTCAGGGAACTTGGTGGGCGGAACAAATCAACATATACAAGTACTCCCTCCGTCCCAAATACTTGTCTTAACTTTAGTT	198	34.34	LowCopyDNA__Unknown	high	165	.	.	TREP3096 DNA transposon, TIR, Mariner, DTT_Pan_42j2-5, complete element	yes
1BS.tit_01/1BS.tit_01.fas.TREP.isbp:F1ADE5F02F678T_1	GCTTTCACCAGGACCACAAT	59.973	GCAAGACCTTCTTTGCCATC	59.820	GCTTTCACCAGGACCACAATGACAATAACGGCCCGCACGGCGGGTCAGGGTCCGGCTCACACGGGCCCGGCTTTGGAGGTGGCGGCTCAGGTTCCGGATTTCAAGGTCAAGGAATCAGGGTGGTTCTAACCAGCAGCCTAATGAATGCAATCATCAACAACATTCAGGGTATCAAAGTAATTTGAATAGCTTAATAGTGGCCAACACTACTGGAATCAGGATCTTTGTCGTCGACCGTCTTTTGCCTTCTGCTAGCTGATGGCAAAGAAGGTCTTGC	277	51.26	gypsy__CACTA	high	277.273	TREP3202 Retrotransposon, LTR, Gypsy, RLG_Ifis_59e04-1, complete element	no	TREP1478 DNA transposon, TIR, CACTA, DTC_TAT2_AY494981-1, complete element	yes
1BS.tit_01/1BS.tit_01.fas.TREP.isbp:F1ADE5F02FMDTO_1	CATGACAAAAACGCGACCTA	59.729	TCACTCAAAGATGTCCGTGC	59.837	CATGACAAAAACGCGACCTACTGTGACAAACACGTATCATCACGGAAGTGTATTTTTTGTAGTGCACTATTGCAAATGATCCACGAAACAGGAGGGCAGCGGTGCTGGTGGAACGACGAAGCGTAGCAGCAAACTGGGGCAAACATTGCACGGACATCTTTGAGTGA	167	47.90	CACTA__LowCopyDNA	high	135	TREP765 DNA transposon, TIR, CACTA, DTC_Jorge_AF326781-1, complete element, (3 bp TSD)	yes	.	.
1BS.tit_01/1BS.tit_01.fas.TREP.isbp:F1ADE5F02H84L8_1	TGGGTGAGGCTAGCAAGTTT	59.875	GCGGAAGCAATAGGTAGCTG	60.003	TGGGTGAGGCTAGCAAGTTTTAGTCCCACTACTTTTAGTCATGGGACTAAAACGTATCCAAGCACCCTCTATATATATTGTCTCTGTTTATCTCCCCTTATGGTTTTACCCTCTGTGTTTGTCTCCTCAGCTACCTATTGCTTCCGC	147	43.54	MITE__LowCopyDNA	high	295	TREP233 DNA transposon, TIR, Mariner, DTT_Eos_AF326781-1, Stowaway MITE, complete element, (5 bp TSD)	yes	.	.
1BS.tit_01/1BS.tit_01.fas.TREP.isbp:F1ADE5F02JIEO1_1	TGTTTCCAACGAACTGGACA	60.128	GTTTTTGCCACGGTTTAGGA	59.975	TGTTTCCAACGAACTGGACAAATAAATAAACTAAACGACCCACCCAGCGGGAGTATTTAACCAAAACTAACCACAATTGACGGAAACGTGACGAAAACTACCACTCTACGATTTTGTGCGAAAACTATCAAATTTTTCCTAAACCGTGGCAAAAAC	156	39.10	LowCopyDNA__Mutator	high	75.76	.	.	TREP3060 DNA transposon, TIR, Mutator, DTM_Murray_42j2-1, complete element	yes
1BS.tit_01/1BS.tit_01.fas.TREP.isbp:F1ADE5F02H59HW_1	GGTTCACTCATTTTGCTCCG	60.636	AGTCTGGCAAATCACCATGA	59.090	GGTTCACTCATTTTGCTCCGTATGTAGTCACTTGTTGAAATCTCTAGAAAGACAAATATTTAGGAACGGAGGGAGTACCTTACAGCCAAACATGTTGTAAGGTTAAAACTTAACACCGTACAGGTTGAAGAAATAATAAGCTCAAGAGGACACATAATTTGGTGGTAATGAAAGTACAAAACTCTAAAACGTTCAAAAAATAGTACAAAACTCTAAAATGAAATGTGCACAAACCATTACAAATGCCACACTCTGATCTCTATATCTCTTGATCATGGTGATTTGCCAGACT	292	35.62	Unknown__LowCopyDNA	high	154	TREP3104 DNA transposon, TIR, Mariner, DTT_Thalos_42j2-9, complete element	yes	.	.
1BS.tit_01/1BS.tit_01.fas.TREP.isbp:F1ADE5F02H0IWU_1	CTAGCGTGTGAACGTTTGGA	59.904	AATGGCATGATGAACAAGCA	60.080	CTAGCGTGTGAACGTTTGGAATTTATTACATTGTGGCCTCAATTAACTGCATGAACCACTGTAACAAGATACAAAGTTGCTTATATGTCAGACAGCAGATTGTTGATTGTTAGCTGGTCGATAGCCTAGTGTTGAAGCGAGCTGAGCCAATGTGCCGTGTTTTGCACATCCCAGTTTAGCCCTTGCTTGACTTTGCTTGTTCATCATGCCATT	213	42.72	LowCopyDNA__gypsy	high	263	.	.	TREP3207 Retrotransposon, LTR, Gypsy, RLG_Laura_59e04-2, complete element	yes
1BS.tit_01/1BS.tit_01.fas.TREP.isbp:F1ADE5F02GBM0H_1	TACCATGTTCCTCTTCCGGT	59.405	TACTCCCTCCGTTCCAAAAT	58.503	TACCATGTTCCTCTTCCGGTCTTCTTTAATATGTACTCTCTCCGTTCCTAAATACAAGTCTTTGTATAGATTCCACGATGGACTACATATGGAGCAAAATGAGTGAATCTACACTCTAAAATGTATCTGGATACATCTGTATGTGATCCATAGTGGAAATCTCTACCAAGAATTATATTTTGGAACGGAGGGAGTA	196	37.24	LowCopyDNA__MITE	high	70.181	.	.	TREP218 DNA transposon, TIR, Mariner, DTT_Thalos_AF338431-1, Stowaway MITE, complete element	yes
1BS.tit_01/1BS.tit_01.fas.TREP.isbp:F1ADE5F02G58BV_1	TAGATCACTATCGCACCCCC	59.917	ATCATCCCTTCCTCTTTGGG	60.264	TAGATCACTATCGCACCCCCTTGCCAAACTCATTTGCAAGTCACACAATAAGTCGGGTACATGATGTGTGCTAGAACTACATCGGTATTTCCCCAAAGAGGAAGGGATGAT	111	45.05	copia__gypsy	high	303.297	TREP26 Retrotransposon, LTR, Copia, RLC_Angela_210J24-1, 5prime truncated	no	TREP3173 Retrotransposon, LTR, Gypsy, RLG_Derami_AY368673-1, complete element	yes
1BS.tit_01/1BS.tit_01.fas.TREP.isbp:F1ADE5F02HM63W_1	GTTGCATGCCATGTTTTCAC	59.979	CACCAAAATGGATAAAGGGG	59.131	GTTGCATGCCATGTTTTCACTAGCTAATATTATATTTAACCCTGCATATTGCTATTAAATACTACTCCCTCCGTCCGTAAATACTTGTCATCAAAATGGATAAAAAGGGATGTATCTAGAACTAAATACGTCTAGATACATCCCCTTTATCCATTTTGGTG	161	34.78	LowCopyDNA__MITE	high	243	.	.	TREP1079 DNA transposon, TIR, Mariner, DTT_Icarus_BJ276129-1, Stowaway MITE, complete element	yes
1BS.tit_01/1BS.tit_01.fas.TREP.isbp:F1ADE5F02HM63W_2	CCCCTTTATCCATTTTGGTG	59.131	GGAGTGCTAGTTTTTATTTCTCCC	58.814	CCCCTTTATCCATTTTGGTGACAAATATTTCCGGATGGGAGGGGAGTATATTTTTTGCGGATTATTATTAAATATTTATAGTTTGGGAGAAATAAAAACTAGCACTCC	108	34.26	MITE__LowCopyDNA	high	369	TREP1079 DNA transposon, TIR, Mariner, DTT_Icarus_BJ276129-1, Stowaway MITE, complete element	yes	.	.
1BS.tit_01/1BS.tit_01.fas.TREP.isbp:F1ADE5F02F6FON_4	TCCCTCCGTCTGGAATTACT	58.594	GCACAATGTCATATTCTACAATGTCTT	59.771	TCCCTCCGTCTGGAATTACTTGTCATCAAAATGGATGTGTCTAGAACTAAAATACATCTAGATACATCCATTTCAATGAAAAGTATTTTCGGACGGAGGGAGTAGTAGAATGATATGACATTGTTCATAGTTAAGACATTGTAGAATATGACATTGTGC	159	35.22	MITE__LowCopyDNA	high	398	TREP1051 DNA transposon, TIR, Mariner, DTT_Icarus_BE585804-1, Stowaway MITE, complete element	yes	.	.
1BS.tit_01/1BS.tit_01.fas.TREP.isbp:F1ADE5F02JZPD7_1	TGATTCTCCGTTCGAGTTCC	60.195	TCCATACGTGCCTAGATCGC	61.161	TGATTCTCCGTTCGAGTTCCGTGTCTGTTAGTAGTAGTACTAATTAAGTTAGCTCTGTGCTTGGGGCGGGCGTACGGGCAGGAGGTGAATCTGTGTAAGTACTAAGTAGTACTCCCTCCGTCCAGGTGCATAGGGCACCTAAGAAGGTGCAGCGCGATCTAGGCACGTATGGA	173	51.45	LowCopyDNA__Unknown	high	170	.	.	TREP3513 DNA transposon, TIR, Mariner, DTT_Mercia_DQ885768-1, complete element, putative Stowaway Mother element	yes
1BS.tit_01/1BS.tit_01.fas.TREP.isbp:F1ADE5F02IGM1N_2	CAGCCGATGGCTATAAGGAA	60.188	AAATGTGTAATAACCGCCCG	59.720	CAGCCGATGGCTATAAGGAACTGCAATGTCATCTATAGCCATCATCTATATGCACTCATACAATAGTGTGGGCTATAAGGTTGGCTATTTCCCGCAAAATAATAATATAAAAGGTTGGCTATTGATACGTCCATTTTACATCATGCATTTATATCGATATTTATTGCATTACGGGCGGTTATTACACATTT	191	36.13	MITE__gypsy	high	277,266,322	TREP1661 DNA transposon, TIR, Harbinger, DTH_Kerberos_AY643842-2, Tourist MITE	no	TREP821 Retrotransposon, LTR, Gypsy, RLG_Wilma_AY146588-3, complete element, (5 bp TSD)	yes
1BS.tit_01/1BS.tit_01.fas.TREP.isbp:F1ADE5F02HGQJU_1	AATTCTATGACGCGCGATTT	59.710	CACGAGGAGGAGATCCGTAA	60.210	AATTCTATGACGCGCGATTTATCGTCATGGAAGTGGACACTTCCGTGATGATAATTTTGGTAATGTCATGGAACACTTCTACGACAGCACATGTATGACTATCTTGATTCTCTCATAAAATCGTCATGGATGTACAAGCATGATAGAAAACGCGACCTACTGTGACAAACACGTATCATCACGGAAGTGTATTTTTTCGTAGTGTTAGCTCATTTTGAGATAGAGCTTTGCTCATCCATTACGGATCTCCTCCTCGTG	258	40.70	CACTA__LowCopyDNA	high	340	TREP765 DNA transposon, TIR, CACTA, DTC_Jorge_AF326781-1, complete element, (3 bp TSD)	yes	.	.
1BS.tit_01/1BS.tit_01.fas.TREP.isbp:F1ADE5F02GRODM_1	TAAACAAAAGGCTATGCGGG	60.089	CACTGGCTAACGAGGCTAGG	60.030	TAAACAAAAGGCTATGCGGGTAGACTGATGAGTCGTACCTTTTCGTGTACGTGCCCATCCTTCCTGATAGGTGGGACCTATGCAAACAGATAAAAAAATGTGTCGTAGCTTTTTTTAGCGCGTGAGTGGGAGACACAACATTCTCTGGTTAAGGAATACTCCCTCCGTTTAGGTGAGTATAAGTCACCTTTTGAAAATCAGGTTTTCCCAAAACCTTTAGGCATGGAGCATTAACTTTCGGGTCGATCCCCTCCTAGCCTCGTTAGCCAGTG	272	45.22	LowCopyDNA__Unknown	high	172	.	.	TREP3513 DNA transposon, TIR, Mariner, DTT_Mercia_DQ885768-1, complete element, putative Stowaway Mother element	yes
1BS.tit_01/1BS.tit_01.fas.TREP.isbp:F1ADE5F02GON8K_1	CCTCTCTCGTTGGGTCAAAG	59.837	CTCCTTTTCCAGCCCAGAAT	60.569	CCTCTCTCGTTGGGTCAAAGTGATGGGTGACACCTGATACATCCATTTTGCATCATGATTTTATATTGATATTTATTGCATTATGGGCTGTTACTTCACATTATGTCACAATACTTATGCCTTTTCTCTCTTATTTTACAAGGTTTACATGAAGAGGGAGAATGCCGGCAGCTGGATTCTGGGCTGGAAAAGGAG	195	40.00	LowCopyDNA__gypsy	high	113	.	.	TREP1438 Retrotransposon, LTR, Gypsy, RLG_Wilma_AY494981-2, complete element	yes
1BS.tit_01/1BS.tit_01.fas.TREP.isbp:F1ADE5F02I607O_1	ACCGTGAACCACTCTATCGC	60.142	GTATTTGGGGTGTGTTTGGG	59.948	ACCGTGAACCACTCTATCGCCTTTCCCTCCCTCACGCGACGCTCCCTGATGTCTACTGCGCAACCTTCTTCTTGTAGACTCGTGTTGGGCCTCCAAGCGTAGAGTTTTGTAGGACGGTAGCAAATTTCCTCAAGTGGATGACCTAAGATTTATCAATTCATGGGAGGCATAGGATGAAGATGGTCTCTCTCAAACAACCTTGCAACCAAATAACAAAGAGTCTCTTGTGTCCCCCAAACACACCCCAAATAC	252	48.02	LowCopyDNA__gypsy	high	55	.	.	TREP3248 Retrotransposon, LTR, Gypsy, RLG_Sabrina_C_AY494981-4, complete element, non-autonomous	yes
1BS.tit_01/1BS.tit_01.fas.TREP.isbp:F1ADE5F02IENFG_1	TTGGTTCTCAAAACTGAGGGA	59.697	GGTGTCCGATGTCTTGTCCT	59.969	TTGGTTCTCAAAACTGAGGGAAATACTTACGCTACTTTGCTGCATCACCCTTTCAATGCAAGCTCAATAGGTAGCAAGGATCAACTTAAGACACTCCAAGAAGGACAAGACATCGGACACC	121	43.80	gypsy__gypsy	high	128.128	TREP3244 Retrotransposon, LTR, Gypsy, RLG_Sabrina_B_AF497474-1, complete element, non-autonomous	yes	TREP1425 Retrotransposon, LTR, Gypsy, RLG_Romana_AY494981-1, complete element, non-autonomous	no
1BS.tit_01/1BS.tit_01.fas.TREP.isbp:F1ADE5F02FG1VP_1	GTGTGACCGATTTTGGCTTT	59.978	TTGAGGGATCCACTTCCATC	59.862	GTGTGACCGATTTTGGCTTTGGTTTTGGTAATTCATAACAACATATAGCTCATTGAGCTAATGCTATTCCAAGACTATTATTTCAGAAAAGCTCAATGAATGGCATGGCATGGATGATGGAAGTGGATCCCTCAA	135	38.52	copia__copia	high	158.145	TREP3131 Retrotransposon, LTR, Copia, RLC_Barbara_59e04-1, complete element	no	TREP3131 Retrotransposon, LTR, Copia, RLC_Barbara_59e04-1, complete element	yes
1BS.tit_01/1BS.tit_01.fas.TREP.isbp:F1ADE5F02F62QB_2	GTCATCCACTTGAGGGGAAA	59.903	TGGTGAAAATCCATGAGGAAG	59.918	GTCATCCACTTGAGGGGAAATTGCTACTGTCCTACAAATCATGGAGGCCCAACACGTGTCTACAAGAATAAAGTTGCATAGTAGACATCAGGTGGATGCCTAACATATACTTCCTCATGGATTTTCACCA	130	43.08	gypsy__copia	high	271,270,283	TREP3339 Retrotransposon, LTR, Gypsy, RLG_Sakura_115G1-1, complete element	yes	TREP2229 Retrotransposon, LTR, Copia, RLC_Barbara_210J24-3, complete element	no
1BS.tit_01/1BS.tit_01.fas.TREP.isbp:F1ADE5F02HBYJV_1	GTTACAGGCTGGGTCGATGT	59.997	CAGCTACGATCTTGTGCCCT	60.419	GTTACAGGCTGGGTCGATGTGACATTGAGTCGGGGTCCTGACACATGAGCATACAAATCAAAGCACATGCGGAAGCTTAACATGTCTGAGTACAGACATCTAGAAATGAAAAAAGGCTGAGAAGCCTGACTATCTACCAGATCCTGCCGAGGGCACAAGATCGTAGCTG	169	47.93	gypsy__gypsy	high	202.207	TREP1421 Retrotransposon, LTR, Gypsy, RLG_Laura_AY494981-2, complete element	yes	TREP1422 Retrotransposon, LTR, Gypsy, RLG_Laura_AY494981-3, complete element, non-autonomous	no
1BS.tit_01/1BS.tit_01.fas.TREP.isbp:F1ADE5F02HH4HH_1	AATCAAATTACTTAAGAACTCCCACTT	58.373	CCCACCAGATGAACGGTTAG	60.366	AATCAAATTACTTAAGAACTCCCACTTAGATAGACATCTATCTATCTATCTATACCTCTATACCTATACTAATTAGACTCCCAAAAATTCACACGTTAATTAGAAATACTAACCGTTCATCTGGTGGG	128	32.81	copia__Unknown	high	61.51	TREP247 Retrotransposon, LTR, Copia, RLC_Angela_115G1-1, fragment of 5prime region	no	TREP3285 unknown, unknown, unknown, XXX_unnamed_EF540321-2, complete element_unknown	yes
1BS.tit_01/1BS.tit_01.fas.TREP.isbp:F1ADE5F02JUG5D_1	GCCTAGTGCATAACAGGACCA	60.147	GATGGAGGACCTCGGGTATT	60.154	GCCTAGTGCATAACAGGACCAGGGATGTGACACTAGCACCTTTTGAAGAACTCCCACGCAGATCTTGCGCGACTCGTCGGCCAGCTGCTTTGGGATCTTCTCCCGGAGTCGCTGGAGGGCTGTCGCCACGCCTTTGAAGAACAAGCTGAGCTTGGCGCTGGGTTGGAGGTGCTCGTCGGAAGAATACCCGAGGTCCTCCATC	202	58.42	gypsy__gypsy	high	121.12	TREP3212 Retrotransposon, LTR, Gypsy, RLG_Laura_DQ767625-1, complete element, non-autonomous	yes	TREP231 Retrotransposon, LTR, Gypsy, RLG_Daniela_AF326781-1, complete element, (5 bp TSD)	no
1BS.tit_01/1BS.tit_01.fas.TREP.isbp:F1ADE5F02H2MNH_1	CTTGACTGCTCCCTTTCCAT	59.284	GAGACTTGCCTGCTACCTGC	60.164	CTTGACTGCTCCCTTTCCATGCTCCCATCCGTGCTCCCATCTCATCCTACGGCTGTCTTTTTCCTTTTCCTTCTAATCTAATCATCCCCCCTGATTTTAAAGGGTGGGGCCGGGCCTTATTTGTTCCAATCAAATCAAGCCACGTATGCGGGAGCACGGATGGGCGCACAAGCAGGTAGCAGGCAAGTCTC	191	52.36	Mutator__Mutator	high	89.191	TREP3065 DNA transposon, TIR, Mutator, DTM_Remus_AY914084-1, complete element	yes	TREP3065 DNA transposon, TIR, Mutator, DTM_Remus_AY914084-1, complete element	yes
1BS.tit_01/1BS.tit_01.fas.TREP.isbp:F1ADE5F02H2MNH_2	ACAAGCAGGTAGCAGGCAAG	60.592	CTCATTTTACCTCGGGGTGT	58.909	ACAAGCAGGTAGCAGGCAAGTCTCATCCATAGTTAGGCTAGTCATAGTGGGAGTAACTTAGATAGTAACTTAACACATTCGAAGACAATTTTGCTTATGTGGCATGAAGTTAATGAGGAGAGAGATGCTTGTGGTAACATATTATGTTACTGTAACATAATACACCCCGAGGTAAAATGAG	181	38.67	Mutator__MITE	high	241.246	TREP3065 DNA transposon, TIR, Mutator, DTM_Remus_AY914084-1, complete element	no	TREP2251 DNA transposon, TIR, Harbinger, DTH_Coeus_643D12-1, Tourist MITE, complete element_unknown	yes
1BS.tit_01/1BS.tit_01.fas.TREP.isbp:F1ADE5F02FJ995_1	TGAAGAATAGAAAGGCATGACA	57.515	CTCCGGATTACATGTCACAGA	58.583	TGAAGAATAGAAAGGCATGACATATTGACATGTATTTCTTCCATCCGGAAATAAATGGATGTGTCTAGGCGTATTTCAGTTCTAGACTCATCCATTTTTATCCATTTCTGTGACATGTAATCCGGAG	127	37.01	LowCopyDNA__MITE	high	56	.	.	TREP1100 DNA transposon, TIR, Mariner, DTT_Icarus_BQ237274-1, Stowaway MITE, complete element	yes
1BS.tit_01/1BS.tit_01.fas.TREP.isbp:F1ADE5F02FJ995_2	TCCATCCGGAAATAAATGGA	60.088	TGTTGTCCTGTCGTATCCTAGC	59.266	TCCATCCGGAAATAAATGGATGTGTCTAGGCGTATTTCAGTTCTAGACTCATCCATTTTTATCCATTTCTGTGACATGTAATCCGGAGGGAGTATGATGTAAGAGCTAGGATACGACAGGACAACA	126	41.27	MITE__LowCopyDNA	high	156	TREP1100 DNA transposon, TIR, Mariner, DTT_Icarus_BQ237274-1, Stowaway MITE, complete element	yes	.	.
1BS.tit_01/1BS.tit_01.fas.TREP.isbp:F1ADE5F02F05DT_1	CGTTTTCTTGTCCAGGCATT	60.110	GCGGGAGCAAAATTTATCAG	59.682	CGTTTTCTTGTCCAGGCATTGTCTTTGCAGTCTATGTGATACACGAGTTCAGAACACGTTATCAAATTTCTAGGTTAACGATAAAGGTCGTTAGAAACATGGCTTTAAAATGTTGTTGAATCATACTTCACTCTAAATATAGTGCGCCCGCGTTTTCTGAGATCCAACTTTGACCATAAATTTAACCAACGAGACCAACTGCGGCGGGAGAAAAAATATATATAATTGAAAACTTCTTTGAATACGAATTCACTGATAAATTTTGCTCCCGC	272	37.13	LowCopyDNA__MITE	high	259	.	.	TREP2216 DNA transposon, TIR, Mariner, DTT_Polyphemus_464G14-3, Stowaway MITE, complete element (2 bp TSD)	yes
1BS.tit_01/1BS.tit_01.fas.TREP.isbp:F1ADE5F02F7R3H_1	CACTAAAGGCCGTCACGAAC	60.689	CTCAAGCAGAATTTAGGCCG	59.975	CACTAAAGGCCGTCACGAACCGGCACTAAAGCCCGGTTCTGCACTAGTGCCAGCAGCTCCAGAACCTTCAGCTTCAACAAATGCACCAGCGACATTTAATTTACACCAGCCATCAGGAGGTTTCGCCCATCTCTCCGGAGGCCGGGGGTTCTCAGCAGGAGAAGCACGGCCTAAATTCTGCTTGAG	186	54.84	CACTA__LowCopyDNA	high	51	TREP3009 DNA transposon, TIR, CACTA, DTC_Caspar_42j2-12, complete element	yes	.	.
1BS.tit_01/1BS.tit_01.fas.TREP.isbp:F1ADE5F02FV81L_2	CAAAGCAAAATGAGTGAACCT	57.021	CGTCGGGGGAGTACAGTTTA	59.986	CAAAGCAAAATGAGTGAACCTATACTCTAAAAGGTGACTATATACATCCGAATGTAGTCTCTGTAGTGGAATATCTAAAAGACTTATACTCCCTCCGTTCCGAAATATAAGTCGTTGTAGGAGTGTAAACTGTACTCCCCCGACG	145	40.00	MITE__MITE	high	172.169	TREP741 DNA transposon, TIR, Mariner, DTT_Thalos_AF427791-1, Stowaway MITE, complete element, (2 bp TSD)	yes	TREP955 DNA transposon, TIR, Mariner, DTT_Thalos_BE405570-1, Stowaway MITE, complete element	yes
1BS.tit_01/1BS.tit_01.fas.TREP.isbp:F1ADE5F02FXJNN_1	TTCGACAAAGGGTTTTCTCC	59.146	CCATAGTTTCTTGCGTGGGT	59.993	TTCGACAAAGGGTTTTCTCCATGGTTTTCTTTTTTCTTTTAGCAAAAACGCCTAGAAGTTCAGGTAGAGATATTGTTAGACATGGAGGTGAGGGTATAAAATCAAACTGACAGTGATTTTTCTACACCCCAGCTCGGTGCACCCACGCAAGAAACTATGG	160	41.25	LowCopyDNA__Mutator	high	120	.	.	TREP3059 DNA transposon, TIR, Mutator, DTM_Gabriel_M801L24-1, complete element	yes
1BS.tit_01/1BS.tit_01.fas.TREP.isbp:F1ADE5F02FKRN1_1	ATGCAAACCTGGAGACTTGG	60.111	TCCCTCCGTTTTTATTTAAGTCC	59.750	ATGCAAACCTGGAGACTTGGAGTGGAAGTCAAGCAACTAGCGAGTAGTACTAGTAAACTCTGCATATTAGGTTTGACCAAAGTCAAACTTCCTAAAGTTTGACCAAGTTTATAGAAAAATATAAACATTTACCATAACAAATATGTATGTCGTGAAAGTACATTCAATAATGGATCTAATGGTATTTATTTGTTATTGTATATGTTAATATTTTTGTTATAAGCTTTCTGAGAGTTTACAAAACTTGACTTTGACCAATGGTAATACGTGGACTTAAATAAAAACGGAGGGA	292	31.51	gypsy__Unknown	high	190.203	TREP3229 Retrotransposon, LTR, Gypsy, RLG_Sabrina_103H9-1, complete element	no	TREP3100 DNA transposon, TIR, Mariner, DTT_Tantalos_42j2-1, complete element	yes
1BS.tit_01/1BS.tit_01.fas.TREP.isbp:F1ADE5F02IQ14O_1	CCTCCGTCCGAAATTACTTG	59.564	CGTAATCCAGTGGTGTGGTG	59.873	CCTCCGTCCGAAATTACTTGTCATCAAAATAGGATGTGTCTAGAACAAAATAACATCTAGATACATCCATTTCGATGACAAGTATTTTCGGACGGAGGGAGTAGTAGAATGATATGACATTGTTCATAATTAAGACATTGCAGAATATGACATTGTGCTGTAGTGGGTAGGTTCACCACACCACTGGATTACG	193	38.86	MITE__CACTA	high	119,141,153	TREP1051 DNA transposon, TIR, Mariner, DTT_Icarus_BE585804-1, Stowaway MITE, complete element	yes	TREP766 DNA transposon, TIR, CACTA, DTC_Jorge_231A16-1, complete element, (3 bp TSD)	no
1BS.tit_01/1BS.tit_01.fas.TREP.isbp:F1ADE5F02I79QA_1	TGAAGATGAGCAGGGACATTT	59.685	TATAGGATTCAAGTGGGCGG	59.916	TGAAGATGAGCAGGGACATTTGAAGTGTAGGGGTCTATAGGTTCGGTTGTGATGGACACTTTGAGCCTCTTTGATTCGTAGGATTTTGTAAACATAGGAATAGGATTTGTAGTGACCCGCCCACTTGAATCCTATA	136	42.65	LowCopyDNA__MITE	high	109	.	.	TREP2226 DNA transposon, TIR, Harbinger, DTH_Xenon_464G14-1, Tourist MITE, complete element	yes
1BS.tit_01/1BS.tit_01.fas.TREP.isbp:F1ADE5F02FXTZX_2	GAATTCGAACAAAACGGACG	60.481	AAAAGAATTAAGGCCGACGC	60.566	GAATTCGAACAAAACGGACGTCCGTTTGGGGTCGCGCGGTGGAGTTGGCCTAATCCAACTGCTAGGGTGCGGCGGCCATCCAAAATTAGGGCCGGCCGGCCGCGTCGGCCTTAATTCTTTT	121	58.68	Unknown__LowCopyDNA	high	149	TREP3054 DNA transposon, TIR, Harbinger, DTH_Zong_EF067844-1, complete element	yes	.	.
1BS.tit_01/1BS.tit_01.fas.TREP.isbp:F1ADE5F02FXTZX_3	GTTGGCCTAATCCAACTGCT	59.198	CGCCTAAGTGTTTTGGGATT	59.087	GTTGGCCTAATCCAACTGCTAGGGTGCGGCGGCCATCCAAAATTAGGGCCGGCCGGCCGCGTCGGCCTTAATTCTTTTCTTTCTACTCCCTCCGTCTAGGTGTGTAAGTTATCTTACAGAAACCAATAATCCCAAAACACTTAGGCG	147	51.02	LowCopyDNA__Unknown	high	229	.	.	TREP3513 DNA transposon, TIR, Mariner, DTT_Mercia_DQ885768-1, complete element, putative Stowaway Mother element	yes
1BS.tit_01/1BS.tit_01.fas.TREP.isbp:F1ADE5F02IVK03_1	TTTGGTTTTGAAATCTCATGC	57.739	TAAATATCTGTGGGCCGCTT	59.569	TTTGGTTTTGAAATCTCATGCATTCAATACATGTGTACCTTACTAGTTTTGAGTAGAGTAGCAAATTTCACGCGGCCCCTGGTATATCAAATGCAGGGCCCATGCATCATTTCCTTCCGGTCGAACCTACATCCACAATTTTTTGTACGTAATATATCTCCACTGGACCCCGAACCCAAAATGCTGCCTCGTCCCCGTAAAACCAAGCGGCCCACAGATATTTA	224	44.20	Mutator__LowCopyDNA	high	133	TREP232 DNA transposon, TIR, Mutator, DTM_Deimos_AF326781-1, complete element, (9 bp TSD)	yes	.	.
1BS.tit_01/1BS.tit_01.fas.TREP.isbp:F1ADE5F02G8G88_1	CTGAAGAATAGAAAGGCATGACA	58.528	TGGATTACATGTTGCCGAAA	59.930	CTGAAGAATAGAAAGGCATGACATATTGACATGTATTCCCTCCATCCGGAAAAATGGATGGGTCTAGGCACATTTCAGTTCTAGATACTTCCTTTTTATCCATTTCGGCAACATGTAATCCA	122	39.34	LowCopyDNA__MITE	high	54	.	.	TREP1100 DNA transposon, TIR, Mariner, DTT_Icarus_BQ237274-1, Stowaway MITE, complete element	yes
1BS.tit_01/1BS.tit_01.fas.TREP.isbp:F1ADE5F02G8G88_2	TTTCGGCAACATGTAATCCA	59.930	CGCTAATCCAATGCCATCTT	60.060	TTTCGGCAACATGTAATCCAGAAGGAGGGAGTATGGTGTAAGAGCTAGGGATACAACAGGACAACACGGTAAAAAACACTAGTTGAATGTAAAACTGTATGCTAGCGGAATACGTATAGAAAAACTAAGGCAACATACACGTGTATGCTTGGGAAACTAAGATGGCATTGGATTAGCG	178	41.01	MITE__gypsy	high	155,266,286	TREP1100 DNA transposon, TIR, Mariner, DTT_Icarus_BQ237274-1, Stowaway MITE, complete element	yes	TREP3269 Retrotransposon, LTR, Gypsy, RLG_WHAM_consensus-1, consensus sequence	no
1BS.tit_01/1BS.tit_01.fas.TREP.isbp:F1ADE5F02IMXBS_1	GCGCCCTTGGAGATTTTAAC	60.930	CTCCCCTGTGTCCCCATTAT	60.959	GCGCCCTTGGAGATTTTAACATGGTGCATTAGGATTTTTGATGTTGGCATGTCATACATAGTCATCACTTAGTCACTCATACTACAACAATGTTGGCTATAAGGTTGGCTATAAGTGTAATTTTTTACTCCTCTCTATCTCTTTCTTCGTACTCCCTCCGTCCCATAATATAAGAACGGTTTTGACACTAGCTAGTGTAGTGTCAAAAACGTTCTTATATAATGGGGACACAGGGGAG	238	39.50	CACTA__MITE	high	178.174	TREP765 DNA transposon, TIR, CACTA, DTC_Jorge_AF326781-1, complete element, (3 bp TSD)	no	TREP867 DNA transposon, TIR, Mariner, DTT_Athos_BE427704-1, Stowaway MITE, complete element	yes
1BS.tit_01/1BS.tit_01.fas.TREP.isbp:F1ADE5F02H3BV2_3	CAAATCACAATGCAGCACCT	59.722	CAACCTAGAACGACGTGCAT	58.802	CAAATCACAATGCAGCACCTTCCCAGACGGATGAAGCAACCATTATTTCACACTTTGGTTCGACATCATCTCAAACCATGTACTAGTATTGCTTCTGCCTCAAGAGGGACACGCGCATCGCCTTGGTACATCATGACACGTGGGACCGCATGACAGGCCATGCTCCCCCGCCGATCGCTGGGTAAAATCACCTCATTTTTACTATACTTCCTCCGGATCGATTTACTACATGGCATGCACGTCGTTCTAGGTTG	254	49.21	LowCopyDNA__Unknown	high	355	.	.	TREP3073 DNA transposon, TIR, Mariner, DTT_Aison_consensus-1, consensus sequence	yes
1BS.tit_01/1BS.tit_01.fas.TREP.isbp:F1ADE5F02IY6YF_2	TCCCTCTGTTCACAAATATAAGATG	58.643	TCAATTAACCGAAGGAAACCA	59.438	TCCCTCTGTTCACAAATATAAGATGTTTATAAAAAATTTCTGAATCAGGTGTATATGTATGCATATATTAATATGTTGCTTCACTCTTTTAGTCTGTATATATACATATTTCTTAACGGATGGAGTATTTTGTTTACGTGTGTTGTTGTTCTATAAGATATGTGGTTTCCTTCGGTTAATTGA	183	28.96	MITE__LowCopyDNA	high	304	TREP1107 DNA transposon, TIR, Mariner, DTT_Oleus_AJ466154-1, Stowaway MITE, complete element	yes	.	.
1BS.tit_01/1BS.tit_01.fas.TREP.isbp:F1ADE5F02JZASK_1	GCCTGACTTTTCTGGCTGTT	59.478	ACAAAGCGAAAATGCAAAAT	57.456	GCCTGACTTTTCTGGCTGTTATTTTTTATCACTTTTGTTTGTTTTTGTTACATTTTGACGTATTCCTAGAAAATAGATCATCTTTATAACATGCATCTACTCCCTCCGTTTTAATTTATTTTGCATTTTCGCTTTGT	137	30.66	LowCopyDNA__Unknown	high	217	.	.	TREP3100 DNA transposon, TIR, Mariner, DTT_Tantalos_42j2-1, complete element	yes
1BS.tit_01/1BS.tit_01.fas.TREP.isbp:F1ADE5F02HH0E0_1	GGACAGGGCATTAGTACCGA	59.955	TGCAACAAGAACCCTAACCC	59.971	GGACAGGGCATTAGTACCGACCCTTTAGTCCCGGTTCAGGAACCGGGACAAAAGGCCCTTACAAACCGGGGCAATAGGCCCTTTTCTACTAGTGTGGGGATGATCTCCCTCTGGTTCATGGCTAGAACATGATGGGGTTAGGGTTCTTGTTGCA	154	52.60	CACTA__LowCopyDNA	high	178	TREP1802 DNA transposon, TIR, CACTA, DTC_Clifford_294D11-2, complete element (3 bp TSD)	yes	.	.
1BS.tit_01/1BS.tit_01.fas.TREP.isbp:F1ADE5F02HZRF6_1	AAGCCCGTAAACATCCAAAA	59.451	GTCGCGGATGTGATTCCTAT	59.923	AAGCCCGTAAACATCCAAAATTGGTAATATAATAGCATGGAACAATCAAAAATTATAGATACGTTGGAGACGTATCAGTGAACAAATTACTGTCGAGCAATTAATAGAAAAGTGCATAATTATGAGAATATCTAGGCATGATCATGTATATAGGAATCACATCCGCGAC	169	33.73	gypsy__gypsy	high	218.219	TREP3229 Retrotransposon, LTR, Gypsy, RLG_Sabrina_103H9-1, complete element	yes	TREP838 Retrotransposon, LTR, Gypsy, RLG_Sabrina_AY146587-4, fragment of 3prime region	no
1BS.tit_01/1BS.tit_01.fas.TREP.isbp:F1ADE5F02JR19M_1	CGAAACCAAAAGATTCCTGC	59.685	ATATTGAAAAGGCGGTGGTG	59.823	CGAAACCAAAAGATTCCTGCTGATGTTATCTGTTCATACGTGGCAAAATGAGTGGTGATAAAGGCATGTGGGCGATTTGCAAGATGCCACACATGTGGGCGTTAGTTTTTCGTTTTATTTGTTTGGCTTATAGTAATAAAAATCCGAAGAGATATATTCTGCACCATCTTTATATATATATGTACCTATAGCTATCGTTGTTCCTGATGAGATCACCACCGCCTTTTCAATAT	233	37.77	Mutator__LowCopyDNA	high	144	TREP3067 DNA transposon, TIR, Mutator, DTM_Remus_consensus-1, consensus sequence	yes	.	.
1BS.tit_01/1BS.tit_01.fas.TREP.isbp:F1ADE5F02G2EL8_1	TGCTGGCAACAATTCTATCG	59.833	CGTGGACCACATACGGAGTA	59.440	TGCTGGCAACAATTCTATCGTCAAACTGAAGAATTTTATATATGCATTATGATGATGCCCGGGAAATCTACATTCACAATATGCATAGCGAGCCGCGACCAAATTCTTCTCGACTACTCCCTCCGTTCCTAAATATAACTCTTTGTAGAGATTTCACTATGGAGTGTAGATTCATTCATTTTACTCCGTATGTGGTCCACG	201	39.80	LowCopyDNA__MITE	high	184	.	.	TREP955 DNA transposon, TIR, Mariner, DTT_Thalos_BE405570-1, Stowaway MITE, complete element	yes
1BS.tit_01/1BS.tit_01.fas.TREP.isbp:F1ADE5F02FNUYI_1	GATTAGGCGACCATAGCCAA	60.060	GACGTTTTTGCGGTTTAATTT	58.236	GATTAGGCGACCATAGCCAATGGGTTAAAGGTAAGAAATTTTGAATGGTGTTGCATTAGCGTATGAACATAAATAAAGTGTGGCAAGCTTTCCCAGATATGTGCTCAAGAAACTGCTACCTGTTTTTCTAAATACTAGACGTTTGGGTACTTTAAATTAAACCGCAAAAACGTC	174	37.36	LowCopyDNA__MITE	high	165.182	.	.	TREP2319 DNA transposon, TIR, Mariner, DTT_Oleus_210J24-1, Stowaway MITE, complete element	yes
1BS.tit_01/1BS.tit_01.fas.TREP.isbp:F1ADE5F02FNUYI_2	AAATTAAACCGCAAAAACGTC	58.236	CAAACTTACAGACCTCCTCCG	58.848	AAATTAAACCGCAAAAACGTCTTATATTAAGGAACAGAGGGTGTAGAGTTCACTCAAATTATCCCCGTAAAGCTAGTCACACCTTTGTTAAAATTAATGTTCATTATGTTATCGGAGGAGGTCTGTAAGTTTG	133	35.34	MITE__LowCopyDNA	high	249.249	TREP2319 DNA transposon, TIR, Mariner, DTT_Oleus_210J24-1, Stowaway MITE, complete element	yes	.	.
1BS.tit_01/1BS.tit_01.fas.TREP.isbp:F1ADE5F02GR1HE_1	AAGTGACCGTGAAGGGATTG	59.966	AACGCGCTGCTACGAGTC	60.319	AAGTGACCGTGAAGGGATTGACAACCCCTTTATCGCGTTGGTTGCGAGGTTCTTATTTGTTTGTGTAGGTACGAGGGACTTGCGTGTAGTCTCCTACTGGATTGATACCTTGGTTCTCAAAAACTGAGGGAAATACTTACGCTACTTTGCTGCATCACCCTTTCCTCTTCAAGGGAAAACCACGCAGTGCTCAAGAGGTAGCACTATTGCTAAGTGACTCGTAGCAGCGCGTT	233	47.21	gypsy__LowCopyDNA	high	404	TREP2218 Retrotransposon, LTR, Gypsy, RLG_Sabrina_464G14-1, complete element (5 bp TSD)	yes	.	.
1BS.tit_01/1BS.tit_01.fas.TREP.isbp:F1ADE5F02HAWMQ_1	TGCTGTCTGGATACCCCCTA	60.474	CCAACGTGCTAGGCAAAAAT	60.131	TGCTGTCTGGATACCCCCTAATCTAGGACTCCGTCACTAAGGAAGCTCTTCAAAGTTCACGGCTCCTCCGAATTTAACTCCACATGGGGGACGCCCGGTGCTGGCAAGGGAGAATGCGGCAGAAGAGCATGATCTTCACCACATTGGTGAGACCAACATTTTTGCCTAGCACGTTGG	177	52.54	gypsy__gypsy	high	88,81,120	TREP1415 Retrotransposon, LTR, Gypsy, RLG_Fatima_AY494981-2, complete element	yes	TREP2269 Retrotransposon, LTR, Gypsy, RLG_Fatima_B_643D12-2, non-autonomous, 3prime truncated	no
1BS.tit_01/1BS.tit_01.fas.TREP.isbp:F1ADE5F02FWWWR_1	CTTTGTTGCATGTTGAGGGA	59.691	CGCCTCCTACGGATTGATAA	60.053	CTTTGTTGCATGTTGAGGGATAGTTTTATGATCCAATTATGTTAGTATTGTCGAGAGGACTTACACTAGTGAAAGTATGCACCCTAGGCCTTGTTTCCACGCATTGCAATACCATTTACGCTCACTTTTATCACTTGTTACCTTGCTGTTTTATTATTTCAGATTACAAATACCTTTATCTACTATCCATATACCATTTGTTTCACCATCTCTTCGCCTCCAAGTGCAGAGGTTTGTAGGACAGTAGCAAAATTTCCCTCAAAGTGGATGACCTAAGGTTTATCAATCCGTAGGAGGCG	299	39.13	gypsy__gypsy	high	342.34	TREP3247 Retrotransposon, LTR, Gypsy, RLG_Sabrina_C_231A16-1, complete element, non-autonomous	no	TREP3247 Retrotransposon, LTR, Gypsy, RLG_Sabrina_C_231A16-1, complete element, non-autonomous	yes
1BS.tit_01/1BS.tit_01.fas.TREP.isbp:F1ADE5F02FSJIO_1	ACATGGATTCGCACGTAACA	59.995	CTCCCTCCGATCTGGAATTA	59.076	ACATGGATTCGCACGTAACAAAATTAAATTCTAAAAATTGGTCTTCAGGTTCTTTGGGACAACAGCAAAAGTAGCAGGACAGGGGAAGCCTTCCCACATCTTGTGTACGTTTCAAGTGAGAAGAGCCGCAAACATCACCACCACTACAAGGCCGGCGCCATGAATGTTCTGGTCAGTACCTGGTACTACTCCCTATGTCTGGAATTATTTGTCACATAAATGGATAAAAATGGATGTATTTATAACTAAAATACATCATTTCTGCTACAAGTAATTCCAGATCGGAGGGAG	291	41.24	LowCopyDNA__MITE	high	225	.	.	TREP1096 DNA transposon, TIR, Mariner, DTT_Icarus_BQ166320-1, Stowaway MITE, complete element	yes
1BS.tit_01/1BS.tit_01.fas.TREP.isbp:F1ADE5F02FSJIO_2	CCCTATGTCTGGAATTATTTGTCA	59.290	ATTGCACGGTGTCGGTTTAT	60.257	CCCTATGTCTGGAATTATTTGTCACATAAATGGATAAAAATGGATGTATTTATAACTAAAATACATCATTTCTGCTACAAGTAATTCCAGATCGGAGGGAGTAGTTGATAAATTGTTGATAAACCGACACCGTGCAAT	138	33.33	MITE__LowCopyDNA	high	331	TREP1096 DNA transposon, TIR, Mariner, DTT_Icarus_BQ166320-1, Stowaway MITE, complete element	yes	.	.
1BS.tit_01/1BS.tit_01.fas.TREP.isbp:F1ADE5F02G6N1L_1	GATCCCAAGGTATGCACCAC	60.203	TCCGGAAAAGGCAAGAGTTA	59.817	GATCCCAAGGTATGCACCACTATGGTATGGTATGTATGCTATGGAGTATGATCCCTAATGTGCACAAGTCACGTTGCCGGCAATACTCAATGGCTAGTCTCGATGGGTAAGCTACGCAAAGGTAGGGACATGTGGGCTATCAATGCAATTGCAAGGTATGACAAAGATATCGTCGAAGTTACCGTCCTTGGCGATGATGATGTAACGCCCCGGATACAACTTTCCATATTCATAACTCTAACTCTTGCCTTTTCCGGA	258	45.74	LowCopyDNA__gypsy	high	309	.	.	TREP3255 Retrotransposon, LTR, Gypsy, RLG_Sumana_10k23-1, complete element	yes
1BS.tit_01/1BS.tit_01.fas.TREP.isbp:F1ADE5F02F207A_1	TGGGTTGTAGGCTTATAGCCAG	60.500	TGGGCACCAATAAACTAAGCA	60.494	TGGGTTGTAGGCTTATAGCCAGCAGCTAGCTATACTATTAATGCTCTTTAGATGAGGTGCTAAGTGCATTAAATGGCTTAGTAACTAAAGTGTTCAATGCATAGGTGCTTAGTTTATTGGTGCCCA	126	39.68	MITE__LowCopyDNA	high	85.93	TREP1662 DNA transposon, TIR, Harbinger, DTH_Kerberos_AY643844-1, Tourist MITE, complete element (3 bp TSD)	yes	.	.
1BS.tit_01/1BS.tit_01.fas.TREP.isbp:F1ADE5F02I8OT7_2	TTGTAGACGTTGTTGGGCCT	60.550	AATCAAGCATGACGTAGGGG	59.955	TTGTAGACGTTGTTGGGCCTCCAAGTGCAGAGGTTTGTAGGACAGTTGTCGATGTCAAAACCGGCGGATCTCGGGTAGGGGGTCCCAAACTGTGCGTCTAGGATCGATGGTAACAGGAGGCAGGGGGACACGATGTTTACCCAGGTTCGGGCCCTCTTGATGGAGGTAATACCCCTACGTCATGCTTGATT	191	53.93	gypsy__gypsy	high	302.303	TREP2220 Retrotransposon, LTR, Gypsy, RLG_Sabrina_464G14-3, 3prime fragment	no	TREP3198 Retrotransposon, LTR, Gypsy, RLG_Fatima_B_consensus-1, consensus sequence, non-autonomous, subfamily B	yes
1BS.tit_01/1BS.tit_01.fas.TREP.isbp:F1ADE5F02G17Z5_1	CCTCAACAAGAGTCCATTTGAA	59.215	AATGCAATGTACTCCCTCCG	59.955	CCTCAACAAGAGTCCATTTGAAATCTCTAGAAAGACAAATATTTTAGGAATGGAGAGTCTATTTGAAATCTCTAGAAAGACAAATATTTTAGGAACGGAGGGAGTACATTGCATT	115	33.91	Unknown__Unknown	high	104,103,153	TREP3104 DNA transposon, TIR, Mariner, DTT_Thalos_42j2-9, complete element	yes	TREP3101 DNA transposon, TIR, Mariner, DTT_Thalos_103H9-1, complete element	no
1BS.tit_01/1BS.tit_01.fas.TREP.isbp:F1ADE5F02FZ0NA_1	TGCATCACCTCTGGCTACTG	60.008	GGACTGAACCTGAATAGGCG	59.694	TGCATCACCTCTGGCTACTGTTTACAGTATTTACCATAATTGATGAACATTTTTGAAAGCCATTTGGACTTAGTGAAAAATATTTTAGGTAAATCTAGTGAATTCCTTTAATGCTAGGGTTTAGGCAATCCCCATTTCAAGTTTCTTAGCAATTTAAACATGATGACATGATGAGCAATCAAAGTCAAACAAGGCCGATCTGGGGATGTGACAACTCTATTCAAGGTTTATCGCCTATTCAGGTTCAGTCC	251	36.65	gypsy__gypsy	high	219.22	TREP3206 Retrotransposon, LTR, Gypsy, RLG_Laura_59e04-1, complete element	yes	TREP1420 Retrotransposon, LTR, Gypsy, RLG_Laura_AY494981-1, complete element	no
1BS.tit_01/1BS.tit_01.fas.TREP.isbp:F1ADE5F02GF0AP_1	TGCTTTCCAATGCTCCTTTT	59.823	TTCTACCCAGCGCTACTGGT	59.898	TGCTTTCCAATGCTCCTTTTCAGGATTAGCCATGTATCTACTGACAACCACTACTAGGAAAATGCGTATAGATAGAAGTTTACCAGTAGCGCGTTTTCATGACCCCACGCTACTAGTATTTACCAGTAGCGCTGGGTAGAA	141	43.26	LowCopyDNA__CACTA	high	156,156,213	.	.	TREP3025 DNA transposon, TIR, CACTA, DTC_Heyjude_42j2-2, complete element	yes
1BS.tit_01/1BS.tit_01.fas.TREP.isbp:F1ADE5F02GF0AP_4	TAACAGCAGCGTTTGTTTGC	60.059	CCACCAGCTGTAACACCCTT	60.028	TAACAGCAGCGTTTGTTTGCTTGGGTCGCGCTACTGTTACATGGGCCGCAGGGCAAAAACAGTAGCCCACTTAGCTGTAGCGTTTGTTCTGAAAGGGTGTTACAGCTGGTGG	112	51.79	CACTA__LowCopyDNA	high	345	TREP746 DNA transposon, TIR, CACTA, DTC_Mandrake_AF446141-1, complete element, (3 bp TSD)	yes	.	.
1BS.tit_01/1BS.tit_01.fas.TREP.isbp:F1ADE5F02FVQIY_2	CTAGACAACGAGGCCAGGAG	60.005	TGACGTATATTCCATCGAACC	57.440	CTAGACAACGAGGCCAGGAGGGGATTGAGATGCAAAGTTAATGGATGACGCCTAAACATTTTGGGAATATCTAATTTCCGTAAGATGACTTAACACCTAAGACGGAGGGAGTACTACTCCTCAGTCTAGGTTCGATGGAATATACGTCA	149	43.62	Unknown__LowCopyDNA	high	171	TREP3513 DNA transposon, TIR, Mariner, DTT_Mercia_DQ885768-1, complete element, putative Stowaway Mother element	yes	.	.
1BS.tit_01/1BS.tit_01.fas.TREP.isbp:F1ADE5F02GHOO9_1	CAGCTTCTCGTTTCCTGTCC	59.989	CAATCCAAGACAAGTAATTCGGA	60.350	CAGCTTCTCGTTTCCTGTCCGCGAACAATCTCAAACTCCACTAATTTTTATTCTCTCTAAATCTAGTAAGTTCGAAAGCAACCAACAGCCTAGCTAGCTACTACTCCCTCCGTTCCGAATTACTTGTCTTGGATTG	136	42.65	LowCopyDNA__MITE	high	263.263	.	.	TREP3098 DNA transposon, TIR, Mariner, DTT_Pan_consensus-1, Stowaway MITE, consensus sequence	yes
1BS.tit_01/1BS.tit_01.fas.TREP.isbp:F1ADE5F02HFTHL_1	CCTCTCCTTTAACACAGGCG	59.869	TGGTGTCTAGCACAACCACC	59.597	CCTCTCCTTTAACACAGGCGAGTTCTGGATTGGAGGGTTTGGAGGATAATAAATGCTCATTAACTTGATTTTAGCCTTTTTAGTATTTGGATCCAAGCATGGGTGAGGCTAGCATGTTTTAGTCCCACTACTTTTAGTCATGGGACTAAAACGTATCCAAGCACCCTCTTAGTTTTATTTGAGGGGTGGTTGTGCTAGACACCA	204	42.16	MITE__CACTA	high	323.319	TREP233 DNA transposon, TIR, Mariner, DTT_Eos_AF326781-1, Stowaway MITE, complete element, (5 bp TSD)	yes	TREP765 DNA transposon, TIR, CACTA, DTC_Jorge_AF326781-1, complete element, (3 bp TSD)	no
1BS.tit_01/1BS.tit_01.fas.TREP.isbp:F1ADE5F02GSSS4_1	GCACGGTAGAGACCGCTTAG	60.037	CTCTCATTTTCCTCTCCCCC	60.008	GCACGGTAGAGACCGCTTAGTAGTAGCGAGGGTTAGAAACCCGCGCTACTACTATCAACTTAGTAGTAGCGAGGTTTAAAAACCTGCGCTACTAGTAAGTAGCAGTAGCAAGGGTTTTTAACCCTCGCTACTAGTAAGCGTCTGTGTATAAGCTTTTCCCTAGTAGTGTGAAAAGAGGCTAACGAAAAAGGGTGAATAAAACGGCAAGGGTGAAGTGGGGGAGAGGAAAATGAGAG	236	45.76	CACTA__gypsy	high	236,204,239	TREP3030 DNA transposon, TIR, CACTA, DTC_Mandrake_42j2-1, complete element	yes	TREP2218 Retrotransposon, LTR, Gypsy, RLG_Sabrina_464G14-1, complete element (5 bp TSD)	no
1BS.tit_01/1BS.tit_01.fas.TREP.isbp:F1ADE5F02FLLJ9_2	TGTACAACAAGCCCTCCTCC	60.111	GGATAGAAGGGAGGCCGATA	60.378	TGTACAACAAGCCCTCCTCCTTCCGTGTATAGTTGAGGACGTGGCTCCCCTATGTACTTATATATACGTGCATATTGCCCCCTATCAATATATTGTGAGTTGCACATATCTTCTACATGGTATCGGCCTCCCTTCTATCC	140	45.00	copia__LowCopyDNA	high	335	TREP1424 Retrotransposon, LTR, Copia, RLC_Oref_AY368673-1, complete element	yes	.	.
1BS.tit_01/1BS.tit_01.fas.TREP.isbp:F1ADE5F02JWD5N_1	CCATACTTCGGCTACTCCAAA	59.234	GGTCATCCACTTGAGGGAAA	59.903	CCATACTTCGGCTACTCCAAAATTATGAAAATTATAACCACGTGAGAACTTTGTATATTAATCTTCTGCAAAAGAATCAACTCAAAAGAACTCTTTTGTTAGACACGTGTTGGGCCTCCAAGTGCGTAGTTTTGTAGGACAGTAGCAGTTTTCCCTCAAGTGGATGACC	169	39.05	gypsy__gypsy	high	160.143	TREP259 Retrotransposon, LTR, Gypsy, RLG_Sabrina_115G1-1, complete element	no	TREP3247 Retrotransposon, LTR, Gypsy, RLG_Sabrina_C_231A16-1, complete element, non-autonomous	yes
1BS.tit_01/1BS.tit_01.fas.TREP.isbp:F1ADE5F02HMTW3_1	TGTATGTGGAGAGGCTGACG	59.855	GACATGGCAAAATGCAACAC	59.979	TGTATGTGGAGAGGCTGACGGCTGGGTCCATGGCCGCATTGTAATGCCCCGGATTCGATGCGCCAGGTGCCTGCGAGTTATTCTCCGTCGTTGCCTTGTCATTTCTTGCGTGTTGCATTTTGCCATGTC	129	55.04	CACTA__gypsy	high	193,195,255	TREP1322 DNA transposon, TIR, CACTA, DTC_Jorge_AF459088-1, fragment	no	TREP2349 Retrotransposon, LTR, Gypsy, RLG_Sumana_643D12-2, complete element	yes
1BS.tit_01/1BS.tit_01.fas.TREP.isbp:F1ADE5F02HN9QD_1	ATTGTGTCCCTTGCTTCCTG	60.111	GAGTTATGTGTATTGGTGATCAAAGG	60.064	ATTGTGTCCCTTGCTTCCTGTTACCATCAGCCTAGACGCATAGATCGGGACCCCCTACCTGAGATCCGCCGGTTTTGACACCGACAACTCCGAACAACCTTTGATCACCAATACACATAACTC	123	50.41	gypsy__copia	high	202.203	TREP3198 Retrotransposon, LTR, Gypsy, RLG_Fatima_B_consensus-1, consensus sequence, non-autonomous, subfamily B	yes	TREP26 Retrotransposon, LTR, Copia, RLC_Angela_210J24-1, 5prime truncated	no
1BS.tit_01/1BS.tit_01.fas.TREP.isbp:F1ADE5F02IRZYD_1	CGATGCAAGTGTCCAGCTTA	60.011	CTTCTCCTAGGGGATGGTCC	59.890	CGATGCAAGTGTCCAGCTTAGGGCCCGGTTCGCCGATCTTGCTGATGAAGACATGGATTCCATCGAAGGGGACCCAGTACCTGATGAAGCCATGTACCTAGGGTAGGGGCACGGGCCTGTCCAAAGAGCCCTACCCTGGGACCATCCCCTAGGAGAAG	158	58.23	gypsy__gypsy	high	263.262	TREP1418 Retrotransposon, LTR, Gypsy, RLG_Ifis_AY368673-1, complete element	no	TREP1308 Retrotransposon, LTR, Gypsy, RLG_Jeli_AF459088-1, complete element	yes
1BS.tit_01/1BS.tit_01.fas.TREP.isbp:F1ADE5F02FL7VN_1	TGCTCAAATCCACATCATCC	59.456	CCTTCAGGCTAATCTCGCTG	60.110	TGCTCAAATCCACATCATCCTTTTCTTGGATGGCTTATGTCGTGGAAATATCAAGTCAGATGTCCTAGCGGGAGGACTTAGTCGTGGAGCCATCGCAGCGAGATTAGCCTGAAGG	115	48.70	LowCopyDNA__gypsy	high	34.4	.	.	TREP1418 Retrotransposon, LTR, Gypsy, RLG_Ifis_AY368673-1, complete element	yes
1BS.tit_01/1BS.tit_01.fas.TREP.isbp:F1ADE5F02H3U24_3	CAAGTAAAATTCGAGGACAAACTT	58.040	TCGGAAGGGGAAACTCTTCT	60.183	CAAGTAAAATTCGAGGACAAACTTTGACCCAAAGTACGATGGGGACTAGTAAACCAGAATGGAGGTAGTAGTTTTTTTTAATTCAAAGAAGAGTTTCCCCTTCCGA	106	38.68	MITE__LowCopyDNA	high	307	TREP2215 DNA transposon, TIR, Mariner, DTT_Polyphemus_464G14-2, Stowaway MITE, complete element (2 bp TSD)	yes	.	.
1BS.tit_01/1BS.tit_01.fas.TREP.isbp:F1ADE5F02HO1WY_1	ACTCGTGGGTGCATTTAAGG	59.993	AACATCACATGTCCCAATGC	59.223	ACTCGTGGGTGCATTTAAGGAGGCCATTGCAATTCTAGAAGCCATTTGTGCCGCTTCAGACTGGCCACAATGGTGAGTAACATACACTAGTAACATACACATATCCCTAGACTATGTTACTACCTTCATAGTGGGTAGTAGCATAAGTGTAGTAACATGCAAAGCTTCATTTATTAGGTTATAGACTCATATTGCATTGGGACATGTGATGTT	213	40.38	LowCopyDNA__MITE	high	229	.	.	TREP2251 DNA transposon, TIR, Harbinger, DTH_Coeus_643D12-1, Tourist MITE, complete element_unknown	yes
1BS.tit_01/1BS.tit_01.fas.TREP.isbp:F1ADE5F02GNRJM_1	CCAACACACACTCTCACGCT	59.940	GCCAAGTTGTTTCGGGATTA	59.938	CCAACACACACTCTCACGCTCAAGTGCTTAACCTACACATGCATGCGCACACATCAGGCCCTGACAGACACATACACAACCAGGTGATTCCCGCGCACGGGTTAGAGCCTTGTCGCGCCTGCGTAAATTTGTGTTTATCTGACCTTTTCCCTATGCGAACTGACAGGTGGGACCCACAAGGAACATGGTCAATTTAACTACTCCCTCCGTCTAGGTGTCTAAGTCATCTTACGAAAACCAATAATCCCGAAACAACTTGGC	261	49.43	LowCopyDNA__Unknown	high	278	.	.	TREP3513 DNA transposon, TIR, Mariner, DTT_Mercia_DQ885768-1, complete element, putative Stowaway Mother element	yes
1BS.tit_01/1BS.tit_01.fas.TREP.isbp:F1ADE5F02FVLX3_1	CCGCTTAGCGATCTACAAGG	59.996	TTAGGATGTAGACCGTCGGG	59.948	CCGCTTAGCGATCTACAAGGGTATGTAGATGCTCTCCCCCTCTAGTAGTTATGCATCTCCATGGATAGATCTTGCGTGTGCGTAGAATTTTTTGTTTCCATGCAACGTTCCCCAACACTTTCCTGGGTCATGCCCGGCCTCAGAAGATCAACACATCATAGTACTACCTAGGCTCCACAGAGAGGTCCCCGACGGTCTACATCCTAA	207	49.28	copia__gypsy	high	260.258	TREP1402 Retrotransposon, LTR, Copia, RLC_Angela_AF497474-3, complete element	yes	TREP3204 Retrotransposon, LTR, Gypsy, RLG_Latidu_10k23-2, 3prime fragment	no
1BS.tit_01/1BS.tit_01.fas.TREP.isbp:F1ADE5F02GCYAH_2	TGGGCAAGTTCTTTCTGCTT	59.993	TGGAACACTTCTACGACAGCA	59.500	TGGGCAAGTTCTTTCTGCTTTGCTACACTGTCTCTAAAAACATTGATCAGTTGTTGTGTCGCACGACTCTGCACCTCGGATTCATCCACCATTTCCATCATTGCTTCAGCCATTAATTGGTTCACAAACATACATTTATTCCGTTGCTAGAGTGACAGAACACTACAAAAAAATACACTTCCGTGATGATACGTGTTTGTCACAGTAGGTCACGTTTTTTGTCATGCATGTACATCCATGACGATTTTATGACAGAATCAAGATAGTCATACATGTGCTGTCGTAGAAGTGTTCCA	296	40.20	LowCopyDNA__CACTA	high	286	.	.	TREP765 DNA transposon, TIR, CACTA, DTC_Jorge_AF326781-1, complete element, (3 bp TSD)	yes
1BS.tit_01/1BS.tit_01.fas.TREP.isbp:F1ADE5F02HAUPB_1	CTTGGGGGCATTTCTTCATA	59.894	CTGCCAATCGTCCTCTCTTC	59.950	CTTGGGGGCATTTCTTCATAATATCGGACTGGCCGTCTGGCCGATGCGTGCCTCCTGTCCAATATGGCAAGTTTTAGACTAAACTGTATCAATTTGTTCTCGCAGAGCAAGTTTAGGGGCTAATTTGAGTCATTTTGCAAGTTCTTGTATGAAATTGTACCCCCGCTGCAAGTTTGTGTACTAAAACTGTAATTAACTCATTAGAATTTCAAAACAACTGGGCTGGAAGAGAGGACGATTGGCAG	245	42.86	Mutator__LowCopyDNA	high	311	TREP1171 DNA transposon, TIR, Mutator, DTM_Hermes_TREP1171-1, complete element, (9 bp TSD)	yes	.	.
1BS.tit_01/1BS.tit_01.fas.TREP.isbp:F1ADE5F02JS5S3_1	CTTCCTAGTTGCGATGGCTC	59.978	CCTCCTTCTTCTTCTTCTTTCTC	57.131	CTTCCTAGTTGCGATGGCTCCGCGATTAAGTCCTTTCACTAGGACATCTGACGTAACAATTCCAGGGACAAAAGAGGAGAAAAGAAGGAATAGAGAAAGAAGAAGAAGAAGGAGG	115	44.35	gypsy__LowCopyDNA	high	340	TREP3202 Retrotransposon, LTR, Gypsy, RLG_Ifis_59e04-1, complete element	yes	.	.
1BS.tit_01/1BS.tit_01.fas.TREP.isbp:F1ADE5F02IQX62_2	TCCTTCCTAGGGTTTCGGTT	59.934	GTACGAGGGACTTGTGCGAG	60.854	TCCTTCCTAGGGTTTCGGTTCAGAATCTATTTCTCGAAGAGGAGAGGATGATGCAACAAAGTAGCGTAAGTATTCCCCTCAGTTTTTGAGAACCAAGGTATCAATCTAGTAGGAGACCTCGCACAAGTCCCTCGTAC	137	45.26	copia__gypsy	high	384.38	TREP3152 Retrotransposon, LTR, Copia, RLC_Maximus_59e04-1, complete element	no	TREP1722 Retrotransposon, LTR, Gypsy, RLG_Sabrina_1020F19-1, complete element (5 bp TSD)	yes
1BS.tit_01/1BS.tit_01.fas.TREP.isbp:F1ADE5F02JLKKI_2	TGTATGCCTTACGCCCTCTC	60.235	ATGAACCAAACAAGGCCTCA	60.495	TGTATGCCTTACGCCCTCTCCCTCGCCCACGCGCGCAGTGGCTCGCAGGACGAGGAGAAAATTTTTACTACTCCGGCCATTTACTCCTCATCCTACTACCTTGGTTAGAGAGATTATCATATTGTTTGGAATACATATGTCCTTTAGTAGATTTCAATATGAACTACTAGTACATACTCCAAACACGGATGTATATAGACGTATTTTAGAGTGTAGATTCACTCATTTTGCTCCGTATGTAGTCCATATTGAGGCCTTGTTTGGTTCAT	269	42.01	CACTA__MITE	high	204,210,272,391,387	TREP3026 DNA transposon, TIR, CACTA, DTC_Jorge_59e04-1, complete element	no	TREP967 DNA transposon, TIR, Mariner, DTT_Thalos_BJ273584-1, Stowaway MITE, complete element	yes
1BS.tit_01/1BS.tit_01.fas.TREP.isbp:F1ADE5F02GGALE_1	ATGAACCAAACCGAAGCAAC	59.978	TTATGCGCACTGCTGGTAAG	60.037	ATGAACCAAACCGAAGCAACACTCGTGGGAAGAATAGCAACACTACTAGAGAAAACCTTACACACATACCAGCAGCGCGGTTCAAAATAAGGCGCTACTGCTACTTACCAGCAGTGCGCATAA	123	46.34	LowCopyDNA__CACTA	high	68	.	.	TREP3025 DNA transposon, TIR, CACTA, DTC_Heyjude_42j2-2, complete element	yes
1BS.tit_01/1BS.tit_01.fas.TREP.isbp:F1ADE5F02ITYQR_1	ACGCATCAGATTTGGCAAC	59.670	CCATCTTTTCCTATTCCGCA	60.031	ACGCATCAGATTTGGCAACCAAATTATGAATAAATACCACACTATAGCATGTTTGAGTCATATATGCATGATGTATACGTTTGCTTAATTCTTATAGTTCATCTCATTCAAAATCAATTAGATTTTATAAAAAGCTAGGGTCTCTTTGATTTGTAGGATTTCGAAAATGCGGAATAGGAAAAGATGG	187	31.55	Mutator__MITE	high	148,144,179	TREP232 DNA transposon, TIR, Mutator, DTM_Deimos_AF326781-1, complete element, (9 bp TSD)	no	TREP2226 DNA transposon, TIR, Harbinger, DTH_Xenon_464G14-1, Tourist MITE, complete element	yes
1BS.tit_01/1BS.tit_01.fas.TREP.isbp:F1ADE5F02FSHM3_1	GCACGTTGGTCAAATCATTG	59.972	GGGGTAATATAATAGCATGGAACAA	59.458	GCACGTTGGTCAAATCATTGACAATGGCAATGAAGTGGGTGGTGGGTGGGTGATATGTCTCCAACGTATCTATAATTTTTGATTGTTCCATGCTATTATATTACCCC	107	41.12	gypsy__gypsy	high	278.276	TREP3191 Retrotransposon, LTR, Gypsy, RLG_Fatima_10k23-3, complete element, non-autonomous	no	TREP3245 Retrotransposon, LTR, Gypsy, RLG_Sabrina_B_AY368673-1, complete element, non-autonomous	yes
1BS.tit_01/1BS.tit_01.fas.TREP.isbp:F1ADE5F02IDG1N_1	AACGCTGCGGTTATGAGTCT	59.904	CCTCCCCACATTATGGTCAA	60.572	AACGCTGCGGTTATGAGTCTTAGCAGTAGTGCACGTCGTACGCGCTACAGCTAAGTAATAGCTGTAGCGCCTTATTAGTAGCACGGTTGCCCGCGCTACTAGTGGGCACTAAACCCGTGCTACTACTACTAGGGTTTTCCCTAGTAGTGGCAATGTAGTTCAGTTTTAGAAGAATTCATGCAAAAGATGCACAGATGTCGTAATACTAAAAATCTTACCATGAGATCTCCATGGATGTTAGCATAGTTCAACACGTGCACTAGTGGAACATATTGACCATAATGTGGGGAGG	292	44.86	CACTA__CACTA	high	160.155	TREP2249 DNA transposon, TIR, CACTA, DTC_Heyjude_103H9-2, complete element, hybrid with Jude	yes	TREP2249 DNA transposon, TIR, CACTA, DTC_Heyjude_103H9-2, complete element, hybrid with Jude	no
1BS.tit_01/1BS.tit_01.fas.TREP.isbp:F1ADE5F02JQ7GB_2	TCATAGGATTCAAGTGGGCA	59.075	AGTGAAGAGGAGCAGGGACA	59.986	TCATAGGATTCAAGTGGGCAGGCCACTACAATTCCTATTCCTATGTTTACGAAATCCTACAAATCAAAAAGGCCCAAAGAGTTGAAAGTGTCAATCACAACCGACCGAATATACCTCTACACTGCAAATGTCCCTGCTCCTCTTCACT	148	42.57	MITE__LowCopyDNA	high	286	TREP2226 DNA transposon, TIR, Harbinger, DTH_Xenon_464G14-1, Tourist MITE, complete element	yes	.	.
1BS.tit_01/1BS.tit_01.fas.TREP.isbp:F1ADE5F02FPG2U_1	ATCAGATGCACCATGAAACG	59.527	TGGTGCCCACAATGATATTT	58.697	ATCAGATGCACCATGAAACGTATTTTCATACTATATAGTTTTAGTATTGTAGATGTTCATATTTTTTATATAAATTTGGTCAAACTTTGTGTAGTTTTACTTTGATCAAATCTTATATGCGAAGTAAAAAGAACGGAGGGAGTATATAGTATAAAAATATAAAAATTCACAGTGCGGAATAAATATCATTGTGGGCACCA	200	28.00	MITE__LowCopyDNA	high	281	TREP2034 DNA transposon, TIR, Mariner, DTT_Stolos_AY853252-1, Stowaway MITE, complete element (2 bp TSD)	yes	.	.
1BS.tit_01/1BS.tit_01.fas.TREP.isbp:F1ADE5F02HLIUP_2	GCATGTTTACCGTGCCAACT	60.955	GGAACGGAGGGAGTAGATTTG	59.948	GCATGTTTACCGTGCCAACTCAATTAGAATCCATTTTGTATTATTATTTTTCAGGCAGGATCCATTTTGTATTCGAATACAAATCTACTCCCTCCGTTCC	100	37.00	CACTA__Unknown	high	199.238	TREP766 DNA transposon, TIR, CACTA, DTC_Jorge_231A16-1, complete element, (3 bp TSD)	no	TREP3101 DNA transposon, TIR, Mariner, DTT_Thalos_103H9-1, complete element	yes
1BS.tit_01/1BS.tit_01.fas.TREP.isbp:F1ADE5F02GABS2_1	AAGGGAGCAGAATTCTTTGATG	59.725	TGTCCGTATGTGGTACTCCAA	58.912	AAGGGAGCAGAATTCTTTGATGTGCTTTTGAAAGTATATTTAAAAAATAATATATATACTCCATCGGGTCCTAAATATTTGTCTTTTTAGAGATTTCAATTGGAGTACCACATACGGACA	120	30.83	LowCopyDNA__Unknown	high	153	.	.	TREP3101 DNA transposon, TIR, Mariner, DTT_Thalos_103H9-1, complete element	yes
1BS.tit_01/1BS.tit_01.fas.TREP.isbp:F1ADE5F02G8FZK_1	ATGCAAATGAAGACGAAGGG	60.074	GTTCGGGGTACTAGGGAACC	59.691	ATGCAAATGAAGACGAAGGGAGGTGAAGAAGGCGAGGAAAATCGGTTCCCGATGGAAAAGTAAATGGGAGAAGTGGCGTGCATGCAGTTGATTAGATGGCTAGGTAGACTAAACGAAAAGTCTATGCGGGTAGATTGATGAGTCATACCTGTTCGTGTACGTGCCTGTCGGTGTACTAGAATAGGGGTTCCCTAGTACCCCGAAC	205	47.80	LowCopyDNA__gypsy	high	369	.	.	TREP3219 Retrotransposon, LTR, Gypsy, RLG_Olivia_10k23-1, complete element, non-autonomous	yes
1BS.tit_01/1BS.tit_01.fas.TREP.isbp:F1ADE5F02HPTHU_1	TGATGGGTGATCGACAAAGA	60.048	CACCACACCACAAACTGGAG	60.039	TGATGGGTGATCGACAAAGATTCAATTTCCCTCTGATAGGGTTTAAGCCCAATCCGATCATAGTCTATAGCGACTCCCAAGGTGTCGATGCTGTCGGATTTCGGGTTCTGGCAGACCCTCAAGGTTCGAACTCTGGGGTGCAAGCGGAGATCACACCTCCTGCCTACCCACCTCTCGTCGCCTCGCGGGGATCTAAAACTACATGAAGGACAACACAAGGGACACGCGATTTATACTAGTTCAGGACACCATTGTGGTGTAATACCCTACTCCAGTTTGTGGTGTGGTG	289	50.87	gypsy__gypsy	high	119.108	TREP3187 Retrotransposon, LTR, Gypsy, RLG_Fatima_9p13-1, complete element	no	TREP3216 Retrotransposon, LTR, Gypsy, RLG_Nusif_10k23-2, complete element	yes
1BS.tit_01/1BS.tit_01.fas.TREP.isbp:F1ADE5F02HFUX0_1	GCGCCATTAGTAGGCAAAAT	59.238	GTTGAGGGAGCTTCCGGT	60.199	GCGCCATTAGTAGGCAAAATAGGTGCGCCATTAGTAGGCCTTTTCCTAGTAGTGGTAGCGGCCTCCTCGACCGCCCCGGCCACCACGATGGCCACGGAAACCTCCCCGCTGCCGATTACCCGGACCGGAAGCTCCCTCAAC	141	61.70	CACTA__LINE	high	55.71	TREP768 DNA transposon, TIR, CACTA, DTC_TAT1_AF427791-1, complete element, (3 bp TSD)	yes	TREP1310 Retrotransposon, LINE, unknown, RIX_Karin_AF459088-1, putative complete element	no
1BS.tit_01/1BS.tit_01.fas.TREP.isbp:F1ADE5F02HFUX0_2	GGAAGCTCCCTCAACGAAG	59.935	GGGGAGTGATGGTTACGATG	60.195	GGAAGCTCCCTCAACGAAGCCACCGGAAGGACCCAAGAATGGCCCTCTCGGTCGAACCATCACTTTGCCACGCATAGCCCCGACCGCCACCCGTGGACGAAGAGCCACGGTGTTGGCCACGCCCCATAGGCATCGTAACCATCACTCCCC	150	62.67	LINE__LowCopyDNA	high	159	TREP1310 Retrotransposon, LINE, unknown, RIX_Karin_AF459088-1, putative complete element	yes	.	.
1BS.tit_01/1BS.tit_01.fas.TREP.isbp:F1ADE5F02I0II6_1	TGATGCTCAGATGGAAGCAG	60.096	TGTGTTGTTTGACCTCCGAA	60.128	TGATGCTCAGATGGAAGCAGGCATAGGACAGGCCAGAACTAGGATGTGACATGCGGCGCGTGCGCATGTCGCGATTGTCGGCTGTGAAAGAGAGCAGGCGTGTCATCCTCCCAAACAGTGAGCGTGGGGATCGGATGCTTCGGAGGTCAAACAACACA	158	56.33	gypsy__LowCopyDNA	high	132	TREP2302 Retrotransposon, LTR, Gypsy, RLG_Laura_103H9-1, complete element, non-autonomous	yes	.	.
1BS.tit_01/1BS.tit_01.fas.TREP.isbp:F1ADE5F02JDYB0_1	GGAGTCCAAACGTAGCGAAA	60.249	AGGGACACGGTGTTTTGTCT	59.474	GGAGTCCAAACGTAGCGAAACTTTTTGGAGAATTTTTATGGGCCAGAAGACACACTATGGGCCAAAAAAGTACCATAGGGGTGCCCTGAGGGGGGCACTGAAGGAAATATGCCATAGAGGTAATAATAAAGTTGTTATTTCATATTTCCTTATATCATGATAAATGTTTATTATTCATGCTAGAATTGTATTAACCGGAAAGTTGATACATGTGTGGATACATAGACAAAACACCGTGTCCCT	243	38.27	gypsy__copia	high	127.126	TREP3339 Retrotransposon, LTR, Gypsy, RLG_Sakura_115G1-1, complete element	no	TREP1401 Retrotransposon, LTR, Copia, RLC_Angela_AF497474-1, complete element	yes
1BS.tit_01/1BS.tit_01.fas.TREP.isbp:F1ADE5F02H2A4T_2	TGAAGCTCCCATGATTTGTG	59.648	TCACAGTCCATTAGTCCGGC	61.067	TGAAGCTCCCATGATTTGTGCACTCCTTACAATATTTGCATTAGGATACCAAGTGCACAAAATAGGATCATTGAGGGAGTCCTGTATTAGGGGGGTATCCGGACAGGCGGACTATATACTTTGGCCGGACTAATGGACTGTGA	143	45.45	copia__gypsy	high	404.405	TREP3146 Retrotransposon, LTR, Copia, RLC_Eugene_AY188333-1, 3prime fragment	no	TREP1415 Retrotransposon, LTR, Gypsy, RLG_Fatima_AY494981-2, complete element	yes
1BS.tit_01/1BS.tit_01.fas.TREP.isbp:F1ADE5F02JT0FR_2	CGGTGAACCCAAAGAGTCAT	59.966	ACGCAATCACCAGGATTTTC	59.939	CGGTGAACCCAAAGAGTCATTCCGTGCTTTATTATTAGGGGAAAGATTTTATATTATTACTATTATTGTATATTTTATAGAGACTTATATATACATTATAAAAACATCCAACGTGTTATTAACTTATAAAAGTAAATGTTTAATGGAAGTTGGCAAGGAAAATCCTGGTTGTTTTTGACTCACAAGCAAGGAAAATCCTGGTGATTGCGT	210	30.48	Unknown__CACTA	high	211.273	TREP3347 unknown, unknown, unknown, XXX_unnamed_115G1-2, complete element_unknown	yes	TREP3026 DNA transposon, TIR, CACTA, DTC_Jorge_59e04-1, complete element	no
1BS.tit_01/1BS.tit_01.fas.TREP.isbp:F1ADE5F02IFQYV_1	CATTCCATTTGGACTCCGTT	59.790	CAGTAGCGCTGGCCTAAAAC	60.039	CATTCCATTTGGACTCCGTTTGATATTCATTTCCTTCAATATACTGAAATAGGCAAAAAACAGCAATTCGGGCTGGGCCTCCCACTACTAGAGAAAAGCTTACCAGTAGCACTTGTTTATGTGCTACCAGTAGTGCGGGTACCAGCGCTACTGCTACAGCGCTACAGCGTTTCTAGACCAGCGCTACTGGTAAGTTCAACTACTAGTAGCGCGTTTTAGGCCAGCGCTACTG	232	46.98	gypsy__CACTA	high	96,88,93,128	TREP3245 Retrotransposon, LTR, Gypsy, RLG_Sabrina_B_AY368673-1, complete element, non-autonomous	no	TREP2249 DNA transposon, TIR, CACTA, DTC_Heyjude_103H9-2, complete element, hybrid with Jude	yes
1BS.tit_01/1BS.tit_01.fas.TREP.isbp:F1ADE5F02GCL23_1	CTATCCGGACACCCCCTAAT	60.032	TACCAAGGGAAAGGAAACCC	60.159	CTATCCGGACACCCCCTAATCCAGGACTCCCTCAAGGACCTTTTCGCTTCAGCCTCTGGACCCGGCAGTCCGTAGTGTATCCGAATACCCGCTCAGTTATGTAAAACTAGGGTATGCGTGGAAACCAGGCGTAGGGGTCATAAGTGCTTGAACAGACAAGTACCCAACTAGTTATGTTATATTACATGGATAGTAAGAAACATCTTCCAAAGAAAATAGTTCCATTAGGGTTTCCTTTCCCTTGGTA	247	46.15	gypsy__gypsy	high	219.221	TREP3194 Retrotransposon, LTR, Gypsy, RLG_Fatima_10k23-8, complete element, non-autonomous	yes	TREP3188 Retrotransposon, LTR, Gypsy, RLG_Fatima_9p13-2, complete element	no
1BS.tit_01/1BS.tit_01.fas.TREP.isbp:F1ADE5F02I07L9_1	GCACTACTGAGAGGCCCAAA	60.397	CATATGATGATCGCCGTTGA	60.453	GCACTACTGAGAGGCCCAAAACCCGCACTGCTGTTAGGCTTTTCCCTAGTAGTGATGCATCCTCAAGCAGTACAAGGTCATATCAACGGCGATCATCATATG	102	49.02	CACTA__CACTA	high	120,122,145	TREP3004 DNA transposon, TIR, CACTA, DTC_Boris_42j2-2, complete element	yes	TREP3018 DNA transposon, TIR, CACTA, DTC_Fergat_103H9-1, complete element	no
1BS.tit_01/1BS.tit_01.fas.TREP.isbp:F1ADE5F02IRZA5_1	AGTCAATGGGAACGATGCTC	60.081	AATGCATGGCATGAACAAAA	59.937	AGTCAATGGGAACGATGCTCGTTCTGCAGCTCGAAGCAGAGGACACGGGCGCGCGACGCGGAGGAAGGTGATGACTTGGCATCGGACTTCGGTGACGTCGGGGCTCCGGTTGGTCCTAGAGGCAGTGCAAGGATGACGGTGTAACGACCCGGATACAACTTTCCATATTCGTAACTCCATCTCTTGCCTTTTCCGGAGATGCGATATGATATTTCCTTCGTGGTTGGGTTTTGTCGTTTGTTTTGCATTTTGTTCATGCCATGCATT	267	52.06	LowCopyDNA__gypsy	high	251.321	.	.	TREP3255 Retrotransposon, LTR, Gypsy, RLG_Sumana_10k23-1, complete element	yes
1BS.tit_01/1BS.tit_01.fas.TREP.isbp:F1ADE5F02JJOC6_1	GGGCTTGTATTAGGGCATGA	59.923	TGATGACGTGGCAATCTGTT	60.120	GGGCTTGTATTAGGGCATGACAAACTATAAACGAAGTAGTACTAGATCATGATGTTTGTCTGCCAGTAGGGTATGTTCGGTCATAGTTTAAGGACGTCGACAATGCCACACGTGTGGTAGGATAAAGCGCACCACACGGTCTCTAAAGCAACAGATTGCCACGTCATCA	169	45.56	LowCopyDNA__Mutator	high	376.387	.	.	TREP3067 DNA transposon, TIR, Mutator, DTM_Remus_consensus-1, consensus sequence	yes
1BS.tit_01/1BS.tit_01.fas.TREP.isbp:F1ADE5F02IRATQ_1	GCGAAAGCAGTGAAAACACA	60.035	TTGAGATGCGCAGTTAATGG	59.833	GCGAAAGCAGTGAAAACACACACACACACACACACACAGAGGTTCATAGAATAGGAATATCGTGCGATTGGTAAGCCACCGGAAGTGAGATAAATGGAGTACGTACAAGAAGAGAAGAGGTGACGAATATTCCATCAAACCTAGACTAAGGAGTAGAGTAGTACTCCCCACGTCTAGGTGTTAAGTCATCTTATGAAAATCAGATATTCCCAAAATGTTTAGGCATTGTCCATTAACTGCGCATCTCAA	249	41.77	LowCopyDNA__Unknown	high	294	.	.	TREP3513 DNA transposon, TIR, Mariner, DTT_Mercia_DQ885768-1, complete element, putative Stowaway Mother element	yes
1BS.tit_01/1BS.tit_01.fas.TREP.isbp:F1ADE5F02GCKSJ_3	GCCTCGGTACAAAACACGAT	60.000	GGTGACGTGACGCAGACTAT	58.755	GCCTCGGTACAAAACACGATGACGCCGGCTGAGTTCCAATCGTTCCTTTTCTAGGACAACGCTAACGCTCACACGTGTGGTGGGAGCCAAAACCCGGCCACACGCCCTATAACACATAGTCTGCGTCACGTCACC	135	55.56	LowCopyDNA__Mutator	high	343	.	.	TREP3068 DNA transposon, TIR, Mutator, DTM_Remus_DQ767615-1, complete element	yes
1BS.tit_01/1BS.tit_01.fas.TREP.isbp:F1ADE5F02IBGMN_1	GATATAGTGGGGTGGCATGG	60.036	TATCACTAGTGGCGCACCTG	59.888	GATATAGTGGGGTGGCATGGGCCATAACTCAGTAGCATTCACGTCTAGCAGTACGGCACACGCCACCCACACGAGTCCCATCCGACACCAATTTTCTTGGAGTCCATGCTACAACCACTACTAGGAAAAGGGCTATAGATAGGATTGACACTAATGGCACACCAGGGAAGCAGTGCGCCACTACTATATACTAATGGCGCACCTGTTGGTGATGCGCCATTAGTGTGGAAGACACTAATGGCACACCAGAAAACAGGTGCGCCACTAGTGATA	273	50.18	LowCopyDNA__CACTA	high	244	.	.	TREP1241 DNA transposon, TIR, CACTA, DTC_TAT2_231A16-1, complete element	yes
1BS.tit_01/1BS.tit_01.fas.TREP.isbp:F1ADE5F02JD2WN_1	GTTGCTAAGGCAGGGATCAG	59.836	GCAACTGCTTTACTGAGGGC	60.022	GTTGCTAAGGCAGGGATCAGGCAACCGGCAATTGAACTCACGATGAGATCCCCTTGGCCACCGCAATGATTACCAACTTTTTCTTCCGCACGAGCCAGTAGTGGCTTCTGTTAGATGTGTATATTTCCCTTGTGTACATCTCCATTGTATAAGGGGGCTTCTCTGCACTTTTACCACTCTATATATGTACTGGCCTTTGGCCCTCAGTAAAGCAGTTGC	219	47.49	LowCopyDNA__copia	high	205	.	.	TREP1423 Retrotransposon, LTR, Copia, RLC_Leojyg_AY268139-1, complete element	yes
1BS.tit_01/1BS.tit_01.fas.TREP.isbp:F1ADE5F02HI7HE_2	GCCCATAAACATCCAAAAGG	59.273	ATCGGTGACCTCACTTGGAG	60.112	GCCCATAAACATCCAAAAGGGGTAATATAATAGCATGGAACAATCAAAAATTATAGATACGTTGGAGACGTATCAGGATGCTCCACGCAAAAACACATATCTTGTGAGGAATAAAAATATAGCTCCAAGTGAGGTCACCGAT	142	38.03	gypsy__gypsy	high	374.376	TREP3245 Retrotransposon, LTR, Gypsy, RLG_Sabrina_B_AY368673-1, complete element, non-autonomous	yes	TREP3339 Retrotransposon, LTR, Gypsy, RLG_Sakura_115G1-1, complete element	no
1BS.tit_01/1BS.tit_01.fas.TREP.isbp:F1ADE5F02HUGVW_1	TGCTCATCCTCGAGTAGGTAAA	58.997	AAAACAGCAATTTGGGTTGG	59.839	TGCTCATCCTCGAGTAGGTAAATGATTAAAACAGAATTTTTATGTGGAATGCTATTATATTACCCGTTTTGGATGTTTATGGGCTTTACTATACACTTTTATATCATTTTTGGGACTAACCTATTAACCAGAGGCCCAACCCAAATTGCTGTTTT	155	34.19	gypsy__gypsy	high	56.49	TREP3230 Retrotransposon, LTR, Gypsy, RLG_Sabrina_109N23-1, complete element	no	TREP3231 Retrotransposon, LTR, Gypsy, RLG_Sabrina_42j2-3, complete element	yes
1BS.tit_01/1BS.tit_01.fas.TREP.isbp:F1ADE5F02G01E5_1	GTCGCACTAGCAACAGTCCA	60.056	TGTGATCCATAGTGGAAATCTCT	57.681	GTCGCACTAGCAACAGTCCACTCTTGAAGCTAAACACTGCAAAGACTTACAAAATTGGCACCAAGGCATTGAGGCCCGAAGAGTTCAAAGTGTCCATCACAAATGACTGTAAAGACCTCTGCACTGCAAATGTCCCTGCTCATCTTCACTATAAGGAACATATTGTACTACTATCATACTCCCTAAGTTCCAAAATATAAGTCTTGGTAGAGATTTCCACTATGGATCACA	231	41.56	LowCopyDNA__MITE	high	332	.	.	TREP218 DNA transposon, TIR, Mariner, DTT_Thalos_AF338431-1, Stowaway MITE, complete element	yes
1BS.tit_01/1BS.tit_01.fas.TREP.isbp:F1ADE5F02GO15C_1	ACCACGGAAACAACTCGAAC	60.012	TCCCTCTATTCATTTTTGTAAGTCG	59.919	ACCACGGAAACAACTCGAACTAAAAGATAGACACGGAATATACAAAGTTTTTAGTATCTCCTATGAATTCCCTCGACAAAAAGTTATCTCATACGAATTAAAATACTCCCTCTCTTCATTTTTGTAAGATCTTTTAAACATTTAAGACATCATCTAAAATAGTTCAAAATTCAGCTGTATTAAACGACTTACAAAAATGAATAGAGGGA	209	30.62	LowCopyDNA__MITE	high	163	.	.	TREP1601 DNA transposon, TIR, Mariner, DTT_Antonio_109N23-1, Stowaway MITE, complete element (2 bp TSD)	yes
1BS.tit_01/1BS.tit_01.fas.TREP.isbp:F1ADE5F02GO15C_2	TCCCTCTCTTCATTTTTGTAAGAT	57.580	CTATGTGCTTGGTCGACGCT	61.394	TCCCTCTCTTCATTTTTGTAAGATCTTTTAAACATTTAAGACATCATCTAAAATAGTTCAAAATTCAGCTGTATTAAACGACTTACAAAAATGAATAGAGGGAGTAATGTCTTTTCCACTACTCCAAAAGTAGTCGTTTTAAATCTCATTCATTTTCTTACTAGCGTCGAGTTCTCTCTATATGTAGTAGCTAGCGTCGACCAAGCACATAG	212	33.49	MITE__CACTA	high	271.311	TREP1601 DNA transposon, TIR, Mariner, DTT_Antonio_109N23-1, Stowaway MITE, complete element (2 bp TSD)	yes	TREP3015 DNA transposon, TIR, CACTA, DTC_Clifford_59e04-3, 3prime fragment	no
1BS.tit_01/1BS.tit_01.fas.TREP.isbp:F1ADE5F02F973Z_1	TGCGACGGATCCAGAGTAGT	60.823	AATCTGTATGTGATAGTCCATTTGAA	58.119	TGCGACGGATCCAGAGTAGTAGAATAGTAGTATTTGTACACAAACTTGAAAGAAATCACTATTGTTTTGATATACTCCTAATATATTACTCCCTCCGTACCTAAATATTTGTCTTTTTTGAGATTTCAAATGGACTATCACATACAGATT	150	32.00	LowCopyDNA__Unknown	high	99	.	.	TREP3106 DNA transposon, TIR, Mariner, DTT_Thalos_59e04-2, complete element	yes
1BS.tit_01/1BS.tit_01.fas.TREP.isbp:F1ADE5F02FFV4G_1	TTAACCATGCTGGCTGATTG	59.688	ATTCCAGCATCCACTCCAAC	59.934	TTAACCATGCTGGCTGATTGGCATTGTTTCCCATAGCTAATACATATTAGGGCCTCTTTGATTCGCAGGATTGCAAAAACACATGAATAGGAAAAATGTAGGATTGAAATGACATGCACATTGGATTTCTATAGGATTTGAGTTTGTTTGATTGTATCACAGGAAAAACAAAGGATTTCTTCCAAGAGGTTGGAGTGGATGCTGGAAT	208	37.50	LowCopyDNA__MITE	high	53	.	.	TREP2371 DNA transposon, TIR, Harbinger, DTH_Xenon_AY914081-1, Tourist MITE, complete element	yes
1BS.tit_01/1BS.tit_01.fas.TREP.isbp:F1ADE5F02FFV4G_2	GTTGGAGTGGATGCTGGAAT	59.934	GCAAGTAACTCCCCCTGTCA	60.111	GTTGGAGTGGATGCTGGAATTCCTATGAAATGTAGTACAAATGAATCCATTGGAAAAAATCCTATGGGATTCAATCCTGTGAATCAAACGATCAATGCGGGAAAAATTCCTAAGGGTTCGAATCCTTAAAAAATCCTATGAAAATCCTTTGAATCAAAGAGGCCCTTAGAACATAACCTGTTACGAAATAGGAAAAGAACTACTAAGGAAATGACAGGGGGAGTTACTTGC	231	37.66	MITE__LowCopyDNA	high	358	TREP2371 DNA transposon, TIR, Harbinger, DTH_Xenon_AY914081-1, Tourist MITE, complete element	yes	.	.
1BS.tit_01/1BS.tit_01.fas.TREP.isbp:F1ADE5F02FZKQL_1	CAGGTCCAAAGACGATGACC	60.510	CTTGGAGGCATCACTGGATT	60.073	CAGGTCCAAAGACGATGACCCTAGGAAGGAATACGACACCAAGGCGCCGCCATCGTCCGATGAAACAATATTAAGGGTTTCCCTCAGAGCTGCAACGATCCGCACAGGAGGGGTGCGGCAGCAATCCAGTGATGCCTCCAAG	142	55.63	Unknown__LowCopyDNA	high	113	TREP3353 unknown, unknown, unknown, XXX_Xanti_42j2-2, complete element_unknown	yes	.	.
1BS.tit_01/1BS.tit_01.fas.TREP.isbp:F1ADE5F02HAZEV_1	CTGAAATGAGCGAACGAACA	59.988	GAGCGATGACAAGACGTTGA	59.992	CTGAAATGAGCGAACGAACACACTAAAACGTGTCTATATACATCTGATTTAGAAAAAGGTTTGAACATCTTATATTTGTGAATGGAGGGAGTACATTTTAGGTTTCATTTGATACTTTCTTTACCATTTCCATTTCAACATCCGGTAACCTAATCATCTGGTCATCAACGTCTTGTCATCGCTC	184	35.87	MITE__LowCopyDNA	high	126	TREP1109 DNA transposon, TIR, Mariner, DTT_Oleus_AV833224-1, Stowaway MITE, complete element	yes	.	.
1BS.tit_01/1BS.tit_01.fas.TREP.isbp:F1ADE5F02I9D3E_1	GGACATGGAGGGGATCAAG	60.272	ACACATTTGCGTGCATGATT	60.003	GGACATGGAGGGGATCAAGCACCTCGAGACGGCGTCGCCGGGGAGAGACAGGCAGCAGCTATGTGTGACGCCCCCGATTTAATCGTACACTAATCATGCACGCAAATGTGT	111	56.76	LowCopyDNA__gypsy	high	67	.	.	TREP3203 Retrotransposon, LTR, Gypsy, RLG_Latidu_10k23-1, complete element	yes
1BS.tit_01/1BS.tit_01.fas.TREP.isbp:F1ADE5F02GSKQ2_2	TGGCAAAATGTAGAGTGGCA	60.257	GCGACAAGATGACGGAAAAG	60.776	TGGCAAAATGTAGAGTGGCAAAAACAAAATATTCCCAACTTTATATGGCTGAATAATTCAAGTGAATCTTCACTAACTTGCATAGATGATCTATTCGAAGGTGCACATCAGTTCTTTTTACTTTTCCGTCATCTTGTCGC	140	35.71	Mutator__LowCopyDNA	high	292	TREP2273 DNA transposon, TIR, Mutator, DTM_Gerald_AY485644-1, complete element	yes	.	.
1BS.tit_01/1BS.tit_01.fas.TREP.isbp:F1ADE5F02FJS41_1	CCATAAACTGGAAAGGCTCG	59.702	GTATTGGGTGTGTTGGGGAC	59.950	CCATAAACTGGAAAGGCTCGATTACTATTTGTGGCATGATGTCTACTACACAACCTTCTTCTTGTAGACGTTGTTGGGCCTGCAAGTGCACATGTTTTTAGGACAGTAGCAAATTTCCCTCAAGTGGATGACCTAAGGTTTATCAATCCGTAGGAGGCGTAGGATGAAGATGGTCTCTCTCAAACAACCCTGCAACCAATACAAAGAGTCTCTTGTGTCCCCAACACACCCAATAC	236	44.49	LowCopyDNA__gypsy	high	56	.	.	TREP3254 Retrotransposon, LTR, Gypsy, RLG_Sakura_10k23-4, complete element	yes
1BS.tit_01/1BS.tit_01.fas.TREP.isbp:F1ADE5F02HW053_1	ATCGAGGTAGGCAGTGATGC	60.249	TCCATTCCAATTTACTCGTCG	59.946	ATCGAGGTAGGCAGTGATGCTATGCGGTAGCAATGCGGCTCGTGGGCAAAAAGCCCGCCCGCTGAGTGGGATAGGAGGAAGATGATGACCATTGGATCTAGATCCAAAGGACCAGGAAAATGGACTTTGATTATTATATACTACTCCCTCGGTTTGAACTAAAACACGACGAGTAAATTGGAATGGA	187	47.06	LowCopyDNA__MITE	high	187	.	.	TREP2285 DNA transposon, TIR, Mariner, DTT_Icarus_103H9-1, Stowaway MITE, complete element	yes
1BS.tit_01/1BS.tit_01.fas.TREP.isbp:F1ADE5F02HW053_2	GGTTTGAACTAAAACACGACGA	59.177	CGAGACGGAGAAACAGGAAG	59.982	GGTTTGAACTAAAACACGACGAGTAAATTGGAATGGAGGGAGTAGTAATGATGAAGAAAAAGGTATATGAATCGATATCCACCTTTTCCCATTATACTCTGCCGAAAAAATCGCACGAATCCGGCGCACCTGAAAATTCGAAATTTGCGCGCATTCTCGCATTTTGTTCCACTTCCATCCCCGAAACCCGTCTCCCCTTCCTGTTTCTCCGTCTCG	216	44.91	MITE__LowCopyDNA	high	250	TREP2285 DNA transposon, TIR, Mariner, DTT_Icarus_103H9-1, Stowaway MITE, complete element	yes	.	.
1BS.tit_01/1BS.tit_01.fas.TREP.isbp:F1ADE5F02F4T13_1	CTCATTCTCCTTCACACGCA	59.984	TGGTCAGGTTTACGCAAATG	59.585	CTCATTCTCCTTCACACGCACTTGATTTGTCTCGACTGAGGCACTCTCCTCCGTCCATAGCATATAGATTTATTGAAAAGTCAAACATCACAAAGTTTGACCATGTACGTGGAGAAAAACAATTACATCTAGTATGGCAAATGTATACCATTAGATTCACGATGAGATGTAGTTTTGTATGATGTATCTTTGGTATTGTAGATATAAATAACATTTGCGTAAACCTGACCA	231	36.36	LowCopyDNA__MITE	high	157	.	.	TREP2034 DNA transposon, TIR, Mariner, DTT_Stolos_AY853252-1, Stowaway MITE, complete element (2 bp TSD)	yes
1BS.tit_01/1BS.tit_01.fas.TREP.isbp:F1ADE5F02H0V58_1	GCGGCGACCATTTAGATTAG	59.704	CCGCGTATAAGATTTGGTCA	58.651	GCGGCGACCATTTAGATTAGGTATATTAAATCTACCAGGTTGGTTGTATTAGGAGTATAATAAGTAGTACTCCCTCCGTTTCTTTCTAGTCTGCATGTAAAGTTTGGTCAAAGTCAATCTTTGTAAAGTTTGACTAGCTTTATATTAAGAAATATTAACATTCACAATATCATATCAATATTACCAGATACGTCATGAAATGTATTTTCTTACTATATAGTTTTAGTATTGTAGTTGTTCATATATACAAATTTAGTCAAACTTTATGTAGTTTGACTTTGACCAAATCTTATACGCGG	299	30.10	LowCopyDNA__MITE	high	123	.	.	TREP2034 DNA transposon, TIR, Mariner, DTT_Stolos_AY853252-1, Stowaway MITE, complete element (2 bp TSD)	yes
1BS.tit_01/1BS.tit_01.fas.TREP.isbp:F1ADE5F02H0V58_2	CCTCCGTTTCTTTCTAGTCTGC	59.543	TCCATCAAATTTAGTCCTACCTAGTTG	60.176	CCTCCGTTTCTTTCTAGTCTGCATGTAAAGTTTGGTCAAAGTCAATCTTTGTAAAGTTTGACTAGCTTTATATTAAGAAATATTAACATTCACAATATCATATCAATATTACCAGATACGTCATGAAATGTATTTTCTTACTATATAGTTTTAGTATTGTAGTTGTTCATATATACAAATTTAGTCAAACTTTATGTAGTTTGACTTTGACCAAATCTTATACGCGGAGTAAAACGAAACGAAGGGAGTATCATGCAGTCGACCCAACTAGGTAGGACTAAATTTGATGGA	291	31.27	MITE__LowCopyDNA	high	377	TREP2034 DNA transposon, TIR, Mariner, DTT_Stolos_AY853252-1, Stowaway MITE, complete element (2 bp TSD)	yes	.	.
1BS.tit_01/1BS.tit_01.fas.TREP.isbp:F1ADE5F02FMD16_2	TCCTTTCGTCAAAATAGATGACTC	58.824	TGCCATCTTGTGTCGACCT	60.263	TCCTTTCGTCAAAATAGATGACTCAATTTTATACTAACTTTAGTACAAAGTTAGTCTAAAAATCGGATTATTTATTTTGAAACGGTGGAACTATTAGAATAAAATAAGCACTAGTAGTTGATGAATAGGTCGACACAAGATGGCA	145	30.34	Unknown__LowCopyDNA	high	406	TREP3083 DNA transposon, TIR, Mariner, DTT_Hades_10k23-1, complete element	yes	.	.
1BS.tit_01/1BS.tit_01.fas.TREP.isbp:F1ADE5F02H22F4_1	GTAACATAGGGGATCGGCAA	59.784	AAAAACGGGATTCTGGGG	59.720	GTAACATAGGGGATCGGCAATGTGAGGAGTAGCGGCGGTAAGGGCATCTCCAGCCGCGCCCCCAACAGGCCCTCCCCGGGCGATTTTGCCGCGCCGGCGCCAAAAAAGGCCCCAGTCGCGCCCCCAGAATCCCGTTTTT	139	64.75	LowCopyDNA__Unknown	high	121	.	.	TREP3042 DNA transposon, TIR, Harbinger, DTH_Kong_AY914080-1, complete element, non-autonomous	yes
1BS.tit_01/1BS.tit_01.fas.TREP.isbp:F1ADE5F02GD9ZM_1	AGCTTGGCAAAAATGTGTGG	61.060	GACCAATAAACCAGGACGGA	59.790	AGCTTGGCAAAAATGTGTGGCCAAATTTGGTAATGCAAGGCCTAGACCCAAACAGGATAAGTATGTACGTACTAGGAGTACTACCTCCGTCCTGGTTTATTGGTC	105	44.76	Unknown__MITE	high	55.8	TREP2284 unknown, unknown, unknown, XXX_Iapetus_103H9-1,	yes	TREP2215 DNA transposon, TIR, Mariner, DTT_Polyphemus_464G14-2, Stowaway MITE, complete element (2 bp TSD)	yes
1BS.tit_01/1BS.tit_01.fas.TREP.isbp:F1ADE5F02FSIXU_2	CACTAGTGTAGTGCCAAAAATGTTC	59.213	GTTTGGTGACCCAAGGAAGA	59.943	CACTAGTGTAGTGCCAAAAATGTTCTTATATTATGGAACACAGGGAGTACTAGTATTTATTGCATTTGCCAAGGAGTGACCTCTTCAAATGAAATGGTGTTGCTAAGTTTGCTTCATTTAATTAGCTATAGACTCAAAATTGTCTTTTCACCTAGGTACACACGCTTAGCACCATTTCTTCCTTGGGTCACCAAAC	196	37.76	MITE__CACTA	high	254,258,399	TREP877 DNA transposon, TIR, Mariner, DTT_Athos_BF485294-1, Stowaway MITE, complete element	yes	TREP765 DNA transposon, TIR, CACTA, DTC_Jorge_AF326781-1, complete element, (3 bp TSD)	no
1BS.tit_01/1BS.tit_01.fas.TREP.isbp:F1ADE5F02F518Z_1	TCGTTGGTGATGATGTTGGT	59.812	CCATATGTAGTCCATGGTGGAA	59.569	TCGTTGGTGATGATGTTGGTGATGATTCCCCCCTCCCGGAGGGAACTGTCCCCGGCAGAACAGCTCTGCCGGAGCTCTAGATTGGTTCCTCCTTCGTTCTTCTTTAATATGTACTCTCTCCGTTCCTAAATCAATTCTTTGTATAGATTCCACCATGGACTACATATGG	169	47.93	gypsy__MITE	high	223,261,243	TREP3340 Retrotransposon, LTR, Gypsy, RLG_Wilma_10k23-2, solo-LTR	no	TREP218 DNA transposon, TIR, Mariner, DTT_Thalos_AF338431-1, Stowaway MITE, complete element	yes
1BS.tit_01/1BS.tit_01.fas.TREP.isbp:F1ADE5F02I0BVD_1	GGTCTTGGGTGATGCTTGTT	59.973	TTATTTGCAATCCGGGTCAC	60.701	GGTCTTGGGTGATGCTTGTTGGATTAAGAATGTGTGTTATGTTTTCTCTCCCGTTGCAACGCACGGGCTCTTTTGCTAGTAATAATCTTTACCTAATAATAAAGCAAACTATTAATTTATAGCGTAAGATCCGTTTTCCTTTCGTACCGGCGGTGACCCGGATTGCAAATAA	172	40.12	Unknown__Unknown	high	261.285	TREP3351 unknown, unknown, unknown, XXX_Walter_70n4-1, complete element_unknown	yes	TREP3351 unknown, unknown, unknown, XXX_Walter_70n4-1, complete element_unknown	no
1BS.tit_01/1BS.tit_01.fas.TREP.isbp:F1ADE5F02I0UWG_1	TCAGACTAAAATAAAGTACCCTTGGA	58.791	CATGTTTGCATGCTTGATTG	58.703	TCAGACTAAAATAAAGTACCCTTGGATCCAAGCACCCTCTTGGTGTGTCCATCTCTTCTGTGGCCTCCTCCTGCTCACATTGACATAAACGAACCATCTATACAATCAAGCATGCAAACATG	122	44.26	MITE__CACTA	high	65.65	TREP233 DNA transposon, TIR, Mariner, DTT_Eos_AF326781-1, Stowaway MITE, complete element, (5 bp TSD)	yes	TREP3026 DNA transposon, TIR, CACTA, DTC_Jorge_59e04-1, complete element	no
1BS.tit_01/1BS.tit_01.fas.TREP.isbp:F1ADE5F02F22KW_1	ACATTCCGCTGCTATGCTCT	60.007	AGCTTGAGTTCTTGTGCCGT	60.058	ACATTCCGCTGCTATGCTCTTAGAATTGCATGTGTAGGTTGATTACTTGATTTGTGCTAAGTTGCCAAAATCTGCCAAGACTTAAAATTGGGAAAAGGCTAGATTTTTATTTGGTTATGTAGTCTAATCACCCCCTCTAGACATACTTTCGATCCTAAAACATGTGATATGTACCATCTTTCTTGGGAACAAGGATTACCGGTACGGCACAAGAACTCAAGCT	223	39.01	copia__gypsy	high	202.205	TREP127 Retrotransposon, LTR, Copia, RLC_Barbara_210J24-1, complete element	yes	TREP98 Retrotransposon, LTR, Gypsy, RLG_Cereba_AY040832-1, 5prime truncated	no
1BS.tit_01/1BS.tit_01.fas.TREP.isbp:F1ADE5F02H540N_1	TGGAGTTGAGGGACGATTTC	60.050	GGTTAATAGGTTAGTCCCAAAAATCA	59.924	TGGAGTTGAGGGACGATTTCTATACTTTGGAGAGAGTTCGACGATGAAAATATACTTATCCCATTTTTATATGCATTTATATGCTATTTTATATGATTTTTGGGACTAACCTATTAACC	119	31.93	LowCopyDNA__gypsy	high	61,75,127	.	.	TREP3250 Retrotransposon, LTR, Gypsy, RLG_Sabrina_D_115G1-2, complete element, non-autonomous	yes
1BS.tit_01/1BS.tit_01.fas.TREP.isbp:F1ADE5F02GUWDM_1	CCCCTGCCTCCTATTACCAT	60.166	TCCAGGGCAAAATACACCAT	60.192	CCCCTGCCTCCTATTACCATTAGCCTTAGACGAACTGTTCGGGACCCCCTACCGAGATCCGCCGGTTTTGACACCGACACCATCCACCAGCCACGATGGTGGAGGGAGCGCCCCCTGCCTCGGGGCCACCTGGCAGGCCCCCGACGCCCATCTTCTACTATATGGTGTATTTTGCCCTGGA	181	61.33	gypsy__gypsy	high	281.282	TREP3198 Retrotransposon, LTR, Gypsy, RLG_Fatima_B_consensus-1, consensus sequence, non-autonomous, subfamily B	yes	TREP1438 Retrotransposon, LTR, Gypsy, RLG_Wilma_AY494981-2, complete element	no
1BS.tit_01/1BS.tit_01.fas.TREP.isbp:F1ADE5F02HQMK6_1	ATGGATGCTAGCGGCACTAT	59.719	TATTCACTGCTGCTGCTGCT	59.918	ATGGATGCTAGCGGCACTATCATATACGTGAGCCAAAAGGCGCAAACGGTCCCGGGCCAGGTAAGGTGGCACCCGTGGGAATACCGTGCGTGAGGCCGCAAAGTGATATGATGTGTTACATGCTAGATCGGTGTGACTTAGGATCGGGGTCCTGACATTATCCCCGCGTAATGAAGTCGCCAATGGGTCATTTCAGAAGATCACAAGTAGCATCATCACAAGTACAACATCATCACAAGTACAGCAGCAGCAGCAGTGAATA	262	50.38	gypsy__LowCopyDNA	high	158	TREP1236 Retrotransposon, LTR, Gypsy, RLG_Laura_609E6-1, complete element, non-autonomous	yes	.	.
1BS.tit_01/1BS.tit_01.fas.TREP.isbp:F1ADE5F02HMU46_1	TTGCACATTTAGGATCACCG	59.542	AGGACAAACCCAGAACTTCAA	58.682	TTGCACATTTAGGATCACCGTGATACTATTTCGCTAAATTTGCACATCTGGTCTACGTACTACCTCCATTCCAAAGTAATTGAAGTTCTGGGTTTGTCCT	100	40.00	LowCopyDNA__MITE	high	339.344	.	.	TREP2290 DNA transposon, TIR, Mariner, DTT_Jason_103H9-1, Stowaway MITE, complete element	yes
1BS.tit_01/1BS.tit_01.fas.TREP.isbp:F1ADE5F02JDQDW_1	TGCCAAAATGCATCACAAGT	60.119	TCCGTCCCAAAATTCTTGTC	59.910	TGCCAAAATGCATCACAAGTGAATTTGGCACATGTTTTGGCCTACATAGCCCACTTTTGTACTCCCTCCGTCCCAAAATTTTGTCTTAAATTTGTCTAAATACGGATGTATCTAGTTACATTTTAGTGTTAGATACATCCGTATCTAAACAAATGTAAGACAAGAATTTTGGGACGGA	178	36.52	LowCopyDNA__Unknown	high	144	.	.	TREP3096 DNA transposon, TIR, Mariner, DTT_Pan_42j2-5, complete element	yes
1BS.tit_01/1BS.tit_01.fas.TREP.isbp:F1ADE5F02ICRLL_1	CTGAAATTCAAACCGGCACT	60.110	ACGATGCATGCAAACAAGAG	59.871	CTGAAATTCAAACCGGCACTATTGTGCTTCACATTTGACCCTTTTTCTACTAGTGTCAGGAAGCGCTCGACACGGCCGCCCTTGTATTCGCGGATGAATGGATGCAGGTCGACGGTGATGTCCTCCTCGCCGCCGGCATCCTTCTTGCTTAGTACCGCAGAACTCTTGTTTGCATGCATCGT	182	52.20	CACTA__LowCopyDNA	high	241	TREP781 DNA transposon, TIR, CACTA, DTC_Byron_AY146587-2, complete element, (3 bp TSD)	yes	.	.
1BS.tit_01/1BS.tit_01.fas.TREP.isbp:F1ADE5F02GLPSZ_1	CATACTCCAAACACTGATGTATATAGG	57.385	GATTGGCTCTTCGCATCTTC	59.923	CATACTCCAAACACTGATGTATATAGGTGTATTTTAGAGTGTAGATTCACTCATTTTTTCCCGTATGTAGCACTCTCCCTCGCCCCTCGACCCTCGCCCACATGGTGGACGTGCAGCAATTCATTCGGTCTCATATAGCGAGAACAATATATACTGCACTACCATTATTGCTCAACTTCCCGAAGATGCGAAGAGCCAATC	201	45.27	MITE__CACTA	high	157,157,157,174	TREP1143 DNA transposon, TIR, Mariner, DTT_Thalos_BJ269038-1, Stowaway MITE, complete element	yes	TREP3026 DNA transposon, TIR, CACTA, DTC_Jorge_59e04-1, complete element	no
1BS.tit_01/1BS.tit_01.fas.TREP.isbp:F1ADE5F02HQUDD_1	TAGACCCATCCATTTTTCCG	59.756	TATCCCCTGTGTGCCTTTGT	60.375	TAGACCCATCCATTTTTCCGGATGGAGGGAATACATGTCAATATGTCATGCCTTTCTATTCTTCAGTACCTATTACATCTCTCTGTTGTAGCATGTTTTATAATTAAAGCACCATTCTTCTATACAAAGGCACACAGGGGATA	143	37.76	MITE__LowCopyDNA	high	88	TREP1100 DNA transposon, TIR, Mariner, DTT_Icarus_BQ237274-1, Stowaway MITE, complete element	yes	.	.
1BS.tit_01/1BS.tit_01.fas.TREP.isbp:F1ADE5F02GXE7E_1	TGGTTTCAAATCTCATGCATTC	59.945	GTGCGGAGGTAGGGTTTGTA	59.993	TGGTTTCAAATCTCATGCATTCAATGCATCATTGCCTTTCGATCGAACCTACGTCCACAATTTTTGTACGTACTATATCTCCACTGATCCCCGAACCAAATGCTGCCTCGTTCCCGTAAACCAGCGGCCCACACATGCGTCGACTCGAACCCGTTTACTACAACGTGGCCCCGCACGCCGTAGTACTCCTACAAACCCTACCTCCGCAC	209	51.20	Mutator__LowCopyDNA	high	100.89	TREP232 DNA transposon, TIR, Mutator, DTM_Deimos_AF326781-1, complete element, (9 bp TSD)	yes	.	.
1BS.tit_01/1BS.tit_01.fas.TREP.isbp:F1ADE5F02FXHYL_1	TATGTGGCCCACCTTTCATT	60.192	GATCCCCAATTCCAGAGTCA	59.862	TATGTGGCCCACCTTTCATTCTCACAAAGTGCCTAGGAGCACGTGCTAGCCCGCTTACCTTCTCTCTCCTCTTCTCTTTCTTCCAACTAAGCAGAAATATACTAGTTTATTCCTTATAGCCCGCTGACTAAGCTCTATTGTACTTGCTCTGAGGAGAAACACAAAATCAGTCTCAAAAATCGTATGAATCCGAGGATTGACTCTGGAATTGGGGATC	217	43.78	Unknown__LowCopyDNA	high	278	TREP3445 DNA transposon, TIR, Harbinger, DTH_Kerberos_consensus-1, consensus sequence	yes	.	.
1BS.tit_01/1BS.tit_01.fas.TREP.isbp:F1ADE5F02ILYHQ_1	GCCGCAAAGTGATATGAGGT	60.103	TGCGAAGACTCTCTCCCATT	59.950	GCCGCAAAGTGATATGAGGTGTTACAGGCTAGATCGATGTGACATTGAGTCGGGGTCCTGACATTCTTCACATGAGTTGTGCTATCCTTGCAATACCATTTTATTTTGTTTTGCTTGCTGTTTGAATGAAATACCAAGATCTGTAATTCTTAAATGGGAGAGAGTCTTCGCA	172	40.70	gypsy__gypsy	high	77.73	TREP1421 Retrotransposon, LTR, Gypsy, RLG_Laura_AY494981-2, complete element	yes	TREP3254 Retrotransposon, LTR, Gypsy, RLG_Sakura_10k23-4, complete element	no
1BS.tit_01/1BS.tit_01.fas.TREP.isbp:F1ADE5F02G9CF2_1	TACTGTGGGATTTTACCCCC	58.620	AGAGGATGTGTCCAATCTCTTTT	58.276	TACTGTGGGATTTTACCCCCAAAACAAAAGTACTCTCTCTGTCCGAAATTACTTGTTGCATAAATGGATAAAACGGATGTATCTAGAACTAAAAGAGATTGGACACATCCTCT	113	37.17	MITE__MITE	high	129,129,208	TREP1096 DNA transposon, TIR, Mariner, DTT_Icarus_BQ166320-1, Stowaway MITE, complete element	yes	TREP3092 DNA transposon, TIR, Mariner, DTT_Icarus_consensus-1, Stowaway MITE, consensus sequence	yes
1BS.tit_01/1BS.tit_01.fas.TREP.isbp:F1ADE5F02G9CF2_2	TGTCCGAAATTACTTGTTGCAT	59.519	CCCATCAAGAGAAAAGCTGC	59.955	TGTCCGAAATTACTTGTTGCATAAATGGATAAAACGGATGTATCTAGAACTAAAAGAGATTGGACACATCCTCTAAAACAGAGAATCCCCTTCTTCTCCAGTCTCTGCTTTTGCACCATGAGGATCTGACAGACCTGGAGACCCCATTCTCTAAGAAAGAAATAGATGATGTCACTAGAAATATTCCTGTTGATAAAGCTCCAGGGCCGGATGGATTTAATGCAGCTTTTCTCTTGATGGG	241	41.08	MITE__LINE	high	217,272,354,286	TREP3092 DNA transposon, TIR, Mariner, DTT_Icarus_consensus-1, Stowaway MITE, consensus sequence	yes	TREP1310 Retrotransposon, LINE, unknown, RIX_Karin_AF459088-1, putative complete element	no
1BS.tit_01/1BS.tit_01.fas.TREP.isbp:F1ADE5F02GUB0D_1	CCGAAAAGGAGGGAGTATGG	60.807	CCGAACCTGGGTAAACATTG	60.220	CCGAAAAGGAGGGAGTATGGACTAGCACTACTTTTTGGTGTGTCCCGTTGTCGGTGTCAAAACCGGCGGATCTCGGGTAGGGGTCCTGATCTGCGCGTCTTAGGTTGATGGTAACATGAAGCAAGAGACACAATGTTTACCCAGGTTCGG	150	52.00	LowCopyDNA__gypsy	high	150	.	.	TREP3198 Retrotransposon, LTR, Gypsy, RLG_Fatima_B_consensus-1, consensus sequence, non-autonomous, subfamily B	yes
1BS.tit_01/1BS.tit_01.fas.TREP.isbp:F1ADE5F02H9SB0_1	TCTCTCGAAGAGCGCTATGTT	59.373	TTTGCGTAGTTCACACGCTC	60.058	TCTCTCGAAGAGCGCTATGTTACTAGCTAAGTTACTCCCACTATGACCAGCCTTAGAGTCAACAGCAATTAAACATGGGTGGGGCTCAAAGATTAATGGTGTACTATGAAAAACTGAGCGTGTGAACTACGCAAA	135	42.96	MITE__LowCopyDNA	high	215	TREP2251 DNA transposon, TIR, Harbinger, DTH_Coeus_643D12-1, Tourist MITE, complete element_unknown	yes	.	.
1BS.tit_01/1BS.tit_01.fas.TREP.isbp:F1ADE5F02F3B0D_1	TGAAAGTTGTATAATATTGGCATGAAA	60.043	TGCATGACAACCTCTGCTTC	59.992	TGAAAGTTGTATAATATTGGCATGAAATAATAAAAATTATAGATATGATAGAGACCTATCAATAACTCATGACTACCTACATCCAACTGGATATATGTGCCTAGATCTTTCCCTACCACATGATAATTAAGAAATAAAATAAATATCAACATTATTTACTCTTTCATAAAAGGAAATATTGAAAATTAAAGGATAGGACCTTCGCTGAGGGAAGCAGAGGTTGTCATGCA	230	30.43	gypsy__gypsy	high	77.77	TREP3174 Retrotransposon, LTR, Gypsy, RLG_Egug_EF067844-16, complete element	yes	TREP3254 Retrotransposon, LTR, Gypsy, RLG_Sakura_10k23-4, complete element	no
1BS.tit_01/1BS.tit_01.fas.TREP.isbp:F1ADE5F02IXEKE_3	CTAATGAGGCTGGGAGGGAT	60.422	TATTGGCGCATGAGTGAGAG	59.972	CTAATGAGGCTGGGAGGGATCAAGCAGGAAGTTAATGCTCCACACCTAAAGGTTTTGGGAAAACCTGATTTTCATCAGGTGACTTACTCACCTAAACGGAGGGAGTATTCCTTAACCAGAGAATGTTGCAGCATTGTATGGCAAAATTGTGTCTCTCACTCATGCGCCAATA	172	44.19	Unknown__LowCopyDNA	high	330	TREP3513 DNA transposon, TIR, Mariner, DTT_Mercia_DQ885768-1, complete element, putative Stowaway Mother element	yes	.	.
1BS.tit_01/1BS.tit_01.fas.TREP.isbp:F1ADE5F02IFP7V_1	TAATTTGGTGGCTAGGGGTG	59.817	AAACGGCTCAAGTTTGTTGG	60.147	TAATTTGGTGGCTAGGGGTGGAGATCGCCGGAGGTGGTGGAGATCGCCGTGGAGGGGTGGGGTGGGCGGGGAGCCATGGCTAGCCAACAAACTTGAGCCGTTT	103	62.14	LINE__LowCopyDNA	high	135	TREP256 Retrotransposon, LINE, unknown, RIX_Miuse_115G1-1, complete element	yes	.	.
1BS.tit_01/1BS.tit_01.fas.TREP.isbp:F1ADE5F02G6IMP_1	AGGTGAGGCATAGCAGCACT	60.043	GGAACGGAGGGACTAAAACC	59.805	AGGTGAGGCATAGCAGCACTCAAATTCAAACTCGCCAAAGAGGCACATCATGTTCTTCAGTTCTTACAATCATCGCCTAGAATGAAGGCTGGCGTACAGACATACTCCCTCCGTTTCAAATTACTCGTCGTGGTTTTAGTCCCTCCGTTCC	151	47.02	LowCopyDNA__MITE	high	308	.	.	TREP2285 DNA transposon, TIR, Mariner, DTT_Icarus_103H9-1, Stowaway MITE, complete element	yes
1BS.tit_01/1BS.tit_01.fas.TREP.isbp:F1ADE5F02GARMC_1	ACGTATCATCCCGGAAGTGT	59.288	TATCAAGCCTCCCAAATTGC	60.038	ACGTATCATCCCGGAAGTGTATTTTTTGTAGTGAAGAGATATTGTGATATGCCAAAAGAATCATGTTCCAACATGGAGCAATCTTCAACTTCACCTGCAACTAACTATGCTATAAGAGGGGCTGAGCAAAAGTAGTAACATAGCCAAACAATGGTTTGCTAGGAAGGGTGAAAAAGGTTAGAGGTTGACGTGGCAATTTGGGAGGCTTGATA	212	40.57	CACTA__gypsy	high	173.174	TREP765 DNA transposon, TIR, CACTA, DTC_Jorge_AF326781-1, complete element, (3 bp TSD)	yes	TREP3255 Retrotransposon, LTR, Gypsy, RLG_Sumana_10k23-1, complete element	no
1BS.tit_01/1BS.tit_01.fas.TREP.isbp:F1ADE5F02F8M4W_1	CACATGCATGGTGTGTTTGA	60.003	TTTTTCCGACAAGTATTTCCG	59.107	CACATGCATGGTGTGTTTGATTGCTTCATTAAAGGGTGCCCCACATTTGTTACGGGATTTTCCCACTAATTACGTCTAATCAGTTTCCTAGTAACTACTCCCTCCGTCCGGAAATACTTGTCGGAAAAA	129	42.64	LowCopyDNA__MITE	high	331	.	.	TREP1074 DNA transposon, TIR, Mariner, DTT_Icarus_BJ263892-1, Stowaway MITE, complete element	yes
1BS.tit_01/1BS.tit_01.fas.TREP.isbp:F1ADE5F02G0N14_1	TTGAGGGATTTCCATATGATTT	57.441	ACCCTTGACGAAAGCACTTC	59.333	TTGAGGGATTTCCATATGATTTAATTATGTTAGCATTGTTACTACAAAAACACTTTCATGATGATACGTGTTTGTCACAGTAGGTCACATTTGTTGTCATGCATGTACATCCCTGACAATTTTATGACAGAATCAAGATAGTCATACCTGTGCTGTCGTAGAACTGTTCCATGACAATACCAAAATTATCATCACGGAAGTGTCCACTTCCATGACGATAAATGCCGCGTCATGGAAGTGCTTTCGTCAAGGGT	254	38.58	LowCopyDNA__CACTA	high	41	.	.	TREP765 DNA transposon, TIR, CACTA, DTC_Jorge_AF326781-1, complete element, (3 bp TSD)	yes
1BS.tit_01/1BS.tit_01.fas.TREP.isbp:F1ADE5F02JT60J_2	CGCCTAAGTGTTTTGGGACT	59.238	GAAAGGCAAATACTCCTTTTGG	59.163	CGCCTAAGTGTTTTGGGACTATTTGGTTTTCGTAAGATGACTTACACACCTAGACGGAGGGAGTTTTTATAGACCTGTAAACCAAAAGGAGTATTTGCCTTTC	103	40.78	Unknown__CACTA	high	297.301	TREP3513 DNA transposon, TIR, Mariner, DTT_Mercia_DQ885768-1, complete element, putative Stowaway Mother element	yes	TREP3026 DNA transposon, TIR, CACTA, DTC_Jorge_59e04-1, complete element	no
1BS.tit_01/1BS.tit_01.fas.TREP.isbp:F1ADE5F02G8LPV_1	GGTGCCAGTAGCGATTTTGT	60.140	TACTGCTCCAGTCAGCAACC	59.037	GGTGCCAGTAGCGATTTTGTCAATCTGAAGATGATGTGCCGGCGCAGTCTCTCGAAGATGCTTATAAGGATAGGGTATACGTGCGTGCGTTCATAAGGACGAGGGTATGTGGAGCGTTTTCCGTCTGCACATGTGGGTTGCTGACTGGAGCAGTA	155	50.97	Unknown__LowCopyDNA	high	130	TREP3348 unknown, unknown, unknown, XXX_unnamed_42j2-1, complete element_unknown	yes	.	.
1BS.tit_01/1BS.tit_01.fas.TREP.isbp:F1ADE5F02GDAB2_1	GCCTCGTTATCGTCCATTTG	60.469	TTTTGAACACTGGCGTACTG	57.411	GCCTCGTTATCGTCCATTTGGTGGATATTATAAGATCCGTATGGACTCTTACATAAATTTAGAATTAACCCAATGCTTTTGAAGAGGTTTAGCTTTGCAGTCCTCTTGTAAGGACTGAACATCGTCTATCACTTTACTTACATTAACAGCTACTACCTCCGTCCCATAATATAAGAACATTTTGTACAGTACGCCAGTGTTCAAAA	206	37.38	CACTA__MITE	high	187.188	TREP766 DNA transposon, TIR, CACTA, DTC_Jorge_231A16-1, complete element, (3 bp TSD)	no	TREP867 DNA transposon, TIR, Mariner, DTT_Athos_BE427704-1, Stowaway MITE, complete element	yes
1BS.tit_01/1BS.tit_01.fas.TREP.isbp:F1ADE5F02GYBPA_1	TCAATTCAACCACACCTGGA	59.935	ATGGGAAGGAGGGATTCATT	59.588	TCAATTCAACCACACCTGGAGATTAATTATCTGTAACAAAGTGATCAGTAGCACAGTAATATGATAGTTCTGATGTGTAGCATAGTAACACTACACAATGAATGAATCCCTCCTTCCCAT	120	36.67	gypsy__MITE	high	179.203	TREP3264 Retrotransposon, LTR, Gypsy, RLG_WHAM_10k23-4, complete element	no	TREP916 DNA transposon, TIR, Mariner, DTT_Athos_BJ308502-1, Stowaway MITE, complete element	yes
1BS.tit_01/1BS.tit_01.fas.TREP.isbp:F1ADE5F02GYBPA_2	TCCCTCCTTCCCATAATATAAGAG	58.951	TCCTCCATTTGGTGGACATT	60.173	TCCCTCCTTCCCATAATATAAGAGTGTTTTGTACACTCGTGTACTCTACAAAACACTCTTATATTATGCGACAGATGTAGTAGATGTTAATGTATGTAAAGTGATAGAAGACGTTCGGTTATTATAATGTCCACCAAATGGAGGA	145	35.86	MITE__CACTA	high	284.287	TREP916 DNA transposon, TIR, Mariner, DTT_Athos_BJ308502-1, Stowaway MITE, complete element	yes	TREP766 DNA transposon, TIR, CACTA, DTC_Jorge_231A16-1, complete element, (3 bp TSD)	no
1BS.tit_01/1BS.tit_01.fas.TREP.isbp:F1ADE5F02IKQID_1	GGCGCCTATAGTGTGAAAGG	59.730	GTTGGAGGGGGATCTGAACT	60.314	GGCGCCTATAGTGTGAAAGGTTGTTGAGACCCACTAAGGGCTTGTTTGGTTGGAAGTTGTTTGAAGATAATTGGAGTAGATTGATGAAGAGTAAATCCCCTAGAAGTTCAGATCCCCCTCCAAC	124	44.35	LowCopyDNA__MITE	high	59	.	.	TREP213 DNA transposon, TIR, Harbinger, DTH_unnamed_M58753-1, Tourist MITE, complete element (3 bp TSD)	yes
1BS.tit_01/1BS.tit_01.fas.TREP.isbp:F1ADE5F02F39AB_1	CCGGGGTAGACCAGGATAAT	60.032	TTCCAGGTGTGGTTGAATTG	59.389	CCGGGGTAGACCAGGATAATTTTGTGCATGGCAGGTGGACCAGGATGGTCGACACCCCACATGTTGGCGAATGGAAGTATTCTTTTCAATATGGAGGACGAGCAACAGTTTTCGAGGGTAGAGTATTCAACCCAAATTTATTGATTCGACACAAGGGGAGCCAAAGAATATTCTCAAGTATTAGCAGCTGAGTTGTCAATTCAACCACACCTGGAA	216	45.37	LowCopyDNA__gypsy	high	136	.	.	TREP3268 Retrotransposon, LTR, Gypsy, RLG_WHAM_9p13-1, complete element	yes
1BS.tit_01/1BS.tit_01.fas.TREP.isbp:F1ADE5F02HE46N_1	AAGGAGCAAAGAATGATGCG	60.352	TCATTTTTCTCCGTATGTGATCC	60.197	AAGGAGCAAAGAATGATGCGGTATATACTAGTACTATACTACTCCCTCCATTCCTAAATATAAGTCTTTGGAGAGATTTTGCTATGGATCACATACGGAGAAAAATGA	108	36.11	LowCopyDNA__MITE	high	46	.	.	TREP218 DNA transposon, TIR, Mariner, DTT_Thalos_AF338431-1, Stowaway MITE, complete element	yes
1BS.tit_01/1BS.tit_01.fas.TREP.isbp:F1ADE5F02FHEOK_1	CCACACCAAATAAACGGCTC	60.365	TGTGCATAATTGCTCGTCGT	60.288	CCACACCAAATAAACGGCTCCTAATTACTGATTAACGTGATAATTTCTTGGGAGTCTGTAATTAGTATAGGTATAGATGGGCCCACTAAAGTTCGTACATGTCTTTAGGCCAAATTAGATAATTTGAGCCCATTACGACGAGCAATTATGCACA	154	38.31	Unknown__LowCopyDNA	high	133	TREP3285 unknown, unknown, unknown, XXX_unnamed_EF540321-2, complete element_unknown	yes	.	.
1BS.tit_01/1BS.tit_01.fas.TREP.isbp:F1ADE5F02HRV4W_1	TAAGGGAACTTGCTAACCCG	59.221	GCATGCCAACTAGGCAATTT	60.103	TAAGGGAACTTGCTAACCCGCATGCATGTGGATGAAACAATTAGGCTTGTTGTAATGGGGAGTATCATGTACTGGTATCATGCGTATGATACTAGTGTATGATACTACCTCCCTAATGCATAGGATTATATAGTGTTAGTATCATGTAGCACTTTATTTATTGCCATGCATGACACATAGTAGCATAGCATTTATTATGATACAGTATCATGATATGATACTCAACCTCTCTTCTTCATTTAATTCTAGGACACCTCATCAAAATTGCCTAGTTGGCATGC	281	37.01	LowCopyDNA__MITE	high	48	.	.	TREP2251 DNA transposon, TIR, Harbinger, DTH_Coeus_643D12-1, Tourist MITE, complete element_unknown	yes
1BS.tit_01/1BS.tit_01.fas.TREP.isbp:F1ADE5F02HRV4W_2	GACACCTCATCAAAATTGCCT	59.045	ACGAGGGTCTTGTGTTTGCT	59.769	GACACCTCATCAAAATTGCCTAGTTGGCATGCATGATACTAGCTATGATACTCCCATTAGAACCAGCCTTATAATTATGGTGGAAGACAAACGTACCGAAACTACGAGGATCCCATGCAAAAACAGTGCCACGAGTGGTGGAAGCAAACACAAGACCCTCGT	162	45.06	MITE__LowCopyDNA	high	321	TREP2251 DNA transposon, TIR, Harbinger, DTH_Coeus_643D12-1, Tourist MITE, complete element_unknown	yes	.	.
1BS.tit_01/1BS.tit_01.fas.TREP.isbp:F1ADE5F02IM3PS_2	CCAACCTTATCCGGTTTTGA	59.795	AGATGCAAATAGTAAAGATGCAAA	57.308	CCAACCTTATCCGGTTTTGAGACTTTGAGGGACCAAATATATACCAAAAAATCTTGAGGGACAAAGTCTATACATTGTGGGAACTTAAGGGACCAAAAACATACTTTTCTCTTTATCATATAAGCTTTCAATCTACTTTTATTTGCATCTTTACTATTTGCATCT	165	33.33	Mutator__gypsy	high	383.38	TREP3056 DNA transposon, TIR, Mutator, DTM_Argo_42j2-3, complete element	yes	TREP3245 Retrotransposon, LTR, Gypsy, RLG_Sabrina_B_AY368673-1, complete element, non-autonomous	no
1BS.tit_01/1BS.tit_01.fas.TREP.isbp:F1ADE5F02H68I6_1	GGGACACAACTAGGGGCATA	59.813	ATAAGGATGCACAAGCCAGG	60.096	GGGACACAACTAGGGGCATAAATCTAATTATCCCAAGATATCATAGAAAGTGAATTGGATGCTATGATCAATTTGATGCTTGATAATTGTTTTGAGATATGGAGGTAGTGATATTAAAGTCATGCTAGTTGGGTGATTATGAATTTAAAGAATGCTTGTGTTGAAGTTAGCAAGTCCAGTAGCATGCACGTATGGTTAAAGTTGTGTAACAAATTTGAAACATGAAGTGTACCTGGCTTGTGCATCCTTAT	251	35.46	Mutator__gypsy	high	65.68	TREP795 DNA transposon, TIR, Mutator, DTM_Apollo_AY146588-1, complete element, (9 bp TSD)	yes	TREP3245 Retrotransposon, LTR, Gypsy, RLG_Sabrina_B_AY368673-1, complete element, non-autonomous	no
1BS.tit_01/1BS.tit_01.fas.TREP.isbp:F1ADE5F02F3WR8_1	AATGTCGCAACTCCGTTAGC	60.278	GATCCAAGACCATCCGAGAA	60.011	AATGTCGCAACTCCGTTAGCTGCATTATACGTGTGTCATATCTGAACTACCTCCAGTCGTCTTTGTTGTTCTACCCCATAGCATACCCTAAGCATATTCAGGTATAACGCCGGTACGCCTGGCTACCACCTGAGATGTATATTGTCCCCATAGACCAAAACTACTATTTCCTGCACACTTTCCTCTCACTCGTGCACACCCAGAATCAACTTCTCGGATGGTCTTGGATC	230	46.52	LowCopyDNA__Unknown	high	118.118	.	.	TREP3525 Retrotransposon, LTR, unknown, RLX_Cassandra_AF538608-1, complete element	yes
1BS.tit_01/1BS.tit_01.fas.TREP.isbp:F1ADE5F02HWPIY_1	AGACCCAAAACCCGAGAAAT	59.805	CATTGGGGACCTTCATCATC	60.135	AGACCCAAAACCCGAGAAATAAATATAACTTAGCGCCGGAGACGGCAAGAGTTGGATACAAATATGGAAAGTATAACTGGGGCGTTACACTATTACTGATGATAGTGATGATGAAGGTCCCCAATG	126	42.06	gypsy__LowCopyDNA	high	450	TREP1412 Retrotransposon, LTR, Gypsy, RLG_Erika_AY494981-2, complete element	yes	.	.
1BS.tit_01/1BS.tit_01.fas.TREP.isbp:F1ADE5F02FK1A0_1	CAAGTAGACCGACTCCTGCC	59.867	GCTGAAAACAGCCTCAGTCC	59.997	CAAGTAGACCGACTCCTGCCTGCATCTACTACTATTACTCCACACATCGACCGCTATCCAGCATGCATCTAGAGTATTAAGTTCATAAAGAACCGAGTAACGCATTAAGAAAGATGACATGATGTATGATACGTCTCTAACGTATCTACTTTTCCAAACACTTTTGCCCTTGTTTTGGACTCTAACTTGCATGATTTGAATGAAAGTAACCCGGACTGAGGCTGTTTTCAGC	232	41.38	gypsy__gypsy	high	226.227	TREP3229 Retrotransposon, LTR, Gypsy, RLG_Sabrina_103H9-1, complete element	no	TREP3263 Retrotransposon, LTR, Gypsy, RLG_WHAM_10k23-1, complete element	yes
1BS.tit_01/1BS.tit_01.fas.TREP.isbp:F1ADE5F02JX7V9_1	CGTGTTCTGTTCTCTCACCAAG	59.946	TCCGTACCATAATTAATGTCAGAAAA	60.030	CGTGTTCTGTTCTCTCACCAAGCAATTTAAATATTTATTGCATTGTAAAAAGAATATGTTTACAAGCTGCTCCCTCCGGCTCATAATGTAAGACGTTTTCTGACATTAATTATGGTACGGA	121	35.54	LowCopyDNA__MITE	high	168	.	.	TREP942 DNA transposon, TIR, Mariner, DTT_Athos_BQ170773-1, Stowaway MITE, complete element	yes
1BS.tit_01/1BS.tit_01.fas.TREP.isbp:F1ADE5F02JX7V9_2	CCCTCCGGCTCATAATGTAA	59.916	CAACTTTGCTGTGCTTGGAG	59.634	CCCTCCGGCTCATAATGTAAGACGTTTTCTGACATTAATTATGGTACGGATGGAGTAATTTATAAAAAGGACGCTGAAGCAGATAGGGTTTGGAATGCCGGCAGTGAGATCAGATTGTGTATTTCTAGATAGTAAAAGTGAGGCTGCAGCTTCTAACTCCAAGCACAGCAAAGTTG	176	42.05	MITE__LowCopyDNA	high	228	TREP942 DNA transposon, TIR, Mariner, DTT_Athos_BQ170773-1, Stowaway MITE, complete element	yes	.	.
1BS.tit_01/1BS.tit_01.fas.TREP.isbp:F1ADE5F02F57V4_1	GCGTGCCGAAATGAACTTA	59.824	GCTTCCATGAAGTTTATATTTGAATC	58.638	GCGTGCCGAAATGAACTTATGATGGTCTCCAAGGTTTGTTTTCCAAGTTGTTGATAATACTCCCTCCGTTCTTAAATATAGGTCATCTTAGAGATTCAAATATAAACTTCATGGAAGC	118	37.29	LowCopyDNA__MITE	high	104	.	.	TREP741 DNA transposon, TIR, Mariner, DTT_Thalos_AF427791-1, Stowaway MITE, complete element, (2 bp TSD)	yes
1BS.tit_01/1BS.tit_01.fas.TREP.isbp:F1ADE5F02HMLUI_1	CAGAAAATTTTTGGTTCGGC	59.564	CAACTGCCGACTCAAGTTCA	60.025	CAGAAAATTTTTGGTTCGGCCCAAAATGTCACGGATGTGTCTTTTTTTGTAGTGATACCACCACAGCACCGGAACCATTCAGCATCTTGGAGCCATCAAAGAACATGGTCCAATGCTTCGAGTGAACTTGAGTCGGCAGTTG	142	45.77	CACTA__gypsy	high	130.128	TREP765 DNA transposon, TIR, CACTA, DTC_Jorge_AF326781-1, complete element, (3 bp TSD)	yes	TREP1711 Retrotransposon, LTR, Gypsy, RLG_Jeli_1020F19-1, complete element (5 bp TSD)	no
1BS.tit_01/1BS.tit_01.fas.TREP.isbp:F1ADE5F02FSAFL_1	CGTGCCGATGTTATTCATTG	59.953	ATAGACGCACAGTTCGGGAC	60.142	CGTGCCGATGTTATTCATTGTAATATCGGAGACCTTGTATTCATATTAGTGCAATAATAGAAAGCTGGTTTGTTCTATGCTAAGCAGTGTCGTATTCCAGAACACTTCTCCTCGATCTCTGGGCTAGAATACGGGGCGTTCCGGTTTCTCTGAGCAGGGGTGCCACAGGCTTGGTGTCGGTGTCAAAACCGGCGGATTTCGGGTAGGGGTCCCGAACTGTGCGTCTAT	228	49.12	Unknown__gypsy	high	254.251	TREP3274 Retrotransposon, LTR, unknown, RLX_Ginger_10k23-1, complete element	no	TREP3194 Retrotransposon, LTR, Gypsy, RLG_Fatima_10k23-8, complete element, non-autonomous	yes
1BS.tit_01/1BS.tit_01.fas.TREP.isbp:F1ADE5F02IX0Y8_1	GGCACAGATTATAATGAGAACCAA	59.420	AGGAGGCATGTTCAGTTGGA	60.656	GGCACAGATTATAATGAGAACCAATAAATCACGACGGAGGTAGTAGTATACTACCAGTAGTAGGGAATGCTGCGCCGCCCACTGCACGTCCAACTGAACATGCCTCCT	108	49.07	MITE__LowCopyDNA	high	71	TREP2215 DNA transposon, TIR, Mariner, DTT_Polyphemus_464G14-2, Stowaway MITE, complete element (2 bp TSD)	yes	.	.
1BS.tit_01/1BS.tit_01.fas.TREP.isbp:F1ADE5F02FQKG2_1	TGCAAGTATGAGCCTCCAAA	59.420	TCAAATGGACTACCACATACGAA	59.393	TGCAAGTATGAGCCTCCAAAGAATGTGATGACAGGTCTGAAAACTGGATACTGCTAGTTGTGTCAGTAGTTCAGCATATAACTACACTAGCTTGAAAGTTGAAACCACTATGTACTGACAGCTGGTTGAGAACTACTCCCTCCGTTCCTAAATATTTGTCTTTCTAGAGATTTCAACAAGTGACTACATACGGATCAAAATGAGTGAATCTACACTCTAAAATATGTCTATATACATTCGTATGTGGTAGTCCATTTGA	259	37.84	LowCopyDNA__Unknown	high	135	.	.	TREP3104 DNA transposon, TIR, Mariner, DTT_Thalos_42j2-9, complete element	yes
1BS.tit_01/1BS.tit_01.fas.TREP.isbp:F1ADE5F02FQKG2_2	CCCTCCGTTCCTAAATATTTGTC	60.083	TCTGTTGCGTTGTCGTTAGG	59.904	CCCTCCGTTCCTAAATATTTGTCTTTCTAGAGATTTCAACAAGTGACTACATACGGATCAAAATGAGTGAATCTACACTCTAAAATATGTCTATATACATTCGTATGTGGTAGTCCATTTGAAATCTCTAAAAGACAAATATTTAGGAACAGAGGGAGTAGTTTGCTGTTAGATTTAAACATCATGGTCCTAACGACAACGCAACAGA	208	35.10	Unknown__LowCopyDNA	high	298	TREP3104 DNA transposon, TIR, Mariner, DTT_Thalos_42j2-9, complete element	yes	.	.
1BS.tit_01/1BS.tit_01.fas.TREP.isbp:F1ADE5F02G9MJC_1	GAAAGTGCACCGTATGCTCA	59.871	TCCACACATGTATCAAGTTTTCG	59.912	GAAAGTGCACCGTATGCTCATTACCATTGATATGAAAAGTGACCTTGCTTTTATTGAAGGAATATTCCTTAGAGGCAATAATAAAGTTGTTATTTTGTATTTCCTTACTTCATGATAAATGTTATTGTTCATGCTAGAATTGTATTAACCGAAAACTTGATACATGTGTGGA	172	31.40	gypsy__copia	high	258,255,261	TREP3264 Retrotransposon, LTR, Gypsy, RLG_WHAM_10k23-4, complete element	no	TREP1401 Retrotransposon, LTR, Copia, RLC_Angela_AF497474-1, complete element	yes
1BS.tit_01/1BS.tit_01.fas.TREP.isbp:F1ADE5F02HIZJN_1	ATCATCCCTTCCTCTTTGGG	60.264	ACTCGAGGACGAGCATGAAT	59.834	ATCATCCCTTCCTCTTTGGGGAAATACCGACATAGTCCTAGCAGACATCACTGGGCACTATGTCAATAGGTTAGTCCCAAAAAAATGATATAAAGTTGCTATAAAATGAATATAAATCATCCTAGATTGATAATATAACAGCATGGAATAATAAAAAATTATAGATACGTTGGAGACGTATCAGCATCCCAAGCTTAATTCATGCTCGTCCTCGAGT	217	35.94	gypsy__gypsy	high	105.95	TREP3173 Retrotransposon, LTR, Gypsy, RLG_Derami_AY368673-1, complete element	yes	TREP3173 Retrotransposon, LTR, Gypsy, RLG_Derami_AY368673-1, complete element	no
1BS.tit_01/1BS.tit_01.fas.TREP.isbp:F1ADE5F02IP0IL_1	CTCCCCTTGTGTCGAATCAT	59.927	TAAGGGTACGCGAGGAAGAA	59.839	CTCCCCTTGTGTCGAATCATAATTTGGGTTGAATACTCTACCCTTGAAAACTGTTGCGATCCCCTATACTTGTGGGTTATCAGCCCCCTCCTTCTTCTTCTTCTTCTTCTTCTTCCTCGCGTACCCTTA	129	45.74	gypsy__LowCopyDNA	high	155	TREP3269 Retrotransposon, LTR, Gypsy, RLG_WHAM_consensus-1, consensus sequence	yes	.	.
1BS.tit_01/1BS.tit_01.fas.TREP.isbp:F1ADE5F02IPNNX_1	TGCAGGCAGTTGATTAGACG	60.011	TGCCTAAAGGTTTTGGGAAA	59.559	TGCAGGCAGTTGATTAGACGGCTAGGTAGACTAAACGAAATAGCTATGCAGGTAGACTGATGAGTCGTACCTGTTCGTGTACGTGCCCATCCTTCCTGATATGTGGGACCTATGCAAACAGATAAAAAATAGTGTCATATCTTTTTTGTAGCGCGTGAGTGGGAGACACAACATTCTCTGGTTAAGGAATACTCCCTCCGTTTAGGTGAGTATAAGTCACCTTATGAAAATCAGGTTTTCCCAAAACCTTTAGGCA	256	42.97	LowCopyDNA__Unknown	high	251	.	.	TREP3513 DNA transposon, TIR, Mariner, DTT_Mercia_DQ885768-1, complete element, putative Stowaway Mother element	yes
1BS.tit_01/1BS.tit_01.fas.TREP.isbp:F1ADE5F02HMH6P_1	AGATGGGGTTTCGAACTGTG	59.966	TATATCCCCACGAGGGTCAC	59.629	AGATGGGGTTTCGAACTGTGTTAATAGTTCATCACGGCTAGACAGAACTCAGTGGTCAATCAATGCTCTATTATGATGGATGAATATTGTGTTGTTGTATTGATGTGACCCTCGTGGGGATATA	124	40.32	LowCopyDNA__Unknown	high	166.175	.	.	TREP3272 Retrotransposon, LTR, unknown, RLX_Artem_AF459088-1, complete element	yes
1BS.tit_01/1BS.tit_01.fas.TREP.isbp:F1ADE5F02GJ49U_2	TTGTGAGTCGTCCAGTCAGG	59.864	CAGATAAGCACGGCAAGACA	60.011	TTGTGAGTCGTCCAGTCAGGGCGGGTCATTAATGAGTCGGCAAGTCCGGCCGGGTTATAGATCTGGCCGGGTCATACCGCGGGGTATATCCCCGACACGTTGAGTCTTTAAGGATTTGAGAACACTTGATGTATGTCTTGCCGTGCTTATCTG	153	52.29	gypsy__gypsy	high	177.18	TREP1528 Retrotransposon, LTR, Gypsy, RLG_Jela_AY661558-1, LARD, complete element (5 bp TSD)	yes	TREP2343 Retrotransposon, LTR, Gypsy, RLG_Sabrina_643D12-1, 5prime truncated	no
1BS.tit_01/1BS.tit_01.fas.TREP.isbp:F1ADE5F02JV2TS_1	TTATTTCAGGATTTTCGGCG	60.033	GAAAGCAACGGGAGAAAGAA	59.429	TTATTTCAGGATTTTCGGCGATGCGCTTTCAGTGGGAGGAGACGTTCACGTCGACGACGAGGCGCCTATGGTGGCTTCGTAAATCTCAAGATGATATGCCGGCTCAGTCTCTCGGATGTGCTCATAGGGGTAGGATGTGTGTATGCGTTCATAGGGATGAGTGTATGCGCGTGTATATGAGCGCTTGTGTCTGTACTGATGCTCAAAAAAACTAACCATTCTTTCTCCCGTTGCTTTC	238	48.74	Unknown__LowCopyDNA	high	204.229	TREP3348 unknown, unknown, unknown, XXX_unnamed_42j2-1, complete element_unknown	yes	.	.
1BS.tit_01/1BS.tit_01.fas.TREP.isbp:F1ADE5F02H5QCD_1	TGTTAGGATGACACCAGCCC	60.924	TCGTCATGGAAGTGGACAGT	59.101	TGTTAGGATGACACCAGCCCCCAACTCGGGCGTAACATTTTAGTAGTCATCGAAGTACATCCACTACAAAAAATAACACATCCATGATGATATGTGTTTGTCACAGTAGGTCACATTTTCTTGTCATGCATGTACATCCATGAAAATTTATGACAGAATCAAGATAGTCATACCTGTGCTGTCGTAGAAGTGTTCCATGACATTTACCAAAATTATCATCACAGAACTGTCCACTTCCATGACGA	245	39.18	gypsy__CACTA	high	79.72	TREP3336 Retrotransposon, LTR, Gypsy, RLG_Lila_42j2-3, 5prime fragment	no	TREP765 DNA transposon, TIR, CACTA, DTC_Jorge_AF326781-1, complete element, (3 bp TSD)	yes
1BS.tit_01/1BS.tit_01.fas.TREP.isbp:F1ADE5F02FUB0N_1	CTATCCGGACACCCCCTAAT	60.032	GATCGGCAAGCCATAGAAAA	60.175	CTATCCGGACACCCCCTAATCCAGGACTCCCTCATCGAGCTTTGCAGATAGTAACACTACTATCAGCGTCTGTCTTCCTCTTGAAGATCCATTTATTTTCTATGGCTTGCCGATC	115	46.96	gypsy__copia	high	272,273,273	TREP3189 Retrotransposon, LTR, Gypsy, RLG_Fatima_consensus-1, autonomous element, consensus sequence	yes	TREP35 Retrotransposon, LTR, Copia, RLC_Angela_643D12-3, complete element	no
1BS.tit_01/1BS.tit_01.fas.TREP.isbp:F1ADE5F02JOHDA_1	AGGTGGTGGTGTGGAGAGAG	60.153	TCTTCATGGCCCAATAGTCC	59.894	AGGTGGTGGTGTGGAGAGAGGAGGAAAACCGCGAGATGGACAACAGTGGTGTGGGCACGAATTCTTGGCGTGTTCGTGGTATGAAACTTTCGTGGTAATGGAAGAACTCAAATTGCTGGAGTTCCGAATTCAGGGGATGACAGCCAAGTGTCCACCGTGCCGGGGATGGACAGCAGGTAGCGTGTTGGGATGCAGAGGTGTTGAACGGGCCCTGCTGGTGAGGGAGTCCTAGACTAAGGGGTCCTTGGGCGTCCAGCCTGTTGGACATGGGGCCGGACTATTGGGCCATGAAGA	294	56.12	LowCopyDNA__gypsy	high	233	.	.	TREP2268 Retrotransposon, LTR, Gypsy, RLG_Fatima_B_643D12-1, non-autonomous, complete element	yes
1BS.tit_01/1BS.tit_01.fas.TREP.isbp:F1ADE5F02GDVSR_1	TGTAGATTCACTCGTTTTGTTCTG	58.499	TGTGTGAATGCCACCTGTTT	60.008	TGTAGATTCACTCGTTTTGTTCTGTATGTAGTCACTTGTTGAAATCTCTAAAAAGACAAATATTTAGGAATGGTGGGAGTATGATATAGAAACCAAACAGGTGGCATTCACACA	114	35.09	Unknown__CACTA	high	109.108	TREP3106 DNA transposon, TIR, Mariner, DTT_Thalos_59e04-2, complete element	yes	TREP3026 DNA transposon, TIR, CACTA, DTC_Jorge_59e04-1, complete element	no
1BS.tit_01/1BS.tit_01.fas.TREP.isbp:F1ADE5F02HSMVC_1	GCGTGCGTAGAGTCGTATCA	60.042	CTCCTGGAAAGAGAAGGGCT	59.950	GCGTGCGTAGAGTCGTATCAGTGGCAGATAGGACTTGACAGAGTATTTGTTCTACCTTTAGCTCCTCGTTGGGTTCGACAATCTTACTTATTGAAAGAGGCTACAACTACCCCGTATACTTGCGGGTCATCACGCCCCAGGCTAAGCCCTTCTCTTTCCAGGAG	164	49.39	gypsy__gypsy	high	217.22	TREP3174 Retrotransposon, LTR, Gypsy, RLG_Egug_EF067844-16, complete element	yes	TREP3198 Retrotransposon, LTR, Gypsy, RLG_Fatima_B_consensus-1, consensus sequence, non-autonomous, subfamily B	no
1BS.tit_01/1BS.tit_01.fas.TREP.isbp:F1ADE5F02HCQQQ_1	CGAACCTGGGTAAACATCGT	59.853	TAATGCTACTCCGTCGGGTC	60.096	CGAACCTGGGTAAACATCGTGTCCCCAGCCTCCTGTTACCATTAGCCTTAGACGCACAGTTCGGGACTCCCTACCCAAGATCCGCCGGTTTTGACACTGACAGTGTCCGGACACTTTGATCTGAAGAATAAATGGTACATCCCTTCGAGCGTCATGCCGAAGAAGTGCTGAATAGTTTGCGTTCCTTCGAGGTTGAACTCCCACATCCAGAAAGGTCGACGTTTGCACGGCAGGACCCGACGGAGTAGCATTA	253	52.17	gypsy__gypsy	high	177.181	TREP3198 Retrotransposon, LTR, Gypsy, RLG_Fatima_B_consensus-1, consensus sequence, non-autonomous, subfamily B	yes	TREP827 Retrotransposon, LTR, Gypsy, RLG_Fatima_B_AY146587-1, non-autonomous, fragment	no
1BS.tit_01/1BS.tit_01.fas.TREP.isbp:F1ADE5F02GE05K_1	TGACATGCATTGGCATTTTC	60.476	TTTGTACTCCCTCCATCCCA	60.309	TGACATGCATTGGCATTTTCTTAGGTAAATCTATGGTCAAAATTTTATACTAAATACGAGGTAGTATTCCCTCCGTCCCAAAATTCTTGTCTTACATTTGTTTAGATACAGATGTATCTAACACTAAAATGTAACTAGATACATCCGTATTTAGACAAATTTAAGACAAGAATTTTGGGATGGAGGGAGTACAAA	195	32.31	MITE__Unknown	high	88,88,89,215	TREP2215 DNA transposon, TIR, Mariner, DTT_Polyphemus_464G14-2, Stowaway MITE, complete element (2 bp TSD)	yes	TREP3096 DNA transposon, TIR, Mariner, DTT_Pan_42j2-5, complete element	yes
1BS.tit_01/1BS.tit_01.fas.TREP.isbp:F1ADE5F02JMOKA_1	ATATCGTCGATGTCACCGC	59.497	TCCAAAGCCCAAAGAGCTAA	59.953	ATATCGTCGATGTCACCGCAATGGGGAAGGAAGTCAAATAGTTACTACCTCCATTTTTTGTACACAAGGCTAGTATATCAAAATTACAATTTGCAAAAGGCCACTAACACTGATCGAGGCAAAATTGATGGGGTTTGTCTCGTACTAGCAACCAAGGATATTAATATACCCTTGCATGCATGCGGAAGCGAGAAGGTTGGTTTGCATGGTGCTGCATGAATCAATGCGATGAGGAGTGAGATGGTTAGCTCTTTGGGCTTTGGA	264	42.80	LowCopyDNA__MITE	high	50	.	.	TREP3450 DNA transposon, TIR, Mariner, DTT_Fortuna_consensus-1, Stowaway MITE, consensus sequence	yes
1BS.tit_01/1BS.tit_01.fas.TREP.isbp:F1ADE5F02GW083_2	TTGGTCAAACATTGCAAAAA	57.666	GACACAACACATTATTGTCAGCC	59.420	TTGGTCAAACATTGCAAAAATTTAACTTGACACAAATCTAATACGCGGAGTAAAAAATGCCGGAGGGAGTATGTAAAACAATTTTTTCAAGGCTGACAATAATGTGTTGTGTC	113	34.51	MITE__LowCopyDNA	high	411	TREP2034 DNA transposon, TIR, Mariner, DTT_Stolos_AY853252-1, Stowaway MITE, complete element (2 bp TSD)	yes	.	.
1BS.tit_01/1BS.tit_01.fas.TREP.isbp:F1ADE5F02F17EI_1	GTGAGGTTGCAAATTCCGTT	59.978	CTCGTTGGGTTCGACACTCT	60.298	GTGAGGTTGCAAATTCCGTTCTTCATCAACATGGTTTCCGGCGATGGTTTGGCTTTGGGCTGCGAGACCCGTCTCGGTGCGCTTGTCTTCATCGCTGAGGACTCCGCCTGGCTTCAAGAAGCTCGCCTCGACGTCGAGGCCCTTCCCATCCGCGGGGCGGCGCACTTCCGTGCGAGTGCCTGTGGCGTCCTGATAACCCACAAGTATAGGGAATCAATTGTAGACTCTTTCGATAAGTAAGAGTGTCGAACCCAACGAG	259	56.37	gypsy__gypsy	high	248.248	TREP3458 Retrotransposon, LTR, Gypsy, RLG_Jeli_consensus-1, consensus sequence	no	TREP3174 Retrotransposon, LTR, Gypsy, RLG_Egug_EF067844-16, complete element	yes
1BS.tit_01/1BS.tit_01.fas.TREP.isbp:F1ADE5F02HP6AO_1	TTCTGCTGAAAACAGCGTCT	58.802	ATCCCCTAGTGTGCCTTGAC	59.018	TTCTGCTGAAAACAGCGTCTGTCTAGGGTTAGTTTCATTCAAATCATGCAAATTAGAGTCCAAAACAAGAAGCGTTAGGAAAAGTAGATATGTGTTACACCCACGATGTAGCTATATCTCCCACGTGTCAAGGCACACTAGGGGAT	146	41.78	gypsy__gypsy	high	119.119	TREP3265 Retrotransposon, LTR, Gypsy, RLG_WHAM_10k23-5, complete element	yes	TREP1305 Retrotransposon, LTR, Gypsy, RLG_Erika_AF459088-1, complete element	no
1BS.tit_01/1BS.tit_01.fas.TREP.isbp:F1ADE5F02GCRWG_1	GCGAAGGTTCTGGTGTGAAT	60.119	TGGTGAAACTTTTGGCACAG	59.734	GCGAAGGTTCTGGTGTGAATAGTGCTTCCGGTGACGACCGGTCAATTGGTTTTGACTGTACATCACTCTTGTTGCGTTCACGTTGCACCTCGACATGCTGGATCCTCCACGTCGCTCACCGAATGGAACACACTTTGTCTTGAGTTTTCGCTCGCCTGTGGGACCGCAGTTTGAGAGCAAAACCGATATCCCTCCCCCTCCCCCGCCCGCGTCATTTATACTACTACTACTACCTCTGTCCTGGTTTATTGGTCCCCATTGTAATCTGTGCCAAAAGTTTCACCA	285	51.23	LowCopyDNA__MITE	high	327	.	.	TREP2215 DNA transposon, TIR, Mariner, DTT_Polyphemus_464G14-2, Stowaway MITE, complete element (2 bp TSD)	yes
1BS.tit_01/1BS.tit_01.fas.TREP.isbp:F1ADE5F02F94XR_1	TGGCACGGTCTGTGTGTTAT	60.032	GACACGAGCGTTTTCCTCTC	59.997	TGGCACGGTCTGTGTGTTATAAAGCATGTGAGCGGGTTTGGCTTCCACCACATGTATGGGCGTTAGCGTTGTCCAAAATCTAAACTACACAATTCACATGCATAGATCTGACGACCCCCCTCACCAGGCCGCCGGCGGAGGGAGGCCGCCGGAGGAAGGCGGCGAACGGACTCTCCCAGGGCGGTGGGTTTTCAGCCGGCCGCCTGAGAGGAAAACGCTCGTGTC	225	59.11	Mutator__LowCopyDNA	high	91	TREP3068 DNA transposon, TIR, Mutator, DTM_Remus_DQ767615-1, complete element	yes	.	.
1BS.tit_01/1BS.tit_01.fas.TREP.isbp:F1ADE5F02JVUXG_1	AGGAAGCCATAAACACGCAC	60.140	CGGATCTCAAAGCAATGTTGA	61.153	AGGAAGCCATAAACACGCACAAAGTTCATGGGGTTATCAGTCCATGTTTTATGGTAAAGTTCCTCTGTAGGTCGAGCTACATGGAACCTCTTATCTTTAGTCCTTCAACATTGCTTTGAGATCCG	125	42.40	LowCopyDNA__Mutator	high	129	.	.	TREP3512 DNA transposon, TIR, Mutator, DTM_Vacuna_consensus-1, complete element	yes
1BS.tit_01/1BS.tit_01.fas.TREP.isbp:F1ADE5F02FMG88_1	CCCCTAGGTCCATTTTGTTG	59.284	ATCCAATGTCCATAGCCAGG	59.773	CCCCTAGGTCCATTTTGTTGATGAATCGATGAAATGGTGGTCATGTTGGAAATATGCCCTAGACGCAATAAGAAAAGTATTATTATTATATTTCCTTGTTCATGATAATTGTCTTTTATTCATGCTATAACTGTATTATCCGGAAATCGTAATACACGTGTGAATACATAGACCACAATATGTCCCTAGTGAGCCTCTAGTTGACTAGCTCGTTGTGATCAACAGATAGTCATGGTTTCCTGGCTATGGACATTGGAT	258	37.21	LowCopyDNA__copia	high	91	.	.	TREP1724 Retrotransposon, LTR, Copia, RLC_WIS_1020F19-2, complete element (5 bp TSD)	yes
1BS.tit_01/1BS.tit_01.fas.TREP.isbp:F1ADE5F02HPN2I_1	AAACAGAAACTGGCACTGGG	60.149	TCGGATCTGAACATTCATGC	59.610	AAACAGAAACTGGCACTGGGCCTTTAGTTAATAGGTTTGTCCCAAAATAATATAAAAGAGCATATTAAAGCCCACTAACATCCAAAACAGATAATATAATAGCATGGAACAATCAAAAATTATAGATACTTTGGAGACGTATCAAGCATCCCCAAGCTTAATTCCTGCTCGTCCTCGAGTAGGTAAATGACAAAAATAGAATTTTTATGTGGAATGCTACCTAACATATTTATCAATGTAATTTTCTTTATTGTGGCATGAATGTTCAGATCCGA	275	33.45	gypsy__LowCopyDNA	high	275	TREP812 Retrotransposon, LTR, Gypsy, RLG_Sabrina_AY146588-2, complete element, (5 bp TSD)	yes	.	.
1BS.tit_01/1BS.tit_01.fas.TREP.isbp:F1ADE5F02I70DT_2	TCCCTCCGTTCCAAAATAGA	59.500	TCCTGGTAATTTGGAAAAATCC	59.207	TCCCTCCGTTCCAAAATAGATGACTCAACTTTGTACTAACTTTAGTATAAAGTTGGGTCATCTATTTTGGGATGGAGGGAGTATTTTTTTTACAGGATTTTTCCAAATTACCAGGA	116	35.34	MITE__LowCopyDNA	high	235	TREP1006 DNA transposon, TIR, Mariner, DTT_Hades_BJ207484-1, Stowaway MITE, complete element	yes	.	.
1BS.tit_01/1BS.tit_01.fas.TREP.isbp:F1ADE5F02FVP98_1	TTGTCCTTGATCTCTGGGCT	59.803	TGGAAAATAGACCCGTGGAC	59.790	TTGTCCTTGATCTCTGGGCTGGAATACGGGGCGTTCCGGTTTCTCTGAGCCGGGGTGCCACAGAGTCGGTCAATGTGTGGAGTAATAGTTGTAGATGCAGAATTGTTTCGGTCTACTTCACACGGACGTGATACCTATATTCATGATCATTGCCTTAGATATCGTCATAACTTTGCGCTTTTCTATCAATTGCTCGGTAGTAATTTGTTCATCCACCGTAATATTTTGTATCTTGAGAGAAGCCTCTAGTGAAACCTATAGTCCACGGGTCTATTTTCCA	280	43.93	Unknown__gypsy	high	159,162,164	TREP3274 Retrotransposon, LTR, unknown, RLX_Ginger_10k23-1, complete element	yes	TREP3244 Retrotransposon, LTR, Gypsy, RLG_Sabrina_B_AF497474-1, complete element, non-autonomous	no
1BS.tit_01/1BS.tit_01.fas.TREP.isbp:F1ADE5F02H5NKQ_2	CCACAAGCACCTCTTTCCTC	59.844	GTTTTCCACACTGCCTTGGT	60.012	CCACAAGCACCTCTTTCCTCATTAAATACTTGCCACATAAGCAAAATTGTCTTGGGATGTGTTAAGTTACTACCTAAGTTACTCCCAATATGGCTAGCCTCAATATTGTGCACCGCGACCAAGGCAGTGTGGAAAAC	137	43.07	MITE__LowCopyDNA	high	358	TREP2251 DNA transposon, TIR, Harbinger, DTH_Coeus_643D12-1, Tourist MITE, complete element_unknown	yes	.	.
1BS.tit_01/1BS.tit_01.fas.TREP.isbp:F1ADE5F02G4DQK_1	CCAATTGATCCCTCTGTTCG	60.452	GGTCCCGTTGCATCTTCTAA	60.074	CCAATTGATCCCTCTGTTCGCTCACGTACTATTTTAAGTGAATCCTTATTATAACATGCACACAAATTTTGGGCACTTGTATTCAACTTAAGTCAGTGTGCCACCGTATCTCGTATACTTACTACTCCCTCCGTCTAGGTGTAATAAGCCACGTTAGAAGATGCAACGGGACC	173	42.20	LowCopyDNA__Unknown	high	253	.	.	TREP3513 DNA transposon, TIR, Mariner, DTT_Mercia_DQ885768-1, complete element, putative Stowaway Mother element	yes
1BS.tit_01/1BS.tit_01.fas.TREP.isbp:F1ADE5F02FH1SB_2	GGCTCCCCTTGTGTCAAGT	60.104	GTGTCGATGCCCTACATCCT	59.957	GGCTCCCCTTGTGTCAAGTCAATAAATTTGGGTTGAATACTCTACCCTCGAAAACTATTGCGATCCCCTATACTTGTGGGTTATCAACTTTACACCCAAGCCACCGATATAAAACGCACACCACACACACCCAAGGAGAGATACAAGGATGTAGGGCATCGACAC	165	46.06	gypsy__CACTA	high	406,407,410	TREP3265 Retrotransposon, LTR, Gypsy, RLG_WHAM_10k23-5, complete element	yes	TREP772 DNA transposon, TIR, CACTA, DTC_Caspar_AF325197-1, fragment of 5prime region	no
1BS.tit_01/1BS.tit_01.fas.TREP.isbp:F1ADE5F02H225A_1	CGACAACGCGCAGACTAATA	60.037	TTCGGCCAATGGAGATAGTC	60.036	CGACAACGCGCAGACTAATATGAGAAAACTGAATGATGCCCTGAAGAAATTCAAAGGTGTGCTGCTTATGCTAGAAAAGTGAACGTAGGCGCCGGCCGTTCGATAATAGTACCTGAGGGAGTCCTGGATTAGGGGGTCTCCGGACAGCCGGACTATCTCCATTGGCCGAA	170	50.59	LowCopyDNA__gypsy	high	152	.	.	TREP1415 Retrotransposon, LTR, Gypsy, RLG_Fatima_AY494981-2, complete element	yes
1BS.tit_01/1BS.tit_01.fas.TREP.isbp:F1ADE5F02H6DFK_1	AGCGGTCAAATCCAAGATCC	61.357	CCATGGACATGGTGTTTTGT	59.112	AGCGGTCAAATCCAAGATCCTATAAAATCAGAGTTTTTTAAAATAAATTCTGTAAATAAGAGCTAATTTCAAGAATCCGTCACATTAAAGACTAGGTTATCAGAAAATACAAGTTTATATTTTTTGTACACAAAACACCATGTCCATGG	149	29.53	LowCopyDNA__Mutator	high	68	.	.	TREP2217 DNA transposon, TIR, Mutator, DTM_Annie_AY951945-1, complete element, ESTs CA595997 and TACA712521	yes
1BS.tit_01/1BS.tit_01.fas.TREP.isbp:F1ADE5F02I31QY_1	CCAATTTTATTGGGGCTTGA	59.767	CATGACAAAAACGCGACCTA	59.729	CCAATTTTATTGGGGCTTGAAAAGCTTGTAAAGATGATCAAGAAGGTCGGTTATCCTATATCCTAGAGATGAAAAAGTTCATTCTCAGAACATTCACTACAAAAAAATACACTTCCGTGATGATACGTGTTTGTCACAGTAGGTCGCGTTTTTGTCATG	159	37.11	LowCopyDNA__CACTA	high	306	.	.	TREP766 DNA transposon, TIR, CACTA, DTC_Jorge_231A16-1, complete element, (3 bp TSD)	yes
1BS.tit_01/1BS.tit_01.fas.TREP.isbp:F1ADE5F02F3CTP_2	CTCCGTCCGGATTAAATGTC	59.387	GAGATGGAATAGGCAATGAAGAA	59.585	CTCCGTCCGGATTAAATGTCGTAGAAATGGATAAAACTGGATGTATCTAGAACTGAAATACGCCTAGACCCGTCCATTTATTTCCAGATGGAGGGAATACATGTCAATATGTCATGCCTTTATATTCTTCATTGCCTATTCCATCTC	147	39.46	MITE__LowCopyDNA	high	238	TREP1100 DNA transposon, TIR, Mariner, DTT_Icarus_BQ237274-1, Stowaway MITE, complete element	yes	.	.
1BS.tit_01/1BS.tit_01.fas.TREP.isbp:F1ADE5F02HUS6W_2	AAGGTTGGCTATAAGGTTGGC	59.515	CATTTTGGCACTACACTAGACGTT	59.659	AAGGTTGGCTATAAGGTTGGCTATAAGTGTATTTTTTACTTCTCACTATCTCTTTCTTCGTACTCCCTCCATCCCATAATATAAGAACGTCTAGTGTAGTGCCAAAATG	109	37.61	CACTA__MITE	high	183.179	TREP765 DNA transposon, TIR, CACTA, DTC_Jorge_AF326781-1, complete element, (3 bp TSD)	no	TREP942 DNA transposon, TIR, Mariner, DTT_Athos_BQ170773-1, Stowaway MITE, complete element	yes
1BS.tit_01/1BS.tit_01.fas.TREP.isbp:F1ADE5F02FN9BT_2	CTCATGGGGTTCGACACTCT	60.112	GCTAGAGTGCGGGTCACTTC	60.020	CTCATGGGGTTCGACACTCTTACTTATCAAAAAGGGCTACAATTGACCCCATACACTTGTGGGTCATCACGCATCACCGTCAAAGGCTCTGAAGTGACCCGCACTCTAGC	110	50.00	gypsy__LowCopyDNA	high	338.338	TREP3162 Retrotransposon, LTR, Gypsy, RLG_BAGY2_consensus-1, consensus sequence	yes	.	.
1BS.tit_01/1BS.tit_01.fas.TREP.isbp:F1ADE5F02G70JH_1	TCTGGATCTTCATGGGCTTC	60.158	GAAAACCCCTTTCTCCCATC	59.744	TCTGGATCTTCATGGGCTTCAATGTAGTTGTGGGTGAACCGGGCCCTCCTAGCCGGTTTACACTCAGTAGTTATATCCCCCAACAGGAAGCAAAGGGGGGAGAGAGCCCCCCATCTTCTTCTTCTTCCATGACCTCCTCCCTAGATGGGAGAAAGGGGTTTTC	163	52.76	gypsy__gypsy	high	156.149	TREP1418 Retrotransposon, LTR, Gypsy, RLG_Ifis_AY368673-1, complete element	yes	TREP3175 Retrotransposon, LTR, Gypsy, RLG_Egug_10k23-1, solo-LTR	no
1BS.tit_01/1BS.tit_01.fas.TREP.isbp:F1ADE5F02HS58A_1	TTTGTAAGTAGGTGGATATAGCACAAA	59.483	GTCATGGTGCACAACCAAAG	60.008	TTTGTAAGTAGGTGGATATAGCACAAACTTTACTATATACTATCGCACTACACGTCTCTCTCTATATATGCTTACAGACTGTGCTACTTCCTCCGTCCAGGTGAATAAGTCATCTTTGGTTGTGCACCATGAC	133	40.60	LowCopyDNA__Unknown	high	91	.	.	TREP3513 DNA transposon, TIR, Mariner, DTT_Mercia_DQ885768-1, complete element, putative Stowaway Mother element	yes
1BS.tit_01/1BS.tit_01.fas.TREP.isbp:F1ADE5F02IYLX1_1	TACGTTTTGGAAATCCTGCG	60.989	AAACATGTACGGGCTTCTGC	60.140	TACGTTTTGGAAATCCTGCGAATCAAAGAGGCTGGAGTGGATGGAAAATTTCCTATGAAATCTAGTGCAAATGAATCCTTAGGAAAAATTTCTATGGTTTACAATCTTACAAATCAAACAACCCACATAGGAAAAATTCCCAAGGATTAGAATCCTCCAAAATTCCATTGAGAATCCTTTGAACCGCAGAAGCCCGTACATGTTT	205	37.07	MITE__Mutator	high	82.73	TREP2226 DNA transposon, TIR, Harbinger, DTH_Xenon_464G14-1, Tourist MITE, complete element	yes	TREP232 DNA transposon, TIR, Mutator, DTM_Deimos_AF326781-1, complete element, (9 bp TSD)	no
1BS.tit_01/1BS.tit_01.fas.TREP.isbp:F1ADE5F02H7TNQ_1	GCCGCAAAGTGATATGAGGT	60.103	AAAAACCCCTACGTCCTGCT	59.998	GCCGCAAAGTGATATGAGGTGTTACATGCTAGATCGATGTGGCATTGAGTCGGGGTCCTGACAATTGTAACCGACTCTGTGTAACCCTAGCCCTCTCCGGTGTCTATATAAACCGGATGGTTTTAGTCCGTAGGACGAACAACAATCATACCATAGGCTAGCTTCTAGGGTTTAGCCTCCTTGATCTCGTGGTAGATCTACTCTTGTAATACCCACATCATCAATATCAGTCAAGCAGGACGTAGGGGTTTTT	253	46.25	gypsy__gypsy	high	197.19	TREP3210 Retrotransposon, LTR, Gypsy, RLG_Laura_10k23-1, complete element, non-autonomous	yes	TREP3181 Retrotransposon, LTR, Gypsy, RLG_Fatima_10k23-7, complete element	no
1BS.tit_01/1BS.tit_01.fas.TREP.isbp:F1ADE5F02IW2YI_1	CATTGGATGAACATGCGAAA	60.466	TGCAGATAAAACTTGTATAGAAAGGA	57.818	CATTGGATGAACATGCGAAACAATACGTACTAGCATTATTCCCAGGGCGATCACCTCGTTTGCAGCAGTTTCACATGTACTCCCTCTGGTCCTTTCTATACAAGTTTTATCTGCA	115	43.48	LowCopyDNA__MITE	high	191	.	.	TREP2034 DNA transposon, TIR, Mariner, DTT_Stolos_AY853252-1, Stowaway MITE, complete element (2 bp TSD)	yes
1BS.tit_01/1BS.tit_01.fas.TREP.isbp:F1ADE5F02GRKSS_1	ACGCAAGTGTACTTCCCCTG	60.171	CACGCCAACTAGTGTCAAAAA	58.881	ACGCAAGTGTACTTCCCCTGCATTGATAGTACAACGATGGTTCTAGAGAACAGTAGTACCCTCCACTTCCACTGTAGCTCCTTGGCCCTGAGATTCAAGAGTTCAAAACTGGTGCACTATACTAGACTAGACTAGACTAGAAGTACAGTACATCGCACTAATACTCGTAGTTGAGAAAAGTAGTACTGGTACTGCTATAGTACGAGTACGTACTCCTCCGTCACATAATATAAGATGTTTTTTGACACTAGTTGGCGTG	259	42.86	LowCopyDNA__Unknown	high	227	.	.	TREP3076 DNA transposon, TIR, Mariner, DTT_Athos_42j2-14, complete element	yes
1BS.tit_01/1BS.tit_01.fas.TREP.isbp:F1ADE5F02JY03R_1	TGGACTAAAATGAGCGAACAAA	59.758	GCCAACCATCTCCACAAGTT	59.973	TGGACTAAAATGAGCGAACAAACACACTACAACATGTCTACATATATTCGATTTAGTAAGAACATCTTATAATAGTGAATGAAGGAAGCATTTTTTATCTTAGAACTTGTGGAGATGGTTGGC	123	33.33	Unknown__LowCopyDNA	high	172	TREP3451 DNA transposon, TIR, Mariner, DTT_Oleus_consensus-1, consensus sequence	yes	.	.
1BS.tit_01/1BS.tit_01.fas.TREP.isbp:F1ADE5F02H0AT2_1	CTAACCAGCCCAGCACATTT	60.132	CACGTGTTGAAATCTCTAAAAGACA	59.751	CTAACCAGCCCAGCACATTTTGTTGTAGACCATGCTGGAGATATATCTCCATGTCTACTCTTATATATACTCCATTCGTTCCTAAATATTTGTCTTTTAGAGATTTCAACACGTG	115	37.39	LowCopyDNA__MITE	high	91.91	.	.	TREP970 DNA transposon, TIR, Mariner, DTT_Thalos_BJ287935-1, Stowaway MITE, complete element	yes
1BS.tit_01/1BS.tit_01.fas.TREP.isbp:F1ADE5F02GHUWW_1	ATGCACTTCCTCTCTCTCGC	59.709	GTGACTCCCATGTCCCTCTC	59.488	ATGCACTTCCTCTCTCTCGCTGCTAGCATCTCCTAGAGTGATCTTGGTGACACGTAGGAAAATTTTGAATTATTACTACGTTCCCCAACATTGTTCTCCAACCGAGGCTTCCTCTCGCGGTCGGTTCCGGGAAAGGATCACTCGGCCCCGGCGTCTGCCCCCGTCCCCTCGCGAGAGGGACATGGGAGTCAC	192	55.73	copia__LowCopyDNA	high	245.265	TREP1439 Retrotransposon, LTR, Copia, RLC_WIS_AY368673-1, complete element	yes	.	.
1BS.tit_01/1BS.tit_01.fas.TREP.isbp:F1ADE5F02GHUWW_3	ACATTGTTCTCCAACCGAGG	59.966	CCAAAATGTCACGGATGTGT	59.267	ACATTGTTCTCCAACCGAGGCTTCCTCTCGCGGTCGGTTCCGGGAAAGGATCACTCGGCCCCGGCGTCTGCCCCCGTCCCCTCGCGAGAGGGACATGGGAGTCACCCCTGACGCCCCCCTCGAGGGAGTGCACTACAAAAAAGACACATCCGTGACATTTTGG	163	61.96	LowCopyDNA__CACTA	high	373	.	.	TREP766 DNA transposon, TIR, CACTA, DTC_Jorge_231A16-1, complete element, (3 bp TSD)	yes
1BS.tit_01/1BS.tit_01.fas.TREP.isbp:F1ADE5F02G3Z8U_1	GGGATCTAGACTGGCACCAC	59.535	TGAATTATATGCACATGCTCCAG	59.999	GGGATCTAGACTGGCACCACAGATCAATATTAGTCTTTTCTGCGCACTTTGTCCTCACTCGTGCGCACCTAGGAGCAACTTCCCGGTCGGTCACCCATCCTGAAATAACTCCAAGCTGAGCACTCTTAACATTGGAGTTCTTTCCTAATGGGCTCTCGGAAAATAAGGAATTCCTTATTGATATGAGTATTCTATCATCCCTAATAAGCCAGGCCATCACATAAGCATGCAACCAAGGAGACATATTTGATTTTTTTAAACCAATTTATATGCACTGGAGCATGTGCATATAATTCA	297	42.09	Unknown__CACTA	high	299.297	TREP1400 Retrotransposon, LTR, unknown, RLX_Cassandra_AY164585-1, complete element	yes	TREP3309 DNA transposon, TIR, CACTA, DTC_Pavel_AY188332-1, 5prime fragment	no
1BS.tit_01/1BS.tit_01.fas.TREP.isbp:F1ADE5F02FMX4J_1	GCATCCAACTTGCTTGTTCA	59.847	GTCACCGTGCCGAAAATAAT	59.829	GCATCCAACTTGCTTGTTCATGAAGACCTAGGGCAATTTGAGGAAGCCCATCATTGGAATATACTCCCTCCGTTCCTTTATGTAAGGTGTATTATTTTCGGCACGGTGAC	110	44.55	gypsy__MITE	high	151.153	TREP810 Retrotransposon, LTR, Gypsy, RLG_Sabrina_AY146588-3, 3prime truncated	no	TREP2036 DNA transposon, TIR, Mariner, DTT_Phoebus_AY853252-1, Stowaway MITE, complete element_unknown	yes
1BS.tit_01/1BS.tit_01.fas.TREP.isbp:F1ADE5F02JAPD0_1	TCAAACGATCGCATGCTAAG	59.976	CCTAACGCACCGTGCTAAAT	60.152	TCAAACGATCGCATGCTAAGTTGCTAAAATTTGCAGAATAACCCTCTAGGATAGGATATTCACCCATAGGTCTAGAATCACGCCATGCAACCGTTCGATCTCAGCTCCAAGGGCCGCGTCTACCACGACCGTCGCGTCGCTCGCGCGGTCGCGCCCTTGGAGATTTAGCACGGTGCGTTAGG	182	53.85	Unknown__CACTA	high	147.145	TREP229 DNA transposon, TIR, unknown, DTX_Belus_AF326781-1, putative, complete element, (2 bp TSD)	yes	TREP765 DNA transposon, TIR, CACTA, DTC_Jorge_AF326781-1, complete element, (3 bp TSD)	no
1BS.tit_01/1BS.tit_01.fas.TREP.isbp:F1ADE5F02GT64L_1	ACCACGCCTCTATGGCTCTA	59.859	TGGATGAAAAGGCAAACACA	60.088	ACCACGCCTCTATGGCTCTAAGACCACAGGAGACGGGGTAGACCAGCGGCGGCACCGACGGAAGGCACGAGAAACCCTAGCCAATTATATCTTCCCGTGGAAGAAAGAGCTGATACTCAAGCAAGTGATGTGTTTGCCTTTTCATCCA	148	52.70	Unknown__LowCopyDNA	high	124	TREP240 unknown, unknown, unknown, XXX_XC_AF326781-2, complete element, (10 bp TSD)	yes	.	.
1BS.tit_01/1BS.tit_01.fas.TREP.isbp:F1ADE5F02F9NVJ_1	TTGTCATCAAAATGGATGTGTCT	59.350	CCTTTTCAACCAAGAGACCG	59.705	TTGTCATCAAAATGGATGTGTCTAGAACTAAAATACATCTAGATACATCCATTTCAATGACAAGTATTTTCGGACGGAGGGAGTACTTGGTTCAAACAAGAAATAAAGTGGTGGTGGGGGAATTTAGTATGTACATCGGACTTGGTACAAACAGGAAGGAAAGGGGTGAAAGTAGTATAGACTGGTCATCCAACCGGTCTCTTGGTTGAAAAGG	214	40.19	MITE__CACTA	high	90.91	TREP1051 DNA transposon, TIR, Mariner, DTT_Icarus_BE585804-1, Stowaway MITE, complete element	yes	TREP3026 DNA transposon, TIR, CACTA, DTC_Jorge_59e04-1, complete element	no
1BS.tit_01/1BS.tit_01.fas.TREP.isbp:F1ADE5F02IB4KQ_2	CCCAGAGATTGTTGAAGCGT	60.255	ATCATAAGCCCCACCTTTCC	60.152	CCCAGAGATTGTTGAAGCGTGCTCTATAAACAATGACGAAGGGAGTAGTATGAGCGAATTCAAATAAGATCGTATTGATGGTTGCTTCTTCCGAGCAACTTATAATGGGAAAGGTGGGGCTTATGAT	127	41.73	MITE__CACTA	high	262.291	TREP2035 DNA transposon, TIR, Mariner, DTT_Pluto_AY853252-1, Stowaway MITE, complete element (2 bp TSD)	yes	TREP766 DNA transposon, TIR, CACTA, DTC_Jorge_231A16-1, complete element, (3 bp TSD)	no
1BS.tit_01/1BS.tit_01.fas.TREP.isbp:F1ADE5F02IB4DB_2	CTTCAAGGAAATCCGAATGC	59.645	TCTCTACCCCTCAGGCAGAA	59.943	CTTCAAGGAAATCCGAATGCAGCTGACAAGTCGCAGCGCTGCGAGACTTCGCGTCGCGGGTGCGTGCCTGCTCCCTACGCTTCTCCGACACAGGAGGGCGGAGGGGAGGAGCTATTGGCCTCGTCGTCGTTGCGACGCTTGCGTCCGGTGAACCACCGCACCCGAACCCCATCGTGCCAGTCAAAGCCCCCGCCGTCGCCACGCCGTGCACCCGCGGACGCCATCTCCAGTGAGATCTGACGATCAAGTGCGTCGGAATTTTCTGCCTGAGGGGTAGAGA	280	63.57	gypsy__LowCopyDNA	high	131	TREP3245 Retrotransposon, LTR, Gypsy, RLG_Sabrina_B_AY368673-1, complete element, non-autonomous	yes	.	.
1BS.tit_01/1BS.tit_01.fas.TREP.isbp:F1ADE5F02FRQWH_1	CATTCCATTTGGACTCCGTT	59.790	GTCGAGTGTGCGAAAAACAG	59.490	CATTCCATTTGGACTCCGTTTGATATTCCTTTTCTGCGAAACACTGAAATAGGCAAAAAACAGCAATTTGCACTAGGCCTTGGGTTAATAGGTTAGTCCCAAAAATAATATAAAAGTGTATAACAAAGCCCATTAAACATCCAAAACAGAATATATAATAGCATGGAGCAATCAAAAAATTATAGATACGTTGGAGACGTATCACACACCACGTCCAACACTTACCAAAACTTCGTCCCTTGTTTTCTCTGTTTTTCGCACACTCGAC	268	36.94	gypsy__gypsy	high	413,353,433	TREP3236 Retrotransposon, LTR, Gypsy, RLG_Sabrina_AY494981-3, complete element	yes	TREP3172 Retrotransposon, LTR, Gypsy, RLG_Derami_A_AY188333-1, 5prime fragment	yes
1BS.tit_01/1BS.tit_01.fas.TREP.isbp:F1ADE5F02H8LCJ_1	GAGATTCACAAATTCGCAAGC	59.843	CCCCTTGTGTCAAATCAACA	59.389	GAGATTCACAAATTCGCAAGCGAAACAAGTAGACTGATAACCCACAAGTATAGGGGATCGCAACAACTTTTGAGGGTAGAGTATTCAACCAAAATTTGTTGATTTGACACAAGGGG	116	40.52	LowCopyDNA__gypsy	high	93	.	.	TREP3265 Retrotransposon, LTR, Gypsy, RLG_WHAM_10k23-5, complete element	yes
1BS.tit_01/1BS.tit_01.fas.TREP.isbp:F1ADE5F02G99LH_1	CATTTGATAATGGAACCGGG	60.009	TTCTATGCCACATAAGCAAACC	59.146	CATTTGATAATGGAACCGGGGAGGAGCCTCCCTGTTCTTCTAAAAATACGCATTATCAAGTTAAATGTTGATCATTAATCTTCGCTCAATGTAATCCGCTGTCTAAGCATGTGGAGACTTCCATGCATGATCTTGCTCTATTGGAGTATAGCGCATGAATAAAAGTGTATCCGTTTATGGTTTAGTCTAGAATCTTCCATGTATGAATTTTTACTACAGTACTGGTGAGGCTGGTCATAGTGGGAGTAACTTAGCAAGTAACATAGCATTTCAAGATAGGTTTGCTTATGTGGCATAGAA	300	38.67	LowCopyDNA__MITE	high	272	.	.	TREP2251 DNA transposon, TIR, Harbinger, DTH_Coeus_643D12-1, Tourist MITE, complete element_unknown	yes
1BS.tit_01/1BS.tit_01.fas.TREP.isbp:F1ADE5F02FJ86K_2	TTCAATGCGAAAACAAATGC	59.685	CTGGATTGAACCGGGACTAA	59.926	TTCAATGCGAAAACAAATGCGATCATAATCGCAACCAATGTAACAACTGATCCAATGGCATAATGATATCAAGCCTCGGTATGAATGGCATATTTTCTAATCTTTCTAATCATCATTGATGATATCCACTAGTAGAAAAGGGGCAATGGTCCAGGCCGGTCCAGCCCATTAGTCCCGGTTCAATCCAG	188	41.49	CACTA__CACTA	high	402,406,418	TREP2242 DNA transposon, TIR, CACTA, DTC_Francis_EF067844-1, complete element	no	TREP3414 DNA transposon, TIR, CACTA, DTC_Clifford_consensus-1, consensus sequence	yes
1BS.tit_01/1BS.tit_01.fas.TREP.isbp:F1ADE5F02GNMZ2_2	GAACTGTTTTGCACATTGTCTGA	60.204	TTAGCGTGGGTACCGTTTTC	59.996	GAACTGTTTTGCACATTGTCTGAAATGTCTTCAAGGTCTTATAGAAGTGAACAGAGGGAGTACTATAAATTAATTAATGAGGAGTTATTTGAAAAGAAATGAAAACGGTACCCACGCTAA	120	34.17	MITE__LowCopyDNA	high	203	TREP1601 DNA transposon, TIR, Mariner, DTT_Antonio_109N23-1, Stowaway MITE, complete element (2 bp TSD)	yes	.	.
1BS.tit_01/1BS.tit_01.fas.TREP.isbp:F1ADE5F02I5H50_1	AAATGTTCAGATTTTTACGATTTTC	57.118	GCAAATTTAAGTGGATGGCG	60.456	AAATGTTCAGATTTTTACGATTTTCTTAATATTTCAAAAATTGTTCATGTTTACTTTAAAAATGCAATAACAATTTTTATTTATTTTTCAAAAAAATGTTTGTGTTTTCAAAATATATTTACAGTTAAAAAGTTTATGCAATTTTTAAAAAGTGTTTCTCTTCTAATTAACGAAAATACTAATGCCCACACGTGTGACACTATTGCAACTTGCCCACACGCGTGGATCGCCATCCACTTAAATTTGC	247	26.72	Mutator__Mutator	high	219,219,286	TREP3067 DNA transposon, TIR, Mutator, DTM_Remus_consensus-1, consensus sequence	no	TREP3062 DNA transposon, TIR, Mutator, DTM_Remus_AC200807-1, complete element	yes
1BS.tit_01/1BS.tit_01.fas.TREP.isbp:F1ADE5F02FZP5X_1	TTAGCTTTAGTCAACTCTAATATGCAG	57.035	GTTCGTGATGAGCCGGTACT	60.142	TTAGCTTTAGTCAACTCTAATATGCAGAGTAAATAAAAATGAAGGAAGTATTGACCAGCATGACATCACAGTTCACACAGATCAAGACGGCACTAGTACAGAACCGGCCTTTAGTGCCGGTTCATGACGGCCTTTAGTGCCGGTTCGCCAACCGGCACTAAAGAGTGGGGACTAAAGGTCCCCCCCCCTTTAGTACCGGCTCATCACGAAC	211	48.34	Unknown__CACTA	high	60.101	TREP3100 DNA transposon, TIR, Mariner, DTT_Tantalos_42j2-1, complete element	yes	TREP3009 DNA transposon, TIR, CACTA, DTC_Caspar_42j2-12, complete element	yes
1BS.tit_01/1BS.tit_01.fas.TREP.isbp:F1ADE5F02FU1S9_2	CGTATGTGCCAGTCCATTTG	59.988	CGACAATCGTAGCTCTGCCT	60.559	CGTATGTGCCAGTCCATTTGAAGCCTCTAAAAAGACTAATATTTAGGAACGAAGGGAGTAAAATGTAAGACATCCATGGTCCTTAGTTCAATATTTAAAATGAACATGAAACTGAAACATGAATATTAAGTCTAGTACTACAGTACATGCAAATGTTGTGTTTAGGCAGAGCTACGATTGTCG	183	35.52	MITE__CACTA	high	306.307	TREP3107 DNA transposon, TIR, Mariner, DTT_Thalos_consensus-1, Stowaway MITE, consensus sequence	yes	TREP766 DNA transposon, TIR, CACTA, DTC_Jorge_231A16-1, complete element, (3 bp TSD)	no
1BS.tit_01/1BS.tit_01.fas.TREP.isbp:F1ADE5F02F3PDO_1	CCCTCCTTGTGATGTGTGTG	59.997	TTTATGAATTACTGCGTTCCCA	59.494	CCCTCCTTGTGATGTGTGTGTGTGTGTGTGTGTCCATTTGTGTGATGTGCACCGTGCGTGTGTGTGTGACATGGGTGTGTGTGATGCATGTTATGCTCTCTAACTTTTGTTGGGAACGCAGTAATTCATAAA	132	46.21	LowCopyDNA__copia	high	207.215	.	.	TREP1222 Retrotransposon, LTR, Copia, RLC_Angela_609E6-3, complete element	yes
1BS.tit_01/1BS.tit_01.fas.TREP.isbp:F1ADE5F02F9DS9_1	CCAACACACACTCTCACGCT	59.940	TTTCGGGATTATTGGTTTCG	59.767	CCAACACACACTCTCACGCTCAAGTGCTTAACCTACACATGCATGCGCACACATCAGGCCCTGACAGACACATACACAACCAGGTGATTCCCGCGCACGGGTTAGAGCCTTGTCGCGCCTGCGTAAATTTGTGTTTATCTGACCTTTTCCCTATGCGAACTGACAGGTGGGACCCACAAGGAACATGGTCAATTTAACTACTCCCTCCGTCTAGGTGTCTAAGTCATCTTACGAAACCAATAATCCCGAAA	251	49.40	LowCopyDNA__Unknown	high	278	.	.	TREP3513 DNA transposon, TIR, Mariner, DTT_Mercia_DQ885768-1, complete element, putative Stowaway Mother element	yes
1BS.tit_01/1BS.tit_01.fas.TREP.isbp:F1ADE5F02I34I9_1	TGGTGGACTCGTATTCAAAAGA	59.609	TCCTCTTCATTTTTGCGACA	59.395	TGGTGGACTCGTATTCAAAAGAACTCTCCCATGGTATACTTCTGTGTTACATATAACTCATACTTCCTCCGCCCCGAATTACTTGTCGCAAAAATGAAGAGGA	103	41.75	Unknown__MITE	high	107.117	TREP3452 DNA transposon, TIR, Mariner, DTT_Polyphemus_consensus-1, consensus sequence	no	TREP1100 DNA transposon, TIR, Mariner, DTT_Icarus_BQ237274-1, Stowaway MITE, complete element	yes
1BS.tit_01/1BS.tit_01.fas.TREP.isbp:F1ADE5F02GQPI9_1	TACCAATCCGAGGTTTCGAG	60.066	TCACACAACAAATCAAACAAACA	59.024	TACCAATCCGAGGTTTCGAGACAAAGATCAGATACAAGAGATGAACTAGGGTTTGAGAGAAAGATGGTGTTGGTGAAGATGTTGATGGATATTGACCCCCTCTCAATGAGAGGATCGTTGGTGATGACGATGGCTTCGATTTTGTAACATCCCAAAAATTTTAATTTGGAATGTTATAATAAATAGATAGATTTGATTGTTTGTTTGATTTGTTGTGTGA	220	36.36	gypsy__gypsy	high	426.427	TREP1438 Retrotransposon, LTR, Gypsy, RLG_Wilma_AY494981-2, complete element	no	TREP1425 Retrotransposon, LTR, Gypsy, RLG_Romana_AY494981-1, complete element, non-autonomous	yes
1BS.tit_01/1BS.tit_01.fas.TREP.isbp:F1ADE5F02HY9KG_1	TTGTTCCGTATGAAGTCCACC	59.845	TTTTCCCGATTTAAAGGGCT	59.909	TTGTTCCGTATGAAGTCCACCTAGTGGAATCTCTACAAAGACTTATATTTAGGAACGGTGGGAATAGATGAGTAGGAACATTGCATGCATTGGTGAGTTCCTTTTGAATTATTGCATTCAAAGATTTAATGCGCCTCGGAATCTCAATAGGAGTTGGAGATGAGCCCTTTAAATCGGGAAAA	182	39.56	MITE__CACTA	high	78,86,94	TREP955 DNA transposon, TIR, Mariner, DTT_Thalos_BE405570-1, Stowaway MITE, complete element	yes	TREP3026 DNA transposon, TIR, CACTA, DTC_Jorge_59e04-1, complete element	no
1BS.tit_01/1BS.tit_01.fas.TREP.isbp:F1ADE5F02J0ABW_2	CGATATCCAAGGCAATGGTC	60.296	CGCAACCTACTGTGACAAACA	59.814	CGATATCCAAGGCAATGGTCAATATATAGGCATCACATCTAAGATTAGTAGACCGACTCCTGCCTGCACCTACTACTATTACTCCACACATTGACCGCTATCACTACAAAAAAATACACTTCCGTGATGATACGTGTTTGTCACAGTAGGTTGCG	155	42.58	gypsy__CACTA	high	389,389,389	TREP2337 Retrotransposon, LTR, Gypsy, RLG_Sabrina_EF067844-4, 3prime truncated	no	TREP766 DNA transposon, TIR, CACTA, DTC_Jorge_231A16-1, complete element, (3 bp TSD)	yes
1BS.tit_01/1BS.tit_01.fas.TREP.isbp:F1ADE5F02IHBS5_1	TCGATCCCTCGTCGTGTT	60.205	GCAGTAGGGTTTACGCATCC	59.597	TCGATCCCTCGTCGTGTTGCCGTGCCCGCCCGTGCTCACTGAGCGCGCCAGAGCGTTGGCCGAGCTCGAGCGGCGGCACCTGGCCTCGGCCCTCGCCCAACGGCCTCTCCTCGGCTATATATAGCCAGCCCCGCTGTCGGGGGCGATGCTGATTCCCACCAACACCTATGGGGGACAGGGCCCCTTTCGGTTCGGTGGGGGCGGAGAGCGCACAAAGAGCGGATCGAGGCGGTGCACGCGGGCGATTTTACCCAGCTTCGGGCCGCACGGATGCGTAAACCCTACTGC	288	67.71	LowCopyDNA__copia	high	135	.	.	TREP3329 Retrotransposon, LTR, Copia, RLC_Daniela_10k23-1, complete element	yes
1BS.tit_01/1BS.tit_01.fas.TREP.isbp:F1ADE5F02F2W7C_1	CGTAATGCGACTTATGCACC	59.210	GGTAGGCAGATACTGGACCAA	59.066	CGTAATGCGACTTATGCACCAGTACGAACAGAGTGGACAGTTGGCAAGCAATACACTGAGCTCTTCTTATTGATGAAGCTAGTAATAATCAAACTACAAAGGAATAGAAAGAAGACAAAGGAAAATATATGCACGAATCTTCACGTAACATCAATGGAACATGACATAGATGTGCTATTGGTCCAGTATCTGCCTACC	198	39.39	Unknown__LowCopyDNA	high	66	TREP3513 DNA transposon, TIR, Mariner, DTT_Mercia_DQ885768-1, complete element, putative Stowaway Mother element	yes	.	.
1BS.tit_01/1BS.tit_01.fas.TREP.isbp:F1ADE5F02IBR5A_3	ATTTGAGCCCCCAACTAACC	60.187	ATGGACAAACTTCGACCCAA	60.353	ATTTGAGCCCCCAACTAACCCAAACTAGCTCTAACCCATGATCCAAAAAGGGCCAATGAAAATCGGAAGGGAACCCTTCTTGATTAAAAAAACTACTACCTACATTCTGGTTTACTAGTCCCCATCGTACTTTGGGTCGAAGTTTGTCCAT	151	42.38	CACTA__Unknown	high	264.307	TREP3026 DNA transposon, TIR, CACTA, DTC_Jorge_59e04-1, complete element	no	TREP3452 DNA transposon, TIR, Mariner, DTT_Polyphemus_consensus-1, consensus sequence	yes
1BS.tit_01/1BS.tit_01.fas.TREP.isbp:F1ADE5F02ISJTM_1	ACATTGTGTCCCTTGCTTCC	59.973	CGGGGAACTTGAATCTCTTG	59.665	ACATTGTGTCCCTTGCTTCCTGTTACCACCAGCCTAAGACGCACAGATCGGGACCCCCTACCTGAGATCCGCCGGTTTTGACACTAACAACGATGACTTAAGGAGTAAAGAACATTTGACGTCATTGCTCCTAACGAAGTTGCACAAGAGATTCAAGTTCCCCG	164	48.78	gypsy__CACTA	high	361.354	TREP3198 Retrotransposon, LTR, Gypsy, RLG_Fatima_B_consensus-1, consensus sequence, non-autonomous, subfamily B	yes	TREP3004 DNA transposon, TIR, CACTA, DTC_Boris_42j2-2, complete element	no
1BS.tit_01/1BS.tit_01.fas.TREP.isbp:F1ADE5F02GHR02_2	TGTGTAGTACAGCCCATATTGC	57.744	CACATCATATATTTCAACCTTGTCTG	58.926	TGTGTAGTACAGCCCATATTGCAATAAATATCAATATAAAAGCATGATGCAAAAATGGACGTATCATCATTGCACTAGGTAAAGATTGTTGACTATGTATTGTAACAAGTATACAGACAAGGTTGAAATATATGATGTG	139	31.65	gypsy__LowCopyDNA	high	389	TREP1438 Retrotransposon, LTR, Gypsy, RLG_Wilma_AY494981-2, complete element	yes	.	.
1BS.tit_01/1BS.tit_01.fas.TREP.isbp:F1ADE5F02H6EPV_2	TAGGCAAGCTTGGCAAAAAT	59.853	TAATGTTCGGTGACATGCGT	59.995	TAGGCAAGCTTGGCAAAAATGTGTGGCAAAGTTTGGCAATGCAAGGCCTAGACCCAAACAGGATAAGCACGTACTACCTCTGTCCGGGTTTATTGGTCCCCATTGTATTTCGTGCCAAATTTTGACCATAGATTAAACTAAGAAAATGTTCACGCATGTCACCGAACATTA	171	42.69	Unknown__MITE	high	299.311	TREP2284 unknown, unknown, unknown, XXX_Iapetus_103H9-1,	yes	TREP2215 DNA transposon, TIR, Mariner, DTT_Polyphemus_464G14-2, Stowaway MITE, complete element (2 bp TSD)	yes
1BS.tit_01/1BS.tit_01.fas.TREP.isbp:F1ADE5F02H63UJ_1	TACCAACCGGAACAAAAAGC	59.975	TCGAGAAAACATTAGTTTTGATTTTG	59.948	TACCAACCGGAACAAAAAGCCCCCTTTTCTACTAGTATCATGTACTCCATGTATATGGTCTGAAAGTATTAGATCAAAATCAAAACTAATGTTTTCTCGA	100	35.00	CACTA__LowCopyDNA	high	273	TREP3022 DNA transposon, TIR, CACTA, DTC_Hamlet_42j2-1, complete element, non-autonomous	yes	.	.
1BS.tit_01/1BS.tit_01.fas.TREP.isbp:F1ADE5F02IG3R0_1	ACCTGCGACAAGTAATTCGG	60.132	TAAAGGGCGACCAGCATAAC	60.096	ACCTGCGACAAGTAATTCGGGACGGAGGGAGTTTTTCTTTTGTTTGTTTTGTAAGTTGTAACACACTAATTGTTCTATCTCCCTCATTTCTCTAAGTGACTGTATTAGAAAGAAGAATTTCATTAGTAAACACCACAGTCAAGTAGCAAGCCAGTTCAACATAAAAGGTAAAACACTACAAGACAACTGTACTGCAAGGTTGAAACTTGAATAGGCATAATTACTGGTTATGCTGGTCGCCCTTTA	246	37.40	MITE__LowCopyDNA	high	113	TREP1090 DNA transposon, TIR, Mariner, DTT_Icarus_BJ321432-1, Stowaway MITE, complete element	yes	.	.
1BS.tit_01/1BS.tit_01.fas.TREP.isbp:F1ADE5F02FG5R2_1	GCATAAAACAGCAAATCTGGG	59.600	TCTTTGTTGACCATGCCGTA	60.111	GCATAAAACAGCAAATCTGGGCTGGGCCTCCAATTAATAGGTTAGTCCCAAAAATAATATAAAAGTGGAAAATAAAGCCCATTATAGTCCAAAACAATAGATAAAGTAGCATGGAGCAATCAAAAATTATAGATACGTTGGAGACGTATCACGACTCCACTGCCGCGTCTATCCATCTCCGAGTCGTTCCCGTCCGGGGCCTCACCGTCATCCACTGCCTCACTGCGCTCGGTACGGCATGGTCAACAAAGA	252	45.63	gypsy__CACTA	high	172,173,177	TREP3246 Retrotransposon, LTR, Gypsy, RLG_Sabrina_C_210J24-2, complete element, non-autonomous	yes	TREP3026 DNA transposon, TIR, CACTA, DTC_Jorge_59e04-1, complete element	no
1BS.tit_01/1BS.tit_01.fas.TREP.isbp:F1ADE5F02GXJDI_1	TTTTCATCTGCAACCAGCAG	59.988	CGTGCACAACCAAAGATGAC	60.160	TTTTCATCTGCAACCAGCAGTGTGGCAAATGATAAATGCCGAACGTTCAAGAATTTTTAGCGTGCTTAATTAAGTATGTAAAAGGGAAAGTTTGGAAACGTTGTGTATTATTACGCATTTTTCAAGTACGTGCATATAGCACAAACTTTACTATATACTATCGGATTACACTTCTCTCTCGATATATGCTTGCAGACTGTACTACTTCCTCCGTCCAGGTCAATAAGTCATCTTTGGTTGTGCACG	246	37.80	LowCopyDNA__Unknown	high	211	.	.	TREP3513 DNA transposon, TIR, Mariner, DTT_Mercia_DQ885768-1, complete element, putative Stowaway Mother element	yes
1BS.tit_01/1BS.tit_01.fas.TREP.isbp:F1ADE5F02GC6EM_1	TCCATAGTGGAATCTCTACCAAGA	59.155	CAAAGTGTCCATCACAACCG	60.001	TCCATAGTGGAATCTCTACCAAGACTTATATTTTGGAACTGAGGGAGTATGATAGTAGTACAATATGTTCCTTGTACTGAAGATGAGCAGGGTCATTTGCAGTGTAGAGGTCTATACGGTCGGTTGTGATGGACACTTTG	140	41.43	MITE__LowCopyDNA	high	51.68	TREP218 DNA transposon, TIR, Mariner, DTT_Thalos_AF338431-1, Stowaway MITE, complete element	yes	.	.
1BS.tit_01/1BS.tit_01.fas.TREP.isbp:F1ADE5F02G63FD_1	TTGCTCAATGTAATCCGCTG	59.833	CAGATGACATGGCACTTTCTT	57.811	TTGCTCAATGTAATCCGCTGTCTAAGCATGTGGAGACTTCCATGCAAGATCTTGCTCTATTGGAGTATCGCGCATGACTAAAAGTGTATCCGTTTATGGTTTAGTCTAGAATCTTCCATGTATGAACTTTTACTACAGTACTGGTGAAAGACTTACGATGAACCATTTCTTACATCTCCTCTGCCCCCTTGCAAGTCATCCTGATTTAATCCCTCCGTCTAGGTGTATAAGGGCATGGTTAATATTACTCAATAGTATAGCCAAACTGTTGACTATAAGAAAGTGCCATGTCATCTG	297	40.40	LowCopyDNA__Unknown	high	375	.	.	TREP3445 DNA transposon, TIR, Harbinger, DTH_Kerberos_consensus-1, consensus sequence	yes
1BS.tit_01/1BS.tit_01.fas.TREP.isbp:F1ADE5F02GGJ6A_1	GGCCTTAAGCCTTTGCTTCT	59.987	CATGACAAAAACGCGACCTA	59.729	GGCCTTAAGCCTTTGCTTCTGATTTTTAGACTTCTCGCAGTGGCCATAGGCCTTCTGTTGAGGTTATCTCGTTCCAAATGTTTTCTGGGATCACTACAAAAATACACTTCCGTGATGATACGTGTTTGTCACAGTAGGTCGCGTTTTTGTCATG	154	43.51	gypsy__CACTA	high	230,250,268	TREP252 Retrotransposon, LTR, Gypsy, RLG_Fatima_B_116F2-1, non-autonomous, fragment of 5prime region	no	TREP765 DNA transposon, TIR, CACTA, DTC_Jorge_AF326781-1, complete element, (3 bp TSD)	yes
1BS.tit_01/1BS.tit_01.fas.TREP.isbp:F1ADE5F02JOG4W_3	AGTTGCGTTCTTTATGCGCT	60.046	TTCACTCATTTTGCTCCATACG	60.131	AGTTGCGTTCTTTATGCGCTCTGGTTCATCATGTGTGGCCAACAAAAATTTTATTTTCCAAAATATGCTTGCTCTTCTTTAGCATGCTCCTCTTCTGTTCTTCGTTTGTAAGTACTCTCTCCGTACCTAAATATAAGTCTTTGTAGAGATTCCTCCATGTACTACGTATGGAGCAAAATGAGTGAA	186	38.17	LowCopyDNA__MITE	high	279	.	.	TREP218 DNA transposon, TIR, Mariner, DTT_Thalos_AF338431-1, Stowaway MITE, complete element	yes
1BS.tit_01/1BS.tit_01.fas.TREP.isbp:F1ADE5F02FHSSC_2	TTGGCATGACGCAATAAAAA	60.074	GTCGTCTTCTGGGACACCAT	59.969	TTGGCATGACGCAATAAAAAATTATAGATATGGTGGAGACGTATCACAAACACCGTGGCGCCGGTCCCCATGCACTTGTGTGCACCAACTGTGCCCGTGCCCGTGCGAGCGCCAGGTGTATCCGCCGTGCCGTCCTCAACGTCATGGAATGTCGTCATTGACCGCTACCTCACAGCGTCGCGAGTCGCGGTCGCCCCGCCCGCGCCAGTCGATCGTGCGATGAACGACTCTTGGATTTGCATGTCTAAAATATTATGGGCGGGCTTGAAGACTTGAACAATGGTGTCCCAGAAGACGAC	299	55.85	gypsy__LowCopyDNA	high	147.155	TREP3174 Retrotransposon, LTR, Gypsy, RLG_Egug_EF067844-16, complete element	yes	.	.
1BS.tit_01/1BS.tit_01.fas.TREP.isbp:F1ADE5F02F6Y4Q_1	CTCTCCTCTTCGGGGAAAAC	60.183	GATGATGAAGAACCCCTCCA	59.862	CTCTCCTCTTCGGGGAAAACCAACGCTAGCTCAAGATGTAGCAGGCACCAGGGTGCGCCAGGGGCCTCCGGCGCCCTGGTGGGTAGTGGAGCCCATGGGAATCGCCTTGACCTACCTCTAACTCTATAAATACTGTAAAATCCCAGAAACCCTAGCGGAGTCGACGAAATACTTTTTAGAGGCCTTTTCCGGCACTCTGTCGCAGAGGGCAACGATAGTGGAGGGGTTCTTCATCATC	238	54.62	gypsy__gypsy	high	120,120,241	TREP3232 Retrotransposon, LTR, Gypsy, RLG_Sabrina_42j2-7, complete element	yes	TREP3173 Retrotransposon, LTR, Gypsy, RLG_Derami_AY368673-1, complete element	no
1BS.tit_01/1BS.tit_01.fas.TREP.isbp:F1ADE5F02G5RC9_1	ATAGGATTCAAGTGGGCAGG	59.006	TTCCACACCAAGGAAAGTCC	59.943	ATAGGATTCAAGTGGGCAGGCCACTACAAATCCTATTCCTATGTTTACAAGATCCTATGAATCAAAGAGGCTCAAAGTGTCCATCACAACCGACCGTATAGACCTCTACACTGCAAATGTCCCTGCTCATCTTCAGTACAAGGAACATACTGTACTACTATCATACTCCCTCTGAGGGAGTCCTGGACTAGGGGGTGTCCGGATAGCCGAACCATCATCTTTGGCCGGACTCCAAGACTATGAAGATACAAGATTGAAGACTTCGTCCCTTGTCCGGATGGGACTTTCCTTGGTGTGGAA	300	47.00	MITE__gypsy	high	78.178	TREP2226 DNA transposon, TIR, Harbinger, DTH_Xenon_464G14-1, Tourist MITE, complete element	yes	TREP2266 Retrotransposon, LTR, Gypsy, RLG_Fatima_103H9-1, complete element	yes
1BS.tit_01/1BS.tit_01.fas.TREP.isbp:F1ADE5F02JRWMC_1	GGAGTGGTTTTCTTATTCTCTCCA	60.005	ACTCACCTAGACGGAGGGAG	58.341	GGAGTGGTTTTCTTATTCTCTCCATAACAATTGTTTCAAATTGTGTAAGTACGAAACGAATCTCTTTATTTAGCGTACAGTGAAGAAAACTACTACTCCCTCCGTCTAGGTGAGT	115	37.39	CACTA__Unknown	high	75.97	TREP3026 DNA transposon, TIR, CACTA, DTC_Jorge_59e04-1, complete element	no	TREP3513 DNA transposon, TIR, Mariner, DTT_Mercia_DQ885768-1, complete element, putative Stowaway Mother element	yes
1BS.tit_01/1BS.tit_01.fas.TREP.isbp:F1ADE5F02JRWMC_4	GCGCCTTAGTGTTTTGGAAT	59.229	GGTAGTGTACCGCACGTGAA	59.640	GCGCCTTAGTGTTTTGGAATTATTTGGTTTTCGTAAGATGGCTTACTACACACCTAGACGAAGGGAGTACTACTTTCGATGAACAAATGATCCATGCCCACGCGTCCTGGTCGCACTTACTGTCCTTCACGTGCGGTACACTACC	145	47.59	Unknown__LowCopyDNA	high	394	TREP3513 DNA transposon, TIR, Mariner, DTT_Mercia_DQ885768-1, complete element, putative Stowaway Mother element	yes	.	.
1BS.tit_01/1BS.tit_01.fas.TREP.isbp:F1ADE5F02G8YHY_1	TTAGTAAATGGTGGGCGAGG	59.953	ACTCCCACCGTCCCATAATA	59.126	TTAGTAAATGGTGGGCGAGGGAGATAAGATGCAGAATGCTACACAATGAACCAATCCCTCTTCCCATAATACAAGAGTGTTTTGAACACTTGTGTACTGTACACAACGTTCTTATATTATGGGACGGTGGGAGT	134	41.79	CACTA__MITE	high	236.224	TREP766 DNA transposon, TIR, CACTA, DTC_Jorge_231A16-1, complete element, (3 bp TSD)	no	TREP867 DNA transposon, TIR, Mariner, DTT_Athos_BE427704-1, Stowaway MITE, complete element	yes
1BS.tit_01/1BS.tit_01.fas.TREP.isbp:F1ADE5F02FZLJF_1	TTGGAGGATGTTCGTCCAGT	60.510	CGAAGCAAAATGAGTGAATCT	57.108	TTGGAGGATGTTCGTCCAGTGGGAGGAGACGTTAATTACTCCCTCTATTTCTAAATATAAGTCTTTCTAGAGATTTCACTATGAACTACATACAGATGCATATAGACGTAATTTAGAGTGTAGATTCACTCATTTTGCTTCG	142	36.62	Unknown__MITE	high	65.69	TREP3348 unknown, unknown, unknown, XXX_unnamed_42j2-1, complete element_unknown	no	TREP3107 DNA transposon, TIR, Mariner, DTT_Thalos_consensus-1, Stowaway MITE, consensus sequence	yes
1BS.tit_01/1BS.tit_01.fas.TREP.isbp:F1ADE5F02FF5E8_1	AATTAAGGCCCGGTCAAACT	59.835	TCCGTTCCAAATTACTTGTCG	59.982	AATTAAGGCCCGGTCAAACTTGGGAGGGAAGAAAGAAACATGCACCGTACGTGCTGCGCCCTTGGCCTCGGTAGAAAGAAGCAAAAAACAATCAAAGAAACTGCCTCTGCCATGTACTCCCTCCGTTCCGAATTACTTGTCGCAAGTATGGATGTATCTAGATGTATTTTAGTTTTAGATATATCAATTTCTGCGACAAGTAATTTGGAACGGA	214	42.99	LowCopyDNA__MITE	high	148	.	.	TREP1085 DNA transposon, TIR, Mariner, DTT_Icarus_BJ311657-1, Stowaway MITE, complete element	yes
1BS.tit_01/1BS.tit_01.fas.TREP.isbp:F1ADE5F02FF5E8_2	CCTCCGTTCCGAATTACTTG	59.564	CCGTCAGTACAGGGTAGGGA	59.982	CCTCCGTTCCGAATTACTTGTCGCAAGTATGGATGTATCTAGATGTATTTTAGTTTTAGATATATCAATTTCTGCGACAAGTAATTTGGAACGGAGGGAGTAGTATGTTCTGCCATCGCCACTGTTTCACTTTATCAGACGGCACAAACGGATCTCTGGTCCAAGTTGAAAAATGTTGCACTGGTTCTGGTTGTTCCATAGTATCTGGCCGATCCTTCGGGCACCCGTTGGCCTGGCTTCACACCCATGCGCATGACCATGGTGTGATCACGCACCCGCTCCCTACCCTGTACTGACGG	299	48.16	MITE__LowCopyDNA	high	254	TREP1085 DNA transposon, TIR, Mariner, DTT_Icarus_BJ311657-1, Stowaway MITE, complete element	yes	.	.
1BS.tit_01/1BS.tit_01.fas.TREP.isbp:F1ADE5F02HBHQX_1	CAGCCACAATCTGAAAACGA	59.840	TGACCAAACCTTATATGCGGA	60.329	CAGCCACAATCTGAAAACGACTAAGATGTCAGGCATCTACACTAATTGATTTTATTCAATATACAGTACTCCCTCCGTTTTTAGTTCCGCATATAAGGTTTGGTCA	106	37.74	LowCopyDNA__MITE	high	257	.	.	TREP2034 DNA transposon, TIR, Mariner, DTT_Stolos_AY853252-1, Stowaway MITE, complete element (2 bp TSD)	yes
1BS.tit_01/1BS.tit_01.fas.TREP.isbp:F1ADE5F02FJ1DV_1	GTCGGTTACCCTTGACGAAA	59.971	CCCCTCTCCGGTAAATACAA	58.901	GTCGGTTACCCTTGACGAAAGCACTTCCATGACGCGTCATTTATCATCATGGAAGTGAACACTTCCGTGATGATAATTTTGGTATTGTTATGGAACACTTCTACGACAGCACATGTATGACTATCTTGATTCTGTCATAAAATCGTCATGGATGTACATGCATGACAGAAAACGTGACCTACTGTGACAAAAAACGTATCATCACGGAAGTGTATTTTTTTGTAGTGGTTCTTATGATGTTGTATTTACCGGAGAGGGG	259	39.77	CACTA__LowCopyDNA	high	464	TREP765 DNA transposon, TIR, CACTA, DTC_Jorge_AF326781-1, complete element, (3 bp TSD)	yes	.	.
1BS.tit_01/1BS.tit_01.fas.TREP.isbp:F1ADE5F02F8ZNO_1	TGTCTTCGATTTGTCTAGATACGG	59.687	AGTGGGTCGAGAAGGGAACT	60.111	TGTCTTCGATTTGTCTAGATACGGATGTATCAAGTCACATTTTAGTATTAGATACATCTAAGATATGATGTTGTGCGCATGTCGACTAGTCCTATATGTAACATAGTAGCTCTTTTTCGACTGTCCGGTCGAGAATGAACAGTGAGATCAATGTTAATAGAACTAGGTCCACAGCGCACGGAGAGTACGGTGCTATAGTACTCCACGAAACATGAACATTATGAAGCACGAATAGTGTTAGACAGGGTGTATGAAGGGTGCACGGGATGGGAGCAAAAGTTCCCTTCTCGACCCACT	297	42.76	Unknown__CACTA	high	66,49,109	TREP3097 DNA transposon, TIR, Mariner, DTT_Pan_42j2-6, complete element	yes	TREP766 DNA transposon, TIR, CACTA, DTC_Jorge_231A16-1, complete element, (3 bp TSD)	no
1BS.tit_01/1BS.tit_01.fas.TREP.isbp:F1ADE5F02GIG98_2	CCGCGCTACTGCTAAACACT	60.595	TCTGGTCCAAGAATGGTGGT	60.363	CCGCGCTACTGCTAAACACTTGTCAGTAGTGCATTTTCCACACCCGCGCTACTGCTAATTAGCAGCAGCGCTCCTTTTGAGCAGCGCTGCTGCTAAGATTCTGTGTATAGGGTTTTCCCTAGTAGTGTGAGGTGGAGGCGCGGCACGAGGCTGACCGCTGACAGGTACCGGCACCACCATTCTTGGACCAGA	192	55.21	CACTA__LowCopyDNA	high	168	TREP3005 DNA transposon, TIR, CACTA, DTC_Boris_59e04-1, complete element	yes	.	.
1BS.tit_01/1BS.tit_01.fas.TREP.isbp:F1ADE5F02HIVCH_1	AGGTAGTAGTTTTGGCGTGGA	58.778	CTCCGTCACATAATGTAAGACGTT	59.496	AGGTAGTAGTTTTGGCGTGGATTAAGAAATTTTGGGTATGTTTTGCCATTTTTGTACACGCCAACTAGTGTCAAAAAACGTCTTACATTATGTGACGGAG	100	38.00	LowCopyDNA__Unknown	high	110	.	.	TREP3076 DNA transposon, TIR, Mariner, DTT_Athos_42j2-14, complete element	yes
1BS.tit_01/1BS.tit_01.fas.TREP.isbp:F1ADE5F02JXKQS_1	TGACAGATAGAAGTGCCTAATAGGGT	60.728	ACACTATTGTAATGTCAAAAGCATTC	57.897	TGACAGATAGAAGTGCCTAATAGGGTTGAGCCCAAATACATATTGACAAATACTCCCTCCGTCTCATAATATAAGAATGCTTTTGACATTACAATAGTGT	100	36.00	LowCopyDNA__MITE	high	53	.	.	TREP867 DNA transposon, TIR, Mariner, DTT_Athos_BE427704-1, Stowaway MITE, complete element	yes
1BS.tit_01/1BS.tit_01.fas.TREP.isbp:F1ADE5F02GSKZ4_2	CTCGGGGTGCATTTATGTCT	59.955	AAACCCAATCAATCCCATCA	59.991	CTCGGGGTGCATTTATGTCTCGTTCATCAATAATCCTTTGTGTCGTGGAATTATCACGTCAGATGTCCTTGTGAAAAGGACTTAGTCTTGGAGCCATCGCAACGGGTTAGCTTGAAGGGGTTAAACCGGACAAGGGACACGAGAGTTATACTAGTTCGGCCCCTTCGATGAAGGTAAAAGCCTACATCTAGTTGTGATGGGATTGATTGGGTTT	214	45.79	Unknown__gypsy	high	371.377	TREP107 unknown, unknown, unknown, XXX_unnamed_Z75561-1, tandem repeat, telomeric, 3 units	yes	TREP1418 Retrotransposon, LTR, Gypsy, RLG_Ifis_AY368673-1, complete element	yes
1BS.tit_01/1BS.tit_01.fas.TREP.isbp:F1ADE5F02JCI3P_2	CTGGTCAAAAGCTAGGGGTG	59.728	CGGCTAGGAATGACCTATTG	57.338	CTGGTCAAAAGCTAGGGGTGGCCCACATGGCATAGACTATACGTATAAACAAAATAAATAAATTCTAACTTAACTAAATGGGGTCCTTCTGCCATAGGCTAGCAACTAACCTAACAAAGAGTACCTAATAAGGGCACGTACAATGGTTGATAAAAGAATCTTATCTTAAGTCTTGCATTTAATTTAGAGATGACAAAAAAAATGGCTACAATAGGTCATTCCTAGCCG	228	36.84	LowCopyDNA__MITE	high	367	.	.	TREP3447 DNA transposon, TIR, Harbinger, DTH_Orpheus_consensus-1, Tourist MITE, consensus sequence	yes
1BS.tit_01/1BS.tit_01.fas.TREP.isbp:F1ADE5F02GVZP9_1	TGAGTTTGAGCCATGTTGTGA	60.294	CAAACTTGACTTTGACCAATGC	59.654	TGAGTTTGAGCCATGTTGTGAAGTACTATAGACCTTGTATACATCTTGGGATTCAACAATGATTGTAACTATTGAATTGTATAGACCATTACATTCGAAGTCAATAGCCTAATATATTTATTTCACAATTTCAACAAATGATTAGTTCACTACAAACTAAGAAAACAAATGTGTACTCCCTCCGTTTTTATTTAAGTCCATTTATTAGCATTGGTCAAAGTCAAGTTTG	229	31.00	LowCopyDNA__Unknown	high	284	.	.	TREP3100 DNA transposon, TIR, Mariner, DTT_Tantalos_42j2-1, complete element	yes
1BS.tit_01/1BS.tit_01.fas.TREP.isbp:F1ADE5F02I45ES_2	TCCTACAAACCAAAGGGCTC	59.170	TGCACTTGTCTTAGAACAGAACAA	59.130	TCCTACAAACCAAAGGGCTCTAAAGGAATTTTTTCTACATAAATCATATCCTATGAAATTCCTACAAGATTCCTCTAAATCAAAGAAGGCCTTAGATCATTATTATTGTTCTGTTCTAAGACAAGTGCA	129	32.56	MITE__LowCopyDNA	high	460	TREP2226 DNA transposon, TIR, Harbinger, DTH_Xenon_464G14-1, Tourist MITE, complete element	yes	.	.
1BS.tit_01/1BS.tit_01.fas.TREP.isbp:F1ADE5F02FKEZ4_2	GTGCCTTACAGCCACTGACA	59.905	CTTGCACATGCTATGTGGGT	59.596	GTGCCTTACAGCCACTGACAATGGGCCCGTCGCTACGCTGGCGATCCCAGTCAGCCCTACCCTCTATTTGTATCCAAACGCGATTCTGACCGTATATGAACGATCAAGCCAAGTTTTGTAACCAGATCAACGTATGCCACAAGTTTCAGCAATAAACTGACGTTTTGTGCCAAGTTTAGACACCTGTGGTGTAATTGACTCTTTGATAATTCATCATTTCACCCACATAGCATGTGCAAG	240	45.83	Mutator__CACTA	high	276.286	TREP831 DNA transposon, TIR, Mutator, DTM_Joseph_AY146587-1, complete element, (9 bp TSD)	yes	TREP2065 DNA transposon, TIR, CACTA, DTC_Clifford_AY853252-12, complete element (3 bp TSD)	no
1BS.tit_01/1BS.tit_01.fas.TREP.isbp:F1ADE5F02G3K92_2	CTCCCTCCGTCTGGATTACA	60.065	GACATGCTACAACAGAGATGGAA	59.256	CTCCCTCCGTCTGGATTACATGTCGCAGAAATGGATAAAACTGGATGTATCTAGAACTGAAATACGCCTAGACCCATCCATTTATTCTGGATGGAGGGAATACATGTCAATATTTATGCCCTTTTCTATTTCTTCAGTACCTATTCCATCTCTGTTGTAGCATGTC	166	40.36	MITE__LowCopyDNA	high	442	TREP1100 DNA transposon, TIR, Mariner, DTT_Icarus_BQ237274-1, Stowaway MITE, complete element	yes	.	.
1BS.tit_01/1BS.tit_01.fas.TREP.isbp:F1ADE5F02JNIEL_1	TGATCTAAATGCTCCAATACTTCTTT	58.871	GCTGCACTAGCTAACGTCCC	60.044	TGATCTAAATGCTCCAATACTTCTTTACAGTGGAGTATCTATGAAGGCCACTTTTCTTTGACATTGTTAATGTATGTTACCACGCATGCATGCACTGCCAAACTGTTAGCGCTACTCCTACCGCTGTAGCCATGATAGATCTGCCTCCATGTCATCTATAGGTGTTCTTGCGTGGTTGGCTATAGCCGGCAGGGGACCACCCATGTTGGCTGTGGGACGTTAGCTAGTGCAGC	233	47.64	MITE__LowCopyDNA	high	55	TREP903 DNA transposon, TIR, Mariner, DTT_Athos_BJ268809-1, Stowaway MITE, complete element	yes	.	.
1BS.tit_01/1BS.tit_01.fas.TREP.isbp:F1ADE5F02H12KP_1	GTGTTGCATGACACCACTCA	59.101	GCCGGAGAAAAGTGTTCTTG	59.853	GTGTTGCATGACACCACTCATATATTATTCCCTACTATAGTGGTAGTAACATAGACTAGTAACAGTTACTCCCCACTATAGATAGTCTAAGACACACCTGCAAGTCCTAAATATAATTCTGGCAAAAAAAAGGTACTAGATGTAACATTCTGGATTTCATAAAAAACTGAGAATTCAAGAACACTTTTCTCCGGC	195	35.90	MITE__LowCopyDNA	high	99	TREP2251 DNA transposon, TIR, Harbinger, DTH_Coeus_643D12-1, Tourist MITE, complete element_unknown	yes	.	.
1BS.tit_01/1BS.tit_01.fas.TREP.isbp:F1ADE5F02GVPPK_1	ACGGGAAATCCAAAAGATCC	60.131	AAAGACCGCAAACAGAGTGC	60.440	ACGGGAAATCCAAAAGATCCCTACATGCATGCATGCGGGAACGTGGCGCAGTCTATGTGTTATAGGACGTGTGTGCTCCCACCACACGTGTGGGCGTTATCAGCGTCCTTTTCAAAACTTCATATTTGATAGTATCTAGAACACATCTAGATGTGACATAGTTATATCACATCTAAGCTAATGTGCACTCTGTTTGCGGTCTTT	204	44.12	Mutator__LowCopyDNA	high	192	TREP3064 DNA transposon, TIR, Mutator, DTM_Remus_AC207950-1, complete element	yes	.	.
1BS.tit_01/1BS.tit_01.fas.TREP.isbp:F1ADE5F02ITE6U_1	TGGCACGAAATACAATGAGG	59.542	GGTTTTGATCAATGCCTGCT	60.081	TGGCACGAAATACAATGAGGACCAATAAAACCCGGACGGAGGTAGTAACTGAATATAAGTTCAATATGGAGAAATTGTTAATCAGCAGGCATTGATCAAAACC	103	38.83	MITE__LowCopyDNA	high	95	TREP2215 DNA transposon, TIR, Mariner, DTT_Polyphemus_464G14-2, Stowaway MITE, complete element (2 bp TSD)	yes	.	.
1BS.tit_01/1BS.tit_01.fas.TREP.isbp:F1ADE5F02JMWZ2_1	GGCTCCAGAACCTGTCAAGA	60.386	AGCATGGAGCAATCAAAAAT	57.303	GGCTCCAGAACCTGTCAAGATGAAATCTTTGGCTTCTTCTAAGGGTACTTGGCCTTTTCAAAGAAAGTGTTGTGTGATACGTCTCCAACGTATCTATAATTTTTGATTGCTCCATGCT	118	40.68	copia__gypsy	high	204.201	TREP250 Retrotransposon, LTR, Copia, RLC_Claudia_116F2-1, 3prime truncated	no	TREP3246 Retrotransposon, LTR, Gypsy, RLG_Sabrina_C_210J24-2, complete element, non-autonomous	yes
1BS.tit_01/1BS.tit_01.fas.TREP.isbp:F1ADE5F02IC0FY_1	CGAAGATCGCATAGCTCACA	60.119	CCTCCGTTTTAAAATAAGTGTCTCA	59.950	CGAAGATCGCATAGCTCACAAATTGATTGACCCAATTTTGTTCAGGCAACTTACCTTTAGCAGGTCCCATATTCCATACGTAGTTGCAAATCAGACTGGTCAGCTCTTATTAGAAAAAACTGTAGGCCGGTTGGATACACATAGTACTCCCTCCATCCCAAAATAAGTGTTTCAATTTATTTAAAAGTTAGCAATAAATTGAGACACTTATTTTAAAACGGAGG	224	37.50	LowCopyDNA__MITE	high	310	.	.	TREP988 DNA transposon, TIR, Mariner, DTT_Hades_AV835808-1, Stowaway MITE, complete element	yes
1BS.tit_01/1BS.tit_01.fas.TREP.isbp:F1ADE5F02IC0FY_3	TTTGAAAGTTAGCACTAAATTGAGACA	59.802	TCCTACAGGGACATGGGCTA	60.474	TTTGAAAGTTAGCACTAAATTGAGACACTTATTTTAAAACGGAGGAAGTACATACATGATAGATTCCTTGTCAGCACCCCTGTAGCCCATGTCCCTGTAGGA	102	40.20	MITE__LowCopyDNA	high	449	TREP1022 DNA transposon, TIR, Mariner, DTT_Hades_BJ474469-1, Stowaway MITE, complete element	yes	.	.
1BS.tit_01/1BS.tit_01.fas.TREP.isbp:F1ADE5F02FVARV_1	ACCTGCATGTCCAGTTTCAA	59.139	AATGGTCTTCAAGGGAACCA	59.381	ACCTGCATGTCCAGTTTCAACTTGTTGATTTTACGTGAGAATCATGTACACGTGTCGGTGTACTAGAGTAGGGGTACCCTAGTATCCCGAACTCGTGCACGGGCAGTCGCAGCACCCTGTGGCAAGGCTTGCCGGGTGACCGCCAAGACCCTCCGTGGTTCCCTTGAAGACCATT	175	54.29	LowCopyDNA__gypsy	high	134	.	.	TREP3219 Retrotransposon, LTR, Gypsy, RLG_Olivia_10k23-1, complete element, non-autonomous	yes
1BS.tit_01/1BS.tit_01.fas.TREP.isbp:F1ADE5F02HH74X_1	GCGTGCTTTGCTAGGATTTT	59.501	TGTACTGCCCCTGTTCCTAAA	59.618	GCGTGCTTTGCTAGGATTTTGACCAGTAATCCCTTTGTGAAGACAATGATTTCTACTACTGGCTGCTAAATTAGATATGTAGATGTCATACATGATACTACCTCGTACCTCCGTTCCTAAATATAAGTCTTTCTAGAGATTCCACTATAGGCTACATATGGAGCAAAATGAGTGAATCTACACTCGAAAATGCATCTATATACATATGTATGTGGTCCATACTGAAATCTTTACAAAGACATATATTTAGGAACAGGGGCAGTACA	266	36.84	MITE__gypsy	high	142,142,298	TREP218 DNA transposon, TIR, Mariner, DTT_Thalos_AF338431-1, Stowaway MITE, complete element	yes	TREP2368 Retrotransposon, LTR, Gypsy, RLG_Wilma_EF067844-3, 5prime truncated	no
1BS.tit_01/1BS.tit_01.fas.TREP.isbp:F1ADE5F02GJHPC_2	AGTAAAGATACATCCATTTCTAGGACA	57.952	TACATTTACATGAACTAAGAGGTGCC	59.870	AGTAAAGATACATCCATTTCTAGGACAAGTATTTCCGGACGGAGGTAGTATTAATTATACAAGAGAGCTGGATTGGCACCTCTTAGTTCATGTAAATGTA	100	37.00	Unknown__LowCopyDNA	high	453	TREP3093 DNA transposon, TIR, Mariner, DTT_Icarus_M801L24-1, complete element	yes	.	.
1BS.tit_01/1BS.tit_01.fas.TREP.isbp:F1ADE5F02GXMU8_1	AAACCCAGCTGTCTGAAACG	60.291	GGAGAGGACGATGATGAGGA	60.160	AAACCCAGCTGTCTGAAACGCCTTATAAAACGAACGGAGGGAGTAACTGTAATGCCGAATGGATTTCTTTGTTGATTTGATCTTGGATGTTTGCTTGGTGGATGCTTCTCAGGTGATTGATCGCGGGGAGCAGATCGAGGGCCTGGTGACGAGGACCGAGCAGCTCCACGACCACGCCTTGGATTTCAGGACCGAGGGCACGCGCATCCGCCGCAGGATGTGGTACCAGAACATGAAGATCAAGCTCATCGTCGCCGGCATCGTCGTCGCCATCATCCTCATCATCGTCCTCTCC	295	54.24	MITE__LowCopyDNA	high	133	TREP1601 DNA transposon, TIR, Mariner, DTT_Antonio_109N23-1, Stowaway MITE, complete element (2 bp TSD)	yes	.	.
1BS.tit_01/1BS.tit_01.fas.TREP.isbp:F1ADE5F02GK9RR_2	GCGCTGCTACTAAATGGAGG	60.003	GGCAGGAGTCGGTCTACTTG	59.867	GCGCTGCTACTAAATGGAGGTGAGGGGGCACCGTCGGTCGATATTTGTAGCAGCGCGTGTTACACAGAGCGTGCTACTGCTAAACACTTGTCAGTAGCACGGTTTCCTCACCCGCGCTACTGCTAATTAGCAGCAGCACTCCTTTTTGAGAAGCGCTGCTGCTAAGATTCTGTGTATAGGCATCACGTCCGTGACAAGTAGACCGACTCCTGCC	214	53.27	CACTA__gypsy	high	330.315	TREP3004 DNA transposon, TIR, CACTA, DTC_Boris_42j2-2, complete element	yes	TREP3229 Retrotransposon, LTR, Gypsy, RLG_Sabrina_103H9-1, complete element	no
1BS.tit_01/1BS.tit_01.fas.TREP.isbp:F1ADE5F02HUM05_1	TCACTTGTTGCAATCTCTAAAAAGAC	60.212	CAAGGTGCATCAAATCAACA	58.099	TCACTTGTTGCAATCTCTAAAAAGACTTATATTTGGAAACGGAGGGAGTACAACGCATGCATGCATGCCGTGACTTTCCTTTTGATACTTGCATATGTTGATTTGATGCACCTTG	115	40.00	MITE__CACTA	high	96,95,160	TREP1130 DNA transposon, TIR, Mariner, DTT_Thalos_BE213598-1, Stowaway MITE, complete element	yes	TREP3026 DNA transposon, TIR, CACTA, DTC_Jorge_59e04-1, complete element	no
1BS.tit_01/1BS.tit_01.fas.TREP.isbp:F1ADE5F02HUM05_3	AAATTTAACTAACCAAATTTTCATGC	58.240	TCAGGTTAGGGAAGTGTGGC	60.111	AAATTTAACTAACCAAATTTTCATGCATGTCACAAAAGATCACGGGGCTGTTTGGATTGTGACTATGTTTGTCTTATGTTGCCACATTATTTTTCCCACACTTGCCACACTTCCCTAACCTGA	123	38.21	MITE__Unknown	high	216.22	TREP2215 DNA transposon, TIR, Mariner, DTT_Polyphemus_464G14-2, Stowaway MITE, complete element (2 bp TSD)	no	TREP3511 DNA transposon, TIR, Harbinger, DTH_Victor_DQ885757-1, complete element	yes
1BS.tit_01/1BS.tit_01.fas.TREP.isbp:F1ADE5F02FL6DY_1	GCAAAATGTATTTTACATAGTGGTCTT	58.261	GCAGCATAACTCTTTTGGGC	59.851	GCAAAATGTATTTTACATAGTGGTCTTGTATAAGAGAATAGAGGGAGTACTATAAATTTCCAAAAAATTCAAAAATTTAAGAAAATGTTTACAAAATCAGTAATGTTTTTAATCCACAAACACTTTATTATTTATTAACAATTTTGAAAATTCTCGTTTTTAAATTTCAGAAATTTTTTGAAGTCCCAAATTTTTTAAAGTAGAAAAAAGTAAATAAAAGAACAATCAAAACAATATATAAAACACTGGCCATCCGGATATGGGCCGGCCCAAAAGAGTTATGCTGC	287	26.48	MITE__LowCopyDNA	high	56	TREP1612 DNA transposon, TIR, Mariner, DTT_Fortuna_109N23-1, Stowaway MITE, complete element (2 bp TSD)	yes	.	.
1BS.tit_01/1BS.tit_01.fas.TREP.isbp:F1ADE5F02JZMDK_1	GGTCTGGTCCCATCTGTCTG	60.527	AAACTGAACAAACCGAACCG	60.008	GGTCTGGTCCCATCTGTCTGTTATTGGTGCGTGCTGCGTTGCTCATCTATGCTTCTAGAGAGAGGGCTGGGCGTTCGGTTAATATGGTTAATACGGTTCGGTTTGTTCAGTTT	113	48.67	LowCopyDNA__Unknown	high	121	.	.	TREP3095 DNA transposon, TIR, Mariner, DTT_Marius_10k23-1, complete element	yes
1BS.tit_01/1BS.tit_01.fas.TREP.isbp:F1ADE5F02GKY46_1	CTGGATTGAACCGGGACTAA	59.926	TTGCTCTTCCGTATTGGACC	60.074	CTGGATTGAACCGGGACTAATGGGCTGACCCCGCCTGGACCATTCGCCCCCTTTTCTACTAGTGGTGCAAAGTTCCCCACAAAAGAAATGTACGTGCATGATTAATGCATGTCGCAAACTTATATGCAGCACATCTTTTAGGTCCAATACGGAAGAGCAA	160	47.50	CACTA__LowCopyDNA	high	288	TREP1802 DNA transposon, TIR, CACTA, DTC_Clifford_294D11-2, complete element (3 bp TSD)	yes	.	.
1BS.tit_01/1BS.tit_01.fas.TREP.isbp:F1ADE5F02FQW3P_2	AATGCATCAACCAAATGCAA	59.937	CCTCGATCTCTGGGCTAGAA	59.526	AATGCATCAACCAAATGCAATCAACAAGCTAGACTCTATACTACCGATTTCTAACGTTCGTGCGGTCTAGGGCGTCCTACAACCAGACCTGCTCTGATACCAAGTCTATGGCACCCCGTCTCAGAGAAACCGGGACGCCCCGTATTCTAGCCCAGAGATCGAGG	164	51.22	LowCopyDNA__Unknown	high	212	.	.	TREP3274 Retrotransposon, LTR, unknown, RLX_Ginger_10k23-1, complete element	yes
1BS.tit_01/1BS.tit_01.fas.TREP.isbp:F1ADE5F02FND74_1	CATTTGCGATTATTGCATCG	60.059	CCGTTCACATAGTGTTGCGT	59.640	CATTTGCGATTATTGCATCGCACACAGTTTCATCGAAGGGTCTCTGATCATAGTGTCACGTTAGTGAGGAAGGGATGATGCAGCACAACAACGGTAGGTATTTCCCTTAGTGATGAGACCAAGGTTATCGAACCAGTAGGAGAACCACGCAACACTATGTGAACGG	166	46.39	CACTA__gypsy	high	86.88	TREP3309 DNA transposon, TIR, CACTA, DTC_Pavel_AY188332-1, 5prime fragment	yes	TREP3173 Retrotransposon, LTR, Gypsy, RLG_Derami_AY368673-1, complete element	yes
1BS.tit_01/1BS.tit_01.fas.TREP.isbp:F1ADE5F02JB7DO_1	GCGCTACTGCTGAGTGATGA	60.319	ACTCCCTCCGTCCCAAAATA	60.683	GCGCTACTGCTGAGTGATGATCCAAACATGCGAAGCTCGCTTGCTACTCCCTCTGTCCCAGAATATAAGAACATTTTTAACACATTCTTATATTTTGGGACGGAGGGAGT	110	44.55	LowCopyDNA__MITE	high	70	.	.	TREP942 DNA transposon, TIR, Mariner, DTT_Athos_BQ170773-1, Stowaway MITE, complete element	yes
1BS.tit_01/1BS.tit_01.fas.TREP.isbp:F1ADE5F02JB7DO_2	TCCCTCTGTCCCAGAATATAAGA	59.101	GGACTCCAGTCCGACGTTTA	60.111	TCCCTCTGTCCCAGAATATAAGAACATTTTTAACACATTCTTATATTTTGGGACGGAGGGAGTAATTGGTTACGTGTGCCATAAACGTCGGACTGGAGTCC	101	42.57	MITE__LowCopyDNA	high	136	TREP942 DNA transposon, TIR, Mariner, DTT_Athos_BQ170773-1, Stowaway MITE, complete element	yes	.	.
1BS.tit_01/1BS.tit_01.fas.TREP.isbp:F1ADE5F02H4Z53_1	GGAAGAAACTTGGCTAAGGGA	59.712	CATAAGGAGCAAAATGAGTGAATC	59.188	GGAAGAAACTTGGCTAAGGGATTTTGGATGCACAAGTGATGTAAAATACAACCACCTATGTTACTAAGTACAAGTATTTTTTAGATTTCAATATGAACTACATACATATGTATATAGAATTATAGATATAGTTTAGATTAGAATATAGATTCACTCATTTTGCTCCTTATG	171	28.65	gypsy__MITE	high	75.93	TREP3253 Retrotransposon, LTR, Gypsy, RLG_Sakura_EF067844-19, 3prime fragment	no	TREP3107 DNA transposon, TIR, Mariner, DTT_Thalos_consensus-1, Stowaway MITE, consensus sequence	yes
1BS.tit_01/1BS.tit_01.fas.TREP.isbp:F1ADE5F02H4Z53_2	GATTCACTCATTTTGCTCCTTATG	59.188	TTCCATGTGCTTACACTGGG	59.566	GATTCACTCATTTTGCTCCTTATGTAGTCTATATTAGAATCTCTAAAAATACTTATATTTAGGAATAGATGGTGTATAAGACATGGGATGCAGCTAACCTCGACGGCAAACAACAGCATCGCCCATTGTAGCCCAGTGTAAGCACATGGAA	151	39.07	MITE__LowCopyDNA	high	261	TREP3107 DNA transposon, TIR, Mariner, DTT_Thalos_consensus-1, Stowaway MITE, consensus sequence	yes	.	.
1BS.tit_01/1BS.tit_01.fas.TREP.isbp:F1ADE5F02JQ11S_1	CAATGACCTAAAACTACGTGAATGA	59.502	TGGTCATTGCTTGCCAAATA	60.073	CAATGACCTAAAACTACGTGAATGACTTATTCACCTAGACGGAGGTAATAATATTAGTGATCTTGTACTACCGGCGCTTGGTCTCGGGCTCAGCGCCATCACCGAGTATTAGTTTATAGAGGTAGTATTTGGCAAGCAATGACCA	145	43.45	Unknown__LowCopyDNA	high	94	TREP3073 DNA transposon, TIR, Mariner, DTT_Aison_consensus-1, consensus sequence	yes	.	.
1BS.tit_01/1BS.tit_01.fas.TREP.isbp:F1ADE5F02F11KH_1	TCGACCTAGAACTACGCGAAT	59.010	CTTGCGGATAAAGGAGGATG	59.662	TCGACCTAGAACTACGCGAATGACTTATACACCGGGACGGAGGTAGTAAGTTAGATGCTTCTTTCTGTCATCGTTTGTTTCATCCTCCTTTATCCGCAAG	100	45.00	Unknown__CACTA	high	60.59	TREP3071 DNA transposon, TIR, Mariner, DTT_Aison_AC207943-1, complete element	yes	TREP3026 DNA transposon, TIR, CACTA, DTC_Jorge_59e04-1, complete element	no
1BS.tit_01/1BS.tit_01.fas.TREP.isbp:F1ADE5F02GM271_2	TTGTGCTAGGCACGTGTGTT	60.370	GAGTTACACTAGGGCACGGC	59.763	TTGTGCTAGGCACGTGTGTTATTTTTTCTCCCGTTGCAACGCACGGGTTCTTTGCTAGTAATAATAAGATAAAAAGCCCAGCCGTGAAACGAGCACAGCCGGTGCCCATGTCCGACGACCCAGATTGCAGCCCATCTCCCAAACGCGTAGTGCCCAGCCCACGCCTGCCCCCACTTTTACCGATCGCTGAAGCCCGTTGCCCTGTTCGCTTCGCCCTTCCCCGCTCGCCTGCCACCGTGCCGTGCCCTAGTGTAACTC	258	57.75	Unknown__LowCopyDNA	high	252	TREP3351 unknown, unknown, unknown, XXX_Walter_70n4-1, complete element_unknown	yes	.	.
1BS.tit_01/1BS.tit_01.fas.TREP.isbp:F1ADE5F02I66SQ_1	AGATTCACTCATTTTGCTCCG	59.326	TTTCTGGACAAGATGCTCCC	60.195	AGATTCACTCATTTTGCTCCGTATGTAGTCACTTGTTGTAATCTCTAGAAAGACTTATATTTGGGAACGAAGGGAGTAGAAGGAAACTTAGGTAGTGGATGAAGCTTGCTATATGCTTCAGTCGCTGATTTAGTACAAAGTTGCACTAAATCAGCGACAAATTATACGGAGCGGAGAGAGTACTATTATCATCTTGCTCCCCGCAAATGCAAGCCAAGAACCAGAGGGGAGCATCTTGTCCAGAAA	246	41.87	MITE__gypsy	high	97,37,108,140,201	TREP1146 DNA transposon, TIR, Mariner, DTT_Thalos_BJ274652-1, Stowaway MITE, complete element	yes	TREP2368 Retrotransposon, LTR, Gypsy, RLG_Wilma_EF067844-3, 5prime truncated	no
1BS.tit_01/1BS.tit_01.fas.TREP.isbp:F1ADE5F02HP5W4_1	TGCTGAAAACAGCGTCAATC	59.995	GCACCCTATTGAGCTTCTCG	59.978	TGCTGAAAACAGCGTCAATCTGGGGTTAGTTTCTTTCAAATCATGCAAATTGGAGTCCAAAACAAGAGGAAAAGTGTTAGGAAAAGTAGTTACGTTGGAGACGTGTCAGCAAGGCAAACTGCTGGCTTTGGGTGGCCGCTTAGTGCTTATAAATGACTGTCTCACGAATATCCCAATGTTCATCATGGGCTTCTATCTTCTTCAAGACGGGATTCACGAGAAGCTCAATAGGGTGC	236	44.07	gypsy__LINE	high	196,213,231	TREP3264 Retrotransposon, LTR, Gypsy, RLG_WHAM_10k23-4, complete element	yes	TREP824 Retrotransposon, LINE, unknown, RIX_Yvonne_AY146588-1, fragment of 3prime region	no
1BS.tit_01/1BS.tit_01.fas.TREP.isbp:F1ADE5F02ITXYU_1	AGCGGTTTACCTGGTACGTG	60.052	CGGAGAACCAAAAGAACGAA	60.220	AGCGGTTTACCTGGTACGTGCGATCAAAATCCTGTCTCGTTAGTTCTCCCCTCCGTTCACTAATGCTGTAACCTTTTCTGAATCGCATGTATATAAACGCGTTTCAGTGTGTTTGTTCGTTCTTTTGGTTCTCCG	135	44.44	LowCopyDNA__Unknown	high	223	.	.	TREP3451 DNA transposon, TIR, Mariner, DTT_Oleus_consensus-1, consensus sequence	yes
1BS.tit_01/1BS.tit_01.fas.TREP.isbp:F1ADE5F02I6Z60_1	ACGCACAACACACACACACA	60.782	CCGTATCAAAATTGCCCAAA	60.671	ACGCACAACACACACACACAAACACCATTTATACTAGAGTAAGATACACGTGCATTGCACGCATGAGATTTGGCAACCAAATTATGAATAAATACCACATTATAGCATGCAAGCTTTGAGTCATATATGCATGATGTAGATGTTCGTTTAATTCTTATAGTTTATTTCATTCAAAATCATCTAGTTTTTATAAGAAAGCTAATCTATTTTAAGATTCATGGAATTGTGCATTGTAAGACATAAAGTAAAAACAAATAATGGCAAATCATGTAGAAAAACATTTGGGCAATTTTGATACGG	300	31.00	CACTA__Mutator	high	118.109	TREP765 DNA transposon, TIR, CACTA, DTC_Jorge_AF326781-1, complete element, (3 bp TSD)	no	TREP232 DNA transposon, TIR, Mutator, DTM_Deimos_AF326781-1, complete element, (9 bp TSD)	yes
1BS.tit_01/1BS.tit_01.fas.TREP.isbp:F1ADE5F02I3H5K_1	CAAAGTTGGATCTCGGGAAG	59.665	CTCTTGTGCTTGCACGTGTT	60.096	CAAAGTTGGATCTCGGGAAGTGCGTGCGTACGTACTATATTTTGGTATTGAGGGAGTATTCATTACGATACGGTATGATGAGAAGATACTAGTATTGCTCCTTCCTAGGTTAATACTATGTCATGTCAGCAATATCCACTGTGAGGTCTAAGATAGAAGCTCGTATTGCCATTCTATTTTTCTTCACCAAGATATTCTCCTCCACAAACAACACGTGCAAGCACAAGAG	229	40.61	MITE__LowCopyDNA	high	269	TREP2216 DNA transposon, TIR, Mariner, DTT_Polyphemus_464G14-3, Stowaway MITE, complete element (2 bp TSD)	yes	.	.
1BS.tit_01/1BS.tit_01.fas.TREP.isbp:F1ADE5F02ISAOU_1	CTCCCTCCTAAAATTCTCATCTT	57.168	AAGCAAAACAAGGTGATGGC	60.118	CTCCCTCCTAAAATTCTCATCTTAGATTTGTCTAAACACGAATATATCAAGTCATGTTTTAGTATTAGATACATCTATATCTAAGCAAATCTAAGACAAGAATTTTGAAACGGAGGGAGTACATTTTAAAGAAAAGTAGACGATGCATACTAATGGCTAGAGTTGGTTCTTTGTACGTACATGTAAAGCACTCTATAGCCATCACCTTGTTTTGCTT	217	33.64	Unknown__LowCopyDNA	high	133	TREP3097 DNA transposon, TIR, Mariner, DTT_Pan_42j2-6, complete element	yes	.	.
1BS.tit_01/1BS.tit_01.fas.TREP.isbp:F1ADE5F02IOW37_1	TTCCAGGTGTGGTTGAATTG	59.389	TTGGAGCAGGATGCTAAACC	60.214	TTCCAGGTGTGGTTGAATTGACAACTCAGCTGCTAATACTTGAGAATATTCTTTGGCTCCCCTTGTGTCGAATCAATAAATTTGGGTTGAATACTCTACCCTCGAAAACTATTGCGATCCCCTATACTTGTGGGTTATCAGGACACAATGGATAGGACTTACCCACTGAGTATCAGAAACGGGATAAATTATACCTACCTCCAGAAGCTTTAGTATTTCTTTTCTTACCACTTCTTTCATCTTAGGATTTAACCGTCGTTGCTGATCAACAACCGGTTTAGCATCCTGCTCCAA	294	40.82	gypsy__gypsy	high	322.323	TREP264 Retrotransposon, LTR, Gypsy, RLG_WHAM_115G1-2, complete element	yes	TREP1438 Retrotransposon, LTR, Gypsy, RLG_Wilma_AY494981-2, complete element	no
1BS.tit_01/1BS.tit_01.fas.TREP.isbp:F1ADE5F02G7963_2	AGATGAAACATCGCTCCACC	60.081	GTACGAAAGGTTCGCTCCAG	59.875	AGATGAAACATCGCTCCACCATCCCTCCAGCCAGCACATGCTCCAAGACGATGCCCCCAGAAGGGTAAGCGATAGAACGCCATCATCATCCGATCCGGAAGACCCAGATCCGGAACACCAAATATCACCAATAGCCCGACAAAACAGATCATGAGGAATCCCCATCAATCACTGGTACTGTTAGTGTGGTATATGTTCTTGCTGCAGTCAACAAGCCCTCCCCGTGGACCTGGAGCGAACCTTTCGTAC	249	51.81	Unknown__LowCopyDNA	high	170	TREP3353 unknown, unknown, unknown, XXX_Xanti_42j2-2, complete element_unknown	yes	.	.
1BS.tit_01/1BS.tit_01.fas.TREP.isbp:F1ADE5F02G03KU_1	AGTGCGACGGTTTTGGTATC	60.000	GGATAAGCGGCAACACAAAT	59.967	AGTGCGACGGTTTTGGTATCCGCCCCCATCGGCCATCGTCCTGTCTATGATTCGGATGTGGTATATATTATCTTTACTAGCAAAAGAGCCCGTGCGTTGCAACGGGAGAGAAAATATAACACACACTCTTAACTCAACAACCATCACTCAAGACCACAATAGGTCCATCTCCTTTATTTTTGCGAGGCATCATATTTGTGTTGCCGCTTATCC	213	45.07	CACTA__Unknown	high	137.139	TREP3414 DNA transposon, TIR, CACTA, DTC_Clifford_consensus-1, consensus sequence	no	TREP3351 unknown, unknown, unknown, XXX_Walter_70n4-1, complete element_unknown	yes
1BS.tit_01/1BS.tit_01.fas.TREP.isbp:F1ADE5F02ICTSP_1	GGGCAACATGAGCATTTTCT	60.081	CTTGTCCCATATAGGCTCCG	59.546	GGGCAACATGAGCATTTTCTTGGACCCTTTTGGAGAAATTTTTATTTGGGTCATTTTCAAAAATGATTCTGAGGGTTCCACCAATCCTCATTTCAAATTTAAATGAAATTTAAATATGATGCACAAATAGCTAGCTAGCCTAGGTCATACCAGACTAGGGATGTGACAGCTGAACATAGGGGAACACACACTCGGTCCCGGCGGTTACCAGAGTGGCGGAGCCTATATGGGACAAG	236	42.80	gypsy__CACTA	high	433.417	TREP1716 Retrotransposon, LTR, Gypsy, RLG_Laura_1020F19-2, complete element (5 bp TSD)	yes	TREP1318 DNA transposon, TIR, CACTA, DTC_TAT1_AF459088-1, complete element	no
1BS.tit_01/1BS.tit_01.fas.TREP.isbp:F1ADE5F02H8AJL_1	GCTTGAAGATGAGCTGGGAG	60.096	TGTTGCATCATCCCTCCTCT	60.622	GCTTGAAGATGAGCTGGGAGGCTGGGGCCTGAGCGCCACCCAGGATGTAGGCGATGGCACGTGGCTCTTGGAAGCCCCCAGCCCCGTCATCTTGATGATGGTCATCGTTCCTCCTTGGTGGTGGCGGCAGCGATGGGAGTGCTACGTCTTGAGCTTGCTTTGGTTTCCCGAGAGGAGGGATGATGCAACA	190	60.00	gypsy__gypsy	high	331.318	TREP2318 Retrotransposon, LTR, Gypsy, RLG_Nusif_AY494981-1, complete element	no	TREP3251 Retrotransposon, LTR, Gypsy, RLG_Sabrina_D_AY146588-2, complete element, non-autonomous	yes
1BS.tit_01/1BS.tit_01.fas.TREP.isbp:F1ADE5F02H5STP_1	ATCGGCTGGCTAGGTTAGGT	60.117	CATACGGTGACATGGCGTAG	60.011	ATCGGCTGGCTAGGTTAGGTTATAGGGAGGAGGCCTCGCTCCAGCCGTACGCAACCAATGAGTAGTTTTAGGACAACGCTAACGTTCACATGTGTGGTGGGAGCCAAATCCGTCCACACGTCCTATAACATATAGACTACGCCATGTCACCGTATG	156	51.28	LowCopyDNA__Mutator	high	230	.	.	TREP3068 DNA transposon, TIR, Mutator, DTM_Remus_DQ767615-1, complete element	yes
1BS.tit_01/1BS.tit_01.fas.TREP.isbp:F1ADE5F02G084U_2	TCAAAAGCGGTATGAGGGAC	60.074	GTGATACCCATGCGGTTCTT	59.820	TCAAAAGCGGTATGAGGGACTAAACTTATCCGGGTTTTAAAAGTTGAGGGACTAAAGTTTGCTGGTTTTGAAAGTTTGAGGGACCATCTCTATACTTTCGAAATAATTGAGGGACGAAAAATATACTTTTCCCATTATTAATTCAAACTGGTTATTACCAGATCTACCTACTGTAGAAGTTAGATCAAAAATGTTACATGCCTTTTACATTGATTGACTTGTTGATTCAGGTACCGAATGCTCTCTTTTGCTGATCCTACCGGTAAAAGAACCGCATGGGTATCAC	286	37.06	Mutator__LowCopyDNA	high	319	TREP3056 DNA transposon, TIR, Mutator, DTM_Argo_42j2-3, complete element	yes	.	.
1BS.tit_01/1BS.tit_01.fas.TREP.isbp:F1ADE5F02H1V5V_1	GCTTCATTCTTGTTAAAGGTTGG	59.215	TCCGTCCCGAATTACTTGTC	59.933	GCTTCATTCTTGTTAAAGGTTGGTCAGATACTTATGGTGTTTGTATTGTTTTGTAGACTATGTAGTTCATTTTGTGCTAGATACTCCCTCCGTCCGGAATTACTTGTCGCAGAAATGGATGTATCTAGATTATTTTAGTTCTAGAATACATCCATTTTTGTCCATTTATGTGACAAGTAATTCGGGACGGA	191	36.13	LowCopyDNA__MITE	high	116	.	.	TREP1096 DNA transposon, TIR, Mariner, DTT_Icarus_BQ166320-1, Stowaway MITE, complete element	yes
1BS.tit_01/1BS.tit_01.fas.TREP.isbp:F1ADE5F02H1V5V_2	TCCGTCCGGAATTACTTGTC	59.933	CGTCTTTACAACAAATGTCCCA	59.898	TCCGTCCGGAATTACTTGTCGCAGAAATGGATGTATCTAGATTATTTTAGTTCTAGAATACATCCATTTTTGTCCATTTATGTGACAAGTAATTCGGGACGGAGGGAGTACTATGGTTTCGGCAGAAGTTTTCTGCTAATTAGATGGGACATTTGTTGTAAAGACG	166	38.55	MITE__LowCopyDNA	high	232	TREP1096 DNA transposon, TIR, Mariner, DTT_Icarus_BQ166320-1, Stowaway MITE, complete element	yes	.	.
1BS.tit_01/1BS.tit_01.fas.TREP.isbp:F1ADE5F02ICKAT_1	AGTTCGAGTCGACGCCTAAA	60.015	TTTGGTTTTCGAAATCTCGTG	60.096	AGTTCGAGTCGACGCCTAAAATATGTGTGGGCCGCTTTGTTCTACGGGAACGAGGCTGCATTTTGGGTTCGGGGACCAGTGGAGATATAGTACGTACAAAAAATTGTGGACGTAAGTTCGATCGAAAGGCAATGATGCATGGGCCTTGCATATTGATATACCCGGGACCGCGTGAAATTTGCTACTCTACTCAAAACTAGTAAGGTACACATGCATTGAACACACGAGATTTCGAAAACCAAA	243	45.27	LowCopyDNA__Mutator	high	274	.	.	TREP232 DNA transposon, TIR, Mutator, DTM_Deimos_AF326781-1, complete element, (9 bp TSD)	yes
1BS.tit_01/1BS.tit_01.fas.TREP.isbp:F1ADE5F02JF1M6_1	CAAGTTACATGACCATGGCG	59.988	GATGGGTGGAGCAGTGCTAT	60.104	CAAGTTACATGACCATGGCGGTTTACCACTACGGGCCCTAATCCGCCCTTGGGCTCCGGGCCTCTAAGCTTCTTTAGTAAAGCGCCATCTTCTGGGTCTTCATGGGCTTCAATATAGTTGAGGCTGGACCGGCCCTCCTGGGCGGTTTACACCCAGTAGTTCTATCCCCAACAGTTTCCCCCATTTTATGATGACCACAATCAGCCTACGTGGTTCGTCTCATAATAGCACTGCTCCACCCATC	244	52.46	gypsy__CACTA	high	369.368	TREP1418 Retrotransposon, LTR, Gypsy, RLG_Ifis_AY368673-1, complete element	yes	TREP766 DNA transposon, TIR, CACTA, DTC_Jorge_231A16-1, complete element, (3 bp TSD)	no
1BS.tit_01/1BS.tit_01.fas.TREP.isbp:F1ADE5F02GOSRX_1	GACCCAAAACCCGAGAAAAT	60.166	TAATCATTGGGGGACCTTCA	60.126	GACCCAAAACCCGAGAAAATAAATATAACTTAGCGCCGGAGACGGCAAGAGTTGGATACAAATATGGAAAGTATAACTGGGGCGTTACACTATTACTGATGATAGTGATGATGAAGGTCCCCCAATGATTA	131	41.22	gypsy__LowCopyDNA	high	449	TREP1412 Retrotransposon, LTR, Gypsy, RLG_Erika_AY494981-2, complete element	yes	.	.
1BS.tit_01/1BS.tit_01.fas.TREP.isbp:F1ADE5F02GLFXP_2	GAAACTGGTTCACCGAAATGA	59.963	CATGAAACGGCATGTATTGC	59.960	GAAACTGGTTCACCGAAATGAGTTTCATATACTAGTACATGATAAACTTGTTATGTGTCTGCTTGTTTCTTATTTTAGTAATGCTGACAGAATATTGGGAAAGAGTGCCTTATTAAGCAATGGTCACTACAAGGATCCGGGTCTATTGCAACAAAAATTGTTTGTCGCAATACATGCCGTTTCATG	186	36.56	CACTA__CACTA	high	315.315	TREP3026 DNA transposon, TIR, CACTA, DTC_Jorge_59e04-1, complete element	no	TREP3419 DNA transposon, TIR, CACTA, DTC_Benito_consensus-1, consensus sequence	yes
1BS.tit_01/1BS.tit_01.fas.TREP.isbp:F1ADE5F02HOVGS_1	TGGCCAACATCATATAGCGA	60.058	CAGGGGTGCTTGGAACTTTA	60.103	TGGCCAACATCATATAGCGAGCAGTTTAGTTGTCAAAGAATTTCAGGGTGCTTAGTTTTGTCAAAGAATTCCAGGATGCTTAGAGGGTTCTTGGATCCAAGGGACTTATTTTAGTCTGACTAAAAATAGTCTCTTTAAGAGGCTAAAGTTCCAAGCACCCCTG	163	40.49	CACTA__MITE	high	244.24	TREP765 DNA transposon, TIR, CACTA, DTC_Jorge_AF326781-1, complete element, (3 bp TSD)	no	TREP233 DNA transposon, TIR, Mariner, DTT_Eos_AF326781-1, Stowaway MITE, complete element, (5 bp TSD)	yes
1BS.tit_01/1BS.tit_01.fas.TREP.isbp:F1ADE5F02GCDZS_1	ATGGCTTAGGGAGGACGAGT	60.096	TGACCCAGAGCTTCATGCTA	59.547	ATGGCTTAGGGAGGACGAGTACATTCTTCTGGAACCAGCAGCACGTCACCGTGATCAATCCACGCAAGGAGGTCGCGACAACGCCTCCACATGTGCCACGTGGCTTCATGAACTGTAAGAGAGACACTGTGTAGCGTGCCATTGGTATTCTAATTTACGTGTTTTGCACATACTCGAAGTACTAGTAAGGTACACGTGCATTGCACGCATCAGATTTGGCAACCAAATTATGAATAAATACCACACTATAGCATGAAGCTCTGGGTCA	268	47.01	CACTA__Mutator	high	306.3	TREP765 DNA transposon, TIR, CACTA, DTC_Jorge_AF326781-1, complete element, (3 bp TSD)	no	TREP232 DNA transposon, TIR, Mutator, DTM_Deimos_AF326781-1, complete element, (9 bp TSD)	yes
1BS.tit_01/1BS.tit_01.fas.TREP.isbp:F1ADE5F02HQJNJ_1	TTGCCGCCACTCTTTTTAGT	59.883	TGCGCCATTAGTAGGCTTTT	59.875	TTGCCGCCACTCTTTTTAGTAACTATGGGTAAAATAAAGAATTTTCAGCAACCGCTTTCTCAATTTACTCAGTTCACTACTAGGAAAAAGCCTACTAATGGCGCA	105	38.10	LowCopyDNA__CACTA	high	119	.	.	TREP1241 DNA transposon, TIR, CACTA, DTC_TAT2_231A16-1, complete element	yes
1BS.tit_01/1BS.tit_01.fas.TREP.isbp:F1ADE5F02F2WTX_1	CCATAGAGCTTTCCACCAAAA	59.211	CCACCTTGCTGCACCTTATT	60.132	CCATAGAGCTTTCCACCAAAAATATATGCATGTAGTGATGTGATGACCCACAAGTATAGTGGATCTATCGTAGTCCTTTTGATAAGTAAGAGTGTCAAACCCAATGAGGAGCAGAAGGAAATGACAAGCGGTTTTCAGTAAGGTATTCTCTGCAAGCACTGAAATTGTAGGTAACAGATAGTTTTGTGATAAGATAATTTTTAACGGGTAACAAGCAATAAAAGTAAATAAGGTGCAGCAAGGTGG	246	37.80	gypsy__gypsy	high	136.137	TREP3221 Retrotransposon, LTR, Gypsy, RLG_Romani_10k23-1, 5prime fragment	no	TREP1438 Retrotransposon, LTR, Gypsy, RLG_Wilma_AY494981-2, complete element	yes
1BS.tit_01/1BS.tit_01.fas.TREP.isbp:F1ADE5F02I8BOH_1	CCGCACGCACATTATCTTTA	59.725	TCCGAACTGGGAAAACTTTG	60.081	CCGCACGCACATTATCTTTAGGCCTCTCTCGCACACATTTGCCCCACCCCCACACACACACCTCTCTAATAGTAGTTGGCAGATATGATTTCATCGTATCATTCGGTAGGATATCCCTGGCTGTTAGGCTGGATGGTAATACGAGGCAAAGTTTTCCCAGTTCGGA	166	48.80	LowCopyDNA__gypsy	high	392	.	.	TREP1414 Retrotransposon, LTR, Gypsy, RLG_Fatima_B_AY494981-1, non-autonomous, complete element	yes
1BS.tit_01/1BS.tit_01.fas.TREP.isbp:F1ADE5F02IGE65_1	CCGGTTTAACCCCTTTAAGC	59.838	ATGAGGGGCCTTATAGTCCG	60.299	CCGGTTTAACCCCTTTAAGCTAACCCATAGCGATGGTTCCACAACTAAGTCCTTTCACGAGGACATCGGCCATGACAAAACCCACGACAGGAAGGGAGTCGCCAGGCCACATCCGGACTATAAGGCCCCTCAT	133	53.38	gypsy__gypsy	high	463.464	TREP1418 Retrotransposon, LTR, Gypsy, RLG_Ifis_AY368673-1, complete element	yes	TREP1231 Retrotransposon, LTR, Gypsy, RLG_Fatima_B_609E6-1, non-autonomous, 3prime truncated	no
1BS.tit_01/1BS.tit_01.fas.TREP.isbp:F1ADE5F02IQDSC_1	CAGGGAAGGTGGTTTCTTCA	60.081	AAAGTAAGGGCAAAACCCGT	59.871	CAGGGAAGGTGGTTTCTTCAATATAAGCGGTAGGAACAATAGGGTCAACGTTACAAGTAATAGTCTTTTCTTCAACTTTAATAGGTTCTACTACTTTTACTTCAGTGGGAGGATGATTATTTAAAGGGATAATTGCATTTTTACCCCTAGTTGGTTCCTACCCACGGGTTTTGCCCTTACTTT	183	38.25	gypsy__Mutator	high	154.155	TREP1438 Retrotransposon, LTR, Gypsy, RLG_Wilma_AY494981-2, complete element	no	TREP795 DNA transposon, TIR, Mutator, DTM_Apollo_AY146588-1, complete element, (9 bp TSD)	yes
1BS.tit_01/1BS.tit_01.fas.TREP.isbp:F1ADE5F02G3BNK_1	TGCGAAACAAAAACATGGAA	60.088	TCTCAACGGTGAGCACTTCA	60.593	TGCGAAACAAAAACATGGAACAAACAGGAACTGGCCCTTGCACTGAATCAATATGTTAGTCCAAACTAAATCATATAAAATGTTGCCAAAAATTGTATAAAACTTGTATAATATTGGCATGAAACAATAAAAATTATAGATACAACGGAGACGTATCAGGGCCGCAGCTAGCGTGCGAAGTGCGGCGACCTGGTGAAGTGCTCACCGTTGAGA	213	39.91	gypsy__LowCopyDNA	high	351	TREP3176 Retrotransposon, LTR, Gypsy, RLG_Egug_AY268139-1, complete element	yes	.	.
1BS.tit_01/1BS.tit_01.fas.TREP.isbp:F1ADE5F02G64K8_2	GAGCAACAATGGTGGAAGGT	59.973	AGAAGCGCTGGTTTTACTGC	59.660	GAGCAACAATGGTGGAAGGTGGAGAGGGGAGAGGGGAAAGGAGGGGGAGAGACGGAAAAGTGGGGGAGAGGAGGGGGAGGGGTGGAAAAGGTGGCACAACCCGCAACTAGCAGTAGCGCTGCTTTGCAAAAAGCGCTGCTGCTATTGGACTTAGTAGCAACACTCTCCAGGAAAAGCGCTACTACTAAAGTGGGGCCCACTAGCACTAGCGGCGCAGTAAAACCAGCGCTTCT	233	56.22	CACTA__CACTA	high	358,250,361,278,322	TREP3005 DNA transposon, TIR, CACTA, DTC_Boris_59e04-1, complete element	no	TREP746 DNA transposon, TIR, CACTA, DTC_Mandrake_AF446141-1, complete element, (3 bp TSD)	yes
1BS.tit_01/1BS.tit_01.fas.TREP.isbp:F1ADE5F02GGYIA_1	CGATCTCTGGGCTGGAATAC	59.653	GCAGGAGCCTTATCGTTGTC	59.843	CGATCTCTGGGCTGGAATACGGGGCGTTCCGGTTTCTCTGAGCCAGCGTGCCACATCTCGCCAACAATTGCTTTTGCAACTACTGCTATCGCATAGCGGTAAAGTAAAGCAATTATATGGCACTTGCATCTTATGCAATAAAGAGACAACGATAAGGCTCCTGC	164	48.17	Unknown__copia	high	169.168	TREP3274 Retrotransposon, LTR, unknown, RLX_Ginger_10k23-1, complete element	yes	TREP3127 Retrotransposon, LTR, Copia, RLC_Angela_42j2-4, complete element	no
1BS.tit_01/1BS.tit_01.fas.TREP.isbp:F1ADE5F02GFQ02_1	ACAAGGGCAAAAGTGTTTGG	60.008	GGTGGGTGTATGGTACTGGC	60.119	ACAAGGGCAAAAGTGTTTGGAAAAGTAGATACGTTGGAGACGTATCAGCATAGTATTTCGTTCAATGACTAATAGATTTTTATAATAAGTATGTGAGTTCTTTTTGACTAATATTCAGTCCATGGATTATACGCGATCTCACCCTTCCACCATTGCTAGCCTCTCTTGTACCGCGCAAATTTCGCCAGTACCATACACCCACC	203	39.90	gypsy__gypsy	high	219.22	TREP3263 Retrotransposon, LTR, Gypsy, RLG_WHAM_10k23-1, complete element	yes	TREP2343 Retrotransposon, LTR, Gypsy, RLG_Sabrina_643D12-1, 5prime truncated	no
1BS.tit_01/1BS.tit_01.fas.TREP.isbp:F1ADE5F02HNMXT_1	CCCCTGCCTCCTATTACCAT	60.166	CCAACTCTTCAGTCGTGGGT	60.151	CCCCTGCCTCCTATTACCATTAGCCTTAGACGCACAGTTCGGGACCCCCTACCCGAGATCCGCCGGTTTTGACACCGACAGTCACCGCACAAATCGAATGAAGCTTCTCCGAAAATGGTCGGCAACCCACGACTGAAGAGTTGG	144	55.56	gypsy__LowCopyDNA	high	119	TREP3198 Retrotransposon, LTR, Gypsy, RLG_Fatima_B_consensus-1, consensus sequence, non-autonomous, subfamily B	yes	.	.
1BS.tit_01/1BS.tit_01.fas.TREP.isbp:F1ADE5F02FG3I8_1	CATTTGTTGAAATCTCTAGAAAGACA	58.165	GGAGTGGTTTTCTTATTCTCTCCA	60.005	CATTTGTTGAAATCTCTAGAAAGACAAATATTTACGAACAGAGGGAGCAGTAGTTTTCTTCACGGGTATGTTAAATAAAGAGTTTCGTTTCGTACTTACACAATTTAAAACGATTGTTATGGAGAGAATAAGAAAACCACTCC	143	33.57	MITE__CACTA	high	53.75	TREP1154 DNA transposon, TIR, Mariner, DTT_Thalos_BQ160341-1, Stowaway MITE, complete element	yes	TREP3026 DNA transposon, TIR, CACTA, DTC_Jorge_59e04-1, complete element	no
1BS.tit_01/1BS.tit_01.fas.TREP.isbp:F1ADE5F02H4G0U_1	TTCCCTCCATATCAAAATAAGTGA	58.924	TTTTCCACCAAAATTAGCCG	59.937	TTCCCTCCATATCAAAATAAGTGACTCAACTTTGTACCAACTTTAACTTTTTCAAACTTCAAATTAAGACCGATGCTGGGATCAGCCGGCTAATTTTGGTGGAAAA	106	36.79	MITE__LowCopyDNA	high	67	TREP1006 DNA transposon, TIR, Mariner, DTT_Hades_BJ207484-1, Stowaway MITE, complete element	yes	.	.
1BS.tit_01/1BS.tit_01.fas.TREP.isbp:F1ADE5F02JQK7R_1	TGGCGTTCACCAGTATCTGA	60.263	AACACGAAGACAAAAACCCG	60.008	TGGCGTTCACCAGTATCTGACCAGTTTAGAGGAGTACGACACTTTCTGCCATAGAGAATCTCGAATGGGGCCTTGCCCAAACTCGCTTGAAAGTTGTTGTTGTAGGAGAACCCGGCATATTTGTATTGCAACTCTTGCCATTTTCGGCACTAAGTTATGATATTTCCTCGTTGTCGGGTTTTTGTCTTCGTGTT	194	44.85	gypsy__gypsy	high	210.199	TREP2261 Retrotransposon, LTR, Gypsy, RLG_Erika_643D12-1, complete element	no	TREP2261 Retrotransposon, LTR, Gypsy, RLG_Erika_643D12-1, complete element	yes
1BS.tit_01/1BS.tit_01.fas.TREP.isbp:F1ADE5F02IF98K_1	CCTCCTGGGCATATATAGGAGT	58.517	TTGCTCTGTATGTAGTCCGCA	59.502	CCTCCTGGGCATATATAGGAGTACCAAATATAGAAAATACTACTCCCTCCATTCCTAAATGTAAGTCTTTTAGAGATTCCAATGCGGACTACATACAGAGCAA	103	38.83	LowCopyDNA__MITE	high	41	.	.	TREP3107 DNA transposon, TIR, Mariner, DTT_Thalos_consensus-1, Stowaway MITE, consensus sequence	yes
1BS.tit_01/1BS.tit_01.fas.TREP.isbp:F1ADE5F02H47WS_1	TCCGTCCGGAATTACTTGTC	59.933	TTTGCACTGCATGTATGCTTC	59.894	TCCGTCCGGAATTACTTGTCATCAAAATGGATGTGTCTAGAACTAAAATACATCTAGATACATACATTTCAATGACAAGTATTTTCGGATGGAGGGTGTAATAGAATGATATGACATTGTTCATAGTTAAGACATTGCAGAATATGACATTGTGCTGTAGTGGGTAGGTTCACCACACCACTAGATTACGGATGAAGAACAGAAGCATACATGCAGTGCAAA	222	37.39	MITE__CACTA	high	104.132	TREP1051 DNA transposon, TIR, Mariner, DTT_Icarus_BE585804-1, Stowaway MITE, complete element	yes	TREP766 DNA transposon, TIR, CACTA, DTC_Jorge_231A16-1, complete element, (3 bp TSD)	no
1BS.tit_01/1BS.tit_01.fas.TREP.isbp:F1ADE5F02H47WS_2	GGGTAGGTTCACCACACCAC	60.135	TTGGGGTCATCTATTTTAGAACG	59.403	GGGTAGGTTCACCACACCACTAGATTACGGATGAAGAACAGAAGCATACATGCAGTGCAAAAGAGATCACTTGCTCTGTATACTTTAATTTACATGGTATGAATAAGGAACTTGGTTGTACAACTGAAAACTTAATTGAGAAAGGACAAAACTTTTGTTTATGAACTACTCCCTACGTTCTAAAATAGATGACCCCAA	198	36.87	CACTA__Unknown	high	299.332	TREP766 DNA transposon, TIR, CACTA, DTC_Jorge_231A16-1, complete element, (3 bp TSD)	no	TREP3083 DNA transposon, TIR, Mariner, DTT_Hades_10k23-1, complete element	yes
1BS.tit_01/1BS.tit_01.fas.TREP.isbp:F1ADE5F02HCC1N_1	ATTTTTATAAGCCGCCCGTT	59.837	AACGTGACTTGATGCATTCG	59.722	ATTTTTATAAGCCGCCCGTTCGTCTCGATCCAACGGTAGATAAATAGATAGTACTAGGTAGTGAGGAAAGTATTTAAAACTTAAAAGTACTCTCTCCGTCCCAAAATTCTTGTCTTAGATTTATCCAAATACGAATGCATCAAGTCACGTT	151	36.42	LowCopyDNA__Unknown	high	105	.	.	TREP3096 DNA transposon, TIR, Mariner, DTT_Pan_42j2-5, complete element	yes
1BS.tit_01/1BS.tit_01.fas.TREP.isbp:F1ADE5F02F283G_1	TGCATGACAGAAAATGTGACC	59.562	GAAACGGGTCCGTAATCTCA	59.933	TGCATGACAGAAAATGTGACCTACTGTGAAAAACACGTATCATCACGGAAGTGTATTTTTGTAGTGATGGCAACCTCGGATCACTTCCCTCTGTTCCTAGCTTTAGAGGAGCAGCTACAGCCAAGGAGAAGATTTCAGGTTTGAGACTTTCTGGGTGAAGCTAGATGGATTTCTGAGGCGGTGCAAGAGGTGTGGCATTGCGCGGATGAGATTACGGACCCGTTTC	226	47.35	CACTA__LowCopyDNA	high	115	TREP765 DNA transposon, TIR, CACTA, DTC_Jorge_AF326781-1, complete element, (3 bp TSD)	yes	.	.
1BS.tit_01/1BS.tit_01.fas.TREP.isbp:F1ADE5F02F5Z1K_1	AATAGGCACCGAAGAGGGTT	59.962	CAATCACTGCCACCAAGCTA	59.864	AATAGGCACCGAAGAGGGTTAGGGTTACACAGAGTCGGTTACAATGGTAGGAGATCTACATATCCGTATCGCCAAGCTTGCCTTCCACGCCAAGGAAAGTCCCATCCGGACACGGGACGAAGTCTTCAATCTTGTATCTTCATAGTCCAGGAGTCCGGCCAAAGGTGATAGTTCGGCTATCCGGACACCCCCTAATCCAGGATTGTGAAGAGCTCGAGAATTGTCTTGTTCATCCCTTGCATATTATAGTTCATCACGAAGCTCTTGTAGCTTGGTGGCAGTGATTG	287	48.78	gypsy__copia	high	271.263	TREP3189 Retrotransposon, LTR, Gypsy, RLG_Fatima_consensus-1, autonomous element, consensus sequence	yes	TREP1604 Retrotransposon, LTR, Copia, RLC_Angela_109N23-2, complete element (5 bp TSD)	no
1BS.tit_01/1BS.tit_01.fas.TREP.isbp:F1ADE5F02FM9X9_1	TTGTATGCAGACTAGAAAGGACC	57.588	TGGATGAAGATGCAAACCAA	60.049	TTGTATGCAGACTAGAAAGGACCGGAGGGAGTACATGTGAAACTGCTGCAAATGTGGTGATCACCCTGGGAATAATGCTAGTACGTATTGGTTTGCATCTTCATCCA	107	44.86	MITE__LowCopyDNA	high	81	TREP2034 DNA transposon, TIR, Mariner, DTT_Stolos_AY853252-1, Stowaway MITE, complete element (2 bp TSD)	yes	.	.
1BS.tit_01/1BS.tit_01.fas.TREP.isbp:F1ADE5F02F1E99_1	AGTTTCCATCACAACCGACC	59.827	TGGAGCAAAATGAGTGAATCT	57.406	AGTTTCCATCACAACCGACCGTATAGACCTCTACACTGCAAATGTCCCTGCTCATCTTCAGTACAAGGAACATACTGTACTACTATCATACTCCCTCCTTTCCAAAATATAAGTCTTGGTAGAGATTTCCACTATGGATCACATACAGATGTATCCAGATACATTTTAGAGTGTAGATTCACTCATTTTGCTCCA	195	39.49	LowCopyDNA__MITE	high	95	.	.	TREP218 DNA transposon, TIR, Mariner, DTT_Thalos_AF338431-1, Stowaway MITE, complete element	yes
1BS.tit_01/1BS.tit_01.fas.TREP.isbp:F1ADE5F02HCQZY_2	CCATATGTAGTCCATGGTGGAA	59.569	TAGGATCTTCATCCAACGCC	60.036	CCATATGTAGTCCATGGTGGAATCTATACAAAGACTTGTATTTAGGAACGGAAAGAGTACATATTAAAGAAGAACGGAAGAGGAACATGGTAAAGAAGAGCAAGCAGATTTTGGATAATAAAATGTTGGTTGCGCAGTGCCCCACACATGATGAACCAGAGCGCATTAAGAATGCAACTCCCAGTTGTCTCTTGACCATTTCAGGCGTTGGATGAAGATCCTA	223	41.26	MITE__LowCopyDNA	high	257	TREP218 DNA transposon, TIR, Mariner, DTT_Thalos_AF338431-1, Stowaway MITE, complete element	yes	.	.
1BS.tit_01/1BS.tit_01.fas.TREP.isbp:F1ADE5F02GPB4N_1	ACAAGACGTGCCAAGGAAAC	60.156	CGGATGGCTCTAGTCCGTAG	59.853	ACAAGACGTGCCAAGGAAACCGCTTCGCTAAATGCGTCTAGGCGGATGGTAACAGGAGACAAGGGACACGATGTTTTACCCAGGTTCGGGCCTTCTTGATGGAGGTAAAACCCTACGTCCTGCTTGATTGATATTGATATTGTGGATGTTTACAAGAGTGGATGTACCACGAGATCAAGGAGGCTAAACCCTAGAAGCTAGCCTATGGTATGATTGTAATGGTTGTTGTTGTTGTTGTTCTACGGACTAGAGCCATCCG	259	46.72	gypsy__gypsy	high	75.63	TREP3194 Retrotransposon, LTR, Gypsy, RLG_Fatima_10k23-8, complete element, non-autonomous	no	TREP3194 Retrotransposon, LTR, Gypsy, RLG_Fatima_10k23-8, complete element, non-autonomous	yes
1BS.tit_01/1BS.tit_01.fas.TREP.isbp:F1ADE5F02F6FR2_2	AACAAATCCACCAACGTGCT	60.419	GCCGCAAAGTGATATGAGGT	60.103	AACAAATCCACCAACGTGCTCTAAAAGATATAAGTGAAGTACTAGAGCAAATGACAAACTACTCCAAAAGATATAAGTGAAGATCAATGAGTAGTCGAATAATTATGCAACTATGTGATGTCAGGACCCCGACTCAATGCCACATCGATCTAGCATGTAACACCTCATATCACTTTGCGGC	181	39.23	gypsy__gypsy	high	330,366,367	TREP3246 Retrotransposon, LTR, Gypsy, RLG_Sabrina_C_210J24-2, complete element, non-autonomous	no	TREP3211 Retrotransposon, LTR, Gypsy, RLG_Laura_10k23-2, complete element, non-autonomous	yes
1BS.tit_01/1BS.tit_01.fas.TREP.isbp:F1ADE5F02HN7LS_4	GACCATCGTGAGTTCTGGGT	59.969	GATCTTGCGTGTGCATAGGA	59.830	GACCATCGTGAGTTCTGGGTCGAGAGATTGCCACCAGGGAGAGGCGAGCCTGGAAGCGGGAGCACAAGAGATGTCCCGCCTCGCCGTCATAGCAGCCAACTGTTGGGTTTCGTAGTAATTTCAAAAAATTTCCTATGCACACGCAAGATC	150	53.33	CACTA__copia	high	400.401	TREP3026 DNA transposon, TIR, CACTA, DTC_Jorge_59e04-1, complete element	no	TREP35 Retrotransposon, LTR, Copia, RLC_Angela_643D12-3, complete element	yes
1BS.tit_01/1BS.tit_01.fas.TREP.isbp:F1ADE5F02I0M3D_1	ACTCCGCTTGCAGGATAAAA	59.845	CATAAGACGTTTTTAGACACTATGACA	58.078	ACTCCGCTTGCAGGATAAAAAGAGGCCTGAAGCAGAGAAACCTTAAATCAGCTGTAGTCCATCTCACCCTGAATGCTCCCAGAATTTCTGAAGCAAAACACTGTTGCTTATGAGGCTGTAGAAAGCATTTTCTACATCTGATCCGTGCTTACATTCTAAGTGCAACAACGCGTAACTTTATATACTACCTCTGTAACTTAATATAAGACGTTTTTAGACACTGTCATAGTGTCTAAAAACGTCTTATG	248	39.52	LowCopyDNA__Unknown	high	442	.	.	TREP3076 DNA transposon, TIR, Mariner, DTT_Athos_42j2-14, complete element	yes
1BS.tit_01/1BS.tit_01.fas.TREP.isbp:F1ADE5F02F7O2U_1	TTTTCATTTCCGAGAGGCAC	60.192	ATGACAGGTGCGCCATTAGT	60.547	TTTTCATTTCCGAGAGGCACGGCCATGCCTCTCGCGGAAGCAAAACCATGTCTCTCACAGGAAAAACACGTTTCCTCGATAAGAAAGTTCTCCCAATTCTTCTATTTTTTTAAAGGTAGAAAGACCAATGAAGAATTGAAAGTAAAACGATCGTATAAACACTACTACAAAAAGGGCTATAGATGGAATGACCACTAATGGCGCACCTGTCAT	213	40.38	Unknown__CACTA	high	113.161	TREP2022 unknown, unknown, unknown, XXX_Nancy_AY853252-1, similart TREP1218	no	TREP1318 DNA transposon, TIR, CACTA, DTC_TAT1_AF459088-1, complete element	yes
1BS.tit_01/1BS.tit_01.fas.TREP.isbp:F1ADE5F02JIMSR_1	ACTAGATTTGCAACCACGGG	59.993	TTAGTAGGCAAAACCGGTGC	60.131	ACTAGATTTGCAACCACGGGATGCTGACGATATCTTCAAAGAACATTGCAACAACAACGAGGCTTCGCAGCAACATATGGTAAGCTAGTGTGTTTTAGTACATGTGAAATGTAATATGAGTGGGATGCTTTCCTGGCTTGTGCCCTCAACCTATAATCCTACATAATTACAAATAGTTTAGTTGTCTGCTTTGTTCACTACTAGGAAAAGGCCTACTAATGGCGCACCGGTTTTGCCTACTAA	243	41.15	LowCopyDNA__CACTA	high	286	.	.	TREP1318 DNA transposon, TIR, CACTA, DTC_TAT1_AF459088-1, complete element	yes
1BS.tit_01/1BS.tit_01.fas.TREP.isbp:F1ADE5F02IQF7N_1	CCTTCGACAAGTATTTCGGG	59.564	TTGCCATGCCATAATTCAGA	60.035	CCTTCGACAAGTATTTCGGGACGGAGGGAGTATATTTGAATTATATCATGCCATCATGTTTACATAGTACATACACATCATCTATCTGAATTATGGCATGGCAA	104	37.50	Unknown__CACTA	high	71.7	TREP3090 DNA transposon, TIR, Mariner, DTT_Icarus_42j2-6, complete element	yes	TREP765 DNA transposon, TIR, CACTA, DTC_Jorge_AF326781-1, complete element, (3 bp TSD)	no
1BS.tit_01/1BS.tit_01.fas.TREP.isbp:F1ADE5F02IZISU_2	ACGATCGATTCCACAAAACC	59.797	AGCGAAATCATCCATAGCGT	59.696	ACGATCGATTCCACAAAACCCTCTCTATCCCTTCTAACAGAATCAGTCATCTGCTAGACCACTGCCACATGTTGCTTATGTCTATTTATTTGTTAACTGATTTCTCCGTCTTGGAGATTGATAGATTGGGTTTTTGATCTTCATTTTCCATCTATCTACGCTATGGATGATTTCGCT	177	38.98	Unknown__LowCopyDNA	high	278.278	TREP3271 Retrotransposon, LTR, unknown, RLX_Artem_42j2-2, complete element	yes	.	.
1BS.tit_01/1BS.tit_01.fas.TREP.isbp:F1ADE5F02IF68F_1	TGCACACACACACACACACA	60.324	TGATAGGTATATCTCTTTGAAGGACAA	58.763	TGCACACACACACACACACACACACACATTCCCGTCGCGTATATATGCGCTGGGTATATTCACTCCGTACCGAAAAAACTTGTCCTTCAAAGAGATATACCTATCA	106	44.34	LowCopyDNA__MITE	high	163	.	.	TREP1050 DNA transposon, TIR, Mariner, DTT_Icarus_BE517313-1, Stowaway MITE, complete element	yes
1BS.tit_01/1BS.tit_01.fas.TREP.isbp:F1ADE5F02FV3KP_2	CACGGTGCACAGCCTAAGAT	61.256	AACTTCGTTGGTTCGAAACTT	57.907	CACGGTGCACAGCCTAAGATGACTTACTCACCTAGACGGATGGAGTAGTGCATGTGACATGCACTAACATTTCATTAGTTCAATTTTATAGTACTAACTTAAAAGTTTCGAACCAACGAAGTT	123	39.02	Unknown__LowCopyDNA	high	238	TREP3513 DNA transposon, TIR, Mariner, DTT_Mercia_DQ885768-1, complete element, putative Stowaway Mother element	yes	.	.
1BS.tit_01/1BS.tit_01.fas.TREP.isbp:F1ADE5F02JE7ZZ_2	TAGCTGTAGCGCCCTTTGTT	60.039	TTGTGTGGGTAATTCAGCTTG	58.687	TAGCTGTAGCGCCCTTTGTTGACGCGCGCTACTGCTAAGTAGCAGTAGCGCTTTGTTTTGGCCAGCGCTAGTGCTATACCTCTGTGTATAAGGTTTTCCCTAGTAGCGCTATTTTTAACAACAAAATATTTTATGAAGTCATCATTGCTAGTAATCCTATACTGAATGCTTATCATGGTAACATGGTTATCTCAAATACATTGTGTAGTTACAAGCTGAATTACCCACACAA	232	39.66	CACTA__LowCopyDNA	high	341	TREP746 DNA transposon, TIR, CACTA, DTC_Mandrake_AF446141-1, complete element, (3 bp TSD)	yes	.	.
1BS.tit_01/1BS.tit_01.fas.TREP.isbp:F1ADE5F02JYTXM_1	CAGTAATGAAAATTGGAAGGGG	59.711	GACAAACTTTGACCCAAAATACG	59.801	CAGTAATGAAAATTGGAAGGGGAAACCCTTCTTTGATTAAAAAACTACTACCTCCATTCTGGTTTACTAGTCCCCATCGTATTTTGGGTCAAAGTTTGTC	100	38.00	LowCopyDNA__MITE	high	65	.	.	TREP2215 DNA transposon, TIR, Mariner, DTT_Polyphemus_464G14-2, Stowaway MITE, complete element (2 bp TSD)	yes
1BS.tit_01/1BS.tit_01.fas.TREP.isbp:F1ADE5F02J3VHX_2	CCTTGGTCATAGTGCACAACTT	59.169	TTGCAAACAAAAGCGTTCAA	60.403	CCTTGGTCATAGTGCACAACTTAAGATGACTTATTCACCTAGACGAAGGGAGTACATTCATGGTGGTCTAGAAAAATAAACAAAATTCATACTCAAAAACTAATTCTTAAAGATCATTTCTTGCAAAGCACAAAAAGTTATTTCTTCACAAGTTTTGATTGCAGGTTGAACAGTTGAACGCTTTTGTTTGCAA	193	33.68	Unknown__LowCopyDNA	high	127	TREP3513 DNA transposon, TIR, Mariner, DTT_Mercia_DQ885768-1, complete element, putative Stowaway Mother element	yes	.	.
1BS.tit_01/1BS.tit_01.fas.TREP.isbp:F1ADE5F02G30PB_1	GGAAGGCCTGTCTGTACTGG	59.721	GCTTCTCGGGTTTAGCCTCT	59.983	GGAAGGCCTGTCTGTACTGGATCCGGAAGGGGAATGTTGTCGGTGTCAAAACCGGTGGATCTCGGGTAGGGGGTCCCGAACTGTGCGTCTAGGCGGATGGTAACAAGAGACAAGGGACACGATGTTTTTACCCAGGTTCGGGCCCTCTCGATGGAGGTAAAACCCTACTCCTTCTTGACTAATATTGATGATATGGGTAGTACAAGAGTAGATCTACCACGAGATCATAGAGGCTAAACCCGAGAAGC	248	51.21	LowCopyDNA__gypsy	high	40	.	.	TREP3198 Retrotransposon, LTR, Gypsy, RLG_Fatima_B_consensus-1, consensus sequence, non-autonomous, subfamily B	yes
1BS.tit_01/1BS.tit_01.fas.TREP.isbp:F1ADE5F02GJL8S_1	CGTTTTGCCACAAAATGACA	60.535	TGAGATGCGACAAGATGACG	60.991	CGTTTTGCCACAAAATGACAATTGTGATAATTGCCAAAAACTGAGAGTGGCAAAAGTGAAATGTCAAAATCTAAAGTGGCATAAGGAAAATTGGCAAAAATGTAGAGTGGCAAAAAACAAAATATTCCCAAACTTTATATGGCTGAATAATTCAAGTGAATCTTCACTAACTTGCATAGATGATCTATTCGAAGGTGCACATCAGTTCTTTTTTACTTTTTCCCGTCATCTTGTCGCATCTCA	243	34.57	Mutator__LowCopyDNA	high	298	TREP2273 DNA transposon, TIR, Mutator, DTM_Gerald_AY485644-1, complete element	yes	.	.
1BS.tit_01/1BS.tit_01.fas.TREP.isbp:F1ADE5F02F9D8Q_1	AGGGACTAGCACGGTAAGCA	59.898	CGAGCAATTGATAGAAAAGCG	59.992	AGGGACTAGCACGGTAAGCACAGAGACTTCGACTCTTACCGAGTCGGGTCGCTACAGAGTCGGTCTACTTGTCACGGACGTGATGCCTATATACATGATCATGCCTAGATAATCTCGTAATTATTCGCTTTTCTATCAATTGCTCG	146	46.58	gypsy__gypsy	high	84.85	TREP3225 Retrotransposon, LTR, Gypsy, RLG_Romani_B_64a5-1, complete element, non-autonomous subfamily B	yes	TREP3245 Retrotransposon, LTR, Gypsy, RLG_Sabrina_B_AY368673-1, complete element, non-autonomous	no
1BS.tit_01/1BS.tit_01.fas.TREP.isbp:F1ADE5F02H2N79_1	TGCTGAAAACAGCGTCAGTC	60.183	TTATCACCGGGAGTGAGGAG	60.065	TGCTGAAAACAGCGTCAGTCCTGGGTTAGTTTCATTCAAATCATGCAAATTAGAGTCCAAAACAAGAGGAAAAGTGTTAGGAAAAGTAGATACGTTGGAGACATATCATACTTGCATAATATTTTTTCTAGATCATCTCTATCTTACAAGCAAGAATATCTCTAGTTGCCTCCTCACTCCCGGTGATAA	189	37.04	gypsy__gypsy	high	207,207,276	TREP3264 Retrotransposon, LTR, Gypsy, RLG_WHAM_10k23-4, complete element	yes	TREP3264 Retrotransposon, LTR, Gypsy, RLG_WHAM_10k23-4, complete element	no
1BS.tit_01/1BS.tit_01.fas.TREP.isbp:F1ADE5F02GVAF3_1	ATGTCCATGGTCAGGAAACC	59.636	TGCAGTTCTGATGAAGTCCG	59.984	ATGTCCATGGTCAGGAAACCATGACCATCTGTTGATCAACGAGCTAGTCAACTAGAGGCTTACTAGGGACATATTACGTCTATGTATTCACACATGTATTACGGTTTCCGGTTAATACAATTATAGCATGAACAATGTACAATTATCATGAACACGGAAGTATAATAATAACCACTTTATTATAGCCTCTAGGGCATATTTCCAACAAAGACGACTATCAAGCCTGGCGCGACAAACATAACCAAGCCCGGGCCAAAAACCACATACGGACTTCATCAGAACTGCA	286	40.56	copia__gypsy	high	360.354	TREP1440 Retrotransposon, LTR, Copia, RLC_WIS_AY368673-2, complete element	yes	TREP2269 Retrotransposon, LTR, Gypsy, RLG_Fatima_B_643D12-2, non-autonomous, 3prime truncated	no
1BS.tit_01/1BS.tit_01.fas.TREP.isbp:F1ADE5F02H7ULA_1	CATGCCATTTCAATCCTACG	58.991	CATGATAGCCACTTCCCGTT	59.955	CATGCCATTTCAATCCTACGTTTTTCCTATTCCTGTGTTTTTGCAATCCTACTAATCATAGAGGCCCTCACTTTGGTAAAGGAAACGGGAAGTGGCTATCATG	103	41.75	MITE__CACTA	high	124,60,134	TREP2371 DNA transposon, TIR, Harbinger, DTH_Xenon_AY914081-1, Tourist MITE, complete element	yes	TREP3026 DNA transposon, TIR, CACTA, DTC_Jorge_59e04-1, complete element	no
1BS.tit_01/1BS.tit_01.fas.TREP.isbp:F1ADE5F02JFUHR_1	CTTGTAGAGAGCACGGGGAG	60.005	GCCCATAAATATCCAAAAGGG	59.538	CTTGTAGAGAGCACGGGGAGCTGCGGCGCGGCAAGGCGGACGTGATCGTGATGGCAGAGTGATACGTCTCCAACGTATCTATAATTTTTGATTGTTCTATGCTATTATATTACCCCTTTTGGATATTTATGGGC	134	47.01	LowCopyDNA__gypsy	high	167,167,225	.	.	TREP3245 Retrotransposon, LTR, Gypsy, RLG_Sabrina_B_AY368673-1, complete element, non-autonomous	yes
1BS.tit_01/1BS.tit_01.fas.TREP.isbp:F1ADE5F02IX9JL_2	AAACAAGGGAAAAGTGTTTGGA	59.886	CGTCTCGTAAAACGCAATGA	59.872	AAACAAGGGAAAAGTGTTTGGAAAAGTAGATACGACGGAGACATATCACATTGCAAAAGGGCTACCAAAGATGAAGACCAGCGGGCCCACACCCTGTCCACGAGGGTGGTGGGCGCCCCCTACCTCGTGGGCCCCCTGGTGGCCCTCCGAACTCCAACTCCATATATTGGCTTTCGGGGAGAACAAATCGGAGAGAAGAAATCATTGCGTTTTACGAGACG	221	52.94	gypsy__gypsy	high	190.205	TREP264 Retrotransposon, LTR, Gypsy, RLG_WHAM_115G1-2, complete element	yes	TREP263 Retrotransposon, LTR, Gypsy, RLG_WHAM_115G1-1, complete element	no
1BS.tit_01/1BS.tit_01.fas.TREP.isbp:F1ADE5F02FVQN7_1	GATGTGACCGAGGTGGAAAT	59.786	CTACCCTCAAAAACGGTTGC	59.609	GATGTGACCGAGGTGGAAATCTGTGGAGGGGCACCACACACGGCTAAAACAATTGTCAACTTGTGTGTCCTAGGGGTGCCCCCTCCCCCGTATATAAAGGAGCAAGGGGAGGGGCCGGTGGCCTCATAGGGTGCGCCCCAAGGGGGGAATCCTACTCCTACTAGGAGTAGGTTCCCCCTTTCCTAGTGCAACTAGGAGGGAAGGAAAGAGGAGGAGGGGAGAAGGAAAGAGGGGGTGATAACCCACAAGTATAGGGGATCGCAACCGTTTTTGAGGGTAG	280	56.07	copia__gypsy	high	253.255	TREP246 Retrotransposon, LTR, Copia, RLC_Angela_116F2-1, complete element	no	TREP3265 Retrotransposon, LTR, Gypsy, RLG_WHAM_10k23-5, complete element	yes
1BS.tit_01/1BS.tit_01.fas.TREP.isbp:F1ADE5F02F6V3R_1	CGTTTTAGTGTGTTTGTTCGC	58.410	GGTGAACCGATGCGTTAAGT	60.000	CGTTTTAGTGTGTTTGTTCGCTCATTTTAGTTGATATGTAGAATATTCAAAATATCTTATAATTTAGAACATGTGATGTACTAGTCACTTGGCTGATGCGCGATCGAGCCAGCTAGCTACAGTCCGGGGTTGAAGAAGACCTGACGGTCAGACGGCCACTGGTTTCCGGTGATGAAGCGCTCGACGGTGTACTAGGCGGCATCGCAGGAATGGATGACGCAGTGATAGCCGCTTCACTTAACGCATCGGTTCACC	255	47.84	MITE__LowCopyDNA	high	79	TREP2090 DNA transposon, TIR, Mariner, DTT_Oleus_AY853252-5, Stowaway MITE, complete element (2 bp TSD)	yes	.	.
1BS.tit_01/1BS.tit_01.fas.TREP.isbp:F1ADE5F02GDH3G_1	CAACTACTCGGGCTGTCCAT	60.134	GAATAACTGGCGGACACCTG	60.517	CAACTACTCGGGCTGTCCATGGATAACGTTGGACAATTCAAAAGAATCACGATTATAAATATGCAAATGCATGCATATTGTAACGCCCCGGATTCGATGCGCCAGGTGTCCGCCAGTTATTC	122	45.08	CACTA__gypsy	high	87.87	TREP773 DNA transposon, TIR, CACTA, DTC_Balduin_AY146588-1, complete element, (3 bp TSD)	no	TREP2349 Retrotransposon, LTR, Gypsy, RLG_Sumana_643D12-2, complete element	yes
1BS.tit_01/1BS.tit_01.fas.TREP.isbp:F1ADE5F02FTY4E_1	AGGTGAGAAAGAGCTCGTCG	59.745	AGAACGGACAACGGAGAGAA	59.844	AGGTGAGAAAGAGCTCGTCGTAAACGGTTACGTCGATGCAAGCTGTAACACCCCGGATACAACTTTCCATATTCGTAACTCCAACTCTTGCCTTTTCCGGAGATGTGATTTATTATTTCCTTCGTGGTTGGGTTTTGTCTGTTGTTTTGCATTTTGTTCTTGTTATGCATTTCATCTCATGGCATCATGCGCATTGCATCGGCATCATTTTCATAAAACTTGCATCCGTTCGGGTTCCGCCGGTTCTCTCCGTTGTCCGTTCT	263	44.49	copia__gypsy	high	63.56	TREP29 Retrotransposon, LTR, Copia, RLC_Angela_643D12-1, complete element, internal deletion	no	TREP3255 Retrotransposon, LTR, Gypsy, RLG_Sumana_10k23-1, complete element	yes
1BS.tit_01/1BS.tit_01.fas.TREP.isbp:F1ADE5F02FRHWE_1	GCTCCTCGTTGGGTTCTACA	60.255	CCCAGTGCCAGTTTCTGTTT	60.149	GCTCCTCGTTGGGTTCTACACTCTTACTTATCGAAAGAGGCTACGATTGATCCCCTGTACTTGTGGGTTATCAGTAGGGCGCGCCCCCACCCTCGTGGACGGCCCGGGACTCTTCTGGCCCAACTCTTTTACTCCGGGGGCTTCTTTTGGTCCATAAAAATCATCAAAAATTGGCACGTCAATTGGACTCCGTTTGGTATTTCTTTTCTACGATACTCAAAAACAAGGAAAAACAGAAACTGGCACTGGG	250	48.80	gypsy__gypsy	high	129.133	TREP3176 Retrotransposon, LTR, Gypsy, RLG_Egug_AY268139-1, complete element	yes	TREP3248 Retrotransposon, LTR, Gypsy, RLG_Sabrina_C_AY494981-4, complete element, non-autonomous	no
1BS.tit_01/1BS.tit_01.fas.TREP.isbp:F1ADE5F02JF7O0_2	TGACTAAAGTCGGGTTGGCT	59.734	CTGCCAGCTTTTGACCTTCT	59.615	TGACTAAAGTCGGGTTGGCTCGAGGAGTACCCGCGGCACTACAAGAAATATGTCAACTTGTGACCTTGACTATTGGTCACTGAAAGGTCATTGTTTTTCATTTGTGACCTTTTTGTGACCAAAAACAGAAGGTCAAAAGCTGGCAG	146	43.84	gypsy__CACTA	high	265,267,267,302	TREP253 Retrotransposon, LTR, Gypsy, RLG_Latidu_116F2-1, 3prime fragment	no	TREP3434 DNA transposon, TIR, CACTA, DTC_VincentTIR_consensus-1, consensus sequence	yes
1BS.tit_01/1BS.tit_01.fas.TREP.isbp:F1ADE5F02HLJ9J_1	GTTTTCTGTAAGCGAACGGC	59.889	GGAAATATGCCCTAGAGGAAAAA	59.835	GTTTTCTGTAAGCGAACGGCAAAGACCTTCTTTGTCATCAGCCAGCTGACGGCAAAGAACTGGCAGATGACTAACTAGATTCCAGTAGTGTAAGTTTCCGGTTAATACAATTCTAGCATGAATAATAAACATTTATCATGAAATAAGGAAATAAATAATAACTTTATTTTTCCTCTAGGGCATATTTCC	189	35.45	CACTA__copia	high	114.114	TREP1477 DNA transposon, TIR, CACTA, DTC_TAT4_AY368673-1, complete element	yes	TREP246 Retrotransposon, LTR, Copia, RLC_Angela_116F2-1, complete element	no
1BS.tit_01/1BS.tit_01.fas.TREP.isbp:F1ADE5F02JZT9O_2	CGCACAGAAATGAGTGAACAA	59.896	CTGGACTTGCTTAATGAGGGA	59.322	CGCACAGAAATGAGTGAACAAAGACACTAGAACATGTATTCAAAGGCATGAGAGCAGAGGGATTACATGCAATATCCATAACACAAGTTACTGAGGCAAATATACTCTCTGGGATCCCTCATTAAGCAAGTCCAG	135	41.48	MITE__CACTA	high	356.403	TREP1200 DNA transposon, TIR, Mariner, DTT_Oleus_AF490468-1, Stowaway MITE, complete element	yes	TREP766 DNA transposon, TIR, CACTA, DTC_Jorge_231A16-1, complete element, (3 bp TSD)	no
1BS.tit_01/1BS.tit_01.fas.TREP.isbp:F1ADE5F02G2FW4_1	GCATGCTTCTAGTGAACCTACTG	58.238	CTGTGTGCCATCCCCTAGTT	59.989	GCATGCTTCTAGTGAACCTACTGTAGACATACCTAAGAATCCCAATGTTATTTCTATTTGTGATGCTTGTCGGTGGGAAACGACACCAATGGGATCACTGGAATCCCTTCTGTGGTAGCAGGGCGCGGAATCGTGAGAAGAGCAGAACTAGGGGATGGCACACAG	165	48.48	gypsy__gypsy	high	67.68	TREP3263 Retrotransposon, LTR, Gypsy, RLG_WHAM_10k23-1, complete element	no	TREP3457 Retrotransposon, LTR, Gypsy, RLG_Danae_consensus-1, consensus sequence	yes
1BS.tit_01/1BS.tit_01.fas.TREP.isbp:F1ADE5F02F9XA6_2	CCTAGATAGATTTTGCGTGATCG	60.121	TCCGAAGGCAAGAGTTTTGT	59.853	CCTAGATAGATTTTGCGTGATCGTAGTAATTTTTTGAAATTATTGTGTTCCCCAATACTACTTTCCAATTCGGGAGAAGGTACAATTACCTCATCTAGTTCTACTTTCCTCCCACTCACTTCTTTCGAGAGAAACTCCTTCTCTAGAAAGGTTCCATTCTTAGCAACAAAACTCTTGCCTTCGGA	185	38.92	copia__copia	high	164.164	TREP3128 Retrotransposon, LTR, Copia, RLC_Angela_59e04-1, complete element	yes	TREP1401 Retrotransposon, LTR, Copia, RLC_Angela_AF497474-1, complete element	no
1BS.tit_01/1BS.tit_01.fas.TREP.isbp:F1ADE5F02GOI7W_1	AACATCCTGCCACCATTCTC	59.934	ATGAACGTGACCCAGGAAAG	59.966	AACATCCTGCCACCATTCTCATTAGTACCGGTTCGTGGCACGAACCGGTGTTAAGGGTTTGCCACGAACCGGTACTAAAGATCTCCTCCCGGCTAGCCCTTGGAACCGGCACTAATGGACACATTAGTGCCGGTTCTATTACAAACCGGGACTAATGTGTCTCACATTTGACCCTTTTTCTAGTAGTGTATTAAGGAGTGCAGTAAAAGTTTCTTATTTTGTCTTTCGTTACCTCGTGATGTCAGTAACTTTGATAACAAATGTGTTCTGCTTTCCTGGGTCACGTTCAT	290	44.83	CACTA__LowCopyDNA	high	229	TREP3415 DNA transposon, TIR, CACTA, DTC_Conan_consensus-1, consensus sequence	yes	.	.
1BS.tit_01/1BS.tit_01.fas.TREP.isbp:F1ADE5F02HUGGH_1	CGCGACCTACTGTGACAAAC	59.365	GCATACACATGCACAATCCC	59.812	CGCGACCTACTGTGACAAACATGTATCATCACGAAAGTGTATTTTTGTAGTGTTACTATTCATCCAACCTAACTTTAAGGGGCATCCTACAGAATGCTTTGCTAGAATCATATTCGTCGATTAGGAAGAGAGGTGTGAGACAATGCGTGAGAGACAGGCCTAAAGATAATGTGCGTACATGAGACACGTAGGCAGGTCCATGTATATAGAAAGGGTCGATGGGGATTGTGCATGTGTATGC	241	43.15	CACTA__LowCopyDNA	high	136	TREP765 DNA transposon, TIR, CACTA, DTC_Jorge_AF326781-1, complete element, (3 bp TSD)	yes	.	.
1BS.tit_01/1BS.tit_01.fas.TREP.isbp:F1ADE5F02IU0OF_1	AGTGAACAAGAGCCCTGCAT	59.874	CGCTCAACCCCTTTAAGCTA	59.492	AGTGAACAAGAGCCCTGCATTATCACATGCATAGGAATGATACATGAGATGCGTTCAGGTAACAAGTTTAGTAATACGTAGCACCGCAGATGTGGCATCTAAAATTCTAGGTGCTCCTTGTCTGGTAACTCTTAAGTATATACTACAACTTGCAAATAGTGAATAATACTATTTGTAGCGTGTCGTGGTTTTGTCACGGCAGATGCCCTCGTGAAAGGATTTAAGTGAGAGACCATGGCTACGATGATTAGCTTAAAGGGGTTGAGCG	268	41.79	LowCopyDNA__gypsy	high	180	.	.	TREP1637 Retrotransposon, LTR, Gypsy, RLG_Haight_AY643844-1, complete element (5 bp TSD)	yes
1BS.tit_01/1BS.tit_01.fas.TREP.isbp:F1ADE5F02FP7KO_1	AAAATGCCATCACCACCTTG	60.755	TCGGTACTTTAAATTGAACCACAA	59.817	AAAATGCCATCACCACCTTGACAATTCAGTGACACTGTACAAAAGGAAATGACTTAACATTACATCATGATGTCAGGTATGTAGTCGACAGGCATTAGAGACAAACATATAGGCCTCCTCCGATAACATAATGAACATTAATTTTAACAATGGTGTGACTAGCTTTACCGGGATAATTTGAGTGAACTCTACACCCTCTGTTCCTTAATATAAGACGTTTTTGTGGTTCAATTTAAAGTACCGA	244	36.89	LowCopyDNA__MITE	high	211	.	.	TREP2319 DNA transposon, TIR, Mariner, DTT_Oleus_210J24-1, Stowaway MITE, complete element	yes
1BS.tit_01/1BS.tit_01.fas.TREP.isbp:F1ADE5F02FP7KO_2	ATAAGACGTTTTTGTGGTTCAATTT	59.315	GTGGCAAGCTTTCCCAGATA	60.214	ATAAGACGTTTTTGTGGTTCAATTTAAAGTACCGAAACGTCTAGTATTTAGAAAAACAGGTAGTAGTTTTCTTGAGCACATATCTGGGAAAGCTTGCCAC	100	36.00	MITE__LowCopyDNA	high	295	TREP2319 DNA transposon, TIR, Mariner, DTT_Oleus_210J24-1, Stowaway MITE, complete element	yes	.	.
1BS.tit_01/1BS.tit_01.fas.TREP.isbp:F1ADE5F02F0WWN_1	TTCTGCACTCCAAACACCTG	59.873	CGCCTCCTACGGATTGATAA	60.053	TTCTGCACTCCAAACACCTGGAGCAGTGTGACGACTGGATTACTCACGACCTTCTTCTTGTAGACGTTGTTGGGCCTGCAAGTGCACAGGTTTGTAGGACAGTAGCAAATTTCCCTCAAGTGGATGACCTAAGGTTTATCAATCCGTAGGAGGCG	155	49.03	CACTA__gypsy	high	84.82	TREP3414 DNA transposon, TIR, CACTA, DTC_Clifford_consensus-1, consensus sequence	no	TREP3246 Retrotransposon, LTR, Gypsy, RLG_Sabrina_C_210J24-2, complete element, non-autonomous	yes
1BS.tit_01/1BS.tit_01.fas.TREP.isbp:F1ADE5F02GW8G9_1	GGAGGTTGTCCTTGAAGTGC	59.703	AGATGCATCCCTTTTTGTTCA	59.560	GGAGGTTGTCCTTGAAGTGCTTTTTTGTCACTTCATAAAACTTTCTATCCCACTTCTATAATGGTTGTTACACTATATGCTTTTTTTTCTTTCTGGAAACCATAGTTTTGTTATCAATGTTACAAAAAACAGCAGGTAAAGGAAGAAAGACGAATTCCAAGAAAAAGCAACTTACTAGGTATTTTTCTACTCCCTCCGTCCGAAAATACTTGTCATCAAAATGAACAAAAAGGGATGCATCT	242	34.30	LowCopyDNA__MITE	high	348	.	.	TREP1079 DNA transposon, TIR, Mariner, DTT_Icarus_BJ276129-1, Stowaway MITE, complete element	yes
1BS.tit_01/1BS.tit_01.fas.TREP.isbp:F1ADE5F02J45UC_2	GCATGTACGTTCGTGTGCTT	59.794	CAGTGCATGGAAAAACGATG	60.111	GCATGTACGTTCGTGTGCTTTTGATGTGATCGATCTGTGGGCGGAATTCTAACAAAGTATACAAGTATGTCGTCTTGTGTAGTCACTGTGTACACAACTTATCCTAATATGTCTATTCCAATATCATTATTTTGTGTATGTATATATTTCTGTAAGTTTGACTTGGATGCAGTTATTTTCAGGGACATCCTGACATCGTTTTTCCATGCACTG	213	37.09	Unknown__LowCopyDNA	high	244	TREP3278 Retrotransposon, LTR, unknown, RLX_Martin_EF540321-1, complete element	yes	.	.
1BS.tit_01/1BS.tit_01.fas.TREP.isbp:F1ADE5F02F723R_1	CCAATGTGGTGACTGCAAAC	60.008	CTCCCTCCATCCCAAAATTC	60.632	CCAATGTGGTGACTGCAAACTCCCTCTTGGTGAGAAGGTGAAAATCTGGATGTAATTTGTGCCAGTTCAGTCTAAGCATAGAGATCATGATGAGGTGCGTCTAAGGTACTCCCTCCGTTCCAAAATTCTTGTCTTAGATTTGTCTAAATACGGATGTATCAAGTCAAGTTTTAGTATTAGGTACATCCGTATCTAGACAAATCTAAGACAAGAATTTTGGGATGGAGGGAG	231	40.69	LowCopyDNA__Unknown	high	197	.	.	TREP3096 DNA transposon, TIR, Mariner, DTT_Pan_42j2-5, complete element	yes
1BS.tit_01/1BS.tit_01.fas.TREP.isbp:F1ADE5F02F723R_2	CTCCCTCCGTTCCAAAATTC	60.797	ATGCTTTCCCACAGCTGATT	59.700	CTCCCTCCGTTCCAAAATTCTTGTCTTAGATTTGTCTAAATACGGATGTATCAAGTCAAGTTTTAGTATTAGGTACATCCGTATCTAGACAAATCTAAGACAAGAATTTTGGGATGGAGGGAGTACTAGAGATCATGATTCCTAGGTTTCTAAAAACACAAATCAGCTGTGGGAAAGCAT	180	37.22	Unknown__LowCopyDNA	high	323	TREP3096 DNA transposon, TIR, Mariner, DTT_Pan_42j2-5, complete element	yes	.	.
1BS.tit_01/1BS.tit_01.fas.TREP.isbp:F1ADE5F02ICDB8_2	GTTTTCTGCAATCGATGCCT	60.221	GCTTCTCCCGTTTGAGCATA	60.352	GTTTTCTGCAATCGATGCCTCAAATGTGATGGTTTTTGCAATTCATTCGGACGAGGTGGATTCGGCCAATACCACGAGCACACGCTTGGGCTTGATGACGTTTCGATGTCAATGCCATATGCTCAAACGGGAGAAGC	137	48.18	Mutator__LowCopyDNA	high	165	TREP2217 DNA transposon, TIR, Mutator, DTM_Annie_AY951945-1, complete element, ESTs CA595997 and TACA712521	yes	.	.
1BS.tit_01/1BS.tit_01.fas.TREP.isbp:F1ADE5F02FGUP0_1	TCTGGCTATATGAGACCGAATG	59.205	AGATTCACTCATTTTGCTCCA	57.406	TCTGGCTATATGAGACCGAATGAATTGCTGCACATCCACCACGTGGGCGAGGGTCGAGGGGCGAGGGAGAGTGCTACATATGGAGCAAAATGAGTGAATCT	101	52.48	LowCopyDNA__Unknown	high	77,81,81	.	.	TREP3104 DNA transposon, TIR, Mariner, DTT_Thalos_42j2-9, complete element	yes
1BS.tit_01/1BS.tit_01.fas.TREP.isbp:F1ADE5F02IIABU_2	TCACTAAAGTACTGATCTAGATGCCC	59.304	CTGATTTACTACTGCTGCCCA	58.068	TCACTAAAGTACTGATCTAGATGCCCTTATATTTCTTTACAGCGGGAGTAGTAAACAGCAGCAGCAACACTTGAACCAAGAAATGTCCAGGAAGAAAACAAAAAATGGGCAGCAGTAGTAAATCAG	126	39.68	MITE__LowCopyDNA	high	263	TREP910 DNA transposon, TIR, Mariner, DTT_Athos_BJ278727-1, Stowaway MITE, complete element	yes	.	.
1BS.tit_01/1BS.tit_01.fas.TREP.isbp:F1ADE5F02HC5HJ_1	GCAAACACGTATCATCACGG	59.995	TTTCCTTGCGAAAAGAGCAT	59.960	GCAAACACGTATCATCACGGAAGTGTATTTTTTGTAGTGTAGGAAACCCATGCAAACTTACTGACCTACACGGTGCTATTAGCTGTATGAAATATCCAAGCAAGCAATTGCATGCACTACTGGCCATTAGTAGAAGATGCTCTTTTCGCAAGGAAA	156	41.03	CACTA__LowCopyDNA	high	220	TREP765 DNA transposon, TIR, CACTA, DTC_Jorge_AF326781-1, complete element, (3 bp TSD)	yes	.	.
1BS.tit_01/1BS.tit_01.fas.TREP.isbp:F1ADE5F02JBML6_2	TACAGCTAAGGAACCAGGGG	59.191	TGCCAAGCACGATATACCAA	60.096	TACAGCTAAGGAACCAGGGGCACAGATGTAAAAAACCCTTTTGGCATTTGAAAGCTTGAGTCAATAGCATTCTATAGAAAAATGATCAGAAAATTGGCACAAACTTTTCCAAAGAAAAGTTGGAGAGGGAGTTGTTGGTATATCGTGCTTGGCA	154	38.96	Unknown__gypsy	high	137.198	TREP1641 unknown, unknown, unknown, XXX_XIR_AY643844-1, complete element (5 bp TSD)	yes	TREP3338 Retrotransposon, LTR, Gypsy, RLG_Quinta_10k23-1, complete element, non-autonomous	no
1BS.tit_01/1BS.tit_01.fas.TREP.isbp:F1ADE5F02HO3EL_1	TTCTCCGACAGGTAATTCCG	60.066	CAGCGACAAAAAGATGCTGA	60.134	TTCTCCGACAGGTAATTCCGGACGGAGGGAGTATATGGCTAAAAGTCGAGCTTCAATCTACCTTCTCTTCGATGGAATGGACAGTAGAATCAAGCCTACGGCCAGCAGCATTAAATTTACTAGTATTTGCAGAACCGTGTGTATCTGCATCATCATCTGAAGGAGACTCCTCAGGGGATTCATCAGATTCTGAGTCTTCAGACCCTTCAGGACGACTAACATGCTCAGCATCTTTTTGTCGCTG	244	45.90	MITE__LowCopyDNA	high	58	TREP1062 DNA transposon, TIR, Mariner, DTT_Icarus_BJ228006-1, Stowaway MITE, complete element	yes	.	.
1BS.tit_01/1BS.tit_01.fas.TREP.isbp:F1ADE5F02HS96O_1	TGACCACACACACACACACAC	59.989	GTGTGTGCCAGTCCATTTGA	60.580	TGACCACACACACACACACACACACACATACACGAACACAACAACAATCCAATAAGTATAGTGCATCTATTTTCCAACCCATGCATGTATGACACGAGTTCAAAAATACTCCTTCTATTCCTAAATATTAGTCTTTTAGAGGCTTCAAATGGACTGGCACACAC	164	39.02	CACTA__Unknown	high	371.36	TREP766 DNA transposon, TIR, CACTA, DTC_Jorge_231A16-1, complete element, (3 bp TSD)	no	TREP3104 DNA transposon, TIR, Mariner, DTT_Thalos_42j2-9, complete element	yes
1BS.tit_01/1BS.tit_01.fas.TREP.isbp:F1ADE5F02GRYJP_1	TGTCCATTTGAAATTTGTGAAAA	59.372	GGAACTCTAGCAAGCATCCG	59.978	TGTCCATTTGAAATTTGTGAAAAGACAAATATTTAGGAATGAAGCAGTATAATTTTGTGCATGGCACATGGACCCGGATGCTGAAGAGGCTTCTGGCAATGCTATCAAGCTTCCAGCATTTGTTTACATAGTTGACGTACTATACAAATAATTTTACCTTAATGATCTTTAGTAGTTGCGGATGCTTGCTAGAGTTCC	198	37.37	MITE__gypsy	high	70.178	TREP3107 DNA transposon, TIR, Mariner, DTT_Thalos_consensus-1, Stowaway MITE, consensus sequence	yes	TREP3175 Retrotransposon, LTR, Gypsy, RLG_Egug_10k23-1, solo-LTR	no
1BS.tit_01/1BS.tit_01.fas.TREP.isbp:F1ADE5F02H1IDL_1	TGTAGGCTGTTTGAGCATGG	59.864	CCTCCGTCCGAAAATACTTG	59.564	TGTAGGCTGTTTGAGCATGGGGCTTTTCAATCTTCCTTCGTTTTGTATGTGCCGCTCTAGCGTGCAACGCCCTGGGTATATGTAGCAGGAAAAGTGTACGTGGGTGTTTGCATGGCATGAGAAGGACGTACCCCCTCCGTTCAAAAATACTTGTTGGAGAAATGGTTAAAAATGGATGTATGTAGAACTAAAATATGTCTACATACATTCATCTCTTCGACAAGTATTTTCGGACGGAGG	240	43.75	LowCopyDNA__MITE	high	241	.	.	TREP1043 DNA transposon, TIR, Mariner, DTT_Icarus_AW448234-1, Stowaway MITE, complete element	yes
1BS.tit_01/1BS.tit_01.fas.TREP.isbp:F1ADE5F02IOQ7L_1	ATGCTGGGTCTCGTTTATGG	59.955	ACGACCCTTTAGTCCGGTTC	60.361	ATGCTGGGTCTCGTTTATGGTGTTGTTATCATCGGTGTATGGATTATTCATATATGTATATTGCTCTCCGTTCTATTAGTCTAATCATTACCCAGTCTAGACCCCTTAATTCACTAGTAGAAAAGGGGGTATTTGTCCGGTTCATAAGGGCCTTTAGTCCCGGTTCTGGGAACCGGACTAAAGGGTCGT	189	42.86	LowCopyDNA__CACTA	high	417	.	.	TREP2205 DNA transposon, TIR, CACTA, DTC_Hamlet_464G14-3, complete element (3 bp TSD)	yes
1BS.tit_01/1BS.tit_01.fas.TREP.isbp:F1ADE5F02HINJS_1	GGTTGGCCCATATAAGTTGC	59.301	TCAGAATTCAGCCATGATGC	59.763	GGTTGGCCCATATAAGTTGCTCATAGTGTCAAATAAGATGTGGGAGCAACTAGTTAGTGGGTCCTCCTTCGGAGCCCCGCAAGGTCGCTTTGGTGGCTGGTGTCACAGCCCTAGACTTTGTTTGTATTAGTTGCATTTGAGTGCATCATGCATCATGGCTGAATTCTGA	169	47.93	LowCopyDNA__gypsy	high	252	.	.	TREP1422 Retrotransposon, LTR, Gypsy, RLG_Laura_AY494981-3, complete element, non-autonomous	yes
1BS.tit_01/1BS.tit_01.fas.TREP.isbp:F1ADE5F02FH1NL_1	ACGAGTGGAACCATGAGAGC	60.269	GCATGACAGAAAACGTGACC	59.143	ACGAGTGGAACCATGAGAGCGCCAATGGGCGCAGTCCAGGACAGTTTCCTCTTTGGTGCTAGAGGGAAAAAGCTAGCACGCGGGTTCCCAAGGAATCCCCAAGCTTACCACTTCGGTGCAGCAAGACCAAGACCACGGGCTCGGCAGGACGGAGGTCAACACCGAGCCCACCAGCGCGTCACGACCAGACACTACAAAAAAATACACTTCCGTGATGATACGTGTTTGTCACAGTAGGTCACGTTTTCTGTCATGC	256	54.69	gypsy__CACTA	high	291.292	TREP2316 Retrotransposon, LTR, Gypsy, RLG_Nusif_103H9-1, truncated	no	TREP765 DNA transposon, TIR, CACTA, DTC_Jorge_AF326781-1, complete element, (3 bp TSD)	yes
1BS.tit_01/1BS.tit_01.fas.TREP.isbp:F1ADE5F02F1LM9_1	CTCCACATGCTTAGACAGCG	59.615	TGACATGCACTAACATTTCATTAGTT	59.092	CTCCACATGCTTAGACAGCGGATTACATTGAGCGAAGACTAATGATCAACATTTAACTTGATAATGGGTATGTCCAGGTGAACCTCCTTGGAGTCCCCGTGCACCGCGTCGGTGGGTAAAGGATGCCATTGTAATCTGTGTCAAATTGTGATCATAAATTTAACTAATGAAATGTTAGTGCATGTCA	187	42.25	LowCopyDNA__MITE	high	129	.	.	TREP2215 DNA transposon, TIR, Mariner, DTT_Polyphemus_464G14-2, Stowaway MITE, complete element (2 bp TSD)	yes
1BS.tit_01/1BS.tit_01.fas.TREP.isbp:F1ADE5F02F1LM9_2	CCATTGTAATCTGTGTCAAATTGT	57.990	GTGCACCGCCTAAGATGACT	60.285	CCATTGTAATCTGTGTCAAATTGTGATCATAAATTTAACTAATGAAATGTTAGTGCATGTCACATGCACTACTCCATCTGTCTAGGTGAGTAAGTCATCTTAGGCGGTGCAC	112	38.39	MITE__Unknown	high	191.198	TREP2215 DNA transposon, TIR, Mariner, DTT_Polyphemus_464G14-2, Stowaway MITE, complete element (2 bp TSD)	no	TREP3513 DNA transposon, TIR, Mariner, DTT_Mercia_DQ885768-1, complete element, putative Stowaway Mother element	yes
1BS.tit_01/1BS.tit_01.fas.TREP.isbp:F1ADE5F02I87Q2_1	TGTTTTGGATCTGATTGGCA	60.049	GAGGGGATCTAATGAGGGGA	60.228	TGTTTTGGATCTGATTGGCAACTCAAGGAAGCGTTTGGTCGGAGCACAGGTGCCGTATTCACTATTGTAATGAAAATTAGAATATATATTTTATTACTCCCTCCGTTTCTAAATATAAGACTTTTTATTATTATTATTATTTTTGAAATTAAATATAAGACTTTTTAGAGATTTTAATATGAACTACACACGTATATATATAGATGTATTTTAGAGAGTAGATCCCCTCATTAGATCCCCTC	242	29.75	LowCopyDNA__MITE	high	176.178	.	.	TREP967 DNA transposon, TIR, Mariner, DTT_Thalos_BJ273584-1, Stowaway MITE, complete element	yes
1BS.tit_01/1BS.tit_01.fas.TREP.isbp:F1ADE5F02I87Q2_2	TCCCCTCATTAGATCCCCTC	60.228	GGAAGCCCCTACAACGATTT	60.320	TCCCCTCATTAGATCCCCTCATTTTACTCCATATGTAGTCCTCATGAAAGTGAATTTTGGTCTGATTGTTTCAAAAAAGCAAAAATCGTTGTAGGGGCTTCC	102	39.22	MITE__LowCopyDNA	high	289.304	TREP967 DNA transposon, TIR, Mariner, DTT_Thalos_BJ273584-1, Stowaway MITE, complete element	yes	.	.
1BS.tit_01/1BS.tit_01.fas.TREP.isbp:F1ADE5F02JWWVO_1	AATGCGCATGATGCTATGAG	59.822	TGAGGTTATGTGGGAGAGGG	59.920	AATGCGCATGATGCTATGAGACGAGATGCATAACAAGAACAAAATGCAAAACAACAGACAAAAACCCAACCACGGAGGAAATAATAAATCACATCTCCGGAAAAGGCAAGAGTCGGAGTTACGAATATGGAAAGTTGTATCCGGGGCGTTACAGTTTCCCAACCCAGAAGCAATTTCACCAAGGTTAAGCATCGAACCCAATTCGGTCCAAGTGTTCATAATTACCTCCGGTAGCGTGGGATCCCTCTCCCACATAACCTCA	262	44.66	gypsy__LowCopyDNA	high	395	TREP3255 Retrotransposon, LTR, Gypsy, RLG_Sumana_10k23-1, complete element	yes	.	.
1BS.tit_01/1BS.tit_01.fas.TREP.isbp:F1ADE5F02F4BH4_1	CGACAGCACCGGTATGACTA	59.740	AAGCATCTAAGCCTGGGGAT	60.060	CGACAGCACCGGTATGACTATCTTGATTCTGTCATAAAATCGTGATGGATGTACATGCATGACAAAAAAAGCGACCTACTGGGACAAACACGTATCATCACAGAAGTGTATTTTTTGTAGTGATGCCTACCGGGGCATCCCCAGGCTTAGATGCTT	156	44.23	CACTA__gypsy	high	305.305	TREP765 DNA transposon, TIR, CACTA, DTC_Jorge_AF326781-1, complete element, (3 bp TSD)	yes	TREP3339 Retrotransposon, LTR, Gypsy, RLG_Sakura_115G1-1, complete element	no
1BS.tit_01/1BS.tit_01.fas.TREP.isbp:F1ADE5F02FLMZA_1	TGAGCCATAAACTGGAAGGC	60.214	GGTCATCCACTTGAGGGAAA	59.903	TGAGCCATAAACTGGAAGGCTCGATTACTATTTGTGGCATGATGTCTACTACACAACCTTCTTCTTGTAAGACGTTGTTGGGACCTGCAAGTGCACATGTTTTTAGGACAGTAGCAAATTTCCCTCAAGTGGATGACC	138	43.48	LowCopyDNA__gypsy	high	55	.	.	TREP3246 Retrotransposon, LTR, Gypsy, RLG_Sabrina_C_210J24-2, complete element, non-autonomous	yes
1BS.tit_01/1BS.tit_01.fas.TREP.isbp:F1ADE5F02FWYYL_1	GGTTAGAGAGATTATCATATTGTTTGG	57.850	TGGCCTTGTATAAGATGCAAAA	59.624	GGTTAGAGAGATTATCATATTGTTTGGAATATATATGTACTTTAGTACTCCCTCCATTTACTTATACAAGGCCACTATAAAAAATACATTTTGCATCTTATACAAGGCCA	110	30.91	LowCopyDNA__MITE	high	46	.	.	TREP1612 DNA transposon, TIR, Mariner, DTT_Fortuna_109N23-1, Stowaway MITE, complete element (2 bp TSD)	yes
1BS.tit_01/1BS.tit_01.fas.TREP.isbp:F1ADE5F02J4PWH_1	ATAGGATTCAAGTGGGCAGG	59.006	ATGAGGAGGGACATTTGCAG	60.073	ATAGGATTCAAGTGGGCAGGCCACTACAAATCTTATTCCCATGTTTACAAAATCCTACGAATCAAAGAGGCCCGACGAGTTCAAAGTGTCCATACCAACCGACCGTATAGACCTCTACACTGCAAATGTCCCTCCTCAT	139	45.32	MITE__LowCopyDNA	high	91	TREP2226 DNA transposon, TIR, Harbinger, DTH_Xenon_464G14-1, Tourist MITE, complete element	yes	.	.
1BS.tit_01/1BS.tit_01.fas.TREP.isbp:F1ADE5F02J5FWW_2	TCCATACCAACCGACCGTAT	60.074	TGGAGACAAAATGAGTGAATCTACA	60.048	TCCATACCAACCGACCGTATAGACCTCTACACTGCAAATGTCCCTCCTCATCTTCACTACAAGGAACATACTGTACTACTATCATACTCCCTCTGTTCCAAAATATAAGTCCTGGTAGAGATTTCCACTATGGATCACATACAAATGTATCCAGATACATTTCAGAGTGTAGATTCACTCATTTTGTCTCCA	192	40.10	LowCopyDNA__MITE	high	191	.	.	TREP218 DNA transposon, TIR, Mariner, DTT_Thalos_AF338431-1, Stowaway MITE, complete element	yes
1BS.tit_01/1BS.tit_01.fas.TREP.isbp:F1ADE5F02J5FWW_3	CCCTCTGTTCCAAAATATAAGTCC	59.323	CCATTGTTCCTCTTCCGTTC	59.526	CCCTCTGTTCCAAAATATAAGTCCTGGTAGAGATTTCCACTATGGATCACATACAAATGTATCCAGATACATTTCAGAGTGTAGATTCACTCATTTTGTCTCCATATGTAGTTCATGGTGGAATCTATACAGAGACTTGTATTTAGGAACGGAGAGAGTACTTATTAAAGAAGAACGGAAGAGGAACAATGG	192	37.50	MITE__LowCopyDNA	high	354	TREP218 DNA transposon, TIR, Mariner, DTT_Thalos_AF338431-1, Stowaway MITE, complete element	yes	.	.
1BS.tit_01/1BS.tit_01.fas.TREP.isbp:F1ADE5F02GK9FW_2	TCCAGATTGAGACTTGGAGTCA	59.844	CAAAAATGTCACGGATGTGC	59.972	TCCAGATTGAGACTTGGAGTCATATGGATTAGTGTAAAAGCTTGCATCAATGTAACTCTTTACGACGAACTCTTTTATCACCTCCATAATCACTACAAAAAAAGCACATCCGTGACATTTTTG	123	36.59	copia__CACTA	high	366.364	TREP3127 Retrotransposon, LTR, Copia, RLC_Angela_42j2-4, complete element	no	TREP765 DNA transposon, TIR, CACTA, DTC_Jorge_AF326781-1, complete element, (3 bp TSD)	yes
1BS.tit_01/1BS.tit_01.fas.TREP.isbp:F1ADE5F02JLT1I_1	GGGATTATTTGGTTTTCGTAAGAT	58.791	CCGGTCGTAGCACCATAGTT	60.015	GGGATTATTTGGTTTTCGTAAGATGACTTACTCACCTAGACGGAGGGAGTAGTTGTATTTAAAAGTCAAGGGCGGGGCTTTTCCTGCGCGGTAGGCGGGGCAGTTCCGCCTAGTCGGTTCGACGGAGACGCGAGAAGACGAGGGAGTAGGCTGCTATAAACGTAGGGTTGTGTGATTTGACAGCGAGTTACTGCTGGACGGGTGGGGCCCCGTGATTTGACTTGCCATTATCATTTTAACTATGGTGCTACGACCGG	257	52.14	Unknown__CACTA	high	51.56	TREP3513 DNA transposon, TIR, Mariner, DTT_Mercia_DQ885768-1, complete element, putative Stowaway Mother element	yes	TREP765 DNA transposon, TIR, CACTA, DTC_Jorge_AF326781-1, complete element, (3 bp TSD)	no
1BS.tit_01/1BS.tit_01.fas.TREP.isbp:F1ADE5F02HE283_1	CACAAATGCATTAGCCCCTT	59.960	ATGAGCGATGGTCTTTTGCT	59.843	CACAAATGCATTAGCCCCTTAACCTATAAGTCTTCAATACACCAAAATCACAAAGGGGCACTAGATGGATTTACATACGCGCATGCTCTTAGGAGGATAGATTGGTAGCAAAAGACCATCGCTCAT	126	42.06	copia__gypsy	high	230.231	TREP3152 Retrotransposon, LTR, Copia, RLC_Maximus_59e04-1, complete element	yes	TREP2341 Retrotransposon, LTR, Gypsy, RLG_Sabrina_210J24-1, 5prime truncated	no
1BS.tit_01/1BS.tit_01.fas.TREP.isbp:F1ADE5F02GK5CH_1	CAATGCAAAGTTCTCCTTGATG	59.747	TGGTCTTCCCAAGTTTCAGG	60.081	CAATGCAAAGTTCTCCTTGATGTTCTTGGAGTTCTATCGGATGTAATTGTAACACCCTGGATTTTGGTCTTCTCTTTTTCTTTTGATTTTTTTTGGATTATTGATTTGATTGCTTTTTCTGTGGCTTTGTGATCCTGAAACTTGGGAAGACCA	153	35.95	LowCopyDNA__Unknown	high	50	.	.	TREP3274 Retrotransposon, LTR, unknown, RLX_Ginger_10k23-1, complete element	yes
1BS.tit_01/1BS.tit_01.fas.TREP.isbp:F1ADE5F02J0K2E_1	TGAGGACCAATAAACCAGGG	59.784	TGTGCTGACGTGGGTTGTAT	60.032	TGAGGACCAATAAACCAGGGCGGAGGTAGTAGGTGAGTATTAAGTCATCTTACGAAAATCAAATACTAGTAAACACATAGGCGTGGTGCATTAACTCTCACGTTGTTTCTTTTTTACATAAATAGAGGAATCAACCAAGAAGAGATGTGGGGCTTGTATGCTTTTAATGACTTGAGACTATCAAACATGACATGCAGTGGTCAGTTTGTTGCACAAGAACAAATACAACCCACGTCAGCACA	242	39.67	MITE__LowCopyDNA	high	55	TREP2215 DNA transposon, TIR, Mariner, DTT_Polyphemus_464G14-2, Stowaway MITE, complete element (2 bp TSD)	yes	.	.
1BS.tit_01/1BS.tit_01.fas.TREP.isbp:F1ADE5F02JNI54_1	TGACCAATGCTAATACGCAGA	59.339	AGTTACGAAAACAGCCCCCT	59.998	TGACCAATGCTAATACGCAGACTTAAATAAAAACGGAGGGAGTACAGTGTCACAAAATTTTGTGGTCGGCGGGAAAATCTCCCGCGACCCTGATTCGAGCAGTGGGAAGTTACCATCATAGCCTTCAGAACAGGCCTATGGATGACGCTTGGTAGGGGGCTGTTTTCGTAACT	173	47.98	Unknown__LowCopyDNA	high	224	TREP3100 DNA transposon, TIR, Mariner, DTT_Tantalos_42j2-1, complete element	yes	.	.
1BS.tit_01/1BS.tit_01.fas.TREP.isbp:F1ADE5F02GO7IK_1	TGGGATTATGTGAGTTTGAGGA	59.429	TTTAGGAAGTTTGACTTCGGTC	57.549	TGGGATTATGTGAGTTTGAGGATATTGTGAAGTACTATAGACCTCGTATACATCTTGGAATTCAACAATGATTGTAACTATTGAATTGTATAGACCATTACATTCGAAGTGAGTAGCCTAATATATTTATTTCACAATTACAACAAATGATTAATTCACTACAAACTAAGAAAATAAATGTGTACTCCCTCCGTTTTTATTAACTCTACATATTAGGTTTGACCGAAGTCAAACTTCCTAAA	242	30.58	LowCopyDNA__Unknown	high	188	.	.	TREP3100 DNA transposon, TIR, Mariner, DTT_Tantalos_42j2-1, complete element	yes
1BS.tit_01/1BS.tit_01.fas.TREP.isbp:F1ADE5F02F5TWS_2	GCGAAGGGGCAATGTTACTA	60.096	GCATCACCCTTTCCTCTTCA	60.195	GCGAAGGGGCAATGTTACTATCCTTTTTCCACACTTGTGCTTCAAAGTAGCACCATGATCTTCATGATAGAGAGTCTCCTACGTCTTGAGCTTGTGTTGGTTTTCCTTGAAGAGGAAAGGGTGATGC	127	44.88	gypsy__gypsy	high	343.338	TREP3247 Retrotransposon, LTR, Gypsy, RLG_Sabrina_C_231A16-1, complete element, non-autonomous	no	TREP3245 Retrotransposon, LTR, Gypsy, RLG_Sabrina_B_AY368673-1, complete element, non-autonomous	yes
1BS.tit_01/1BS.tit_01.fas.TREP.isbp:F1ADE5F02JSQLB_1	GGTGTGCATCCAACTTGCTT	61.107	GCAGCTATTTGCCCTAGCAG	60.138	GGTGTGCATCCAACTTGCTTGCTCATGAAGACCTAGGGCAATTTGAGGAAGCACTACTAGGGAAAGGCTACCAGCAGCGCAGGTTTTGTGCTCACTAGTACCGCGGGTAGGCGCGCTACTAATAAGGCGCTACAGCTATTGCTTAGCAGTAACGCGTGCCTGCACACGCTACTGCTAGGGCAAATAGCTGC	191	53.40	gypsy__CACTA	high	75.75	TREP810 Retrotransposon, LTR, Gypsy, RLG_Sabrina_AY146588-3, 3prime truncated	no	TREP2249 DNA transposon, TIR, CACTA, DTC_Heyjude_103H9-2, complete element, hybrid with Jude	yes
1BS.tit_01/1BS.tit_01.fas.TREP.isbp:F1ADE5F02HY0FF_1	CTACAAGCCTGCCGACAGTT	60.453	AAGGGCAATGTATGGCAGAA	60.469	CTACAAGCCTGCCGACAGTTGAGTCACTACATAGAGAGCGGCCGTGTGCTACTACCTCCGTCTTGGTCTATAGTCCCCTTTATATTCTGCCATACATTGCCCTT	104	50.00	LowCopyDNA__MITE	high	189	.	.	TREP2215 DNA transposon, TIR, Mariner, DTT_Polyphemus_464G14-2, Stowaway MITE, complete element (2 bp TSD)	yes
1BS.tit_01/1BS.tit_01.fas.TREP.isbp:F1ADE5F02FVZXN_1	ATCTGCTGCCTAATTCCCCT	60.060	ACTCCCTCCGTATCAAAATTC	57.161	ATCTGCTGCCTAATTCCCCTGCCCATAGTTGCATGCAATTAATTATTTAGAGCAGTTAATTATACTCCATCCATCATAAAATTCTTGTTTTAGATTTGTCTAAATATGGATGGAGTATTGATTGACATCAGTATCTAGACTAATCTAACATAAGAATTTTGATACGGAGGGAGT	174	33.33	LowCopyDNA__MITE	high	110	.	.	TREP3098 DNA transposon, TIR, Mariner, DTT_Pan_consensus-1, Stowaway MITE, consensus sequence	yes
1BS.tit_01/1BS.tit_01.fas.TREP.isbp:F1ADE5F02FVZXN_2	TGGATGGAGTATTGATTGACATC	58.778	CATGATCCTTCCGTCGAAAT	59.894	TGGATGGAGTATTGATTGACATCAGTATCTAGACTAATCTAACATAAGAATTTTGATACGGAGGGAGTATGTACTAATTAGCCAGACAGTTAATAGGTCTGTTTCATGGGACAGGAAGATCATAGTAATTATGAAGAGTGTCATTTTTGGACGGAAGAATCACATTAATTATGAAGAGTATGATTATTTCGACGGAAGGATCATG	205	35.12	MITE__LowCopyDNA	high	222	TREP3098 DNA transposon, TIR, Mariner, DTT_Pan_consensus-1, Stowaway MITE, consensus sequence	yes	.	.
1BS.tit_01/1BS.tit_01.fas.TREP.isbp:F1ADE5F02IMLOU_2	TGCATTCTACGGGAATCACA	60.073	AACACTTCTACGACAGCACAGG	59.467	TGCATTCTACGGGAATCACAAACCTTCACTACAAAAAATACACTTCCGTGATGTGTTTGTCATAGTAGGTCATGTATTCTGTCATGCATGTACATCCATGATGATTCTATGACAGAATCAAGATAGTCTTACCTGTGCTGTCGTAGAAGTGTT	153	38.56	gypsy__CACTA	high	164,157,281	TREP3252 Retrotransposon, LTR, Gypsy, RLG_Sabrina_D_AY146588-2, complete element, non-autonomous	no	TREP765 DNA transposon, TIR, CACTA, DTC_Jorge_AF326781-1, complete element, (3 bp TSD)	yes
1BS.tit_01/1BS.tit_01.fas.TREP.isbp:F1ADE5F02F3RV6_4	GGGCCATTGTTCTCTACTGC	59.700	CGGAGAAAAATGAGTGAATCTACA	59.667	GGGCCATTGTTCTCTACTGCTGGTTCACTGGGCTACCGTGGTTCGCACGGCTGGTTCACTAGGCTGCCGTGGTTCGCACTCCTCCGACCTGAGTAGTACTCCCTCTGTTCCTAAATATAAGTCTTCATAGATATTTCACTGTGGACCACATACGGATGTATATAGATGCATTTTATGTGTAGATTCACTCATTTTTCTCCG	201	47.26	CACTA__MITE	high	412.411	TREP3026 DNA transposon, TIR, CACTA, DTC_Jorge_59e04-1, complete element	no	TREP218 DNA transposon, TIR, Mariner, DTT_Thalos_AF338431-1, Stowaway MITE, complete element	yes
1BS.tit_01/1BS.tit_01.fas.TREP.isbp:F1ADE5F02ICI21_1	TGGACATGAGCCAGTGAAAA	60.240	ATGTAAGACGTTTTTGGCGG	59.996	TGGACATGAGCCAGTGAAAAGAAATGCAGTAGATAATATAAATTACCCAATCGTTTATTTCATTATAGGTGAAAAAAGTTCCTAGCCTAAACAGTAACAACTACTACCTCCATTCCAAAATATAAGACGTTGGTAGGCTACTACCTCCATTCCAATATATAAGACGTTGGTAGGCTACTACCTCCATTCCAATATATAAGACGTTGGTAGGCTACTAGCCCGCCAAAAACGTCTTACAT	239	37.66	LowCopyDNA__MITE	high	338	.	.	TREP888 DNA transposon, TIR, Mariner, DTT_Athos_BJ235496-1, Stowaway MITE, complete element	yes
1BS.tit_01/1BS.tit_01.fas.TREP.isbp:F1ADE5F02HYIQV_1	AGATTCACTCATTTTGCTCCG	59.326	CTATTTCCACGTGCTCCCAT	59.955	AGATTCACTCATTTTGCTCCGTATGTAGTAGTCACTATCTGGAATCTTTATAAAGACTTATATTTGGGAACGGAGGGAGTATATGCCATTTATTTATTCTTCTGTGGGGGTTTGCATGTAATTCGTGAGGTCTGAAATGTAAAGTACCCCGGCATATGCTCCAAGTCGTGCATGCACTACGAGCCAGATGCTCTATGTCCCACATGTCGGCGAATGGGAGCACGTGGAAATAG	233	43.78	Unknown__CACTA	high	128.134	TREP3105 DNA transposon, TIR, Mariner, DTT_Thalos_59e04-1, complete element	yes	TREP3026 DNA transposon, TIR, CACTA, DTC_Jorge_59e04-1, complete element	no
1BS.tit_01/1BS.tit_01.fas.TREP.isbp:F1ADE5F02JSZF7_1	TGGTGAGGGTTTTCTTTTGC	60.088	AAGGGGACCAATAAACCAGG	60.046	TGGTGAGGGTTTTCTTTTGCTTTTTGAATTGGGTGGTGATGTTTTTGTCCCACAAAGAATTTCGGAAGCAACGGTTTGCTAGAGCCAAGCATGTGTAATTGACACAATAGGCAAAATGAAAGTCATTGCACACAGTTCCAATTTTGGGAACCGTGTGTGATTGACGTACTGCCTCCGTCCTGGTTTATTGGTCCCCTT	198	43.43	LowCopyDNA__MITE	high	289	.	.	TREP2215 DNA transposon, TIR, Mariner, DTT_Polyphemus_464G14-2, Stowaway MITE, complete element (2 bp TSD)	yes
1BS.tit_01/1BS.tit_01.fas.TREP.isbp:F1ADE5F02G0PQ7_2	CAGACTTGCTCACACTCAAACC	59.953	TAATGGATCTGGGGTGCTTC	59.894	CAGACTTGCTCACACTCAAACCTAAATAAATTTGATTTAGGACAATTTTGAATGGAGGAGTATCTCTTTAACCAAAAAGTCTGTTTGTGCTAGTTATATACATTATAATTTCTTTTTTGTCGGGAAGCACCCCAGATCCATTA	143	33.57	MITE__LowCopyDNA	high	197	TREP2290 DNA transposon, TIR, Mariner, DTT_Jason_103H9-1, Stowaway MITE, complete element	yes	.	.
1BS.tit_01/1BS.tit_01.fas.TREP.isbp:F1ADE5F02G0PQ7_3	GAAGCACCCCAGATCCATTA	59.894	TAGCACACGATTAGTCCGCA	60.423	GAAGCACCCCAGATCCATTAAGTATTACAAGTGATATAACAAACTTGTAAGGGCATATTTATCCCCTTAGTAGTCGTTTGGTGTATTGATGACAATGTCTTTGCGGACTAATCGTGTGCTA	121	38.84	LowCopyDNA__copia	high	319	.	.	TREP1435 Retrotransposon, LTR, Copia, RLC_Inga_AY268139-1, complete element	yes
1BS.tit_01/1BS.tit_01.fas.TREP.isbp:F1ADE5F02H19LI_1	TACAAACAAACAGGCCGACA	60.149	AGATTCACTCGTTTGCTTCG	58.104	TACAAACAAACAGGCCGACACAAACGAACAAACAAACGTCGATGTGTGGGGGTGATCGGGCGCAACCAGGCTGGTTGTTTGTCAACCAGCGGGGCAGATTAGAGAATGATGTCAGCTTAGATGTAATATCTCACATCTAAATGTGACATAGACAGACCCATAATCCAAAGATACTCCCTCCGTTACTAAAATATAAGTCCTTTCAGAGATTTCACTAGGGACTACATACGAAGCAAACGAGTGAATCT	248	43.55	LowCopyDNA__MITE	high	397	.	.	TREP974 DNA transposon, TIR, Mariner, DTT_Thalos_BJ486760-1, Stowaway MITE, complete element	yes
1BS.tit_01/1BS.tit_01.fas.TREP.isbp:F1ADE5F02F4ECH_1	TTCATGATGCAAGGATGTGC	60.641	TCCATTTCGGCAACATGTAA	59.930	TTCATGATGCAAGGATGTGCACACGCTAGCATATAGTTTTACATTCAACTAGTTTTTTTGCTGTGTTGTCCTGTCGTATCCCTAGCTCTTACACCATACTCCCTCCGTCCAGATTACATGTTGCCGAAATGGA	133	42.86	LowCopyDNA__MITE	high	114	.	.	TREP1100 DNA transposon, TIR, Mariner, DTT_Icarus_BQ237274-1, Stowaway MITE, complete element	yes
1BS.tit_01/1BS.tit_01.fas.TREP.isbp:F1ADE5F02F4ECH_2	CTCCCTCCGTCCAGATTACA	60.065	CTATCCCCTGTGTGCCTTGT	59.989	CTCCCTCCGTCCAGATTACATGTTGCCGAAATGGATAAAAAGGATGTATCTAGAACTGAAATACGCCTAGACCCATCCATTTTTTCCGGATGGAGGGAATACATGTCAATATGTCATGCCTTTCTATTCTTCAGTACCTATTCCATCTCTCTCCTGTCGCATGTTTTATAATTAAAGCACCATTCTTCTATACAAGGCACACAGGGGATAG	211	41.23	MITE__LowCopyDNA	high	216	TREP1100 DNA transposon, TIR, Mariner, DTT_Icarus_BQ237274-1, Stowaway MITE, complete element	yes	.	.
1BS.tit_01/1BS.tit_01.fas.TREP.isbp:F1ADE5F02G60PL_1	CACGCCAAGTAGAGTCCCAT	60.134	AAAGAGCAGCAGCAGTGGTT	60.201	CACGCCAAGTAGAGTCCCATCCGGACACGAGACGAAGTCTTCAATCTTGTATCTTCATAGTCTAATAGTCCGGCCAAAGGATATAGTCCGGCTGTCCGGCGACCCCCTAATCAAGGACTCCCTCAGCCGCCGAGTCTCGCCCACTACGCGCCAGCATCCGGCCACCACCACTCGCCGGCGCTGCCTCGCAAGGGCCTCGCGCCCGCGCTGCCGTTGCTGCTTACTACTCCTAACCACTGCTGCTGCTCTTT	251	60.56	gypsy__LowCopyDNA	high	267	TREP1415 Retrotransposon, LTR, Gypsy, RLG_Fatima_AY494981-2, complete element	yes	.	.
1BS.tit_01/1BS.tit_01.fas.TREP.isbp:F1ADE5F02ILU9S_1	TTAACTCCACTGTGAGGGGC	60.111	AGCGTTGCCCACCTAGAGTA	59.898	TTAACTCCACTGTGAGGGGCCGAACTTGGTAAACCCTTGTCTCTCGATTCCGATCAATCCTATTCAAGATACTACCTCACGGCCATAGCCTCGTGACTAAGTCCTTCCACGATGACATCTGTTAGGTCAAAACCACGACAGAATCGTTCACCCTGGCCAGGTCCACCTCACCGTCAGCAGCAACCATGATGAGGTCCCGGGTTTTGTGGCTCCTTCGCCCCTGCCAAGTCCTCGGTCCACACTCTCCTCCAGGCTGCTCCCAGAATGATGTTCTCCTACTCTAGGTGGGCAACGCT	296	54.05	gypsy__LowCopyDNA	high	176.172	TREP1418 Retrotransposon, LTR, Gypsy, RLG_Ifis_AY368673-1, complete element	yes	.	.
1BS.tit_01/1BS.tit_01.fas.TREP.isbp:F1ADE5F02HS5X7_1	GTTTTTCCTATTCCCGCGTT	60.312	TGCCTGATGTAGACCTTCGTT	59.749	GTTTTTCCTATTCCCGCGTTTTGGAAATCCTACGAATCCAAGAGGCCCTAGCTTTTTTATAAAAACTAATTGATTTTGAATGAGATGAACTATAAGAATTAAACGAAGGTCTACATCAGGCA	122	35.25	MITE__Mutator	high	68.64	TREP2226 DNA transposon, TIR, Harbinger, DTH_Xenon_464G14-1, Tourist MITE, complete element	yes	TREP232 DNA transposon, TIR, Mutator, DTM_Deimos_AF326781-1, complete element, (9 bp TSD)	no
1BS.tit_01/1BS.tit_01.fas.TREP.isbp:F1ADE5F02HS5X7_2	AACGAAGGTCTACATCAGGCA	59.749	AATCCACACAAGGAGGTTGC	59.973	AACGAAGGTCTACATCAGGCATATATGACTCAGAACTTACATGCTATAGTGTGGTATTTATTCATAATTTGGTTGCAAAATCTGATGTGTGCAATGCACGAGTACCTTACTAGTACTTTGAGTATGTGAAAAACACGTAAATTAGAATTCCAATGGCATGCTACACAGTGTCTCTCTTACAGTTCATGAAGCTACGTGGCACATGTGGAGGCGCTGTCGCAACCTCCTTGTGTGGATT	238	40.76	Mutator__CACTA	high	234.228	TREP232 DNA transposon, TIR, Mutator, DTM_Deimos_AF326781-1, complete element, (9 bp TSD)	yes	TREP765 DNA transposon, TIR, CACTA, DTC_Jorge_AF326781-1, complete element, (3 bp TSD)	no
1BS.tit_01/1BS.tit_01.fas.TREP.isbp:F1ADE5F02FVGV2_1	CTCCCTCCATCCCATAATGT	58.665	GACCGACTCAAATGGCTGAT	60.081	CTCCCTCCATCCCATAATGTAAGACGTTTTTGACACTATGCTAGTGTCAAAAACGTCTTACATTACGGGACGGAGGAAGTATAATGTAAGCAATGTGAGGCGCCATATGCATGATATGACCAACATCAGCCATTTGAGTCGGTC	144	43.75	Unknown__CACTA	high	86,79,133,129	TREP3076 DNA transposon, TIR, Mariner, DTT_Athos_42j2-14, complete element	yes	TREP3026 DNA transposon, TIR, CACTA, DTC_Jorge_59e04-1, complete element	no
1BS.tit_01/1BS.tit_01.fas.TREP.isbp:F1ADE5F02H4KB2_1	ATCGGGCAACCAGTGTGTAG	60.975	TCCGTCCGGAAATACTTGTC	59.933	ATCGGGCAACCAGTGTGTAGTGGTAGGAGTACTAAAGTGTGTACTCCCTCCGTCCGAAAATACTTGTCATCAAAATAGATGAAAAGAGATGTATTTAAAACTAAAATACGTCTAGATACATCTCATTTTATTCATTTTGATGACAAGTATTTCCGGACGGA	161	36.65	LowCopyDNA__Unknown	high	80	.	.	TREP3089 DNA transposon, TIR, Mariner, DTT_Icarus_42j2-4, complete element	yes
1BS.tit_01/1BS.tit_01.fas.TREP.isbp:F1ADE5F02H4KB2_2	CCTCCGTCCGAAAATACTTG	59.564	ATTCAACAAATGTCCCGAGC	59.939	CCTCCGTCCGAAAATACTTGTCATCAAAATAGATGAAAAGAGATGTATTTAAAACTAAAATACGTCTAGATACATCTCATTTTATTCATTTTGATGACAAGTATTTCCGGACGGAGGAAGTATTTGATTATATCTCTATCAACTAAAGTTAGTGCCATGCATGTTGCTTTCTTGGTCTCCTTTGGGCTCGGGACATTTGTTGAAT	205	35.12	Unknown__LowCopyDNA	high	206	TREP3089 DNA transposon, TIR, Mariner, DTT_Icarus_42j2-4, complete element	yes	.	.
1BS.tit_01/1BS.tit_01.fas.TREP.isbp:F1ADE5F02GMW5T_1	GGTCTACGAGGGTACGTGGA	59.989	ATTGGGCGAGTAAAGCACC	60.088	GGTCTACGAGGGTACGTGGACACACTCTCCCCCCTCGTTGTTATGCATCTCCTAGATAGATCTTGCATGATTGTAGGATTTTTTTGAAATTACCGCGTTTCCCAACAGGTGGCCCCCTCCGGTGCTTTACTCGCCCAAT	139	50.36	copia__gypsy	high	327.323	TREP3128 Retrotransposon, LTR, Copia, RLC_Angela_59e04-1, complete element	yes	TREP1438 Retrotransposon, LTR, Gypsy, RLG_Wilma_AY494981-2, complete element	no
1BS.tit_01/1BS.tit_01.fas.TREP.isbp:F1ADE5F02INMAW_1	AATTTGGCACATGTTTTGGC	60.742	CCTCTGTCCCAAAATTCTTGTC	59.976	AATTTGGCACATGTTTTGGCCTACATAACCCACTTTTGTACTCCCTCCGTCCCAAAATTCTTGTGTTAAATTTGTCTAAATACGGATGTATCTAGTTACATTTTAGTGTTAGATACATCCGTATCTAAACAAATGTAAGACAAGAATTTTGGGACAGAGG	160	35.62	LowCopyDNA__Unknown	high	83	.	.	TREP3096 DNA transposon, TIR, Mariner, DTT_Pan_42j2-5, complete element	yes
1BS.tit_01/1BS.tit_01.fas.TREP.isbp:F1ADE5F02HRMBL_1	ACCGGCACTAATGGTCACAT	60.263	ACACCTCCAGACTCACCACC	60.006	ACCGGCACTAATGGTCACATTAGTGCTGGTCCAGTTACAAACCGAGACTAATGTGCTTCACATTAGGCTCTTTTCTACTAGTGAAGGCCGAACAAGCGAATGGTGGTGAGTCTGGAGGTGT	121	47.93	CACTA__LowCopyDNA	high	111	TREP1304 DNA transposon, TIR, CACTA, DTC_Caspar_AF459088-3, complete element	yes	.	.
1BS.tit_01/1BS.tit_01.fas.TREP.isbp:F1ADE5F02IOLY6_1	TGGGTTAAACTTGACGAGCC	60.110	TCAAAAACTGTTGTGATCCCC	59.822	TGGGTTAAACTTGACGAGCCTAGCATGTACAGACATGGTCTCGGAACACTGGAGACCGAAAGGTCGAATGTGAGTCATATAGTAGATATGATCAACATAGAGATGTTTCATAACCCACAAGTATAGGGGATCACAACAGTTTTTGA	146	41.78	copia__gypsy	high	241,237,279	TREP26 Retrotransposon, LTR, Copia, RLC_Angela_210J24-1, 5prime truncated	no	TREP1320 Retrotransposon, LTR, Gypsy, RLG_WHAM_AF459088-1, complete element	yes
1BS.tit_01/1BS.tit_01.fas.TREP.isbp:F1ADE5F02GOVSP_1	GCCACATTCCAGTCCAGTTT	59.973	CATTTGTGTAGTGTAAAAACGCTC	58.022	GCCACATTCCAGTCCAGTTTGAGCAATGCAAATTCTTTCCATATGTAACCATTGCAGCTCAGCTCAGTTTGAACAATCCATCAAGAACAGAAACTTAAATACTCCCTCCGTCCCATAATATAAGAGCGTTTTTACACTACACAAATG	147	39.46	LowCopyDNA__Unknown	high	110.11	.	.	TREP3078 DNA transposon, TIR, Mariner, DTT_Athos_42j2-2, complete element	yes
1BS.tit_01/1BS.tit_01.fas.TREP.isbp:F1ADE5F02GOVSP_2	TACTCCCTCCGTCCCATAAT	58.333	TGTGGGTGAAACGGTCTGTA	60.001	TACTCCCTCCGTCCCATAATATAAGAGCGTTTTTACACTACACAAATGTAAAAAAAAAGGCTCTTACATTATGTTGGGCAGCTGAAAGAACTGCACAGAACTAGCAAAAGTCAGTTCACTCGAACATTACATACCATTTCACTGAATATCACTCTAATGAAACTCACTACATATTACAGACCGTTTCACCCACA	194	37.63	Unknown__LowCopyDNA	high	182.195	TREP3078 DNA transposon, TIR, Mariner, DTT_Athos_42j2-2, complete element	yes	.	.
1BS.tit_01/1BS.tit_01.fas.TREP.isbp:F1ADE5F02IAD4N_1	CACTCCGCGAAGAGTAGACC	60.012	ATTATGATGCAGAGGCCGAG	60.199	CACTCCGCGAAGAGTAGACCCCAGGCTGTTGAGCATGGTGTGTAGTGCCTTGTGGCTAGCTCAATGGGCATGCTCCCTCACCAATCCTTCTCTCCTTTCTTCTTCCAATTGATTCACATGGTAGTTCAAGTTGCGACATTTTCTCGTGATATATAATTGCCACATTTTTCCTGTGTATATTTTTTTTTTGGAAATGGAGGCGTACCCTCGGCCTCTGCATCATAAT	226	45.13	LowCopyDNA__LINE	high	445	.	.	TREP832 Retrotransposon, LINE, unknown, RIX_Karin_AY146587-1, complete element, (6 bp TSD)	yes
1BS.tit_01/1BS.tit_01.fas.TREP.isbp:F1ADE5F02FI0TF_1	CAAGGAAAGTCCCATCTGGA	60.042	CATGGAAAACTGGGCAAAAC	60.344	CAAGGAAAGTCCCATCTGGACAAGGGACGAAGTCTTCAATCTTGTATCTTCATAGTCTTGGAGTCCGGCCGATGATGATAGTTCGGCTATCCGGAGACCCCCTAGTCCAGGACTCCCTCAGTCCGTGTATGTGTGTGTGCCTCGTACGTGGTTTTGCCCAGTTTTCCATG	170	51.76	gypsy__LowCopyDNA	high	339	TREP2266 Retrotransposon, LTR, Gypsy, RLG_Fatima_103H9-1, complete element	yes	.	.
1BS.tit_01/1BS.tit_01.fas.TREP.isbp:F1ADE5F02F9BM7_1	AGCAGCCAATCATATGGAGC	60.207	CGTCGGTTTTGCGAGTATTT	60.131	AGCAGCCAATCATATGGAGCCCTGCGGTTCACCCGCCCCAGGTTGACAATCCGGGTCAGCTGGTGATGTGTGCTAGAACTACATCGTTATTTCCCCAGAGAGGAAGGGATGATGTAGTATAGCGACGGTAGGTATTTCCCTCAGTGATGAGACCAAGGTTATCGAACCAGTAGGAGAACCTCCTAACACCATGTAAATAACACCTGCACACAAATAACAAATACTCGCAAAACCGACG	238	48.74	gypsy__gypsy	high	99.86	TREP3169 Retrotransposon, LTR, Gypsy, RLG_Carmilla_consensus-1, consensus sequence	no	TREP3173 Retrotransposon, LTR, Gypsy, RLG_Derami_AY368673-1, complete element	yes
1BS.tit_01/1BS.tit_01.fas.TREP.isbp:F1ADE5F02FE8U4_1	ACTGTACTAGCCCGTGCGAA	60.847	TGTCACCGTTACTACTGTCGC	58.866	ACTGTACTAGCCCGTGCGAATGCACGGGTTGACGACTAGTGGAGATTAATTATCTACAGCAAAGTGATTAGTAGCACAGTAGTATGATAGTTTTGATGATAGCGACAGTAGTAACGGTGACA	122	42.62	Unknown__gypsy	high	81,83,94,149	TREP3282 unknown, unknown, unknown, XXX_unnamed_10k23-1, complete element_unknown	yes	TREP3264 Retrotransposon, LTR, Gypsy, RLG_WHAM_10k23-4, complete element	no
1BS.tit_01/1BS.tit_01.fas.TREP.isbp:F1ADE5F02HY7WZ_1	GTGGCATTTGGACCTCATCT	59.934	ATGCTGCCATGAATTTAGCC	60.067	GTGGCATTTGGACCTCATCTGATATTGATTTTCTGCGATGTAAAACATGCAGAAACAGCAACTGGCACTTGGCACTATGTGAATAGGTTAGTACCCAAAATGATATAAAATGACTATATAATGATTATAAAAATCCAAGATTGATAATAAACAGCATGGAATAATTACAAATTATAGATACGTTGGAGACGTATCAAACGCCCGGCTCTGGCTAAATTCATGGCAGCAT	229	35.81	gypsy__gypsy	high	241,267,244	TREP3173 Retrotransposon, LTR, Gypsy, RLG_Derami_AY368673-1, complete element	yes	TREP3457 Retrotransposon, LTR, Gypsy, RLG_Danae_consensus-1, consensus sequence	no
1BS.tit_01/1BS.tit_01.fas.TREP.isbp:F1ADE5F02HRET6_1	GAGTTTGTGGCGATGAGGAT	60.081	ACATCGTGTCCCTTGTCTCC	59.969	GAGTTTGTGGCGATGAGGATCTTGGACAAGACTGCCAACAATGCGGTATTGTGTTCTCAAAGAGCAAAGAAGCCCAACCTTGCCTTGAAGGCCAATGCTAGTGTGGAAGAAGAGAATAAGAGGTAGATGAGGAGAGCAACCCTGAAGATACGAAATATGATTACTGTCGGTGTCAAAACCGGCGCATCTCGGGTAGGGGGTCCCGAACTGTCCGTCTAGGCAGATGGTAACAGGAGACAAGGGACACGATGT	252	49.60	copia__gypsy	high	176.173	TREP1435 Retrotransposon, LTR, Copia, RLC_Inga_AY268139-1, complete element	no	TREP1413 Retrotransposon, LTR, Gypsy, RLG_Fatima_AY368673-1, complete element	yes
1BS.tit_01/1BS.tit_01.fas.TREP.isbp:F1ADE5F02F3R0J_2	TCTCGCCTAAGTGTTTTGGG	60.241	AACGCGTAGTTGCTCTCCAT	59.904	TCTCGCCTAAGTGTTTTGGGATTATTTGGTTTTCGTAAGATGACTTACACACCTAGACGGAGGGAGTAGTACTCACCACTATGACCAGTCTAAGCAATGTAACCAAACGCTCTTTACTCTGCCTTGTTATCTCCCTCGGAAACCCAATGCATGGAGAGCAACTACGCGTT	170	45.29	Unknown__LowCopyDNA	high	166	TREP3513 DNA transposon, TIR, Mariner, DTT_Mercia_DQ885768-1, complete element, putative Stowaway Mother element	yes	.	.
1BS.tit_01/1BS.tit_01.fas.TREP.isbp:F1ADE5F02F5PKK_1	GTCCCTGCAGGTGTTCTTTT	59.187	GGTTCTCTTCGAATTTTGTGC	58.825	GTCCCTGCAGGTGTTCTTTTGCAGCAAATGTCAACTGTTTTTTGCTTGCAAACGGCTGCACTTGTACTACCTTCGTCCTAGTTTATTGGTCCCCATAGTATTTTATGCTAAACTTTGATCTTAGATTTAGCTAAGAAAAATAATGCATGTCAACAAAAATATATCCTTAGATTCGTATTTAAACATAGTTTTCAATGATATTAGTTTTGGTTATATGCATTAATATTTTGTTAGCTAAATCTAAGGTCAAAAGTTAGCACAAAATTCGAAGAGAACC	277	32.49	LowCopyDNA__MITE	high	74	.	.	TREP2215 DNA transposon, TIR, Mariner, DTT_Polyphemus_464G14-2, Stowaway MITE, complete element (2 bp TSD)	yes
1BS.tit_01/1BS.tit_01.fas.TREP.isbp:F1ADE5F02F5PKK_2	CGTCCTAGTTTATTGGTCCCC	59.712	CTTGCCGACCTGCACTTATT	60.270	CGTCCTAGTTTATTGGTCCCCATAGTATTTTATGCTAAACTTTGATCTTAGATTTAGCTAAGAAAAATAATGCATGTCAACAAAAATATATCCTTAGATTCGTATTTAAACATAGTTTTCAATGATATTAGTTTTGGTTATATGCATTAATATTTTGTTAGCTAAATCTAAGGTCAAAAGTTAGCACAAAATTCGAAGAGAACCAATAAATCAGGACAGAGGTTTTACAAGATTATCCAACGATGTGCTAGATATAATAAGTGCAGGTCGGCAAG	275	30.55	MITE__LowCopyDNA	high	305	TREP2215 DNA transposon, TIR, Mariner, DTT_Polyphemus_464G14-2, Stowaway MITE, complete element (2 bp TSD)	yes	.	.
1BS.tit_01/1BS.tit_01.fas.TREP.isbp:F1ADE5F02G3VDY_1	CCGCGCTACTGACACATCTA	60.035	TCGCCGATGCTTTTTCTAGT	59.982	CCGCGCTACTGACACATCTAAAACCCGCGTTGCTGCTAGCCTTTTCCCTAGTAGTGATCCTTTCCAAAATGGATTAGTTTCTACTAGAAAAAGCATCGGCGA	102	46.08	CACTA__LowCopyDNA	high	261	TREP3005 DNA transposon, TIR, CACTA, DTC_Boris_59e04-1, complete element	yes	.	.
1BS.tit_01/1BS.tit_01.fas.TREP.isbp:F1ADE5F02H7VYW_1	AGGTCAGTGAAGGCGTCTGT	59.907	CCGAACCTGGGTAAACATTG	60.220	AGGTCAGTGAAGGCGTCTGTCGGTGTCAAAACCGGCGGACCTCGGGTAGGGGTCCTGAACGGTGCGTCTAAGGCTAATGCTAAAGGAGGCAGGGGACACAATGTTTACCCAGGTTCGG	118	57.63	copia__gypsy	high	57.44	TREP250 Retrotransposon, LTR, Copia, RLC_Claudia_116F2-1, 3prime truncated	no	TREP3198 Retrotransposon, LTR, Gypsy, RLG_Fatima_B_consensus-1, consensus sequence, non-autonomous, subfamily B	yes
1BS.tit_01/1BS.tit_01.fas.TREP.isbp:F1ADE5F02HOCRX_1	ATTTCTTTGCCACAGGGATG	59.933	CATCCATGTCCCCTTTGTCT	59.779	ATTTCTTTGCCACAGGGATGCTCATCTCGATTTTGGTGAAACTGCACAAAATGATCCGATGGTCAAAAGGTTGCTGTCGGTGTCAACACCGGCGGATCTCGGGTAGGGGGTCCCGAACTGTGCGTCTAGGCGGATGATAACAGGAGACAAAGGGGACATGGATG	164	51.83	LowCopyDNA__gypsy	high	375	.	.	TREP3194 Retrotransposon, LTR, Gypsy, RLG_Fatima_10k23-8, complete element, non-autonomous	yes
1BS.tit_01/1BS.tit_01.fas.TREP.isbp:F1ADE5F02F8FC7_1	GACGAGTACACCCCATTGCT	59.997	AGATGCAGTGTCACAGGTGG	59.738	GACGAGTACACCCCATTGCTAGTCCATGTCCAATGGATCCTCTTAGGCTGATCATAGTGAGAGTAACTTAGCTAGTAACATGAAGCATTCCATGATATTTTGCTTTGTGGCATGTAGTTAATAAAGAGAGAGCTGTTTGGAGCAACATAATATGTTACCATCACATAACATTTCCCAAAGACAAAATGAGTCTACAAGCTAATAAATACAACCACCTGTGACACTGCATCT	231	38.96	LowCopyDNA__MITE	high	61	.	.	TREP2251 DNA transposon, TIR, Harbinger, DTH_Coeus_643D12-1, Tourist MITE, complete element_unknown	yes
1BS.tit_01/1BS.tit_01.fas.TREP.isbp:F1ADE5F02F8FC7_2	CCACCTGTGACACTGCATCT	59.738	TGACTCAGCTCTATTGTACTTGCTC	59.296	CCACCTGTGACACTGCATCTATGTTACTCTCCGCTATGAAGGTACTAACATAGACTAGTGTCATATTCATGACACTAGTGTAAGAGCAAGTACAATAGAGCTGAGTCA	108	41.67	MITE__LowCopyDNA	high	284	TREP2251 DNA transposon, TIR, Harbinger, DTH_Coeus_643D12-1, Tourist MITE, complete element_unknown	yes	.	.
1BS.tit_01/1BS.tit_01.fas.TREP.isbp:F1ADE5F02FK82K_1	GCAAGAGGACAAACACGGAT	60.119	CGAAGCAAAATGAGTGAATCT	57.108	GCAAGAGGACAAACACGGATACAAAAAAGGAAGCATTGGAATCTCTGTAAATTGAAATGCATACTGCCACCAGTACATATACAGGATTGGGTTTCATGTGCACAATACTCAATAAACTGAAACTACTACTCCCTCCGTTCCCAAATATTTGTCTTTCTCGACATTTAAATGGACTACAACATATGGATGTATATAGACAAATTTTAAAGTGTAGATTCACTCATTTTGCTTCG	233	36.05	LowCopyDNA__MITE	high	169	.	.	TREP1154 DNA transposon, TIR, Mariner, DTT_Thalos_BQ160341-1, Stowaway MITE, complete element	yes
1BS.tit_01/1BS.tit_01.fas.TREP.isbp:F1ADE5F02FK82K_2	ACTCCCTCCGTTCCCAAATA	60.683	ATTTTCTGCTTCGCTGCAAT	59.988	ACTCCCTCCGTTCCCAAATATTTGTCTTTCTCGACATTTAAATGGACTACAACATATGGATGTATATAGACAAATTTTAAAGTGTAGATTCACTCATTTTGCTTCGTATGTAGTCATTTGTTGAAATCTTTTGAAAGACAAATATTTGGGAACAGAGGGAGTAGTCATCATGGCATGACCATCATAAACAAAAATTGCAGCGAAGCAGAAAAT	213	34.27	MITE__LowCopyDNA	high	332	TREP1154 DNA transposon, TIR, Mariner, DTT_Thalos_BQ160341-1, Stowaway MITE, complete element	yes	.	.
1BS.tit_01/1BS.tit_01.fas.TREP.isbp:F1ADE5F02F1Y07_1	AAGGGAAACTTGCTAACCCG	60.474	GCATGCCAACTAGGCAATTT	60.103	AAGGGAAACTTGCTAACCCGCATGCATGTGGATGAAACAATTAGGCTTGTTGTAATGGGGAGTATCATGTACTGGTATCATGCGTATGATACTAGTGTATGATACTACCTCCCTAATGCATAGGATTATATAGTGTTAGTATCATGTAGCACTTTATTTATTGCCATGCATGACACATAGTAGCATAGCATTTATTATGATACAGTATCATGATATGATACTCAACCCTCTCTTTCTTCATTTAATTCTAGGACACCTCATCAAAATTGCCTAGTTGGCATGC	283	37.10	LowCopyDNA__MITE	high	50	.	.	TREP2251 DNA transposon, TIR, Harbinger, DTH_Coeus_643D12-1, Tourist MITE, complete element_unknown	yes
1BS.tit_01/1BS.tit_01.fas.TREP.isbp:F1ADE5F02FU0U6_1	AATGCTCACACCACTGTCCA	60.162	AAAATATGCCCATTTGAAATTTGT	59.873	AATGCTCACACCACTGTCCAATTTCATGTCGCTGGAAAATTATTTGTATAGTACGTCAATTATGTAAACAAATGCTGGAAGTTTGGTAGCATTGCCAGAAGCCTCTTCAACATCCTGGTCCATCTGCCATGCACAAAATTATACTCCTTCGTTCCTAAATATTTTTCTTTTACAAATTTCAAATGGGCATATTTT	195	35.90	LowCopyDNA__MITE	high	263	.	.	TREP218 DNA transposon, TIR, Mariner, DTT_Thalos_AF338431-1, Stowaway MITE, complete element	yes
1BS.tit_01/1BS.tit_01.fas.TREP.isbp:F1ADE5F02HCC84_1	ATCCACCATGAGTTTGAGGG	59.779	TGCAAAATTGTGGTCTCTGC	59.847	ATCCACCATGAGTTTGAGGGGGGTGTTAGAGTTATAATATAAGTCATGTACCCCTTTGTATTTATCCCGTTGTATAAGGGGTTTCCTGCATATGTTCCACACCTGTACATGTATATATATATCGGCCTATGGCCTCATGGGAATATAAGTTGCATATTCCTAACACCGACATCTGTAGAAAAGGTGAGTGGCAGACTTGAAGTCCCTCTTGCATAACGGGCAGAGACCACAATTTTGCA	239	42.26	copia__LINE	high	176.229	TREP1423 Retrotransposon, LTR, Copia, RLC_Leojyg_AY268139-1, complete element	yes	TREP3321 Retrotransposon, LINE, unknown, RIX_unnamed_42j2-5, fragment	no
1BS.tit_01/1BS.tit_01.fas.TREP.isbp:F1ADE5F02FQUQY_1	GATGCAAGGATATGCACACG	60.104	TACATGTTGCCGAAATGGAA	59.930	GATGCAAGGATATGCACACGCTTCTTAGAATTGAGTTGACATATTTTTCCTCGACTGGAGCGGACTAGTTCTTTGGCCACTGGAATCTGCTTATTATCAGTAGGAGTTGGGTTTCTCTGTGCTGGAGCAGTATCTATAAAAACCGGAGTTGGTTTATTATCTCCTGGCATTTGGATCTTTTGCAAAGGCCTTGTTTGTAACCCTCCATCCGGAAAAAATGGATGGGTCTAGGCGTATTTCAGTTCTAGATACATCATTTTTTCCATTTCGGCAACATGTA	280	41.79	LowCopyDNA__MITE	high	259	.	.	TREP1100 DNA transposon, TIR, Mariner, DTT_Icarus_BQ237274-1, Stowaway MITE, complete element	yes
1BS.tit_01/1BS.tit_01.fas.TREP.isbp:F1ADE5F02FQUQY_2	TCCATTTCGGCAACATGTAA	59.930	GCAATGCCATCTATTTTCCC	59.374	TCCATTTCGGCAACATGTAATCCGGACGGAGAGAGTATGGTGTAAGAGCTAGGGATACGACAGGACAACACAACAGAAAAAAACTAGTTGAATGTAAAACTATATGCTAGTGGAGTACGTACAGAAATAACCAAGGCAACATACATGTGTATGATTGGGAAAATAGATGGCATTGC	176	40.34	MITE__LowCopyDNA	high	356	TREP1100 DNA transposon, TIR, Mariner, DTT_Icarus_BQ237274-1, Stowaway MITE, complete element	yes	.	.
1BS.tit_01/1BS.tit_01.fas.TREP.isbp:F1ADE5F02ICN3A_1	TTTTTGTCCACTTTCGAAGAA	57.533	CGTCCGGAAATACTTGTCGT	59.993	TTTTTGTCCACTTTCGAAGAACTTTCTATGTTACTCCCTCCGTCCGGAAATATTCGTCAAAGAGATGGATGTATCTAGATGTATTTTTATTCTAGATGCATCCATTTTCATCCATTTCTACGACAAGTATTTCCGGACG	139	37.41	LowCopyDNA__MITE	high	102	.	.	TREP1096 DNA transposon, TIR, Mariner, DTT_Icarus_BQ166320-1, Stowaway MITE, complete element	yes
1BS.tit_01/1BS.tit_01.fas.TREP.isbp:F1ADE5F02IT902_3	CCTCGATGAGAAGCTGAAGG	60.088	CTCCATTGAGTAACGGCGAT	60.096	CCTCGATGAGAAGCTGAAGGCAAAGTGCCCCACAGACGGCAAATTAGTTGATTCCTGGGTGGTTATGAGCAAGACAGGAGCAATAACCCTATTTACACTCGGTCATCTGGAAGACAGGAGTAGTCGAACCATCTATAGTCGGCTACATCTGAGGTTACCGTGACCCCTTACGATGCATTCATTATCGCCGTTACTCAATGGAG	203	48.28	CACTA__gypsy	high	264.268	TREP3029 DNA transposon, TIR, CACTA, DTC_Kane_EF540321-1, complete element, non-autonomous	yes	TREP828 Retrotransposon, LTR, Gypsy, RLG_Fatima_AY146587-2, 3prime truncated	no
1BS.tit_01/1BS.tit_01.fas.TREP.isbp:F1ADE5F02IRNRX_2	GCAAAGGCTCAAGACTCCAC	59.997	TGGATAGGAAAACTGGCAAAA	59.573	GCAAAGGCTCAAGACTCCACATTTTTGGTTAAGTCAATGTGGAAAGCCAATACTATTAAAAGGGTATGAGGTTTTTGATTATGCTATTTTTGCTCAAGTGCTTAGTGATATGGGAAAAATTTTGTTTTTACCACTGTAGATTTTGCCAGTTTTCCTATCCA	161	34.78	copia__Mutator	high	370,288,371	TREP127 Retrotransposon, LTR, Copia, RLC_Barbara_210J24-1, complete element	no	TREP2271 DNA transposon, TIR, Mutator, DTM_Gerald_103H9-1, complete element (2 bp TSD)	yes
1BS.tit_01/1BS.tit_01.fas.TREP.isbp:F1ADE5F02ILCD7_1	GTCCCTGATCATATCGGCAA	60.833	TCCGTCCGGAAATACTTGTC	59.933	GTCCCTGATCATATCGGCAAGGATTATATTAGAACTGTACATTTGTACTTCCTCCGTCCGGAAATACTTGTCCAAATAATGGATGTATCTAAATGTATTTTAGTTCTAGATACACCCATTTGTATCCATTTCTATGACAAGTATTTCCGGACGGA	155	36.77	LowCopyDNA__MITE	high	184	.	.	TREP1074 DNA transposon, TIR, Mariner, DTT_Icarus_BJ263892-1, Stowaway MITE, complete element	yes
1BS.tit_01/1BS.tit_01.fas.TREP.isbp:F1ADE5F02I8T06_1	ATGAATGTATCGGGAGACGC	59.923	TCAAGCTTTACAAACTTTGACCA	58.975	ATGAATGTATCGGGAGACGCGCCGCCCAACCCGTACTTACTTCCTCCGTTTTATTTACTCTGTATATTAGATTTGACTGAAGTCAAACTTTGTAAAATTTGATCAAGTTTGTAGAAAACAATATAGACATTTATCATAATAAATTTATACGATGTGAAAGTACATTCAACAATAAATTTAATGTTGTTGATTTGTTATTGTGTATCTTAATATTTTTATTTATAAACTTGGTCAAAGTTTGTAAAGCTTGA	251	28.69	LowCopyDNA__Unknown	high	160	.	.	TREP3100 DNA transposon, TIR, Mariner, DTT_Tantalos_42j2-1, complete element	yes
1BS.tit_01/1BS.tit_01.fas.TREP.isbp:F1ADE5F02I8T06_2	TTGTAAAGCTTGACTTTAACCAAA	57.391	AAACCATCAGCTCATTTCACAA	59.615	TTGTAAAGCTTGACTTTAACCAAACTAATATGCAAACTAAATAAAACAGAGGGAGTACAAGAAAACCGGAGCTAGTATCAAAGCCATTATCACTACGAAGACAATGATGAAAACATATTGTGAAATGAGCTGATGGTTT	139	33.81	Unknown__LowCopyDNA	high	417	TREP3100 DNA transposon, TIR, Mariner, DTT_Tantalos_42j2-1, complete element	yes	.	.
1BS.tit_01/1BS.tit_01.fas.TREP.isbp:F1ADE5F02GOT9O_1	AAATGAGGACTAACGCCCCT	59.962	ACATCGTGTCCCTTGTCTCC	59.969	AAATGAGGACTAACGCCCCTGAAGAATATGATCACGATGTCCATGGAGGAGCGCTAGCTGTCGGTGTCAAAAACCGGCGGATCTCGGGTAGGGGTCCCGAACTGTGCGTCTAGGCGGATGGTAACAGGAGACAAGGGACACGATGT	146	54.79	copia__gypsy	high	251.241	TREP3151 Retrotransposon, LTR, Copia, RLC_Maximus_42j2-1, complete element	no	TREP1413 Retrotransposon, LTR, Gypsy, RLG_Fatima_AY368673-1, complete element	yes
1BS.tit_01/1BS.tit_01.fas.TREP.isbp:F1ADE5F02H0I0H_1	ATCAACGATTTTACTGGCCG	59.960	AATTTTTATGCGTCCTGGGG	61.029	ATCAACGATTTTACTGGCCGGAGCGCTGAGAGCTTGGTATTTCACCGGAGTTTAGTAACTAGAGTGATGTGTAAGAGCATCTCCAGCCATTGGCCCCCCCAGGACGCATAAAAATT	116	48.28	LowCopyDNA__Unknown	high	194	.	.	TREP3034 DNA transposon, TIR, Harbinger, DTH_Kong_AC200779-1, complete element	yes
1BS.tit_01/1BS.tit_01.fas.TREP.isbp:F1ADE5F02FV9SS_1	TGCTCCCAAAGAAAAGAGGA	59.926	GGATCTAAATGAGGGGAGTCTAC	57.320	TGCTCCCAAAGAAAAGAGGAAAACTTACATGCGTTAGTTCAGGCTACTGATATGTTTTTGGATCTGATTGGCAACTCAAGGAAGCGTTTGGTCGGAGCACAGGTGCCGTATTCACTATTGTAATGAAAATTAGAATATATATTTTATTACTCCCTCCGTTTCTAAATATAAGACTTTTTATTATTTATTATTATTTTTGAAATTAAATATAAGTACTTTTTTAGAGTATTTTAATATGAACTACACACGTATATATATAGATGTTATTTTAGAGAGTAGACTCCCCTCATTTAGATCC	298	30.54	LowCopyDNA__MITE	high	347	.	.	TREP967 DNA transposon, TIR, Mariner, DTT_Thalos_BJ273584-1, Stowaway MITE, complete element	yes
1BS.tit_01/1BS.tit_01.fas.TREP.isbp:F1ADE5F02FYUHM_2	CCATCAATTTTGCCTCGATT	59.901	GTTCGACGGAGAACACCATT	59.973	CCATCAATTTTGCCTCGATTAGTGTTAGTGGCCCTTTGCAAATTGTAATTTTGATATACTAGCCTTGTGTACAAAAAAATGGAGGTAGTACTCCTAGTAGTAGTACTAGTAAAGGACTTCCTGGATGCAAATAAGGCGGTTGTCTCGGCTTGCAGGCAGCACTTGCGAACGACTTACCGTGGTCTCCCTCAATGGTGTTCTCCGTCGAAC	210	44.76	MITE__LowCopyDNA	high	331	TREP3450 DNA transposon, TIR, Mariner, DTT_Fortuna_consensus-1, Stowaway MITE, consensus sequence	yes	.	.
1BS.tit_01/1BS.tit_01.fas.TREP.isbp:F1ADE5F02GOTSZ_4	CAACACATGCAAGTATCAAAAGG	59.566	CGTATGTAGTCACTTGTTGCAATCT	59.672	CAACACATGCAAGTATCAAAAGGAAAGTCAAGGCATGCATGCATGCGTTGTACTCCCTCCATTTCCAAATATAAGTCTTTTTAGAGATTGCAACAAGTGACTACATACG	109	39.45	CACTA__MITE	high	361.36	TREP3026 DNA transposon, TIR, CACTA, DTC_Jorge_59e04-1, complete element	no	TREP1146 DNA transposon, TIR, Mariner, DTT_Thalos_BJ274652-1, Stowaway MITE, complete element	yes
1BS.tit_01/1BS.tit_01.fas.TREP.isbp:F1ADE5F02GT5FY_1	GGCGCACTATATTTTGGCAT	59.956	CTCCAACTATCCACCCCTCA	59.920	GGCGCACTATATTTTGGCATGGAGGGAGTATATGATGTGAAAATGATGATGTCGAATCTGCAGTTAAAATCATTTTGCAATAGTTTCGGTTTTGTAAATGAAAAATATAGTATACATTTAAAATTTTGCTACAAGAATTTTTCTTTGCTATTACATTTGTGCAATAGAGTGGTGGGTGGTGGAGGTGAGGGGTGGATAGTTGGAG	205	35.61	MITE__LowCopyDNA	high	233	TREP2216 DNA transposon, TIR, Mariner, DTT_Polyphemus_464G14-3, Stowaway MITE, complete element (2 bp TSD)	yes	.	.
1BS.tit_01/1BS.tit_01.fas.TREP.isbp:F1ADE5F02HR8OC_2	TTTGGTGATTTGTGCGTTGT	60.011	TCAATACCCCTGTCGCTTTC	60.074	TTTGGTGATTTGTGCGTTGTCTCCTACTGGATTGATACCTTGGTTCTCAAACTGAGGGAAATACTTACTCTACTTTGTTGCATCACCCTTTCCTCTTCAAGGGAAAACCAACGCAAACTCAAGAAGTAGCAATGACCCGCATTCCCTTGGGCCAGCAGCATGCCGGGCCGACTATCTGGGTATGCGATTTGAAAGCGACAGGGGTATTGA	210	47.62	gypsy__gypsy	high	279,339,351	TREP3244 Retrotransposon, LTR, Gypsy, RLG_Sabrina_B_AF497474-1, complete element, non-autonomous	yes	TREP3173 Retrotransposon, LTR, Gypsy, RLG_Derami_AY368673-1, complete element	no
1BS.tit_01/1BS.tit_01.fas.TREP.isbp:F1ADE5F02II6V5_1	CTAACAAGTTGTGCCGTCCA	59.758	CAATGAGGACCAATAACCAGG	59.298	CTAACAAGTTGTGCCGTCCAATTGGAATTCCAACTTGAGTACTACTACTAGTAGGAGTCCCAGGGGCCAGTTCTGGTTTATTGGTCCCATAACTAATACCTCCGTCCTGGTTATTGGTCCTCATTG	126	46.03	LowCopyDNA__MITE	high	311	.	.	TREP2215 DNA transposon, TIR, Mariner, DTT_Polyphemus_464G14-2, Stowaway MITE, complete element (2 bp TSD)	yes
1BS.tit_01/1BS.tit_01.fas.TREP.isbp:F1ADE5F02II6V5_2	CGTCCTGGTTATTGGTCCTC	59.405	CGGTGCACAACCTAAGATGA	59.716	CGTCCTGGTTATTGGTCCTCATTGTAATCTGTGTCAAATTTTGATCATAAATTTAACTAATGAAATGTTAGTGCATGTCACATGCACTACTCCATCCGTCTGGGTGAGTAAGTCATCTTAGGTTGTGCACCG	132	40.15	MITE__Unknown	high	400.407	TREP2215 DNA transposon, TIR, Mariner, DTT_Polyphemus_464G14-2, Stowaway MITE, complete element (2 bp TSD)	no	TREP3513 DNA transposon, TIR, Mariner, DTT_Mercia_DQ885768-1, complete element, putative Stowaway Mother element	yes
1BS.tit_01/1BS.tit_01.fas.TREP.isbp:F1ADE5F02FG1JY_1	CACGGTGGGTACGGTAGTCT	59.907	CATTTATTGCTTGCCACATCA	59.576	CACGGTGGGTACGGTAGTCTTACTATAGTATGAGACTACCCACAATGGGAGTAACATAGGTAGTAACATCACACATATCTAGATAAAGTAGATGATGTGGCAAGCAATAAATG	113	39.82	LowCopyDNA__MITE	high	48	.	.	TREP2251 DNA transposon, TIR, Harbinger, DTH_Coeus_643D12-1, Tourist MITE, complete element_unknown	yes
1BS.tit_01/1BS.tit_01.fas.TREP.isbp:F1ADE5F02FG1JY_2	TGATGTGGCAAGCAATAAATG	59.576	CTCATCTTGCCTTTGAGATGTG	59.875	TGATGTGGCAAGCAATAAATGAAGAAAGAGAGGAAAGTAGTAACATAGCTAGTTACTAGTAGTATGAGTAACATCACATGTACATATCAAGGCAAGATGTGTCTATACCCTAATAAATGAAGTGTTGCATGTTAACACACATATATGTTACTCCCCACTATAGAGGTAGTGACATAGACTAGTGTAACACATGGGCATGTTACTAGTCTATGTTACTACCCATTGTGGCTAGTCTGAGTAACATCACACATCTCAAAGGCAAGATGAG	268	37.69	MITE__MITE	high	333.322	TREP2251 DNA transposon, TIR, Harbinger, DTH_Coeus_643D12-1, Tourist MITE, complete element_unknown	yes	TREP2251 DNA transposon, TIR, Harbinger, DTH_Coeus_643D12-1, Tourist MITE, complete element_unknown	no
1BS.tit_01/1BS.tit_01.fas.TREP.isbp:F1ADE5F02JB6I2_2	CTCGTTGGGTTCGACACTCT	60.298	TGCTTCTAGAAATCTTTTAGATTCGG	60.554	CTCGTTGGGTTCGACACTCTTACTTATCGAAAGAGGCTACAACTATCCCGTATACTTGCGGGTCATCATGCCTCCCGCGACCGAATCTAAAAGATTTCTAGAAGCA	106	47.17	gypsy__LowCopyDNA	high	456	TREP3174 Retrotransposon, LTR, Gypsy, RLG_Egug_EF067844-16, complete element	yes	.	.
1BS.tit_01/1BS.tit_01.fas.TREP.isbp:F1ADE5F02JAF0U_1	ACCACCTCAAACCAAACTGG	59.861	GTTGGTTTCAGAGGGGACTG	59.549	ACCACCTCAAACCAAACTGGCTCTCGGAGGAAGTGATCTTTGTCTCCGAAGAGGACGTCTATCAGTATCTTGCCGATTGGTGAGCAGGAAAGGTGTCACACCCTAGCTAGTCATGCATTAGAGTGTTGCATCATGTTTACTCATTCATCAGAAATTTGAAATGGGGATGACAGAACCCCCAGTCCCCTCTGAAACCAAC	199	47.24	gypsy__gypsy	high	293.293	TREP3336 Retrotransposon, LTR, Gypsy, RLG_Lila_42j2-3, 5prime fragment	no	TREP1715 Retrotransposon, LTR, Gypsy, RLG_Laura_1020F19-1, complete element (5 bp TSD)	yes
1BS.tit_01/1BS.tit_01.fas.TREP.isbp:F1ADE5F02JHDBJ_1	TTCCAGGACATTCCGAGAAC	60.050	CCCCCTGGCATTAATTCTTT	60.143	TTCCAGGACATTCCGAGAACTTTTCTTTTCTACACATAAAACAACATCATGGTAGTTCTGCTGAAAACAGCGTCAGTCCGGGTTAGTTTCATTCAAATCATGCAAGTTAGAGTCCAAAACAAGGGCAAAAGTGTTTGGAAAAGTTCTCGGAATGTCCTGGAAATCCACGGAGACACTTTTTGGATTTAATAAGAATTTTTTGGTGAAAGAATTAATGCCAGGGGG	225	39.11	gypsy__gypsy	high	148.142	TREP3263 Retrotransposon, LTR, Gypsy, RLG_WHAM_10k23-1, complete element	yes	TREP3263 Retrotransposon, LTR, Gypsy, RLG_WHAM_10k23-1, complete element	no
1BS.tit_01/1BS.tit_01.fas.TREP.isbp:F1ADE5F02I0I0I_1	CATCCGTATTTAGACAAATTTAAGACA	59.043	TTTTTATTCGCCTCACGTCC	60.074	CATCCGTATTTAGACAAATTTAAGACAAAAATTTTGGGACGGAGGGAGTACAAAAGTGGGCTATGTAGGCCAAAACACATGCCAAATTCACTTGTGATGCATTTGGCATCGATTCCCCTCCACTGCTCACCTGGTGCCCCAATCTGGATCACCTACTTTGCTCCGGTGCCAAATTAACTCACGCAATGAAAAACACTTGCGTGGGAGAGAGAGGACGTGAGGCGAATAAAAA	232	45.69	MITE__LowCopyDNA	high	100	TREP216 DNA transposon, TIR, Mariner, DTT_Pan_AF277239-1, Stowaway MITE, complete element (2 bp TSD)	yes	.	.
1BS.tit_01/1BS.tit_01.fas.TREP.isbp:F1ADE5F02JNDSM_3	CATGCCCAAAAGAAAGGAAA	60.046	CATTGAAATTCGCTTCTGGC	60.721	CATGCCCAAAAGAAAGGAAAGAGAAATAAAAAACACCTAGTGGTTGCCACCCAGCGGCCCTACTACACTAACAATCGAGCGCTGTAGCCAGAAGCGAATTTCAATG	106	46.23	LINE__Mutator	high	396,461,461	TREP1643 Retrotransposon, LINE, unknown, RIX_Morpheus_AY643843-1, complete element (6 bp TSD)	yes	TREP3067 DNA transposon, TIR, Mutator, DTM_Remus_consensus-1, consensus sequence	no
1BS.tit_01/1BS.tit_01.fas.TREP.isbp:F1ADE5F02IUBRL_1	GCCCATAAACATCCAAAACA	58.335	TGGAGAGTCATGGCAGTGAG	59.980	GCCCATAAACATCCAAAACAGGTAATATAATAGCATGGAACAATCAAAAATTATAGATACGTTGGAGACGTATCAAGAACATGTGAAAGGAAAGCGAGGACTCTAACAGGCGGGAGGACTCCAACAGCCGGGACGAGCCCCGTCCCAATTATTTAGGACGGGCATGCGCAAGCGCTTCATCCTCACTGCCATGACTCTCCA	201	47.76	gypsy__LowCopyDNA	high	111	TREP3245 Retrotransposon, LTR, Gypsy, RLG_Sabrina_B_AY368673-1, complete element, non-autonomous	yes	.	.
1BS.tit_01/1BS.tit_01.fas.TREP.isbp:F1ADE5F02H1VT3_2	TGGCTGCAGCAAAACTTGTA	60.578	TACCTTGCCATTATTCCCCA	60.146	TGGCTGCAGCAAAACTTGTATGCAGACTAGAAAAGGGACCGGAGGGGAGTACATGTGAAACTGCTGCAAACGAGGTGATCACCCTGGGGAATAATGGCAAGGTA	104	50.00	Unknown__LowCopyDNA	high	374	TREP3453 DNA transposon, TIR, Mariner, DTT_Stolos_consensus-1, consensus sequence	yes	.	.
1BS.tit_01/1BS.tit_01.fas.TREP.isbp:F1ADE5F02GM4L3_1	TCAAGCCAATGCTCACACTC	59.992	CAACAACCATTCACCACCAC	59.701	TCAAGCCAATGCTCACACTCCCGCATGCCTCCAAGGGATAATTAATGTCCTCCTTTGCTAGTACTACGAGGCAAACACCATTAATATTGCATCGATTAGTGTTAGTGGCCTTGTATATCTGCAAATTGTAATTTTCATAGTGGCCTTGTATACAAAAATGGAGGGAGAAAGATGAGAGATAAGGTGAGGAGGAGTGGGGCGTGGTGGTGAATGGTTGTTG	220	43.64	MITE__LowCopyDNA	high	240	TREP236 DNA transposon, TIR, Mariner, DTT_Fortuna_AF326781-1, Stowaway MITE, complete element, (2 bp TSD)	yes	.	.
1BS.tit_01/1BS.tit_01.fas.TREP.isbp:F1ADE5F02F4YIT_1	AGGTTAAGCTACCCAACGCA	59.769	TATGGCAATGTCCAAAAGCA	60.073	AGGTTAAGCTACCCAACGCACAAGCATGAGAGCATGATGAAATTGTAGTAGTATGCAAACATGGCACAACATGTGAAAGGAAATAAATGATGCACTCTCTGCAACTTAATATAAGATGCTTTTGGACATTGCCATA	136	38.24	LowCopyDNA__Unknown	high	121	.	.	TREP3082 DNA transposon, TIR, Mariner, DTT_Athos_M801L24-1, complete element	yes
1BS.tit_01/1BS.tit_01.fas.TREP.isbp:F1ADE5F02F4YIT_2	AGATGCTTTTGGACATTGCC	60.081	ACCTCCACTTCCCGTTTCTT	59.972	AGATGCTTTTGGACATTGCCATAGACTTTAAAACCATCTTATAAAAAGTTACAGAGGTAGTACTAACTAAATTTGTATGTACGAATTAACCGATATTAAATTCCACCCAGGCATGCACGCAAGTACATATGTGGAGGCTAATTAAGCTAATTACCTAACAATTGAGCAAACATGTAAAGGAAACATAAGAAACGGGAAGTGGAGGT	206	35.44	Unknown__LowCopyDNA	high	201	TREP3082 DNA transposon, TIR, Mariner, DTT_Athos_M801L24-1, complete element	yes	.	.
1BS.tit_01/1BS.tit_01.fas.TREP.isbp:F1ADE5F02IH0OB_1	CCAAACCACAATGTTCGAGA	59.541	GTACAAGGCAAACCCCTCAA	59.971	CCAAACCACAATGTTCGAGATATCGTCGACGTCACCGCAATGGGGAAGGAAGTCAAATATAGTTACTACCTCCATTTTTTGTACACAAGGCCAGTATATCAAAATCACAGTTTGCAAAAGGCCACTAACACTAATCAAGGAAAATTGAGGGGTTTGCCTTGTAC	164	41.46	LowCopyDNA__MITE	high	104	.	.	TREP3450 DNA transposon, TIR, Mariner, DTT_Fortuna_consensus-1, Stowaway MITE, consensus sequence	yes
1BS.tit_01/1BS.tit_01.fas.TREP.isbp:F1ADE5F02FRAJ0_1	CTAGTGATTCGGCCACCATT	59.955	TCCCGAGCATATGTGTTGTC	59.527	CTAGTGATTCGGCCACCATTTCCTTGTATGCAACACAGTGTCGACACGCATTATCTTCCAACGGATGTGCATTTCAAAACCTACATTGTGCCTTCCCTCCAACTCAACGATATCACTAGGGTCCATCCAATTCAAATCTTTCCACACTTGTTGCAACAGCTGAAAGGGCAATCATGCCCTTAATCATATTTTGATGTTGATGACAACACATATGCTCGGGA	221	43.44	Mutator__copia	high	240.243	TREP2024 DNA transposon, TIR, Mutator, DTM_Oscar_AY853252-1, fragment	no	TREP704 Retrotransposon, LTR, Copia, RLC_Usier_AF474982-1, complete element	yes
1BS.tit_01/1BS.tit_01.fas.TREP.isbp:F1ADE5F02HCIQ1_1	GCGGTGGCTATCGTTATGTT	59.988	GGTCTACGGGAGTACGTGGA	59.989	GCGGTGGCTATCGTTATGTTCTCACCCTCACCGATTACTTGAGTAGATATGGGTATGTCTACTTAATGAAACACAAGTCTGAGACCTTTGAAAAGTTCAAGGAATTTAAGAGTGAGGTTGAGAATCAACTGTTGGGGAACGTAGCAATTTCAAAAATTTCCTACGCACAAGCAAGATTATGGTGATGCACAGCAACGAGAGGGGAGAGTGTTGTCCACGTACTCCCGTAGACC	233	43.78	copia__copia	high	146.147	TREP3161 Retrotransposon, LTR, Copia, RLC_WIS_B_consensus-1, Subfamily B, consensus sequence	no	TREP3129 Retrotransposon, LTR, Copia, RLC_Angela_AY534123-1, complete element	yes
1BS.tit_01/1BS.tit_01.fas.TREP.isbp:F1ADE5F02GNKH0_3	CAAGCCGAAGTGTACGGATG	61.617	CAGAAAATTTTACGAGTTTTTCCTTC	59.953	CAAGCCGAAGTGTACGGATGGGCTGGGTTCGTACCCCCTAGCCCAGGACACTGTCAACAAGGTTTCATATCATGAAAGCTTTGATGACTTAATATGATTTGTAATATTTATCAAAAAAGAAGAAGGAAAAACTCGTAAAATTTTCTG	147	38.78	Unknown__LowCopyDNA	high	346	TREP2274 Retrotransposon, LTR, unknown, RLX_Gujog_103H9-1, complete element	yes	.	.
1BS.tit_01/1BS.tit_01.fas.TREP.isbp:F1ADE5F02F09U5_1	GACCCGAAGGTCTGTGGTAA	59.966	GCTGTTGCGATCCCCTATAC	59.556	GACCCGAAGGTCTGTGGTAAACTACTCACAACTTATCGGAGAGGCCTTGGAGATGATGTAGAGGCCCACTGATAACCCACAAGTATAGGGGATCGCAACAGC	102	50.98	gypsy__gypsy	high	280.283	TREP3229 Retrotransposon, LTR, Gypsy, RLG_Sabrina_103H9-1, complete element	no	TREP1320 Retrotransposon, LTR, Gypsy, RLG_WHAM_AF459088-1, complete element	yes
1BS.tit_01/1BS.tit_01.fas.TREP.isbp:F1ADE5F02IXGDL_1	GGAGCAAAGATGGAACCAGA	60.195	GGATAAGCGGCAACACAAAT	59.967	GGAGCAAAGATGGAACCAGAAGGTCGGCTGTTCGAGTCGCCAACGTGTCGCCCCGCGTTTTCTTGTTTGAATCTATACTAGCAAAAGAGCCCGTGCGTTGCAATGGGAGAGAATACATAACACACACTCTTAACTCAACAACCATCACTCAAGACCACAATAGGTCCATCTCCTTTATTTTGCGAGGCATCATATTTGTGTTGCCGCTTATCC	213	46.95	LowCopyDNA__Unknown	high	256	.	.	TREP3351 unknown, unknown, unknown, XXX_Walter_70n4-1, complete element_unknown	yes
1BS.tit_01/1BS.tit_01.fas.TREP.isbp:F1ADE5F02IFJA6_1	CCCATACATTAGTGCCGCTT	59.982	TGGTCGAGTGGATGATGGTA	59.918	CCCATACATTAGTGCCGCTTTGGGTTCACGACTAGCCATGTCGGCCCGGGTTCTCTGTCATATGGATGCTAGCGACATTGTCATATACGTGAGCCAAAAGGCGCAAACGGTCCCGGGCCATGGTAAGGCGACACCCGTGGAAATACCGTGCGTGAGGCCGCAAAGTGATATGAGGTGTTACATGCTAGATCGGTGTGACTTAGAATCGGAGTCCCGACACTCCCCAAGGACATTTACCTAAAGTCAGAAGCATTCAAGGGATACCATCATCCACTCGACCA	281	52.31	gypsy__gypsy	high	229.226	TREP1422 Retrotransposon, LTR, Gypsy, RLG_Laura_AY494981-3, complete element, non-autonomous	no	TREP3458 Retrotransposon, LTR, Gypsy, RLG_Jeli_consensus-1, consensus sequence	yes
1BS.tit_01/1BS.tit_01.fas.TREP.isbp:F1ADE5F02JXZLI_1	ACTGTGATCAATCCACGCAA	60.120	TTGGTTGCAAAATCTGATGC	59.670	ACTGTGATCAATCCACGCAAGGAGGTCGCGACAACGCCTCCACATGTGCCACGTGGCTTCATGAACTGTAAGAGAGACACTGTGTAGTGTGCTATTGGTATTCTAATTTACGTGTTTTGCACATACTCGAAGTACTAGTAAGGTACACGTGCATTGCACGCATCAGATTTTGCAACCAA	179	45.81	CACTA__Mutator	high	183.177	TREP765 DNA transposon, TIR, CACTA, DTC_Jorge_AF326781-1, complete element, (3 bp TSD)	no	TREP232 DNA transposon, TIR, Mutator, DTM_Deimos_AF326781-1, complete element, (9 bp TSD)	yes
1BS.tit_01/1BS.tit_01.fas.TREP.isbp:F1ADE5F02JIH9O_1	GGCGGTTCACCTTTGAGTAG	59.734	TCTGGGAGCCAATATGGAAG	60.029	GGCGGTTCACCTTTGAGTAGTCAAACTCCTCCATGCAAGGATCGGTCTCCTCTATTGTCTTGTATGAACATTTGTAACACCTAGGCCAAACCCACCAGTTCACCCCCAATTCTGGATCGTTGCTCTGGGATCTAGATTGACCCCACATACAAGCACTAGTATGTTCTGCACACTTTGTCCTTACTTGTGTGCACCTGGGATCAACTTCCCAGTCGGTCACCCATCCTCAAATTGCTCCTTGCCAAGCACGCTTGACTTTGAGGTTCCTTCCATATTGGCTCCCAGA	286	48.95	LowCopyDNA__Unknown	high	95	.	.	TREP1400 Retrotransposon, LTR, unknown, RLX_Cassandra_AY164585-1, complete element	yes
1BS.tit_01/1BS.tit_01.fas.TREP.isbp:F1ADE5F02IDZCM_2	TGTTTTGCCCCTCACTTACC	59.971	CCCAATCCCTGGGTAAAACT	60.046	TGTTTTGCCCCTCACTTACCCCTTTGTGGCCCTAGACTATATATGTCATGGGGAACCACGGCCACCTATAGGGCTATGAGCCCCTTCTGGTTCAACGGGGATGGACAAGTTGCACAAGAACGAAGAAGCATAGCACAGCGCGGCAGAGATCACACGGGCAGTTTTACCCAGGGATTGGG	179	53.63	Unknown__gypsy	high	335.331	TREP2256 unknown, unknown, unknown, XXX_Demeter_210J24-1,	no	TREP231 Retrotransposon, LTR, Gypsy, RLG_Daniela_AF326781-1, complete element, (5 bp TSD)	yes
1BS.tit_01/1BS.tit_01.fas.TREP.isbp:F1ADE5F02F9HCF_1	TGACCGTAAGATTACCTCAGATG	58.276	AGTTTCTTACGGGCTGAGCA	60.015	TGACCGTAAGATTACCTCAGATGAAGAATAACTTATTCTGCACCCTGGGTGATGAATAGCAACACTAGGGTCGCGCTATTCGTCACCCAGGGTGAGGAATAGTTATTCCTCACCTCAACCAGAATGTGCGCCACACATTGCTCAGCCCGTAAGAAACT	158	47.47	Unknown__Unknown	high	53,70,77,127	TREP3356 unknown, unknown, unknown, XXX_XI_42j2-2-1, complete element_unknown	yes	TREP1165 unknown, unknown, unknown, XXX_XI_AF521177-2,	yes
[truncated: 43,999 more rows]

## Sheet: Additional file 3d
Putative SSR markers developed based on 1BS chromosome 454 sequencing reads
[truncated: 39,438 more rows]

## Sheet: Additional file 3e
Putative ISBP markers developed for 1BS chromosome BES
[truncated: 14,214 more rows]

## Sheet: Additional file 3f
Putative SSR markers developed for 1BS chromosome BES
[truncated: 819 more rows]
