# Supplementary material for: The physical map of wheat chromosome 1BS provides insights into its gene space organization and evolution
Source: Genome Biol. 2013 Dec 20;14(12):R138. doi: 10.1186/gb-2013-14-12-r138 (PMC4053865; doi:10.1186/gb-2013-14-12-r138)
Supplement: Additional file 4 — List of 1,776 1BS Illumina contigs. The contigs are in FASTA format. These 1BS Illumina survey sequence contigs [31] were obtained due to their similarity (e-value < 10-25) with UniGene sequences that gave signals in the NimbleGen hybridization. [file gb-2013-14-12-r138-S4.txt]

>1BS_z7_1041_10 1BS_c-3414785 approx position on ctg1041: 12-112; bacend=TaaCsp1BS030L11REV1;
AGGCGTAAGGTTGTGCAACTGGAGGCCATAGAACTCCAGGAGCCCCCGGAGAAATGGATGAATTGGAAATCTGAGCCCTCTTATCAAATAAGGGACAAGGCATACCCGCTCTCCTCGGGAGGGACTGGGGACGTTGGCCGCTTGTTTTCCGCCCTTATAGGTGGCGAGTCCGGCTTGAACCGGAACCATGAAGGCTTCAGGAAGAAACCCCTTGGTTTGGAGCATCACTAACTCGCTGTGCGGGACGGAGCATCTCTCCCAATCTCTAGGTTGAGGACTAGGAGGGCGAGAGGAGGAGCCGCGTGGACTGTCCATGATGGAATGGGTTTCTGTCAGATGCGCTGCGATGAAAGCTCGCGAAGGGAAGGTGGTGTGATTTGGATCTAGATCCTAGTCTCTTATATAGGCAGCTCATTTGCACAGCTAGGGCGGTAAATGTAAAAATACCCTGGCTTTTCGCATTCATTCAACACGTGGAAGATGGACATTATTGGGCGTGGAAGCCAAGGAGCGCGATATTTACAAGAAGCCGGACACTATTCAAACAGGTACACAGGATTTGGAGAAGAACCCGCCTTGCAATGCCGAAGACAATCTACGCATTGGACTCGTTGTCATTGAAGCCTGGTTCGGGGGCTACTGAGGGAGTCCTGGATTAGGGGGTGTCCGGATGGCCGGACTATGACCTTTGGCCGAACTCCTGGACTATGAAGATACAAGATTGAAGACTTCGTCCCGTGTCCGGATGGAACATTCCTTGGCGTGGAAGGCAAGCTTGGCGATGCGGATATGTAGATCTCCTACCATTGTAACCGACTCTGTATAACCCTAACCCTATTCGGTGCCTATATAAATGGGAGGGTCTTAGTCTGTAGGGCAAATAACAATCATACCATAGGCTAGCTTCTAGGGTTTAGCCTCTCTGATCTCGTCGTAGATCTACTCTTGTACTACCCATATCATCAATATTAATCAAGCAGGAGTAGGGTTTTACCTCCATCGAGAGGGCCCGAACCTGGGTAAAAACATCGTGTCCCTTGTCTCCTGTTACCATCCACCTAGACGCACAGTTCGGGACCCCCTACCCGAGATCCGCCGGTTTTGACACCGACAGAGAGCTTTATAAGAAAAGCACCACTGGAGTCCTTCAAAGGTGTATCTCCAAAGAGGAAGGGCGGAATCTTCTGGATGAAATTCATGCCGGACTCGGCGGGCACCACGCCGCAGCCCGGGCCCTTGTAAGCAAGGCCTTCGGTACAGGATTTTATTGGCCGACGGCCCAGGCAGATGCTCAGGACTTAGTCCAACGATGCGTCGGTTGCCAGCTCTTTGCTAACCAAAGCCATATGCCACCCACCGCCCTCCAAACTATACCCTTCACCTAGCCCTTCGCGGTCTGGGGGCTTGACATGGTTGGACCCCTTAAAGGAGGTACCCACAAGCAAAAATACCTATTGGTCATGGTGGATAAATTCACCAAATGGATAGAGGCCAAGCCTGTTAAGACGGCCGAATCCGGACCGGTGATAGACTTCATATCAGGGGCGTACACTGTTACGGCGTCCACCACAGCATCATCACTGATAACGGCACGAACTTTACGGCCGACGAGGTCAAACTCTGGTGCAAAAACATGGGCATCAAGCTCGACCACGCTTCAGTCTATCACCCACAAACTAACGGTTAAGTCGAGCGAGCAAATGGTCTAATCATGAGCGACATCAAACCCAGATTAGTGCGGTCCCTCAAGGAATCTAACACGCACTGGGTAGAGGAGCTCGACTCCGTACTCTGGGGGCTGCGGACCACGCCGAATCGCACCACCGGATTCACGCCATTCTTTATGGTATACGGCGCAGAGGCAGTTCTGCCCTGCGACATAATTCATGACTCACCTCGCGTGCGCATGTATGAAGAAAGAGAAGCCAAACTCGATTAGCAGGACAGTTTGGATGCCTTGGAGGAGGAGCGTGACGTGGCAAAAGCCCGTTCCGTATTCTATCAACAGCAGGCTCGAAGATATCAAAGCAGAGAAGTACGGGCCAAAACTTACAATGTTGGCGAGTTAGTTCTACGCCTGCCGGACAAGAAAAAGGACAAACTCAAGCCCAAATGGGAAGGTCCCTTCATTATTGACCAAGTCCTGACTGGTGGAGAGTACCGTCTGCGAGATGCATCGGATAACCGACTCGAGCCGAACCCATGGAACACAGCCCGTCTCCGAAGATTCTACGCCTAGCGCCAGACTCTGTGTTTGTCTTCTTCCTCTGTCTATTTTTTACACATTAGTTATCTTATATTTCTCTCCTTCTCCCTCCCTTTCTCTTACAGCCTTTAAGGGCTCGTTCGCGCCTTGTTCGCACACAATTGACGCGCTATCCGCGCTCATTATACCTGGGGGCTTCTTTAACAGAAGCTTATTTATACGGGTCTCATGCCCAACACATGTGTCACACTTCCGCATGTACCTTTTATTCACCATTATATGCATCGATATGACTTAA
>1BS_z7_1041_20 1BS_c-3479333 gene  Bradi2g40120 1970-4890 Bradi2g00610 6009-6443 Bradi2g07730 7913-7999; approx position on ctg1041: 77-154; signal=Ta_S13104231;Ta_S13114629;Ta_S13171354;Ta_S13220159;Ta_S15903326;Ta_S17890095;Ta_S17973911;Ta_S18006715;Ta_S32536427;
ATCACAAAACAAATCAACAAGCAGCAGCCTATCCTACGCTTACTTCAACACACGAATTGCTACAAAGAGAGGGAGACTTGTTGAAAGATGTGTTGCTATAGTAAGTAAATGGAGAGGTTATATGTATGTGTGTATGTGTAGGCTCCTGCATTCTCTTTGTAGCAATTCGTGTGTTGAAGTAAGCGTAGGATAGGCTGCTGCTTGTTGATTTGTTTTGTGATTGATAGGATTTATTGAGTTTTCTTCATTTTATAGGGGGGGGGGGCATCCTTCTTGTCGTCGGAGATCACCACCCCCTCCTTAATTGTGTCCGTCGACAGGCCCGGAGACCGTGGGTGGGGGCGTCGCAATCCAAACGACCTTGGGGGTCCACCTGTTGGTGTTGAGAACCACCCGGGGTCACTGTCGGACTTGCCCATCTTTGCGGTGTGTGGAGGATGGGAGAGGAGAGGTGATGATGCGCGGAGTGGATATGGGGTTTGTCAGCCAGACCAGCCTACTTAAATAGATAGGCTGGTCTGGCGGACCAACACCACTTCAACGAGCGTAGCGGCCCGAGTAGGCTTCTCGGTCGCTGTGCTCAAATTGAAGCAGCAGCTCTGGTGAGCTGTTTGGTCACGCCGGTCTGACCTGCTGTGCCGGAGTAGGCTTCTTGGTCACCATGTTCACATTGAAGCAGCTTCGATGAGCCGTCTGGTCACGCCGGTCTGACCTGCTGCGCCAGAGTAGGCTTCTTGGTCGCCGTGTTCACATTAAAGCAGCTTCGATGAGCCGTCTGGTCACACCGGCCTGACCTGCTGCGCTGGAGTAGGCTTCTCGGTCATTGCGTTCACATTGAAGCAGCTTCAGTGAGCTGTCCGGGCACGTCAGCCTGACCTAGACCTGGGCAAACACTTTGCCGAGTTGTGTTTCGGGTCGAGCTTGTAAAATCCCAACCTTCCTTCCTCAAGCTCGAGCTCGGCCCGAAGCCCGAAACACTATGTTTTCAAGTCCAAGCCCGACCCAAAATCATTCCTGAAAGCCCGCCTTGAATACTATTTTTATTGTACACACGTGCAAGCCTGACTTGAAATACAAAAAAAAGAGAAGCCCGAGCCGAGCCCGAACTACCTTCCGTGCTGCAAAACAAGGCCTCCCGACCCGGGTTTTTGGGGCTGGGTTCGGGCGGGGTCGTGTGGTCGTGTCGGCTTGGAGGGCAGTGAATGCTTGACGAGGTTTTCTTGAGCGGAACGCGCGGAGAGGGTTTGGATGGGACCACCTAGTCGGGTGGGTGCCTACGTGGCGCATTCCCAAACGCCCACAAACCCGCTACAGGTGGTTTGTGGGGATTTTAGATGCCCGGACTTGGGACCGCCCCACGGACATTTGATGCACGGCGTCAGATGACAAAATGTGTGTGGACCATGTGGTTCAAAATTTGTAGTGCCGTTTTGATGCACGGCATTGGAGTTGCCCTAATAATAATAATACAAAAAATACAAGAAGAAGAATTAGTTTTGAAAAAAAGAAAAAAAAGAAGGAACACACAAATTGTAATTTTTGGGTGGAAGGCAAAGAAAGAAGGGAGAGGAGAGAAGAGAGGAGGATAATCCAACCCAGCTGCTTCTCAAACTGCTGCTGCTGCTGCTGCTGTAGAAGGGAGGCGGCGCCGTGTGCATCGCCTCCTCAACTCATCGATCGGAAAAAAGATCTCTTCTTGACCTTGCTGGGTTGACGCCCACACAGATCTCAAGCTCAGGGGGCGACTCCCGTCTCATCTCATCTCATCGGAGGGGGATGGACTCCAATCCGCCGTCGCAGCCGCCGCAAGGTCCGTAATCTGCTTCTCTCTCTTTCTCTGCCCCCCCTCGATTCCCCAATTCGATCGCTGCTGACCAACCCAACCAATCAATTCTGCCCGGAACCAGCAGCAGCAGACGCCGGCGAGAAGCCGCAGCAGCCGGCCTTCGAGGCGCCAGCGCCGCAGCCGGTGAGGGAGGAGTACGTGCAGAACGCCGTCAAGTTCCTCTCCCACCCCAAGGTCAGGGGCTCCGCCGTCGTCTACCGCCGCTCCTTCCTCCAGAACAAGGGCCTCACCGCCGACGAGATCGACGAGGCCTTCCGCCGAGTCCCCGTACGCACCTTCTTCTTCCAGTCACCTTCCTCCATCTACTCCTGCTCGCTCCAGCTAACCTGCTCTGCTCTGCTCTGCTGCAGGATCCGCCGCCCACCACCGCGTCCCCTCCGACCCAGGCCCAGGCCCAGGCCCAGGTCCCCGCCGCCGCCGCGCCTCCGCAAGCTTACGCGCAGCCAGCGGCGGGGCCCATCATCGTCGCCGCGCCTCAGCCCAGGCTCACCTGGTACCGCGCCTTCGTCGCCGCCGGGCTGCTGCTCGGCTTCGGAGCCAGCGCCGCCGTCTTTGTCAAGGTAGTATTTATCTTCACCTCTCATATCTTGCCTGCAGGTCTTCTTTTAGCCTTTGTGACTCAGCCATTAACAGCAAGTTTACCTATCTGTTGCACAGAAGCTGCTCCTTCCCAGGCTCAAGTCATGGATCCGCAGGGTCGTCGCCGAGGGCGATGAGGCGACCGAGCTCAAGGCCAAGATCGACGAGGAGACCAGGGAGGCCGTCAAGGCCTCCGCGACGGCCGTTTCCGCCATCGCCCAGACCAACCAGGAGCTGCTCGCTTCCAAGGACGAAGGTGTCCTTACCTACTAAACACTGCTTCTTCTTAGTTCATCACACTAGTTCAGTTAACCACAGATGCAACTTTATATCTTCATCTCAGGTTGATCACACTGTTTCTGTTTATCTTACATAATAGTATATCCATTCTACTTATGTTTTGGCAGAAAAGAAGATACTTGTGACTTTGACGCAGGCCCTGGATTCCCAAGCAAAGGTGTTGAAATCGCTGAGCGAGTCGTTGAGCCATAATAGCCGGGACTCCGTAAATATTACCAGGGAGGATAGGTTTTCGCACTACCGCCCACTGGAGGATCATGGCCCCTCTGCCGCGAGGAATGGTCAGTATCAAGCAAATCTGTGTAGCATTTCTCTTTGTTGTTGTATTTGATTTAGGATGCAAAGTTAATCTAGCTACAGCAGGAACCACGCTGAAAACCTTAAAGACCATCGTTGCCCATCATTTAAAGGGAAGGCTTGTTTTGCTATGCTGTTCCACTTCACATTAGCCAACGCTAAGCTTATTTTTCACCTGCATCAAAAGATACCACCTTATGTATAAATCCATGCGTACCGTTTCATAATGCTGTATAAACCCACCTGTACCGTTTCATACTTCGTTGTTCTTTCTTTGCATCAAACACGCTTCAAAGCTGATCTAATTGTAGAGGGAACAATGGTAAAGACCTTTGCCTCTACCTTTCTCCACCATTTAGAAGGTCCTTTCTATGCTGTTCAACCTTCCATCCACCCTGTATCGGAACGTGTACAGCTTATGTTGTGAAAATGCCATATAAAGCCATATGCAAGCATGCATGTCCTAGACCAGACAGATTTTACTAATGATTGTTGATGCCGATAACTACGAGGATCTGACCAAATTATTGTTTGTTTGACCACAATGTTCAGGCCCTGTTAACACTCCATGGAGACCTCCTCAGGTGTGCACTTGTTTTGTTCATCCTGTTATAATAACACTTTCAATAATATGCTCATGCTTTGGATATAACTGTCCTATTACTGAACTGCTTTTCCTTTTTTGTAGCAACCTAATATGTATGGTGCTCCAAACAGTGACTTCGGCTCAGGTCAGCATCTCTTGCTAAGCTCCTAGTTGGATGATTCCATCTTTCTTGCTACTTACCATTGGGTGTTTGCTGAGCAGGGAGGCCTTCGTTTGCGCCAGCACCTACTGAACCTACCTCTGGGTCATATTCAAGATCTTATGTTGAGGTAAGAAACCAATCATATACACCTTGCTTTTGCTGAAATAGTGAATGAGCTGGATTGACTCTTCAACACACAATTTGGTGTTGTATGATGCACAGATTATGTCGTTTTCTGTAGTTATAACCTCCTGTCCAGCTTTGGTATTCCAGTAAACTATATATCAAAATTTGCATGTTGACCAAACACAATTTGCTAGTGTATCGAAAACCTGACTCCAGTGAGTCGCCGTATTTTACTTTTTTTTTATACAAAATCTGACATTCTGACTACCCCTGTCGTAGCCTGTTCAATGAGATGTATATATCTAAGTTCGTGTGACATTTCTTCATTACATATACATGTGTTGACACCTTATTTCTTGAATATTGTCTGACATGTCTTTGCATGACATTCCGACTTTCAGCAGACGGTACAGCGAGGGGATAATAGATCTTCTGGGACCAAGGTATGATATGATGACCCTGAGCCTTATCTTTGCTGCAAACAAAAGCGCTTCTTATTACTTGTAATAATAATAACTAACAGTGTCTTATCTCTATTGCTAGACGCAGCAGGCATTGGAGATGCTGCAACACGCAGAGCAAAAGCTTGCTTATAGATCCAACGCCTACTTGAGCGAGGATGGATCGTACTCTCAAGCTCAGGACAACTATGCCCCCTCGTACCACCAGAACGGGAAGGCCCCTGATTTCCACGCAGAGGAGCCGAGGCCGCTGGCGTACGGCGGCGGTGTTGTGGAAAGGCCGCCGCCTCAGCGCCAGTGGGTCCCCCCTCAGCCTCCAGGTGTCGCCATGCCGGAAGCGGCGGCCGCCATCCGTCAACAGAAGTCCCTTACGAAGCAACCGTCTAGCGACACGTCCGAGGCTGCTGGTGAGGTGCAGGTGAACGGCGCCGCGAGCTCGCCTTCCGTCGCTGCCGCTGAGGTGCCGGTTAATGGGAGTGCCGCAATCGATGCTGGACGCAGCGAGATCGAAGAGCAGCAGGCGGAAGCCGTCTAAACAACAGTTGCGCCATCCGACAACCGCAACACAATCTAAAAGTCCTAGGCCAGAGCCTGGTACTACATATGGCAGTTTGTCATAAGTTTGTGACGAGTGTTTGGATTGTGGCTAGTGATGGAATAAAAGAATAAGCCAGACTTAAAATCTAGCTATATGTGATTGTGAATTTTAGATTATGTATACTATCTGCTGTATACTGAAAAATAACAAGAAAAGACTGTTATGGTTGTGAGCTATGATGCATTCTTGTCTTGTTGATGATGTTGGTATCCATCATTGAGGGCTTTTGGTATCCTGTTGTGCATGCATCACCCAAGATGCCAAAATTCAGTTGGATCTTGAATCATGTGGTGACTGCTGATGCAGATCCAGCCAGCCAGCAGCCTGACCACTCATGTCAGTTAGTTTCAGCAAACATCATTTTTTTTTTGCTTGCTTGGTTTTATTATCATCAGCCTGCAGCTCTGCATAAAAGCTTTCCTTTTTTTGGTTCTGTTTGCTGTCTCAGGTTGAAATGAAGATGGCAACCAGATCAACTCACTCCAGGATTGCAGTTTCTTTCTGGCCTATCAACCACATATGGAAGGTACTTACAATGAAACCAACTGCATTTTATCATCATCATCATCATCATCATGCCAAGGGGAGGGATCAAGCACACCATAGCTTAGTTCATTGGTAGCAGGTAGATATATATTACACATGAGATTAGAAGCTCGATCGTCGCTGCAGGCAGTATGGATCGACACTGAAACATACCGAGTGAGACTAGCAGCTACGATTATTCGAGCAGTAGCAGTACCTAAGGAGGACTAGGGTTCATAATATACAAGAAGACCAACTGGATCACTGACTAAACTAACTATACTAGGGGGTAGGAGGAGCTTATCTCCATGTAGCAGACTAGACCACAGAAGAGCTGAGCTGAGCTGAGATCAATGGTGATGAGCAGCAGCTGAGGTGGAACTAGACTAGAGCTAGTAATATACAAGAGCACCTGGATCACTAACAAACTATACTAGGAGGTAGGGAGAGCTTATCTCCATGTAGCAGACCAGAGCAGAGCAGAGCTGATCCAAGCTGAGAGATCAATGGCGATGAGCAGCAACTGAGGTGGAAGGCCCTGCCCCGCCGGCATTCAGCGCCCTGTCGACCTTGACCAGCAGGTGCTGCATCTCTCCGGCGAGGCTCCACGCGCTGTCCTCCTTGCCGAGCAGAGAGGGGCCGGTGAGGGACGCGATCATCCTCTCAAGGTTCTTCCGGACGTCTGTCAGCGGGATCTTTGGAGGGGGCGGCGGCGGGCGCAGGTACTGCAGCCGCGCCGCGGCAAAGTGGCCGAGCGTGTGCACGCAGCTGTAGGCGGCCTCGGCCGCGGCGCCGCTCTGGAACACGACGCGTGCCTGCTTCTTGGTGATCTCGGTGCTGGGCTCGATCAGGGGCCCGAAGCCGCGGAGTGTGGAGTGGAGCTGCTCCTTGGAAGGGAGCTGGTCGGCGGCGGTGCCCGGGGCGAATTGCAGGATGAGGGCCACCGGCTTGCTGAAATGCTGCTGCCCGTTGACAGCTTTCTTGTTCTTGGCCGGCTTCTTGGGTGCGGAACCGGCGCCGCCGTTGTGGGTGGCAGCGAGTTGAGCAGAGCAACCGGCGTCGGCGGCACTAGTAGGCGCGCCGAGTGCGAATGTCACCTTCTTCTTCCTCCTCCTCTTGCTGGGTCCGGCTCCTCCTGGTGCTGCTGCTGCTGCATTCGTTGGTCCAACTCCAACGTGGTGGTGGGCTTGTGCGTGTCCAATGGCAATGCCACCGGCCTGTTCCTTGCCGGCAGATCCGTGGGGGACGGCGACGGCCATGGCCTGGCATGGATTCGGGCGAGCGGCGGCGGTGGCAGGAGCTTCGTTAGAGCGATGCTGACCTGTGCTGCTGACCAGGGCAGCGTCGTCCTTGCCGGCGCGGCCGGTGGCGGGCACGGAGACGGAGGCGGAGGCTTCCCTGTGGAGGGCGAAGAAGGCGAGGAGGGCGCCGGCGTCGACGTTGCCCACCAGGGGCTCGTAGTCGTAGGGGGATGCGGCGCAGCGGCGGAGCGCGGCGAGCAGGTCGGGCGCGGCGACGTCGGCCTGCTGGAGCCGGAGGAGCAGCGCCGGGCCCTCGCTCGCCGCCCCCTTTCTTGGAGGCGGGGTGTCGCCGCCGTGGAGGGCGCTGAGGATGGTGGGGGTCTCGTAGTCGTCGAGGTACCTGCTCCTCTTGCGCGCGCGCTTGGCCCCCTTGTCCTCCACGGCGAGCGCGAGTGTTTGGGCCGCGGGTGGTGGGGCGTCGTCCATGAGCATGAGGGCGCCGGAGACGAAGGGGGGGAAGGGCGATCTGTGGATCCGGTGGCTCCGTGCTCCTCCTTACAACTTTTTTCTCCTTGGTCTTGGTCTTGGTGTCGGGTGGGTTCAACCATCAATGTCTTCTTTACTCCTTTCCACACCACATTGATATTGTTTGGTTGTCTGCATTGTAACGGAGGGTACAAAATTAGTACAAAGTTGGGTTATCTATTTTTGGAACGGAGGGAGTAACAGTGATCAGATTAGGACATGATATTTATGCTTTCAGGGGTGAGCAGACGCAAGCCACAGTTGTTGTTTGCTTACGTGCTATGCAAGTACGCACCGTGGAGTGTTCTACTCACCCCTTTCAAACGTGACGGCCTCACCATCGAAATGCAGCAGGTCACATAAAAAAACAACGCTTCACGTAAATAGCACAAGTTCAGGACAACAAGGGCATCCGATACACGTGCACGGCCCCGGGGCGGCTGAACCCAGCTAAAGTTCAAACGATCACCGACATCACGACGGTAGACAAACCGACCAACTAGAGGGCATGCATGCTGGATGTCGCCCTGGTATGGTACCCATGCTTCTGGGTACACGTGCACGTGCACGCACGAACCCCGGCTTCTTGGCCACCATGTTGAGCTCAGCGTCGGTGAGCCTCACGGCGAATCCGCTGAACACTTGAACGTACGAGTGGAGAAGGCGTGGCATTGGCGGTGGGCGTCTTCGTCGGCGTTCGGGCGCTGTGGCTCGACGAGCACGATGTAAGAACGGTGAGCGGAGTTTTTCGTGGCAATTTTGTTGTACCCTCGTGGCGGATGGGCTGAGATAGCATAGTGTAAGCGCAGGAAAGAGGGCGGCGAGCAAGAGAAGTGGTGGTAAGAGGTTGGTAATCGACGCCATTTCTCAAGCCACACTCAGCTACACGATGAAGATGATTTATACATGACCAACGATCAATATTTTGTGTCTTATTTTTGGCATATGTTGATGAGTTCATAAATCCAGCGCATGGGGTAACACATAAAATGACTTGAATTTGTGTTAAATCTGGATGATATGACACATAAATGTTACGTGGGATTGCGGGGACACGGGTAATGTATCTGCCCGGGTTTACGGTGCGGGGTGTGTGTGGGGGTAAAAGCACGTAACCTTCTTCGGTTTTCCGGATGATCTTGAATTCATATGCTGCAGTATTGGTGAATATTTTTGCTTCCTCCTACGATGTGTTACCATCATCTCATAAATGACTAGTATCAACAGATTGTTGAACGGAAATACTATCTATTTTATGTACTAGTACTAAAGGTAGAATGGGAATAATAAACTAGAAAATAGCTCAAAATTTGGAGACATGCAAATCCCCATTGATTCTCTGCAGCTTCCTTCTCCTTTTTCCTTCCTTTCCACATCAATTTGGGAGCAATGGACAGCTGAACAATCACATGTTTAACATTAACTGACAAAATTGCCAGCCTCTTAATTCATGTTCAGCCCAGAGTGGCATGATGCATTTCTCAGGTTGGGAGGTTCAAAGGAAGGAAGCTGAACAAAACATCATCCCCCCCCCCCCAATCCAGACACTTTTTTTTTGGATCGTAGGGAGTAACAATTTCTTTGCTGATAAATCACTTTCCGCTCATCAATTTGGTTTGTAGCTGCAAGGCACAAACCCACAGTATGATGCTTAACATGAACTCATCAATCAAGATAATAAATAGCAAAACGGGGGGAGATCTTTTTTGCATACTACATTACACTGAGAGGGTAGATGCATCATGTGAGAAAACCAACAAGAGGAGGAGACCATGTAGCTAGGGGAGGAGCCTGGTCTCAAGCTGAATTGTATGGACCATTTCATTTCTTGTTGAGGTCGACCCCGGCCTTGTTGGCGACGGCGTCGAGGCCGTGCTTCTCGATGGTCTTGAGGGCCTTGGTGGAGAGCCTGAGCTTGACGTAGCGCTTGCCGGCCTCCCACCACAGCTTCTTGTACTGCAGGTTGACAAACTGCTGCTTCTTGGTCTTGTGGTTGGAGAAGGACACCTTGTTGGCCCGGTTCGTCTTCTTCTCCAAGAAGGGGCAGATCCGGCCTGAAGAACCATGACACATCAGATTCACATTCATTCTTTTCTTTCTTTCTTTCTTTCTTACCTACTGAATTCATTCAACTGATTGATAGATAGATAGATACTCTTTTTGGGAAGATAATAATGCATGTTCATCCACTACCTATGCTATGTAATGTATGTATCTCTTTTCAAGCCTGAACTCAACTCTGAAGAAAAGCAGAGCAATGCAACTTAGACTTGGCAGGGGAACAAAGGGAGGGAGGGAGGGGAAGGGAGGGACGTACGCGCGACGATGGTGTTCTTGGTGGGGAGGGAGACCGCGGCCGTGGAGGTGAGGCCGAGGCTGAGGCCGGCGAGCTGCGAGGTGGCGAACCCGAGGGAGTTGGACCGGAGGAGCGGAGCCCTGGCGGCGGCGGGCATGGAGACGGAGTAGGAGCACAGCATGGACGCCATGGATGGATGGATGGATGCCAAACTAGACTCACTCACAGACTCAGGATAAGACGGACGGAAGAGGAGGAGGAGGAGGATAATAACTAACTACTAGAAACATGGCGGGCCGGCCCAATCCCACTTGTGAATTCGAGTTCTCAAAAAAACAAACAAGACCAACCAGCTTTGGGCCGGTCGTTCCAGTGTTTTGGGCCAGTTTGTTTTCCATCACGGGCTCGGGTTCAAGTGTTTGCGGCGATGGGATCAAGGACCAACGAGGGACATGACGACCGTCCAATGTCAACACAACCTCTCGTTGGCACAATCGATTCTTTAAAGACTTGATTTTTTTTCCTTCTCAAATACTCATCGGAATGCAGAAACTCGTGAAGGAGAAAGAATTTGGCCTCGTCAATCATCCTTTGCCAACATCCTTTGCCAACAACTATGAGAAAACACCAACAACATCATACCTCAGTCTCTTTTTTCATGCGGAGTTGCAAACACATCATGAGAAAACACCAACAACTATTAATATGCCATTCGGATGCACACACAAAAGAATACACCGAACATCATACATCGGTTGGTTTTTAGAACTTGGTAGGAAATATTAGATGTAAACATCATCTAACTATGTAAACTAGCAGAATGCCCGTGCGTTGCTACGGGCTACAATGCATGTATTTGAGTGACTCGACAATAATTGTCACGTAAACCTTATCTCTCCACTCTTCCCCTCTCTATATAGCTCCGTCTCGCCCTATCCCCACTCATCCTTCATCCCACTATCTCTTGCTCCTTGTAGCCGTCAGAGCAGACGAACATGCATGTATTTGAGTGACTCGACAACAATTATCATGTAAACCTTATATCTGTCCACTAAGAATAGTAGCCACTAAAAAATTAGGTAAGAAACATTCAAGTACATACCGAGAAGTATCAATGAACCTAGCAGAAGACATGCAACCTTCAACCATGATAAAGGAACACCATTCACTGACACTGCATTTGATAGTATAAATCATTGGTAATAG
>1BS_z7_1041_30 1BS_c-3445695 approx position on ctg1041: 115-204; bacend=TaaCsp1BS107O03FOR1;TaaCsp1BS140J04REV1; signal=Ta_S37934789;
GAGTATTTAACAAAAAACTACCACATTTAGTGGAACCGTGCCTACAAACTACCATTTTACAAATTTGTGTCGAAAACTACCACTTTTTGTCTAATCTTTGTCTAAAAACTACCATGTCGGGAAAGTGCCCGATTCGCCTCTTCTAAACACCTTTCTAACAGGATGGGCCCACCTGTCAGCATCAATCTTCTTCCTCCTCTCTCTCTCTTTGGCATTTCCTCGAACACCACACGTGCAATGTTATGTTGTGTTGTTTGTGGTCTGGTCTTTGTGCTTGTGCATTATGGGTCAGTCAAAGAAGAGACAAGCATGCAATGGTGGATGTCTGTTGTTGCAGTGGTTGCATTGTTGTGTTGTCCTGCTGTCTTGCTAGCTGGTAATAATTGTAATGTGTTGTGCTTGTGATTGGGCCACCCACATCATCCACATCATCTTGATTTATCTTGTTGGATGTGGATAATATAAAGTGACAACAAGATGACCCATAATGCCGCGGTGGGCGGTACCACGGTGTTTTGTGCAATACACCAAAAAAATCACAGAGCTACGCGAGCCCTCCATTTAGGCCTTTTTGACCAAAAAAGAGAGAGAATGAAACGGCGTTAATATATGCACATATAACTATAATTTTCTGTAAACCCAAAATAGTAATGTTGAGATATAATTTCATTTTGCCAGACCATATTTGTCTTTGTGTGGCCTACATGTGTTTTTTTAAAAAAAAACAATAAACCCACCAACTCTGCCTGCGCTGCAACTCTAGTTTGTAAAGATCCAATATAATATTATATGCATCTTTATAGTGTTATGGGTTTGGTTTGTAGGAAATATTTTTCCCCTTTGTTTTCTATACTACATTTTCCAATACATTCCTTGTAATGTTAAGTCATTTAGTTCCTCGAAAAAAATGTAGGTCACTTAGGGTGGTATGCCTAGTCGAACCTCTATAGCGTTGTACGGGTCATGCCTTGTCGGCGTTGTAGCATCATTCTTTATTAACGAATTCAGGTAGATCTTCCGCATGGTTCTAAAAACAAAAAGAAAAGAATGGGCCAATTGTCTTTTCATTGTTAACCGTGTTAAACAACGTTGCTTACATACATGTCACGATCCCAATCCAACCAGGAGGTGTTCGGCTTTGGTTAGGTTTAGAGATATATTTGGCTAGTAGTTTAAACACATCACAATTGTAACTACTTCTATCTCTCCTCTCCAAGTAATCTCTCTCGATCTGTACCAATCTCCTAATTCTCTGTATCGATCGTGGGGTCGCGTCCCCTCCTTATAACGTGAACCACGTCCCTCGAGAGAGGTAAGATGTTTTCCGCTATCGCACATGGTAGTCAGAGCCTTCCTTTTCCCATCCGAAGCTTCTGTCGAATCCATCTAAGCCTAGCCATGTCTTCCTTCTCTGCCTCCGGTGCCTTCTCCTCAAACCTCAATAGCCAGGTCACGGAGAAGTTGTCCCGCACGAACTACGTGCTATGGCGAACGCAGATCACCCCCCAACTGCGTGGCGCCGGCGTCTACGGCTACGTCGACGGCACCACACCGGAGCCGGCGAAGTTCCTCATCACCACCAAAGAAGGCAATGAGACTTCATCACCCAACCCTCTCCACCCTCTCTGGGTCCGGGAGGACCAGCAGGTCCTTGGCTTCCTGCTGGCCAACCTCACAAAGGAGGTTCTGGTGACGGTGACCACGGCCACCACGGCGAGCGCGCTCTGGACGACGCTCGCTGCCATGTTCTCGTCGCACTCAGCGAGCCGCATCAACAACATCCGCACCTCCCTCATCAACACGCATAAGGGTAATCCCTCGGTTGCCTCTTACTTTTCTGCTATGCGAGGATATGCAGATGAACTAGCCGCGGCAGGCAAGGCCATCCAGGATGACGAACTAGTCTCCTACATCATCCACAGACTCGACGCCGATTACCAGCCTCTGGTGTCTGCTCTCGACGCTCGAGTCACCCCCGTCACACTCGATGAACTCTACACCATGCTCTCAAACTTCGACCAGCGTGTGGCTCATTACCACGGGTCTGGCGGCAGCGGCTTCAAATCTTCAGCCAACATGGCGTCCCGTGGGCGGGGTGGCGGCTCCCGTTCACGTGGCCCTCCTCGCAAAGGGCAATCTGGTGGCGGCGGCGGTAGTGACCGCGGCTTCTCTCCTCAGCGCACCGGCGGCAGGGGCCGCAGCCGTCGCGGTCGTGGCAGCGACAGGATGCGCCCCGACACTCCAAGATGCCAGATCTGTGGGAAACCTGGACACACAGCAAAAGATTGCTGGTACAGGTATGAGGATGATGATGATTCCCAAGATGATGACAAAGTCGCTGCGGCGGCTGATGGGTCCTACGGTGTTGACACCAATTGGTACGTTGACAGTGGGGCCACAAACCACATCACCAATGAACTCGAGAAGGTGACCATGAAGGAAAAATATCGCGGCAAGGATCAAATCCACACTGCTAGCGGAGAAGGTATGAGTATATGTCATGTTGGTCACTCAATATTTCGTACCCCTAGACGTAAACTACATCTTAGGAAAATTTTGCATGTCCCTAGTGCACACAAAAATCTTCTTTCTGTTCATCGAATTGCCATCGATAATCATGTTTTTCTCGAGTTTCGCCCTTATTTCTTTTTGATCAAGGATCAGGCAACGAGGGAAATACTCTATCGAGGTAGATGTGTTCGAGGGCTCTATCCGTTGATTCCAGAGTTTAGAAGATTCAATAAACAAGCTTGTGGTGCTATCAAGCTTACGTCCACACGATGGCACGATCATTTAGGACATGCCTCTTTTTCTTTAGTTGAAAAGTTACTTAGGAAAAATAAGCTCCCGTTTGTTGGTGGGCGTCATGTTGAAACAATTTGTGATTCATGTCAACGAGCTAAAAGTCATCAATTACCATACCCCGTTTCTACTAGTATTTCTACCAAACCTCTCCAACTTATTTTTTCTGATGTTTGGGGTCCAGCCCCACACTCTGTTGGTAGACATACGTATTACGTCAGTTTCATTGATGACTACAGTAAATTCTCTTGGATCTATCTTCTCAAACGAAGATCAGATGTGTTTCAAGTTTTTCAAAACTTCCAAGCTCTTGTTGAATGCAAGTTTGATAGCAAAATCATCGCTGTCCAATCAGACTGG
>1BS_z7_1041_40 1BS_c-3428744 approx position on ctg1041: 138-238; bacend=TaaCsp1BS003L11FOR1;TaaCsp1BS065C23FOR1;
GGAAGGTGGGAGGGGAAAGCGAGTGAGCGGTTTATTCTTGCGGTTCCCTTTTCCACACGCTCATGCAAGCGGTTTATTCTTGCAGTGTCCTCGGGACGCTTGTGCTTCGTTGATGTTGTCGTCATCGTAGTCAAGTTTGGGTTGCGTTTGTTGCAGATTGGGTGCTGGGTTTCGCATCCATGCCTTGCGATGTCATGTTGTTTAGAGTTTTTCGGCGAAGCACGCCCCTGTGGCGTAATAGTTTCATCCCTATGAACGCACACACGCAAACCCTACCCCTATGAGCACCTCCGAAAGACTGAGCTGGCAGGAACGTCTCCTCCCACTGAATGTGCATCGCCGGAAATCCTGAAATAAATCCAGGAATAAATGCGAGTACCAGGATTTAAACCCTGGTGGGCTGGGGATACCACAGTCCCTCTAACCATCCAACCACAGGTTGATTCGCGAGTGAAAGAAGTCTTGATTATATAAGATTGATAATGTCAGCAGTTGACCGGTGTGTTTGTTTGTTAATTATATTAGTATATATAAATAAAAGAAGAAAAAGGAGTATGAAAGCAGTAAGGTGGAAGGGGAAAGCGAAGGATGGGTTTATTCTTCCATTTGTGTTGTAGAAAGAAGTCGTCATTTTCTTCTTGTTCCACTTCGGTTGCCTTTGCCTCCTTCTTCTTTCTTTCTTGTCTATCATCATCAGCATCCATCCATCCATTCCTAGTTGGTGCAGAGGCCGGGGAAGTGAAATTCTCCCCCATTTTTTAAGATCCAACCTCGGTGTAAACCCGTTCCTTCAGAGAAGCGATGGTGAATTGCTAGGTTCCATATCGGACTGCAGAGGAACAGGAGGCGATGCGGGGGGCGACTGGCGGCTCGTCCGTCGGAATCACCGCGGGGTCAGCGTCCTACGCGTCCGGTGATCGCCGGTGCGTGGGGGGCCGCTTCTGGGCCCTGGCCGATGCTGACGAAGGTGAGGGAGATGAAGATCCGGACGTGGCGGCGCCGCTATCTCCTTCATCGGCGACTCCCTCAGACTACATTTGCGATTTTTTGAGCGTTGGGTACGACGAAGCCGATGTGGCCGCCACCATTGATGAAATCCTTCCAGTTGACGATCCGGCGAGAGTCGGGCTTAGTGCGCGGGAGACAACAGAGATGGTTCGCCGGATTGTCCACAGGAGAACGGCGGCGGCGGCAGCTCGGCCCTGGAAGGGTCCTTTACCTAAGGTACGTCTTCTGAATTTGACCTTGTTCGATATGATTCGGCCGGATTCATGGACATTGGTGAAGAGACGAAAGAATTCTCGCCGGAATGGATGTAGATCGACGCCGGAGGTGACTGCGGCGGCCTCGCCGGCGGTCACGGCGATCCCGATCCGGCTCGCTCGCAAGGAGCGTTTGAACATGTTACTGGGCCGAGCCGATCCTGAGGTTGTTGGGCTGGCTGGTATTCTTGGGCCGAGGTCTGGTGGGTATGAGGCCTAGGCAGAATCGATTCCAATCGTTATAGAGGGGGGGGACGCATGCATGTATCGATCATCGTCGTCCACCCAGTCGCTGCGCCCTAGGGTTTTCCGTCGCCCATCGCGATTGCGTACCGCGGGTCCTGGCCGAGCGCGCTGTATTCCACCTCTCGGAGTGATGGCAGGGCCTGGAGGCGCGCCTCCTCCCGGAAAGCGGCCGCACCAGCCGGGGGGGCTTCTCGGGCCATTGGGGCGCCGCCGCCTAGCCATGGCACTGGCCGGGGTGCGTAGCCGGCGCAGGTGCCAGGTGCGAGGCGTGGCCGCGTCGAGATCCCCAGCGCTGTGGCAGGCCGCGGGTCGGGTGGACCTGTGGTGCAGCCCTCTGTTGGCGGGGTTCCAGCTGCGAGGCAGCCAGCCCCGTCCTTGCCTTCGGGCGGGCGTGGCGGACAGGGAGCCGGTCCTCGACCGGTGGCTGCTGACGGTGCTGCGGCAGCAGCTGCGGGTCGGGGCATTGCTCCTCTCAAGCCGCCGGCATCTTCGGATCCGCATCCCAGATCGGCCCCTCCTCCCAACGTCGTCACTCGCCCGCTTCCGCTGTCGCAGCCCAACGCGGTTGGGGCTGTGGTTGCGCCCCGAGGGCAGTGGGGGGATGATGGCTACGACGCGTATGGGGCTGGCCAGCACCGTGGTTCGTCGTCCACGGGTGGAGGCCGTGGGTATGCTTGGCAAAGCGACGGCTCGGCTGAGAGACTGTTCTTGGGTCCGTTCGGTGGTTTCGTTGAGGGGCCTTCCGGTCCGGGTAATTGGCAGCGGGGAGGTTTCCGGGGCCATCGTGGTGGTCGGGGTGGTCGAGGGGGTCGGTTCCGTCCACGACAACCGCCCCTCCCGCTGTTGTCGAGCAGACGACAGAGAGCGGGGCTGCCGAGGAGCCAGTGTTGACCGGTCGTGCGATGGAGGTGGTGACGGCTCTTGCCACTGTCCAGGTTCCTGAGAACGAGGTTATGGCTGATGTGTCAGTGGAGTTGTCGGACAGGGCTGAGTCTGACAGGGCGTCCAAATGGGCTCGCAAGAAGGAAAAGATGCTTTGCTATAGATGTGGTGAAAAGGGCCACTTCATTGCGGAGTGTGTGGTTCCGCTTTGTGATACCTGTGGTAAACCGGCACATGACTCTGGGGACTGCCCAATGCTACGAGATCAGGCGCCGTCACTTATGATGTACGGAGTTTACTGTGCTGAGCTCATGTTTTTTGAGTCTTCGATTGAGAGAGAGGTGGATTATGAGACGACGACCATGAATACGGGGATTGTTAAGGTCACTAAAGGGGAGGTTTCTAAGGCACAGATCGTGCAGAGGCTTCGGGAGTTGGCCCCCGGAGACTTCCAGTGGGATCTCTTCAGCCTCACTGATAAGATGTTCAAGGTTGAGTTTCCTTCAGTGGAGGATCTGCAGAGGTTGCTGAGTTTTGGGATGTGTAAAGTGCCAGGAACTGATTGCGTCCTTGAGTTTCACGAGTGGAAGCAGGTAGAGCCTCAGGGCAAGCCTCTTACTCAGGCGTGGTTGCGGTTCTCCGGAGTCCCTTCCAAGCCGTTGCAGGATGCTCGGGTTGTGGCCAGTTTGGGTATTTTGATGGGAAAGCCTGAGAGGGTGGATATGGCGTTTACCAGAGCTCACAGGATTGCTCGGGTTCTGGTTAGTATTCTGAACACTGACTTTGTGCCGGAGGTTGTCAAGTGGGCTTATCGAGGCATGATTTATAGTCTGGTTATTGAGTTTGAGGATGAGAGCCTTCTGGCGGCGGACGCTCATGGGTCGGACGTGGATATGCACGAGGGCGATGGTAGCGCGGGGGCTAAGGATCCGCCGGTCGATGACTCTGGACGGCTGCAGTCCAATGGACCGGGGTCTGAGAGCACGACGACTGAGGGAGGAGCGGCTCCACCTTCCTCGGTGCCTATGACGACTTTGAGATTTGGGTCCTTTGAACCCGCTTCTGCTCCCCCGAGACTGTGGAGCGATCGGGTGGAGTCCGAGGAGGCTTCTGAGTATGCGTTGCCTACTTTGGACTTTGAGGATGCTCTTTGTGCTAGTCTGGGGGTTCCTGGTGATTCGTCGGTACCGGTTTGGGGAGTGGGGGAGGTGAGTCGGCAGGTGGCCACTCCCTCTCGTGCTCACCACGGTGTTCCTCCCCAGGACGTGGCTGGTCTGTCGGCTGAGGGCCCGGGGCAGGAGGCCTCGGGTTACCCTTCTTCTGCCGACGTTGGACCGTTGGGACACGAGGCGCCCGTGTCTGTCGTTGCGCTGGGAGGGGGTTTGGGGCAGGTGGCCTCGGACACCTATTCTCCCGTCGCATCGTTCCTGCTGCCAGTGGCGCCCGTGCCGTCGGGAGGGGGCTCGGGGAAGGTGACCTCGGCGCCCTCCTCCCCTGAGGCGCCTACGGCATTGGCCTCTCCGGTGCATGGTGGGGAGCTCGGGCAGGTGGCCCATGCACCCCCTTCCCCCCGTTCACCTCTAGCTCTGCCTTGTGAGGTGAGCCCGTCGCCGGTGGTCGGGGCTTCTGCTCAGCCTCGCCAGAGGAGTGAGGCAGGAGGTCCTACCCTGTCCAGGTTCTCTCGTGAGGAGGTGATTGCGTTTGGAGGGATTCAGGACCAGATGTCTGAGGGGCGACGGGTGAGCGATCGCCTCCAGACTATGCCTAATGTGGACGACATCCAGCAGCGGTGCGCCATGAGGGCAGCCAAGCTCTGTGACGTTGAGGTCACTACTGGTATGTCGGTTAATATTTCTAATTCCATTATGCATTTTTTTAATGATGAGATTGTTGAAAATGCAAATCAATTAGGAGTCTCACTTGGTAGTAATGTCACTAGAATCTCTAATTCCGTTAATGACCTTCTTGATCTAGAGGCTGAGAGGGCCTTAGAGATGATTCGTAACATTGCGGCCGTTAGGCCTATGAGTGATTCTGAGGTTGAGGCTCTGGGGGTCAGGGTGCTTGATCCTTTCTGTGCGGACCTTATTCATGCTATTCCGGAGGCGGAGGAGGAGGAGGATGAAACTTCTCAGGCGGTTTTGCATGGACCTTCTGCGACGGGTTGTGAGGACCAGTCACAAAGCCATGTTAATCCGAAACGCAAGTGGAAACGGAAGGTGTACCCGGTGTCCACGGTGCGTAGGAGTGCTAGGATTCGTACGGCTAAAAAATTCCATGATGAACTATGAAAGGAATCTTTTGGAATAGCAGAGGTCTAAAGGACTTGTCTAAAAGAAGATTTCTTGCTGAGGCGGCGGTCGAGCATCGATTAGATTTTATAGCTCTATCGGAGACCGGTAGAGATAATTTTGCGCCTCAGTTTCTTAGTACTTTGTCAGGCGGGATTGACTTCGATTGGCATTGCTTGCCAACGAGAGGGAGATCGGGTGGGATCTTGCTCGGCGTTCGATGCAAAGCGCTCGAGGTTCGAAGTGTGGTTATGGGTGACTTTGCGGTCATGTTTCGGGTTAGATCGAAGGAGGATGGTTTTAATTGGGCTCTGGTTGCAGTATATGGGGCTGCGCAACCCGAACTCAAGCCCGAGTTCTTGGTGGATCTCGTTAGGATTTGCGGCTCCGAGCAGCTTCCTATCCTGGTGGGGGGCGATTTTAATATCATTAGACGGCGTGAGGATAAGAACAATGATAACTTTGATGGCCGATGGTCATTCATGTTTAATACTATCATTGAAAGTCTTGACCTGAGAGAAATTGAGCTCTCTGGTAGGAAATTTACCTGGGCTAACGCGTTGCCAAATCCGACGTATGAGAAGTTGGATAGAGTGTTGGCGAGCGTCGAGTGGGAACAGAAGTTTCCTCTAGTAACAGTTCAGGCTTTGTCCCGTGGGATTTCTGATCACACGCCGTTGTTTGTGGACTCCGGTGAGGCCACCCACCTGGGTAATAAAAACTCCTTCTCGTTTGAGCTGGCTTGGTTTGAACGAGAAGGTTTCTTTGATCTCGTAGCCAGAGAGTGGGCTAAGGATTCAGGAGGGAAGACTGCGATCCAGCGCTGGTAGAATAAGATTAGGCATTTGAGAAGCTTCCTGCGTGGTTGGGCTAAACATCTTAGCGGGATTTATAAGGTCGAAAAGGAAAGGCTCCTTTCCCTTATTCAGGCCCTAGATGTGAAAGATGAAACCACGGTTCTGCCGGCCGCGGAGCTTCATGCCAAGCTTGATGCAGAGATGAGGCTGAAAGAACTCCTTCGAGAGGAAAAATTGAAGTGGGCGTTGCGGGCCAAGGTCCGGCGAGTAGTCTAGGGGGATGCGAACACTCAATTTTTTCACATGATCGCTAATGGTAAACATAGAAAGAAGAGGATCTTTCAGCTTGAGCAAGATGAATGAACAATTGTAGGTCATGAAAACCTTAAGTAGTATATTACTGAGTACTACAAGCAGCTATTTGGTCCTCCCGAGGATAACTGCGTGTCCTTGGATGAGTCCAGGGTTGAGGATGTCCCTCAACTCACAGCGGTGGAGAATCATATTCTCGCGGCACCTTTTTCTGAGAAAGAGGTGTTCGAGGCCATATCGCAGATGAAGAATAATAAGGCACCGGGCCCTGATGGTTTTCCGGCAGAGTTTTATAAAAAGTGCTGGCATATTATTAAGGGGGATCTGTTGCCTCTGTTTAATAATCTCTTCTCTGGACAGCTTCAGCTTTTCCAGTTGAATTTTGGGACGATAACCCTTCTCCCTAAGAAAACAGAGGCTGTGAGAATTGAGAAATTCAGGCCCATCTGTCTTCTGAATGTTAGCTTCAAAATCTTTACCAAGGTTGGGACTAATAGGCTCACAAAGATTGCGCATGCGATGGTATAGCCTACCCAAACTGCTTTCATGCCGGACAGGAACATCCTTGAAGGGGTTGTGGTCCTTCATGAAACGCTCCATGAGATCCACACGAAAAAGCTGGACGGGGTTATTTTCAAAGTGGATTTCGATAAAGCGTATGACAAAGTCAAATGGCCCTTCCTTCAACAGGCCTTGCGTATGAAGGGATTCGATGAAGCTTGGCGACGCGAGGTAGAATCCTTCACGCAAAAAGGGAGTGTTAGAATTAAAGTGAATGACGATATAGGTCATTATTTCCAGACACACAAAGGCCTGAGGCAAGGTGATCCGATGTCTCCTGTTTTGTTCAACATTGTGGCGGACATGTTGGCAATTCTTATAGGAAGGGCAAAGGAGGCCGGTCAGGTGGGTGGCTTGGTGCCTCATCTGGTTGACGGGGGTGTCTCCATTCTGCAGTACGCTGATGATACAATCATCTTTATGGAGCATGACTTGGTAAAAGCGAGAAATATGAAGCTAGTGTTATGCTTATTTGAACAATTGTCCGGATTAAAGATTAACTTTCACAAAAACGAGTTGTTCTGCTTTGGTAGAGCCAAGGAGGAACAAGAGGCTTATAGGCAATTGTTTGGTTGTGAGTTAGGGGCTTTACCTTTCACGTACCTAGGTATACCCATTCACCATCGTAAGCTAACGTGGGCACAGATTCTTCGTAACAAGTATCTGCAGTCCAAGACTTTGTCACAGGTGACCGTGAGACAAATGGACTCGCCGTTTTGGAAGGGGCTTATGAGAGTTAAGGCCGCCTTCTTTAATAGAACAAAGTTTGTCGTCGATAATGGTAACAATACCCGTTTCTGGGAGGATACGTGGCTTGGTGATACACCATTGGCGTTACAGTATCCGTCCCTGTATCGTATTGTTCAACGACGTGACGCGCTGGTTGCAACGATTATGCAGTCCGTTCCCCTTAATATCCAGTTTCGGAGGGTGCTTATTGGTGATAGGTGGGAAGCTTGGCTTCATCTGGTGACTAGACTGATGGAGGTTCAGTTAGCTCATCAGCCCGATCAATTGTGTTGGAAACTTACTGGGTCTGGAGTGTTTACGGTTAGGTCGATGTATATCGATGTCATTAACTCTAGCATCATTCCTAGTTCCAAACATGTTTGGAAAGTTAAAGTTCCTTTGAAGATTAAAGTGTTTATGTGGTTTGTACATAAACAAGTCATTTTAACAAAGGACAACTTGGTTAAGCGCAATTGGACAGGCTCTATTAGGTGTAGCTTCTGTAATCGGGACGAGACCATTAAGCACCTCTTCTTCGAGTGCCCATTGGCGAGAGTCTTATGGCGCACGGTGCAAATTTCCTTTAACATTACTCCACCGGACTCGGTAGGTTCGTTGTTTGGAACGTGGCTGGCTGGGATAGAGTCCGAAACCGCTGGACACATTCGTGTTGGAGTATGTGCGTTGTTATGGGCAATTTGGAACTGCAGGAATGATTTGGCTTTTAACAGAACAACAGCTATTCATTTTTTGCAGGTTTTATTCCATGCTACGGCGCTGATCCGTTTGTGGTCCTTACTCACTCCGATGGCAGCCAGTGAGCGTTTGGTTACTGGGTCTGTCCGGTGGGAGATGGTTGCGCGGGATATCTTCAACCGGTTTGGATGGCGGTCGTGTAATAGGATAGGTGATTAGTTTTCCTATCTTTTTTCTGCCAGCCGGTTGTGGCTTTGTGGCCTTTGTTATGTTTGCATCGAGGCTCTGTGTGAGCTTCCCTCTATTTACATTTTCAGACTTTCAGACTCTGTAAAGCCTTTTTACTTATATTTATGACCGTATGCATCGTTCTGATGCAGAGGCCAGGGAGCCCCCCTTTTCTAAAAAAACCAAAAAGGCAGGGTTACTTACTTTTATGGAATGGAAAAACTCTTAAAAATTCCAGCAATTGACTCATGTTTGTTAATCAAAAGAAGAAAGGAGTATAGCGATCCCGCATATGACAAAAATTTAAACAAAGTACTTCGCGCTAGAAACATCTCGCCAGAGTTCATCAACCCAACATACCATAGTTCACCACGCATAGCATACGGGAGTTTTTACAAACCATAATAATTATACATAGCATAGGGGCACCGAAACATAGCATAGGAGATCTACTAGCCCCCGGAGGGGGTGGGCAGGGGTCTACTTCACCGGGGTTCTACTCGTCCGAGTCAGAGTCGTCACCCTCGTCATTATCGTCGCTGGAGATGACCTCGGCGGGCAGCGGCTTCCCTCCATGAATGGTGTCATAGATGAGGTCGCGGTAGATCCGGGTTTGGAGTTGGTACTCATCCCAGAGCGTCAGCAGCCGCACAACCGCAACCGCATCTTCGGCATCGGCGGCGGTTCTCGCCTCAAACCACGCCCACTCGGCCTCCCACTGGCGCTGGATCGCCGAGTCAAAGAGCCGGACGCAGCGCCGGAAGGTCTTCCACGCACGCGACCTCGATCCAGCGCTGCGGGACTTGGCGCCACGCGTGCACGCGGCCTCCCGTTGCTTCTTCGACACCGGAGAGCGGAGGCCAGAGCCGCCGGCCTCGTCGTCGTTCTGGCGCTTGCGGGCGAAGAAGCCGCCGCGCGCATCGACTCCACAACGACACCTGAAGCCACCACGATTTCCGAACCCCCTTCCGCTGCCACGCCCCGCACCGGCGGATGCCATGGTAGCTTCGATCCGGCGGAAAACATGCTACAATAGGCCGTCGGAGCGCGCTCGATTTCTCGCCGGAGTACACGAAATGCGGCGGAGAGGGCTAGAGGAAATGGAGGGCGAGTACCCTAAATCGGCCGGAAGCCGGCATATATACCAGATGGGGGGGCTTTTCATGGGCCGGGACTTTTTTTGGGTATCAGCTCGGGCCGATTATTTGGGTCGTCCTGTATAACAGGCGGAAAAGCGTAGTTCGCCGGCCTTATGCGGGATCTGCTAGAGATGCTCTAATAACTTTTTTTGCGAATAAGAGATGCTCTAATACTGAGCTACGGCAAGCCCTCCATTTAGGCTATTTTTTGGACAGAAAAAGGAAAGAAACGGCTGTAATATATGCACATATAACTACAATTTTCTGTTAATCTAAAATAGTAATGATGAAAATATAATTTCATTTTGCCAGACCATATTTGTCTTCGTGTAGCTTATATGTGATGATTTTAAGATACTTATACCCATGATATCTAGTAGGCTAGATTTGTTGCGCATGCCAACATGCAAGTGTTAGTTTAAAAAAAACTATGAACCCTGAGAAAGTTCCTTTTTTTTACTAGTATTTGAGATAAATTCCAGATTGTTATGTGTATTTTCGTTTTACACTAGTAAAGCCGGCAATTACTCATTTAATCATTGTTGTGACATGTGGCATTTCAACCCAAAATTATGCGCAAACCAATATATAGCTCACCATACATACATAATATATACAATACAAATAGGTTTTGTCGCGGGTTAACCGAGGCTTTTGCTCATGGCTGTTCAACTTTTGTTGCTCAATAATGTTGTGCCTATACTTTCAATCGGTTTGGCTCAAGGTTATTGTCCCCGTGACGCTTTTGCTTCAGTGGCCGTTGTTGTGGTAAGCGAGTTTGGGTCGTGTTTTTGTAGGCCGGGCTTCAACTTTCGTAGTGTAAGAGTTTCGGTTCCATTCCTTGTGATGTTAGGTCATTTAGGGTGCTATGTCTAGCCGAACCTCTATGGCGTTGTATGGGTCATGCCTTTTGCGGTGTTGTAGCATCATTCTTTCTTAAGGAATTCAGGTGCAGCTAGATCTTCCGCATGGTTATGAAAATAAAAATAAAAGAATGGGCCAATTGTTTTTTCATTGTTAAACGAAAGAATATGGCTTCTCTTCCTTTTAGTTACTACTAGTGGGCTGATTGTTCTGAATATGGCTTCTTTTCCTTGAACTCCAAAAAAATGGGTAATTTTCCCTTTTAGCAAAGCACACAAAAAGGCAGGGTTACTTACC
>1BS_z7_1041_50 1BS_c-3423047 approx position on ctg1041: 167-217; bacend=TaaCsp1BS070C10REV1;
GGCGATGAAATCTGCTATTGCTTGGGACTTGATGGCTTTCTTTGCCTCAAACTTGATATCTAGGGGAAGGAGTTCAGTCGCCCATTTTGCCACTTGATTAGTTGCATCTCTGTTGTGCAGAATCTCTGACAATGGAGCATCGCTGACAACTATAATGGAATGGTCAGATGAGTAATGAGCAACCTTCTTCGTGGTCATATAAATCCCATATACAAGCTTCTGATAATGAGGGTATCTTTCCTTTGATGGGGTCAAAACTTCAGAAACATAATATACTGGGCGCTGAACTTTAAAGGCTTTTCCTTCTTCTTCCCGCTCGACCGTAAGTACTGTACTGACGACTTGTCCCGTGGCTGCAATGTAAAGCAGCAAAGGCTCTTTGCTGGTCGGGGAAGCAAGCACCGGCTGGGTGGAGAGCAGGGCTTTTAGCTCTACAAACGCTGCATCAGCTTCAGGAGTCCACTCGAACTTGTCTGACTTCTTCATCAGTCGGTAAAGAGGCAATGCCTTTTCACCGAGACGAGAGATGAATCAACTTAAAGCGGCCAAGCAACCAGTAAGCTTCTAGACATCGTGCACACGCACAAGACGTTTCATTTGGAGTATAGTACCAAGTTTTTCTGGATTGGCGTCGATTCCTCGTTCGGAAACGAGAAAACGGAGTAACTTTCCACCAGGAACTCCGAATGTGCACTTTGATGGATTAAGCTTGATATTATACCTCCTGAGGTTGGCAAATGTCTCTGCAAGATCAGTCAGCAGGTCGAAACCTTTCTGTGACTTGACCACAATATCATCCATGTATGCTTCCACATTCCGACTTATTTGAGTGAGCAAACACTTCTGAATCATCCTCATGAACGTGGCTCCGGCATTCTTGAGGCCGAATGGCATGGTGACCTAACAGAAGCACCCGAATGGAGTGATGAAAGCTGTTTGGTTCTCATCGGGTCCATACAGACGGATCTGATGGTAACCGGAATAGGCGTCTAAAAAAGACAAGCGCTCACATCACGCGGTCGAGTCGACTATTTGGTCGATGCGGGGGAGAGGAAAATGATCTTTCGGGCAGGCCCGATTGATATGTTTGAAGTCGATGCACATGCGAAGTGACTTGTCCTTCTTGGGGACCATGACAACATTGGTGAGCCACTCGGAGTGATAAATCTCTCGGATAAACTCCGCTGCTAAGAGCCGAGCCACCTCCTCGCCAATGGCCTTTCTTTTCTGGACGGCGGACCGTCGAATATGTTCTTTGACAGGTTTCGCTTTTGAGTCGACTCGTAGATGGTGCTCAGCCAGCCCCCTGGGAACACCCGGCATGTCTGAAGGCTTCCATGCAAAGATGTCCCAGTTCTCACGGAGGAACTGGATGAGTGCTTCTTCCTATTTGGAGTCGAGTGTTGTAGAGATATGAGT
>1BS_z7_1041_60 1BS_c-3451992 gene  Bradi2g40090 447-1695 Bradi2g40100 6187-6318 Bradi2g00710 6390-6527 Bradi2g40100 6963-7055 Bradi2g38510 7151-7207 Bradi2g40100 7264-7428 Bradi2g00710 7502-8181 Bradi2g40100 9946-10131 Bradi2g00710 10134-10416 Bradi2g40100 10481-10585; approx position on ctg1041: 167-217; bacend=TaaCsp1BS070C10FOR1; signal=Ta_S12990043;Ta_S13029071;Ta_S18006757;Ta_S32503207;Ta_S32559357;Ta_S37858180;Ta_S37940593;
GCGCGGCATGTCATGTCGTACCATCCATGGGCAAGCGCGCGGCATGTCATGTCGTACCATCCATGGGCAAGCCATCGGTGCGCATGTCGTTCAGCAAAATGTCGTCCGTGAAGGACTTCCGTAGTAGATATATGTCACCAGTGCTTAACATAATCAGTTAATTGATATACCAGGTCTAACACAAAGGGATATAGCAGGACTCACTCACAACAATCTGGATGCAACTCCTCACAAACATATATAGTATTACTAATGACAGTTAATCCAAAGGTAGCAGGACTAGCAAAACTTCCAGCAAATAAACAGTAAACAGAGAGAGGGGGAAGGGGGGGTGAAGAACAAGAGCCATGATTTTGGCCGGTTTATTGCTTTGTGCTCAGCCTAGCAGCTGCTGAGCCTCCTCTGCCTCCTCCTCCTAGGCGAGGAGGAGGAGCCCTCTTCAATCACTGCATCACGGTGATGAGCTCAAACTCGACCAAGGACACGTTGTTGTCCTCCTTCACCTTGAAGTCCGCGGGGCTCTCAGCAGCCTTGAGCGTCCCCCACTTGTCCACCGCCAGGCGCATCGACCCCTTGTACATGTCCACCCTCGCCTTCCTCGCCTCCACGACCGCCCCGGGCTTCATGATGTCCACTGGAGCAAGAAAACGCACGATAAATTCCAGTCAGGCCAGTTGATCAATATACTAGTAATCAAGTTAAGCCAGCAAGCAATGAGGGGTCATTGATAGGATGTTTGGACTGAAACATACATGCAGCAGAGAGTATCATGATTTCAACTTAAACATCATTCCACAAATGCCATGCAGTGATTATAGTGCGAGTTAGTTGAAGTGCCGGGCCTGTCGGAACTAGCAGAATTTCTTAACAAGATAGATTGGAAACCGGCTCAAGGTAAAGAAAAACAAATTTATTGCAATCCAGAGAGGCAGGTCACCACCGGAAACCGGCCCGGGTCCAGGAAGTTTTGCAAACCCAGAAAGTAAAACCATGATTACATCATCAAGCCAAGCGATGAATGCACGATATATTAATACAGGGGGTATGATCAGAAGTGGGCTAATTCTGGAAAGCCTGAGCAAGCTAAACCCTGATTACAAGGGGTCAAACGTTTGTCGACTGTGCAATTTAGCAGGCAAAAGAAGAAACAGGGTAATTAAGTTAAGAAGCCAGCAATGAGTGAACATGAGCAGCAGGCTATCTGGGCTGAAACATGTATGCAGCAGCAGCAGCAGCAGCAGAGCATCACGATTTCAAGATTAGCCAGTGTGTCATTATAGCACCGATGAGCGCCCATCCTGTGCCGTTAAATGCTCTGCCTGAACTAGTAGAATTTCTGACAGATAAGATGCCGATTATGTACTCGTATTATCAATCAATCAATCAGGCGAAAGAAGAAGCATGCCGTAGTAAATTTCTTCAAGTGAATCAATCGGGCGAAAGAAGAGGAAGAAGGAAAACGGAGGCGAGTGGACGGATCTGGGAGGGGCTACCTTGCTCGTTGCGTGCGGTGAATACGACGACGCCGGTGTCGTCGCCGACGATGCACTCGGCGATGCGCATGTTGCCGCCGGCCCGGCCGCCCTGCGGCCTGTGGAGCACGACGGGCTTGGCGCTGAGCACCCGGAGCTGCAGGTTGTGGCCGTAGGTGCCCGGCCGGAGCTCCTCCACCTTGTCGAACGTCATCGCCGCCCTTTGCCTGGACAGGACACAGCCGATGGACGGACGGGATCGTGGTCAGAGGGATCGGGTATGGAATTAGGGCGGTGGGGATCGGGATCTTGGAGAAAGAAAGAAAAGAAGGAAAGAAAGAAACAAGATCCGGTCCGCTCCGGTCCGGTCCGGGTTGGCGGCGGATCCGATCCGATCTGAGCTCCGAGTCCCCTGGCAAAAGCTCAGATCTTCAAGGGGGCCGAGTGCGGGCGTACCTGGCTTGGTTGCTGACGGTGGAGCGAGCGAGCGCGTCTCCTCCCTTGCTCGCGCCGCTTGGATGTGAAGACGAGATCTCGGTGGTCTTGGTGGGATGAGAAGATGAGATCCGCCGGAGGAAGGAGGAGGAGAGGTTGGTTCGCTGTGGTTTTGTCCGGGACGAAGACAGAGGAGGAAACCGGGAGGGACCCAAGATGTGTTGTGATATGAATCCAAACTCAATCCCCTCCTCTTTGTTTGCTTCTGCCGGCCCTCCTCTGGCCTTCCCCTCTCTTCTCTTCTATGTGTGTGAGGGTGTGTCACCACTCGCCGCAACCAACAAAACTTTCTTCTACTCCGATCCGATGTGAAATTCACCCGCCGACAATCTCGAATTCTCCTCAAAATTCATTTTCGCCGTTGTTGAACATGCTCGATGATTCTGAGCGGCCGAGGAAATGAGGATGAGTCGGGAGGTTGCTTGGAGAACTAGTGTCCGTCCAAGGAAGGCGGGGTGAAACGAACGTTGGTTTCCGATGGTCCATATGTTCACCGCCCGGAGCGCACACCACCGCTCGCCCGAATTTGGTAAGTGTCCCAGAATCCATCCTTTTTTAAGTTTGAAATCTTGTTATTCCCTTGGGGCATTGGGATCGCATCGCCTTAGTCCTGCTAGTTTGGGCATGTGGAATGCCAAAAATTGGGGTTACACGCCAGGGTTTGGAATAGGACCTCAACTTTGCGCTTTTCTGTTTACTGCTAACGACTCGGTACTTATGGATGTGGAATTGATGTGTTGCATGCACACTGCGCGGATCCGCATGGCCCGTATTTCTGTGTTCAGTTACTTCGTGGGGGATTTTTTGTGGGGTCTGGTAGAAACATGTCATATTTCGCGGGAAAGGGTATTTGGTTCGGTCATTCTGACAAGATGGCATGGTCACCATCAAGTGCCGATAATCTAATAGAGGAAATATGTTATGAGAAACAGGCAATGATGAAGGTGTGTGATTGTATTCCTGCTCTACAAGTCAACACCGATGGACTTAGAGAGATAAACGGAAAGGATACCATCATGGTGTTACTTGCTGCAAAGATGAAATACTTGAGCCTGATCTAGTGGACAAATGTTATAGCATTGCAACATTTTGCAAGGCATATGAGCATACCATCTTACCCTACAAAGATGAGAGAGATTAGGAAAAGATGAATGGTCCACTAGTTAAACCCCCACCCAAAAAGCATGGCAAAAAGGAAAGACATCAGAAGAACAAAAGTAAGTTGCATGTTTGTGACAATTAGTTGTTCACATTAAGGAGAAGATGGTTATAACAAAGATGGACTTCCGATTAAAGAGGCTCGACTTTCCCCTATGTTGCACGAGAGGACAACTTCAAGAGCCATACATGTTGATTCATCAAATGATGAAAGTGGCAGCTAATGAGCATCAGGACATTTCATCTAATGATGTTTCTAAGGAAGAAGAGGAGCCAATTATCACTTAGGTTTGCCCCTAATTATATGCACAAACTAACAGTGGCAGACCATCATTTACACATGGAAAAAATAACTGAGAACAATGGCCACAACATCAACTACTAATCGGAAGTGTTGATAAGATACAACAATTCTTTCCACAAGATCAACTAATTGTCATTAACGTGTGACACTTATAAGGTACTGTTGATAACTAACACCACTTATGAGAGACAAAACCCACAAGCACAAACAACACCAATACAAAGATCATTAGGATCCATCACGTCTTGATAACTAGAGATGTTTGCCATCTTGTGATTAATCCGCATCATTTCCAGTTTCAAAGTGTCAACTCTATGTAAAATGGCACTGCTCATGTTGCCAACTTCTTCGACGCTCATGTTGCCCCCTTCTTCAATTATCCTTCCATGGCCAAATCCTTAGATTGTTCTTCAAAATAAAATGTATGCAATGGCTTAATCCATTGCACGCGATCAGTTTTGAGAGATCGTGGGCTAAAACTGGTTGGGGTCGAGTTATGGACTTGTGTGTGATGATAACAACACGTCACATACGACTTCAGTAGTTACTCCGTGTGCGATACAATTCACACGATTACTAGAAAGCAATTGTATGTGATGTTTGAAGTTTCACAAACATCTATTTTGCAGAGAACGTCTGTACAGATCACGCCACCTCATGTGTTTTTGTAGCCCAAATCGCAAATAGTCAACTCTTCGAAAACGTGTGTGATTGACGTTGGTATAAATATATGCTCATAATAGGTAGTTTTACTAAAAAAAATGAGACATCAAGTAGGTAAATAAGATAGAAATTCATCAATAATACTCCACAATCCAGTTCATTACATAATATATATCATCACACACATATACGTGTGATGATAATTGTTGTACTACAAATATATTAAATTCAAAGACAAGTAATAAATTAACTAAAAATCAATAGTCCCTCATGAGGGCCCTTTCCCTGCGTCTGGCCACAGACTCCCTGGTGCGCACCGGCTTCCCAGCGCGGAGGGAGCTGACCTCCTCCGCCTCACACTCCACAACATGTGCATCGGCGGCTTCCCGGCGGGCGTAGGCCTCCGCCCTGGCCATTGTAGACAGCGCGTAGGTGAGCTCTTCGTTGATGGCCTTCTCGACGCGATCCGCCCACCTCCATGCAGCAAGGAGGCGCGAAGCGCCTCTGGCCCTCTTGGCGTTGAAGCAGCCGCCTTCATCAACCTCCTGCGCATGCCAACGCGCCTCCCGCCAGAGCTCCATCTCCTCCACCTTCCTGGCGGCCTTAGCCGCCTCTTCCTCCTCGCGCTTCTTCTCGTCCGCCTTCATGGCCGCCACACGCCTGGCTTTTTCAGCCAGTGGCAACATCTTCCACAGAGCGAGGTCAAACTGACTCCAAAACCACTCCTCGGTGGGAGGGTCAGGCGCGACCAAGTCCGGTGGCGCATAGGGATCCTCCTCGTCGCTGCTTGGCGCAAGGTCATCATTGCGGAGCAGCATCTTCTCCTTGGCGCGTGGGCTCACCGGCAGCGCCATTGGCGATGATGCAAAGATAGAGGGGGAGAGATCGAGAGGGCGAACGAGAGAGAATGCACAGATGAGAATACAGTGGGACGAGCCGTGCAGTATTTATACATACAACATCCCTAAGGGGGGAACTGTTGGCCGTAAACAGTTTATAGGTTGCTAACAAAATTCAGTAGCCATCCGTTAAAGATCTGCCAAAAGAAAAGATAAAATTCATCCATGCCTATGTTTGTTCCTTCCTTTACACACAAGGACAAAGTGACAGATGATAAATAGATACAATACACATAATAAACTGCAACAATATAAATATAATACACCATTCACACGAATGAGAACCCAGATATATATCTAGTTGGCCACCTACTAACCACATACCTGGTCCTCCTTCATTCTCCTCCTTTCTACAACCAAGAATAATAATCGCGCTACGACTACGACCGCATCCAAATGAATGAATAGCTACAGTGAAGGAAAGAAAGCAGCACGAGCCGTCTACCCGACTCCGCCCTACCCTACTTGAAGAAGATGCCCTTCTTCCTCCCTTTGCTCTTCTCGACGGCCTGCACACAAACAGAACGCGTCAACATCTTCATTTCAGTTCCATCACATGTCACACACACACAAAAAAAGCACATGCCAGCATTAACTTCAAGTGTGCCTCGACTCGGTGTGGCAATCACAAATCGAAGCGCGTTCAAGAGGCAAAACAAAAATGCCCGCACCTTCATTCTGAAGAGCCGCAGTATGAGCACGATGCTATCCCGTGACCTGCGGAATGTATCTCCCTCATCAGTTGACCATTAACACAAACGTAAGAGATATAAGATAGCGGTGGCTTGGTTTTAAAACCCACGGGGAGTTTTCTCCAGGCTTGAGGTTGTATTCGGCGCCATCCGCAGACTGGATCGAGAACTCGGTTGGATGTCCATACGGGATATTGATCTGCAAATAGATGTAGTACAAGATTAGTTGTCAAGTCTGCATACTGAAAAGGCAGCGCAGTCGAAAATTAATTATTATCATTAGACATGTATAAAATCGCACCACTGCCAAATTTGACCGGTCTCTTTCATTAAATTTCGGGAGACCTACTAAATGTATAAAATCACACCACTACCAAAGATTCTGGTACTCATATCTTAAAAGATTTTATCACAGAAAAAATACCGGGCTTTCTTGTCACTGGGCAGAGTATAATCAGAAGCTAGAACAGAGTAATTTCAAGGGAAGTGATTTTTTGGAACCATACCGCCGTAGCTTGCTGGAATTTCTCTGTGATAACAACGCCCCGCTGTCCATTACACTTGATGCTGTAGCCTTCCCTCTTTATTGCCAATACCGCAGGTTCCCACATATCTATGAATCTAACCTGCAGAATGAAAAATTTCGATGGTTATATGACATGAAGAAACAGGTGCAGCAAGAATGCTTTGGGCAAGAAAGGGGGCATACAGGTAGTAGAACTTCATATGACACATGTCCAGCGGAAAGAACTTTCTTGATGAGCTCCTTCATTTCAGGATCTGCACAGATAACGATTCCCCACTCAGCAATATGATTCTTGTAATATTCTCCGTTGTTGTGCTTAACAACCAACCAGCACAGAACTAGAATTATTTTAGGAATTCTCAGGGGGGATACCGAGCTCAGATACTTCACCAATTAGATCATGACAAGCATGCACAAGTTTATGCTATGTACCAAAAATACAAATATTTTCTCAGCAAACTCACCACAAGTAATTTTTTTCTGCTCATTAGCGTAAACCTTCACGATCTCCCCCTGCCAAAAAAGAAAAGAAAAGAAATGCTTCAGATATAATTAAAGATTACGAGTGTGATACTGAAAGCTCCGATGGTCTACACTTTCGTAGTTTCCAAACAAACAACTATGTCCGGGTGCCTCACTATTTATTAAGCATACTGAGACAAATCATAATCAAGGGCATAGAATCTGTTCTGTGAACAGAAATAGACCAAGCTATTGGTTCCCCACTTATGAATATCAGATGAGAGGGTTTACCTTTCTTTTCCGGTCATCTAGAGGTTGGACCTCTATGGCTAGTAAGGAGTCCACATCATCAGCAGTAACTAAATATGTGGGCTGCTTTGCACCTACACCAGGCAACGGTTATGTTTGTTTCCCTTTTGTTATAGTACAGCAAAAGAATGCAACAAAAGCCTCCTAGCAGCAGGTGAAAACACAATACCTTCTATGTAATTTACCGATCCGTCTTCTAAATGGCGTACCCACTGCATGCACAATGTTTTTTTTTTTGCAAACATTTAAATTGTAGTGACTAACAACAAGCTCAAAAGGATGGGAATTTGATAGAATATCAGAACATGTTGAACCACACCTCAAAATTACAACTCGTGGTCCCGTTGATGGAATACCCACTTGCTTGAAGTTCTTTCCCAGGAAAAGCTTCACCTGTGATTCTAAGCCCATCTATGGCTGGCAGTGGGTCATCCTCTGCAACTGCATATCCATGAAAAAAAATGTTTACCATCAGAACTGAAGAAATAAGGAGACTGAAATTGCATAAATCAAAATTATCCAGCACCTTCAGAGAAAGAAGTACTAGGCTCCTCAAGGACAGTAGGAAGATAAGGGTAAGGCAAGTTTCCATCGTCGGGGCCAGATGCCGAGCTAGGTGCGCCTTCAGAACTCCACTCGGCAGGAGGTTCTTGTGAAGCTTGGGTTTCAGCTCCCTCGAGATTTTCTGATACATCACTCCTAACAAGGTCCGTGAATGATGGGTTTTGATCCTCGGATTCAAGGTTAAATCGTACAGCACGAGGATCACGCTCAGTCCCTTGCGCTGAAACATCCTTGGTAGCTTGGTTGCTGCATAAACAAGAGAAGACAGAGCCAGTAAGACAACCAACTTTGCCATGCTCTGTAGTTGAAAATAACAAACTAACAAAAGGTAATCATAAAAGATAGATAGGTCAGAAAAAGGGGAGCATGAATTACAGATGATACAGATAGAGAAGACTATAAAAACTAGGGAGGTTGTCATGCTGAGCTCTTAATAGAACAGTAATAACCTGCTTGGAGGAGAGGTCCTTCCAGCATTGCCATGCTCTGTATTTGTTGCAGCAGCCTCGGCTGGGACGACCTGTCGGTTGTCATTTGCCAGTAAATCCCAATCCCGTCTAGCTCGAACGGGGGAAGAAATTGGAGATTGTACATGAGAATATGCTTGCTGGGGCACAATGTCAAGGCTGGGTTGGCTCTGGAAACGTGGCACAATGTCAAGGCTGGGTTGGCTCTGGAAACGTGGCAAGTTAGAAGAATATCCATGCATCCAAAGAGTAAAGGACAAAGCCAGTGTAGAGTCGTACAGAAGCAACCAATGCATTTCCAGGAGGAGGTGACTGCGCAGGACCACTTGTATTATTTGAAGACTCGGCGCGCCAAGGAGTAATCTGGTACTGTGATTCCTTCAGTTTCTCCTGCACCATCCAAGTTTGCACACAAGGCAACTTCAAAGTTCTGCGAGGGAAAATAGTCACTATGCTCTGAAGCATAACAAGCCCACTACTGGCCAGGACATAGGTCCATATAAGCTACTGTCTCAACTCTCAAGAGCAAACTCCAACCAAAGCTCATTGTGACTTACCTCAGAAATAATGAGTTTCTCTTGCAAATGCATAAACAAAACCTACAAAAAAAATGCAGTCTTAATAAAAAGTTATGTAATACAGGCCCAGGTTCAACAAAGCAAGGAGCAAAAGGAGCCATATATAGTGGCAATAAACAAAAGAAAATGTGAAGTAAAGTTAGCTTATAGCCTTATACTCCGTCCGCCACCAGTCTCTGGAGCGGTTTACAGGGCCGGGGAAAAATATCGTGTAGACCGACATATAAGGCCAGCAAAGTAAATCCCTTCCCTGTATGGCCGTCCTGCATTTACCCTTGTAGACACACGCGCACAAGAGTGAAGTCCGGAGGCGGAAAGAATTCACAGCCAATGGATGGCATGCATGTCCGAGGTGGAACATCATTAAGGAGCTTAAATTGATGTGGTGCGCTCTGCCTTGGTTACCAGAGACTTTTTAGCTGGCCCTCTAAACCAGCCTGGAGAAAGTATTCCATTAAGAGGTTTGGTTGGAGCAGCTGTCCTTTTTTTTCTTAAGCCAAGCATAAACCTCTTAAGTTAGAAATCGTAGGTGTTTGTTGTCTGTTAAATAATCTGTATAGTCTACATCACATCACATCACATCACATAGAAACCCTATTGAGAAGATAGTTAGCTCTCTCTTAGTACACCTAAATTCCATAACTAATTTCCTGATCCACGGCTCCACGTTGTACAAGCTTATTTGGTGAAACTTGGAATTTAATCAAGTCCAAAATAAGCATAATGTCAGCACACATATGGAAACTGAAAAGGGGTACATACCTTGAGATTGCCAACAATTGATTGAGCGTCATGAACAGAAGGCTGCAGATTATATTCCGACAGAATAGGCAATAAAGAAGATACGAAAGTTGCTCTCTCTTGATGTGCTGCCTACGGATTACAAAAGGTACATGTCAGCATTACATCACCAAACCGGACAAAAAGAACAATTGAAGAAGACAAGGGGACTCATAACACCATATAAAATAAGCTTCTAATAGAAATGGTAATAGAGTAAGAGAATAATGCCTCAGTTCTCCCATTCTGGTGGTTCCAGTACTACTGGCCAGTTTTATAATAATTTATTAGACTACGTCCTGGCCATAGGTTCCAGTATTACTTTGTATATACACAGAGGTCATAAAAAATCACCTACACTTGTTTGAATGCTTTGTGGAGCAGAGATGAAATTAAGCTTTATAAACGCTTCATTTCACGCAAGAAAACTAGCTATACTAGAAACAAATGCCTCCAAATGGTTCCCGAACGTACAGTAAGGTTGAATCAAGCACATCAGTGCAACATCAGTTCAGTATTGAAATGTTAACTGCCTCTCTGAATTTTAACAGAAAGTATAACAGCGAAGAAAGTTACCTGCAACGCGTATGTGAGACGGATGTTCTCTTCAATGATGTCTTGTCTATAGGATAAAGCTTTTGATGCAGCATCAACCAAATCTTGTTGCTGCTGATCAAATGCCTGGAAAGAAATGTGTTATAGGATTATTGGTCTTGTGTATACCAAGGTGGTATTTTTAACCTGATAAGATGGAAGATACTTACCATTCGCATATATGCAATGCGCTTTTCCAGAACATGCTTCTCATTAAGTATTTTGGCTTCCTACCAAGAAACACAAGACGCCGGACCAAAGACGGTCCGGTTAGATTTTGTGGATGCATACCGAAAGGCGAAAACAGAGGACGTGGAAGGGGGTAAAAGAAAAGGTAATGTAATACTATTTTGTATGCAGTATGCATGATACCTTCACTGAGTAGTCAGCAAGATGCCTTCTTAGATGTGCAATCTCTTCTTCATGTTCTTTAACCTTAACAAGAAGATCCTGTGCGAGTAAACATCTTTGTGAGGAACATGAGATCCCGTATGCGCGCCACGCCAGTACAGAGCAAGCGAACTGTACATACCTGCTTCCAGATGATGTTTGAGCTCATCTCCATGCCTTGCCCAGCTAAACTGAGCCTGGAATCATACTCTCCTTCCTTGCGGTTCCTGGAATGAAATGCTCTTTATTTTCTGTATCACAGCTCTTCAGGCAAAAGACGCATAGAGTGATGGGAAGGAAAAAAAAAACTAAGCCGCTCTGGTTAACATGCGATGGAGGTACCTAGTGGGTGAGAGGGATCGAGACGACGGGGTGGAGAAATGAGATCGCACGCCAGCCTCAGCAGAGATGTGCTCCCCCGACGGCTTTCTGGACACTCGGCCGGGCTGGTCGCTGTCCAGGTACTTTTGTTTCATGACGGCGTCGTGCAGCGTCTGCTCCCCGCGTTCGGCAGCCCCATTCTGGTGACCAGGCAGAGCGCCTTGAGAGCTCAGCGGCGAAGAAGAGGTACCGAGCAATCTTTGGTCCTCCGCTGTCTTATCCCCTGCCGAGTTTCTGTAGGGCTCGACAGCCCGGTCCTGGTCAAGAAGACCACCTGAAGAGGTTTGGTTTGTGGTCTCTGACCTCTGGCGGCAGATAAAAGTAACATAATTACTATTTCTATATCTGAACATGATAAGAACATATAGTAACATGTAGACGCGGTTGCTTGGCATGGATGTGGTAGCTTAATCATGTGTGTTCTCGTTTTGATGTGGAAACAAAGGAGGAAAATCATGAGGTGTGTTAACTGACAAGGTGGCAACAGTGAGTGAAACTTGCACGCGATGTATGTATGAAACAAGTGCAAGACAACATACAAAATTACTAGTATTTCTGTATCTATGGTAGCAGATAATAAAAGTAACATTACTACTGGTAGGAGTATCTCCATGTGAAGATGGTTGGAAGAAAATGTAGTAGTAATAGGCAGGTAGGCACAGGCAGTTGCCTGATATGGACTCATTTGGATGTGCATACAAAAGGAGGAAACCCATGGATATGAGCAGAGTTAAATGAGTCATGAGTGACTGTCAGGGTGGCAAAATGCAGACAGAGTGAGGTCTGCACTGGATGCACTATCAACCAAGTGCAAGACATTATATAATATGATATATAATACGCAGAGTAATGCCAGGAGCACGATAGATTGGGTGGGAGCGAGAAGCATGGATATATTCGATGGATTTGATTTGGGGAAACAATGAAAGCCAACCGGGTGAGGGATGGATGGATGGATGGGCTTACGATTCTGTCAAGCTCTCTGGTCTTGCGCATCAGCTCCTCCTTGAGGCGGGCGTTCTCCTCGAGCTGCGGTGGCGTGGGAGGAAGAGAGTGAGTGAGTGATAATGACCGGGCTAATGGAGGGGGGAGGGTCGAGAGGGAGAGAGACCTGGTGTCGGATGGTGGCCTCGGCGTCCTCGACTGCGCGCATCACCTGGAAGAGGTTGCTGGTGCCGGCGGCGGCGTCGTCGGAGTCCTGGTCCGCGGCGGCCAGCCTCCCGGCCAGCTCGTCGGCGTCGGCCATTCCTCCGGCGATGGCGATGCGGGTGGGTACGGGGGCGGGATGGGAGCGCGGCGTGGGAGGCGGAACCCTAGGAAGGGGGAGAGTGGGGAAGGGGATGGATTCGCTCTCTCTGTCCAGAGGTGGTGGTGGTGGTGGTGGCCGCTGCGACGGGATGCGAAATGAGAGAGAAGAATGACACACACCCACACCGCATACTTTTCTTTTTCTCTTCTCTTCTTTTCTCTTCTCTTCCTCCCGTTATTAATTTGATCTCATCTGATCCGATCCAACAAAGATCTACACCATTGGAGTTTGGAGTATATTCCACGACTCCTTTTCAAACATTTACCCAAACTATCATTATTTTATTTTTATTTTTATTTTTATTATTATACGATTAAAATTCCGGATGTTTGCAAGCAGTACCGGCGTTCAAGACATATCCACCTTCGTCTCCCACACCACCAACGCACCAAAGCATCTCTTCAAGAACGTGTCGTCCGATGCCTCTTCACCCTCGCATTCCTCTCCCTCGCCCTTCGGGTTAGGGATGCCTATCAAACACCGAACTCCTGTCTCCCTGCACCACGCTCGTCGATTCGAAAGCTTCCTAAAGACCTCCAACTCTTGCCTTCCTCTCCAGCGCCCGTGCGGTCGGACAATGTGAGATCGTCATGGACCCTTCGCTTCACGGCGGGCGACATGGAGGAGGTGACAAACCTAAGCAACGGGAAGTTTGGCGTGCAAGCTCCTCGCCGTCCTACCCTTCCACCATGTTTATGTCTACCCTTCACTAGGAATGTTTCTGTCTACACATGGAGGGATTGCTTCCTAAGGAAGCAAGTTGCATTAGAAGGAAATCTCATTATGATAGGCTGATTAGTTTCCTTAAAATCAGGACCAATTTCACATGACCGTTATTCGGTTTTCCTAAAATGTTGGGATCGGTGTCCTTGTATCACGTGCAATGGTATTCTTGTGAGGCCCAAATTGAAGAATCACATAATAAACATGAAAAGGAACGAGTCAATTCTTATATATACGTGATTGCTTAACTCTCCGACAGATACTCTGAATTGCATAGAGGAGGCTACACCCTACGCAACTAGCTACATAAAACATATTTCGTCCTTCTTAGGGTCTTTGGTATAATCTAGACTATGAGCTTATTGTTGGGATATCATCCTCGCGTGGGTTGTGAGCTGATGACAATTTAAGGCGTGTAGGCGACCTAAACATATGGCAAATCCCATTAACATTAAATTTATGACACACTCATTTTGACCCTTGTGAGTGAGGAAATGGGGTGTCTAGCCCTCCATCCAACAAACATCAACACTAGTATGAAAATCAGGTTAGCCTCCATTGTAGAGGAAGAAGAAGAAGAAGAAGACAAAACGAGGAAAGAAAGATAAAGAGAGGGAGATTGAATGAAGAGCTTCCAAGCAAGCAAAGGGTGATCCTCATCAAGATTGTGAAGTTCAAATCCACTATCTTGTCACGTGCCCTTCGGTGAGATTGTTCTAGTCCCTAGCTCTTGAATCCCAAATAGTATTGTTGTCATCCAAGGTCGAGAGATCTTGAAGTATGAGAGCCTCTAGGGCCATGAACAGAATAACTTGTAGTATCCCACATTTGATTATAGTGAAAGAAGATTTGGGTGGCTCGGCCGACTTTTTTCCCTAACTCAGGGGGTTGCACGTAAAACTATTGGTATTCATTTATGTTGATTATCTATTACTTTTGGGCACCGAACATCTGTGAGATGAATATTTAAGGTGAAGTGCCCTTGGGGGTGCCCCTCGAAGACTCGAAATATCGGCTTACCCCCTCGCACAAGTGCGATCGAAAAGCATACTAGAGACTTCAACTCCTGCCTTCATCTTCCCACGCCCGCTTGGACGGAAGCCTCTTGAAACTATCGATGGATAATAAGTGCCACAACGATGGCCATATAGACATGGCCTCGAAATATCAATGGGGATTTCTCCTTGTCGGTGTACTGATAAGATGATTTACTTGGACGGATGCGGGCCCGTTGATTCTAGCACTTCCATCCAACATTGTTTGCTTTCTTGATCCATCTCCTACCCACTCAGCCGCACCTCTATGCCCCACCGCCCTAGAACCCTAATCACCTGTTTTGACGCCTCATGCATCTAGGTCTTGTCGGATCTTTATCATGCAGCGATGACAAAAATATGGGATGTGGCAGACGTGCCTAAGCGCGTCTGGGCCTCCTTATATCTATTCGAGATATGGGCTGGATATGAGAGGGGGGGTCAGCCTAAGCAAATATGACCGGTTTGAGGGGCCAATTGGGTGATACCAAGTCACTGACCGGACCGGACCGTTCGCCGGGACCATGGGGAGGGCATTTGAGGAGGCCGCTATGGGTGTGAAGAGCTTGGGATTGTAAAAAAGAAATGGATATGTTGACACCAAATTATGGCATGATCAAAACCTTAGTTAATATGACCTCAAATAGAAAAGTTTTCAACATGTGAAAGTTCCGTATTGTCAAAATGAAAAACTTTGATATTTGGGGCATCAACGCATGATCTCATCTAACACGGCCGAAATTGTGCTCGAAGTAATAAGATGTTGGCACTAAAAGTACTGTTCGGCCAATTACGCCTCCAAGACAGTCTCATATGAGGAAAAAATTCTACATGAATTGTCTTCGTCTCGTCGAAACAGTCGATTTTGATATAAAAATTGTCTTAATCCGAGGTCGTATGCAAATGTTAGAGCCGAAAATGCGTGGCTGCATCAAGATGGCTGGACACTCCGGGGATAATCATCCGGGTTTTGGATTTCTCTAAGGATGGCCGGACACTCCGGGATGTTCGCCCGGGTTTTGGATTTCTCTGTTGCAGACTTCGGGAAACGGACGAAAACCCCTCAAGACGACCTCTGATAAGAAAAACATTCAACATGAAAGATGTCCTTCTCGTCGAAATGGTCAAGATTGCTTTTCGCTCGTTTCCATCCGAGCCTGTTTACTGCCTCAGAAGTGACCCGCAAGGTGCATCCAGGTTGTAAACCAAACAGTTTTGGAAAGTTCAGATTCGGAGTTGGACCCAACACTATAAAAAAATACACTTCCATGATGATACGTGTTTGTCACAGTAGGTCGCGTTTTTTGTCATGCATGTACATCCATGACNNNTTTATGACAGAATCAAGATAGTCATACCTGTGCTGTCGTAGAAGTGTTTCATGACATTACCAAAATTATCATCACGGAAGTGTCCACTTTCATGACAATAAATCACGTGTCACAGAAGTGCTTTCGTCAAGGGTGTTTTCACACGTGGCATCCACCGTAACGGAACGTTATTAAGCTATCGGGTCGGATTTTGGATCCGATAACCCGTTAACAGCCCTGACCAATGGGGATTTTCCACGTGTAAAATCATCATTGGCT
>1BS_z14_222_10 1BS_c-3450821 gene  Bradi4g03620 5842-6144 Bradi2g47570 11328-11399 Bradi2g17930 11498-11590 Bradi2g40050 20539-22373 Bradi2g00860 24747-30901; approx position on ctg222: 74-202; bacend=TaaCsp1BS112J22FOR1; signal=Ta_S12887823;Ta_S12991902;Ta_S13231169;Ta_S15902744;Ta_S17879177;Ta_S17984802;Ta_S17989054;Ta_S26022745;Ta_S32530053;Ta_S32572844;Ta_S37935365;
ATCAACGACATCCAATGTCCATGGTCAGGAAACCGTAACCATCTATTGATTAACGAGCTAGTCAACTAGAGGCTTACTAGGGACATGATGTTGTCTATGTATCCACACATGTATCTGAGTTTCCTATCAATACAATTCTAGCATGGATAATAAAGATTATCATGAACAAGGAAATATAATAATAATCAATTTATTATTGCCTCTAGGGCATATTTCCAACAAAGCAGACATTAGCTTTTTCTTTGCCGGGAAAAAAATTCAGTAATCTTCTGCAGTAGGGTGGCTTCGAATGCAACCAGTAATCTTCTGCAGCATCCAGCAAGCAAATGTGCACTGGCATTTCTCGACAATTCCAGATCACCTCATTACATCTGTAATCATATATTTATCGACGGCAGCATCAATCAGACAATCACATGCATAAAGGCATTTCACAACAACAAACAACAGTCTGATTCATATCACTATCTTTCAGTACAGATGCAAGCACAAACTTGACTAATCTATAGTTTAGACACTACATCGGCCAAGTCACTACAACATAACAGAAAAGTGGTCTATCATAAAACATTCCCCACAACCTTCGTGTAGGGGACCTTCTCTCCGCTCGTCGTACGCTGGCCCATCTCTTTCCTCTCCTGAAGTGCCAATAATCCTGCTAACATATTCCCGGACTCGTTAGATGAATTGTTGTCCTCACTACCAACGCCACACTGCCCAATGTCCCCTGACCACAACCGCCCCTTCTGGATGTTGCTGGTTGACAACATCGCCATGCTCAGCAATCCTGTCCTCCAATCCTAGACCACCCCCAATTTCTGCAAATGGTTGCATTTCCACCATGCAGCTTTCGAATAGAGATATCAGACGTTCATAAGCTTCAACACTCATGGCACCCAGATGGACAAGCTCCGACTACTAACTTTGCAATGTTCGACCAAAAAACCATCCATGTCTCCTGCAGTTGCAACTCTGATTTTATACGTCCAGTCATCCACACACTCCTTTACTTAACAGTTCACTTCAAATGTTGTCAGTACATATCAAAACACATACATAGTTCATAGCAGTCAACTAATTATCCAACTCGATATCGAATAGCTAACTTATTTTTTCTCATTCCAGCTTCTTGATACTTAAAATATTGCTTAACCAAAATATATGTCATGCTAATTTTTTTCCTAATTCAGAATCTGATACTTCTCATTTTTCCTAAATTAGAGCAAACTATCTCCATAATCTGTTGCAAACACGTAAGTTAGCGAGCTACTTTTTCCTATTCTTGGAGAACTAATCTGTCAGACATACTACATTCAGTGAAACAGAACATAGGCACGCCATACTTCTCAATTTCTACTACTAATATGGACCCGTCCCTTTTCCTACTACTAGCATGGATTGCAAGTCTGAACACAGGCGTACCTTTGCGTCCATCCAGGTTTCTTAGGGTCAATCTGCTCAATAGATTGCTCGGATGCCTGCTTCAATCACTGTCACCTTGTAAGACACCTTGCACCACTTCTCCCGATGCTCCGCCCATGATGCACTACACCGTACAATTTCTTCTTCTCCAGTTCTGCAACTTAGTACGTGCTACACTCATACAGGATGTGTCCAAATTGCTGATGTCCTAAAAATTGATTACTGAACATTACTTTGTATCATGAAACAACATTACGGGCCATCCTGTATGTGTTGTAGGCTGCTTCCTATGATATGTTCTGGAGTTCTCCAATACTTTATGGTCCATCGGAGACGTCCATCCCCTCAAGGATTGGAAACCTGCCGTGTTGGGATGGGGGAAATCTCTAAGAAACTGCAACTCCAGCTCATCTTACAGAATTGAACGAATCTAGAGACACGTCACCTGTTAACCGGCAGCAAGAACTCCATGTCTTCAATGGCGTCGCACTCCTCCGCGAGCACGCCGCCGCCCCAGCTTCTCTTCTGTCCGGGAAGAACTGGATAATTGCAGCTGCTGCCGAATGGAAAAGTGAAGCTACTGTCCCCGCAGCCCAAAGAGAATGTAACGTTATGGGCCACGGCTCAGTTACTTCGTCCAACACTCTCGTAACGGTGGCCCGACATGCGGCCGTTTACCTGGTCCACCATACATTACGGGCCCGTACATATCTGTTCCCTTTCAGTGCTTTTTGGAAGAACCGTATCTCTCCTGAAAATTGCTAGGCCCAGATCCCCGTGCATTAACGGCCGGCGCAGATATAGGGAGCATCTGTGCTCGCGTGCAGAATATCCACGTCCATACCCCTATACGGCTATAAGCCCGCGGAAGCGTCGTCCGTTGAAGATGACCGGGCGGACCTCATTTCTCGCGTTTCATAGCCATTCCTCATATGCCCTACCCCATATCTACACAAAACCACGCAATTGTTGTTCCTACGTAGATCCTTTTCGAAAAAAGCAATCCGGCATAGATAAACATAGTGCGGTACAAAAGTGCCGTCCGAGTTCATCACTTAACACTACTCAAAAGCAACTAAAACCGGGAAAGGGGGATTTCACCGCTTCCTCCATGCCGGTCTCTTCCCCTTGGGGCCTCGGCGGCTCCGGTCGCGTCATCGTTGTTGTCCAAAGCGGAGGAGGAGGAGGACGGCGAGATGATGCCCGCCATGCGCCAGGCTTTGCGGGTTTGCTTCTCCCGGAGCCGTGCGGCTCTCTCTGCCATCGTCGCCCGCTGCATCGCCAACCGCTCCAACTCCTTCAGAGCCACGTGAAGCGCCTTCGCATCTTTGCGGCGACGGCGGCGGGAGTCCATCTTCGCGGACGTGTACGATTGGCGGACGGCGGTGCGGAGGCCTCGTTGTCGTCGCTGGCCGCGAGAAGTGGCTCTGGCGTGGATCTTCTCAATTGGTGAGGCTGGCAGCCACCTCCGCCACGCTTCTTTGCAAGGCGATACTTGCGGCCCATGGACTCCGCCTACAGTTCCGCCGGCAACAGCATCAAGTGGCACCCCGGAGGGGCGGGTGAGGGCGATGCTAGATGGCGCTTGGCAGGGGCGGCATGGCCCCGAAGAGGAGCTGTCGCCCCTGTCCAGCAGGGGCCGGTGTACTCATCGGGCGTCGACGAGCCATCGGAATCTGCGGCAGCCTTCGGCCACTCCGGGATGGCGGATTCACCGTCAGACATGACGGGCGGGGAAAATCGAAGTGGATTCGGGGAGAAGCAAAGAGGTCGAGTGAGCATTGACTGAGTTTTGACTAGGGTTTGCTCGACGGTCGTATGATATTTGTGGGGGTTAGAGTGGGGTTGTTATGGGCCATAGTGGGTCAGACTGACGTGGCGCGTCCGGACGCATAATTTCCGTATCAGATTTGGGCTGGATATGGGAGACGCCGATTAGGATGTTTAGAAGTCCCGCTTGAGAAGCCCGTATGAGTCACTTTTTTTGTGACCGGTCCACACGGGGGTTTGCTGTAGATGGTATTTTAGTCAGGCCTACGGTTCATTTTCCTCTGCTACTATTATTACACGCACGCGGTACAAAGGACCAGACAGACAGACAGACAGACAGAGTGGACGCACTGACGCACGCGTGCAATCATGCAGAATTGCAGGTGCATATGTGGACAGTACTACGTACAACGGAACGGACGGAGAAATTCCATTGTTTCCACCTGAATAAATTCAGGAACGTACATGGAAATCTGCCTGAATTCTGGTACGAACTTACACGGAAGAAGGTTTCTCCTTGTCAGACCCCAACCACGCATTGCCACGCACGCTCTAAATCGTACCCATAACTACCTACCATCAATAAACTACACAAGGCATATTTTTTTATTTTTTTTTGAATTTTCACCTTTTTTAGGGCAACACGCTAGATTTTATTGCTCAATGGAAAGATTTTACAAGGATGGTGTTTGTATCATGGGGCTGACCCAACAAAGTATGTCTACCCTGTTCTAAAGAGAGTGAAAATCTAGCTTTTTTTTTTGAGAAATGAGTGAAAACCTAGCTACATTATGTGCCTCTGAATTTTCACCTGAATTGTAAACTTCATCCGGGATCCGCGCTGACGGTTATCAAACGACGGAGGTGCGGCCCATTCATCCGTGTTTTCACTGGTTGTCTGGTTATGGGCCTATGTCATTTTTATGGGCCTTTTTGGGGTTTTCTTTATTTATTTTCATGTTGGTGTTGTCGCATGATTTGTAGAGCGACACAAGCGCGGGACCTCCTATTTAGCACGTAGAGCGCTAGGGGGAGCGTTTATGCCTCGCTTATAGCAAGGTGGAAGGCAGCCTCGCCTACAGGAAGACGGTGCTTGGCGGCCCAGTAGGAATGTGGGTTTGCCACGCTGATGTCATGCTGAGTCTAGTTGTTGTCAGGCTACTTTAGTTTTTTTTTATATTTTAAATGAATATTTTTTAAAAACATAAATTAATTTTAGAATATAACCATGAAGTTAAAAATTGTTAACATAGTAAAAAAATGTTGATAGTTTTAAAAGAGATGCTTGTGACAATGAAAAATGTTCCTGGATTTCAAAAAACTGTCTGTAAATTTTTTCAAAAATCTGTATACATTGCAAACACAAAGTGCGTAATATAAAAAAATACTTCTTACCATTAAAAATGCAAGTGACGTTATAAATAAATATTCTGGTATTTCATACAATGTTTGTGACAATTTATACAATGTGAAAAAATGTTCTTGCAGTTTTAAAAATGTATTTATTACTATAACATATTTCAAGGAGTATTTCAGCAAATGCTGACCATGTATTTAAAAATGTGTTCAAAACATGTATTAAAAGAAATATGTACATCATGTATTTTAAAAACGTTCAACGGCCTACTACCTTTTCCTAACTATAAGACGTTTCTGCAGTTTAAAAACTGTGAGAATGTCTTATATTCAGAAACAGAGGGTGTACTTACTTACCAGTAAACTGCAGAAGAAACTGTTGCATGCTCGTAAGTAACAATGCGATTTTCCAAAATATCAGCTGGCTGAGATTTAACTATTTGTCTCATTCTTGGCCAATGATAAGGCAAGACATGAGCGGAGGAAAGCGCCGACAATTCTTTGGCTCTTTCATACATTGGCGGAGCTATCGTGGGCAAACAAAATCCAAACAACCCCCATATGATTGCCTCAATATTTCAAAATTTAGGTGTTGCATTTATGTTGTATTTCGATGTTGCCGTTCGCATGTGGTTTTGAACAGGCCCATGAAGATAAACACTAATGTGCATATGGAGGTTGGAGGAGTTGATCCCCGTTTCCAACAAGGTAAGTTGCTTGTGAAATTCTTTTCAAATCTAGTGTACACCTTTTTAGCAAGATATTACGCTCCAAACTTTTATTTTTGTTTCACTTTATGTCATAGGTTGTTCGGGCTGATAACATATATGAATTGTAACCTATTTTATTGCTTATTAGATTAATATGCTTTAGCTCACCCTACATAACCGCAGCAAAATACGCCCATTGGTACCCTCTAGTATATCTTACTTCTCTTTTGATAAAGTGTGTTTTTTATTGGCTCATAACATACATCAGTGAAATACAAACATAATTAACATACACTCGGCCTCCGCATGACTGCAATGCACACAACCAATAACAAAGCACACACATAAATGATCACGACGGGCCAAAGTAGTGCCTAGGCTGAGTAAAAAAGAGAAAGAAAGAGAAAATAGGGCAACGGTGATCCACGCAGAGCAACTGCTAAGCTATCTTATTTCTACAGCTAGCCACGATTCTTAAGAAGTCTCAAATTTTAAAAGTACTCTTGACTTATAGTACTAGAAGCATTCCTAAGGAAATGACCAGATCAAAAGCTTAGGACGATAGGACATTGGCGTCGCCGCCGGAATCCTTGGCACTTCTGCCAGCTACTACTGGCTTGAACTTGCACGGACACACGTGCCTTGCGAGGTGTGTTGTCCCACCCTTGGAGCTGCCTGACAGTATCTTGCAGCAGTGGTTGCAAGCCGCAAATGTCAAAACCTTCCCGTTGATGTCGCGTGCAAATAGCTTGGTGAAGTAATCCCAAACATCTAACCTCTTGCGCTTTTTCGACTGCCCATGGTCAGCCGTTGGAGGGTCGCCTGATCTTGTTGCTCTAGAGTTTCCAGTATCTAGCGAACCCAAGGAGAAAGGAAAAGGAAGATATGTTAGTTCCACCAGCTTCCACTGTAGGAGTAGCCATCACGGAACATTTTTTTTCTTAGGAAAGGGGATGGCCCCGAACTCTACATCATTGTGATGCACACGGCTAATTTTATTAAAAAGAGGGAGTCAGATTCAGTAATATTCTCGTAGTGTTTTTCTAGCTAGGTATCTCAAATGATCTACGTAAGCGATCGACTAGCTTGAGCTTACCTGGGGAGTTGTCAGGAATAGGATCAGGGTCAGCAAGCAAGAGGTTCTCAAGATGTGCAATGAAAGAGTTTAATGATATTGGGTCGGGGTAACGGTGCATTGGCCTCCAGGATCCGTTGCTTGGAGCTCCGGATCGATGTTTTATGGCAGTGGTTTCCTGCATCACAAACAAGATTGTAAATAGCACGCGCGCAGGATTTTCAGAACTGAAGAGTCCGTGGCATGTAGACGCAAATGAAGATTAACAACTCCACATATTTCGTTCAAGAATGTTCTGGTGCTGAACTGTAGTACTTACTACCCCATACATAGAGTCATAGAGATAGTGTTATTTAGTTACCTTTGCATTTGTGAGTGTCGTCTTCGCCGGCGTCGTAGTAGTCGGGTGAGTCTGTCTCGAATACATGGCACAGGGCTAAATCATCCTACATCGATTGAGCAAGCGGCGAGGTACATGCAACAGCATTAAACATACAAGTATGTCCCATTTTACAAATAGCTACTCCCTCCGTCCCATAATATAAGAACGTCTTTGACACTAGCATGTATACTTCTTTATTCTGATAGTTAGTTTATATATATATATGTGTGTGTGTGTGTGTGTGCGCGCGCGCGCGCGCGCCGCGACCCCCATTTTACATATATACCTTGATAGTTCCGTAGTAACTAGTATAAAAGTAGACGTTCATGATCCAGTTGCTCCTGTTGCCCGACAAAGACAATGCATCGTCTCTCGTACTGTACGGGCAGTAGCATGTAAGGTACTCCTCCACCAGCTCCACATCGGTGGGGGTGGGGGTGCAAGTCATGTCGGGGAGCTCAAAGTCTTGTTCTAGTGTCTTCCCTGCTACTGCTTGGGCCGATGATTGACATCTGTGTTGTTCATACTCATATTCCTATGGCTGCTGCTGGGTAGGAGAGGAGCACAAGGGGACATCGGGAGCCCCCAGTCCATGTCTATGGGGATGGAAAACGAACCATCAACACCCAAGCTGTCTTCTTGGTGTTCCATAGGGTTGCACCGACGGACTCAAGCAGAGTTCACTCACTCACTCCCTTGCTAACTCGATTGGACTTTGGTGGACTGGTGGTGAAGCTGTCTTTGGTACTACACTAGCTAGTATATATTTGGGACCAAATTGATTGATAGCTAGCTAGCGCCCGGACCCGACGCAACGCGGGCCGGGTATGGGCGTGCCGGCGTCATTCAACCACATCTATCTCAACTAATAATCTACTAGTTTTTGTTCTTCTATCTACATGTAGATGGCGATGCGGACGACGGCAGCAAAGGGGAGCTAGCTAGTAGACATCCTACGCATCGCCATCACGGCCGGCTCCTAGCATAGGCATGGACGACAACCAACCAGCCACCGTTGCGGAAGATCGCGGCCTTCGTTGGCCGCACTGCTGGAATCAACCAACGATGCTGTCGTGGTGGGCGCACGGCAGATGCCAAGGGATGGCTAAAGAGAGGAGGCTCGAGGGCGCTGGTGGACTCCAAAGGCGGGGTTGGCATGAGCGGGCGCGGGACGCCGGACATACCCAGGTTCGGGGCTCTCCGGAGAGATAATATTCCTAGTCCTACCGAGTGTAGTTGGATGATCGATAGTACAATGTCGCTCCTGGAGCTGTGTGGAGGAGGAAAGAAGCCGGCCAAGGCTTGGGCTGCTCCTTCTCTCCGGTGTCGCTGTTTTTGTTGCTAGCCCTATGCTTACTTACTTCTCTCTCGTATCTCTTTTTTGCTTGCCCTATGATCGTGGGCTCTTGGAGGGGTTTTATAGACCAACCCCCCAGGGTACAATGATAATGTTACAAGTCGGTGGATCCGTATTGTCGGTGTCCGGGGACCTGGGCTGGGTCCCGCTGAGGGCTTGCGGTTCGCCGGGTTCCCCTAGGTGCGGGCCCCGCGTGCTTAGGGGGGCTGTGCGCCGTCTTGTCGATCGTCAGGGCGTGGCCGAGTTGAGTCGTGTACAGTGCTCTCCGTCAGGCTGCCGCTTGCTGTCGTCAGCGGTGAGGGCGGGAGCATAGCCACGACGGCCCTGGTCAGCGGGTAGGTGAGGGGCACTGTTGCCACGCTCCGGCTGACCAGAGTATTTCTCCTTCTCTGAACCGAACCACGCATTGCCACGCAATGTACATCAAGGGGATACAAACATTATCTAATTCAACGGATGCCGACCATAACTCTTAAGAAGTTTCAAACTTTAGAAGTGCCCTAAACTTATATAGCACTAGAAGCATTCCTAAAGAAATGACCAGATCAAGATGTTAGGACAAGAGAACATTGACATCGCCGCTGGAATCCTTGGCACTTCTGCCAGCTGCTACTGGTTTTTATTGGCTCATAATGTACATCAGGGGGATACAGACATTGGCTATTCAACGCATGCCGCCCATAACTCTTAATAAGTTTCAAACTTTAGAAGTACCCTTAACTTATAATAGAACACTACATAAAAAAAAGACTTATAATACTAGAAGCATTCCTAAAGAAATGACCAGATCAAGAACTTAGGACGATAGGACATTGACGTCGCCGGCGGAGTCCTTGGCATTTCTGCCAGCTACTACTGGTTTGAACTTGCACGGGCACGCGTGCCTTGCAAGTTGTGAGGTCCCGTTCTTGGAACTGGCTGACAGTATCTTGCAGCAGTGGTTGCAAGCCGCATATGTCACGACCTTCCCGTTGATGTCGCGCGCAAATATCTTGGTGAAGTAATCCCAAACATCTGAGATCTTTTTGCGTTTTTTTTGACTGCCCATGGTCAGCCATTGGAGGTTTGCCTCTTCCTGCACCACAGTTTCCAGTATCTAGCGATCTCAATGAGAAAGGAAAAGAAAGATATGTTATTACTTCCACCAGCTTCGACTATAGTAGCTAGCAATTACAAACCGTAGGAGTCAGCCTAATACGATGCGGTACTAGAGTAATATCATAGTGTTTCTGTTCAATCTTTTCTGCTTCTCTTGTATGGCTTATGCCTTTGATTGTATTATTGTGAGCAGTCTGTCCCACAGGCTTGATCACGGAACAATTCTCAGACCTTGGGTTTGGTTATGGTTTTGGAATAAATAAGCAGGTAGACCGTGGCCTACCTTGTTATCACAAAAAAAATGGAGTACTGTTTTTCTATCTAGGTTTCTCAATCGATCTCTACGTACGAGACTAGCTTGAGGTTACCTGCGGAGTTGTCAGGATCAGCGTCACTGAACAAGAGGTTTCCAAGTTGTTCCATGTAAGACTTTAATCTTGGGTCGGAATGGCGGTTTGGGTAATAGTGAATTGGCTTGAATGAAGTGTCCTCGCTTGGAGCTCCGAATGCTTGATCATGGGGGTGTCCTGCATCACAACCATGATTTTAAATCGCACACATGATTTCTAGAACTGAAGAAGCTATCTCATATTGTAGATGCAAATGCATAGCAGATTAACAACTCCAAGAAGGAAACAACAGATTTCATTTAAGAACGTGCTAGGTTTTAACTATAGTGCTACCCAACAGACCCACACACACACACACACACACACACACACAAAGGTAGATAATGTTATTCGGTTACCACTGCATGCTCCTCGATGGCATCCGAGGCATTTGGGGTTGTCATCGTAGTCGGGTGAGTCCGTCTCGAATACATGGCACAGGACTAAATCATCCTACATCGATTAAGCGACGCATTAAACAATGGGAATACATCCCAATAAGAATGATTATGGGTACAAACAAATAACATGCTATGTTCTAAGAGTTAGATACTTGAATGCGGCCCAATTTTACATACCCGGAGAAATGAATCTCCCTCGTTCCATGAGTAGTAGATGTTCATGCTCCAGTTGGTCTTGGCGCCCGTGTGCTGGTGGAACTTCATAGTCTTCTTAATCCCCACAATCCTGTTGAATTCCGCCCTGATCGCCGTGCAGTGTGGTGGGTGTTGTTGCCAAAACCCATTTGTTGTAGGGGCACCATGAAAGTGGTGAAAGGAAGTTACAGTGGTATGATCCGTGAGGAAGTACTTGTCTCTCATCCCCCCTTGTTGTTGCGCGCAATCATCCCTGCAAATCCATTCAATTCATTCGTACAGAGAGAGCCGATATAGACTATCTACATATAGTGCGATTTTGCCATATATACATACACCGAATTGCATCGTGCATGTGGCAACCAGCTCTGAATTAGACGTACGTACCAGGGTCCATGAAAGGTAGGTCAGCGTTAACACAGGAACGACCAAAGCGTTGCTCCCGCCATATGCGTTGGATTGCTGGGACGAGGTAGTCCTGCACCAGCTCCCCATCGGTGGGGGTGCAAGTCAAGTCGGGAAGCTCAAAGTCTTGTTCTAGTTTTTTCCCTGCTTCGTCGGAATCTTCAAAATAGTAGCTCCCAAAAAGCATCCCAAATAGAGCAGTTGGATCAATCATATCATCCCTGAAATATCGTTATATATCAAAATTCAGTGGCACCTTTGAACTACAAGTCTGACATGAGGATACAAGAATGCACATGCAAGTTGAATCGATCTTTAATTTGTGGCAATTGATTTTTTTTCTTAAAAATTGGTTTACTCTGTGCATGTTATATACACCTACAGAGTAGACCTTAATACCTCAATACAAGTATATATATAATACTCCCTCCGTACAATAATATAAGAGTGACGCTCTTATATTATATATAGGATGGAGGGAGTAATGATATAAGTAAATAAGTAGAGGACTCACTGGGATAAACCTTCTTTTCCACTGTTATCATAAGGATCCCTTGTCGCGGGATCATATAGGACTTGATAGGCCTCACCTAATTCCTTACAACAATAAGCAAAATCTAAATCAGTATTTGCAGCTAGGCTGCGAGGAAAGCGGTTGGGGCTGAAATTTCCCGGACAGCCCTGTTTGCGGGATTTGCTAGAGATGCTCTGAATCCGGTAGCAAAAGTAGGGGGGCAGAACAGAAGCGGGAAAATGTATACATGTACCTGAAACTTGCGCGCGGCATCAGGGTCCCCGGGATTCTTATCTGGATGAACCAGCCTGGCCTGTAGAAAGAAACCCAAAAGCATCGCCGGCGCAGTTAAATCAGCATTCGATGGCTCAAGGATTATCGGTTACGCGGTCCTCAAATAAAAAGAGAAAGGATTGGTTACGCGCGCACCTTGAGGTAATACGCCTTCTTCATCTCGGCATCGGAGGCGTCGGTGGTGACCCCCAAGGTATCGTAGTACGCGGTGTCCTTCACCATCACAGCTCCTCCGCCTCCTCCGCCAAGGTGGTCGTGTTGCAGCTGCAGCTGGACGAACGCCAACCTGATGAAGGAAGGAAGGAAGCTCAAAGTCAACTCTCCCTCCCTTGCCGATCCACTTTGGTGGTCGAAGCTGTCATTGGTAGCATATATATATATATATATTTGCAACCGAGTTGGTGGCCCGAGCCCGAGCCCGACGCGACGCGGGCCGGGTATGGAGTATGGACCTGCATCACGCAACAACATCTATCTAATATAATCTAATCTAATCTTTGTCTCAAAAAAAAAATCTAATCTAATCTAGGACTAGCATATATACTTGTAGATGGTGATGCGGACGACGGCAGCAAGGAGGAACTAGCTTGTAGACATCCTAATCCTATGCATCGATCGACAGCCAGCCGTCCCGGAAGACCATGGGCTTCCGTGGTTGCACTACTGGATTCCGCCAAGATGCCTAGCTAATCACTGGGGTTTGCCAAAACCGACCTAAATGAACAAGTTTCCCTGGTGCCGAAAAAAGCAACTCGGCAAAACTTGGGAAAAGGGTTGTGTTTGCCGAGTACCAACCAAGACCAAATCAGCAGAAATAATGCACCTTATATTCTGAAATTTTATCCAAAAAACATCACTAGTATGGTGCGTCTGTGTATGCATGTTGGCCTAGTCTAAAAAAAAATAACTAAGCGCGTGCCACCAACTAACCACGTACTGACTCCACGATCTACACGACGTGGCCAACTATGCCACCAACTAACCTATGCATGTCAAGATTAATGCTATCAAACCGCGCCGAATATGGGCTGATTCACGCAGATATCGGGTCATTTTTTGACACAGTTGAGCCGAAAACTGGGCCGAAATCGGCGCCTGGGGGCGACGGCTGGGTGCCCAACCGCCCCCAGCGCTGAGTATACCGCCAGCTCACCCCCGGGCCGCTCTTTTTCGGCGCCCTGGGGGGGCGAACGGCTGGAGATGCTCTTATGGAGGAGGACGAGGCAGGTGTTCCGTAGCCGCCAAACTTTGAGAAAGTGCCTTCAGCTAGTTTTGTTAGCACTGTAGCAAAGAATTTTATCAGATATGGATGTTGGCACTAATGAAAAGAATTAGAGTGAATTCCATTTTTTACCTTGTAGTTGTACATTTGTGACACATATTACCCTATTTAGCGGAACTTTTATCGAAATGTCAGATTTTGGAGACTTTTAACACGGTTTTACCCCAGTTTTACATTTTGTTTGTTTATGGTCGATAGGATCGGCATGTTGCGTCATTGATTCGTAAAAAAAACTGTAAGGATCGGAGGGCATCATTGGCGATCTTGTCCAAGCTTCTCTTGTCTATCTGTTCCACTCCTTGTGGCCGTCCACATGTTTTTGGATACAGGGCGTCACCTCACACCTTACCTGATGGACACGCATCAAAAAACAAGGGTCCAAAGATTTCAAAAGAGGTATTCTAGACGAATTTTCACTCGAAGGGGTAATTAGTGTCACAAATGTATAAATATGGGGTAAAAAGTGAAATTCACTCAAAGAATTAACATGAAACTGTGCCTTGATTCTCATGTTTACCTTATCCTTCTCGAGCCACAGGTGGGTGGCCATCGTGGCCTGGCACAAGGCTTCCGTAGCCTTTGACGTTGTCTCTTCGCCCAGAAGGGGTGTGTTGAGAAGATCCACGACGAGGTCTTCATGGTCTCAAGGAGAGAGCGGCGACGATGACACCAACGCGCGGAGCTTTCGCTCAGCGGCTCACTGAGCTCGTCACGTGTGCTGCCATGAGGTCTCCAGGCCACCCGTGACGAGCTCAGTGCGTCCTCCCATAACACCTCGTTGTGTATGTGAGGGCGTATTGCACAGACGGGTCACTGTCATGAGGTGATTTCGTTGCGCCTGCGTGCGCCCTCCCATGTGTTGCGCCGCGCGAGCCGGGCCCGCCTGGCGGTTTCCTTTGGCCTGGAGCTGGTAGCCTAGCTCATGCCAACCAGGCCGGCCCACGTGGTTGACTAGGGGTTGTGTGTGCCATCTGGTTCGAGGGGGCTAACCGGTGGCGTGGACGGCGGAGAGCAACACCAATTTTTTGGCTCGCTCATACATTGGCAGAGCTATCATGGCAATATATATATATATATAGACAGACGGTTTATTCTGCTAATATTAGCAAAATAACTATTTTGCACACCACTTCAGCACTCCACGCTCAACAGAAGCGGACTGCATCATTTTGACGACGAGCACTGCAATATAGACTAGTGAACATCTCGTCGAAAAAAACTCCACGCGTTATTTTTTTGATACTGTTTTCGCTCTAATTTTTTAACCGTTTATCGGAATAAGGCGTGTAATATATCGTTGAAAAGCTATGGATTAGGCGCAACTTCGACATGTTGAATACTTTTCGAGATTCCACACGGTTTAAGAGCAGTTTTGAAAATAGTGCGGCGGATAACGAGTGGCAGCGAGCGTTTTTTCACGTTTTTTCTAAACCGCTTGTCGGAATGAAGCAAATGATACGCCGTTGGATAGATATCATCGAGGCGCATCTTTTTCATATATAAATCTTTCTCTAATTCATTAGGGTTTAAGAGCAGTTTCAAATTTACTAAATCGTGGAACTCTGTTTTTCAAGTTTTTTAAAATTTTCGGTACTGTTTTCGCTCCAGTTTTTGAACCGTTTGTCGAAACGAGGCGTGTGATACGCCGTTGGAAAGCTACGAACGAGGTGCAACTTTCATATGTTGAAATAGTTTTGAGATTCCTTACAGTTTTAAGTTAATTTTGAAAAATCGTGCGGCGGACGACGAGTGGCAGCGGCCGTTTTTCGCGAAATTTTTGCAAACCGCTGGGCGGAATGATTCAAACGATACGCCGTTGGAAAGATATCGACGATACGCAACTCTTTCATGTAGAACACTCTCTCTAATTCTTTACGGGTTAAGAGGAATTTTGAATTTACCAAAATGCGGACACTCTGTTTTTTGCGACACACACATCGACGTGGATACTTCATCCGACTGAAAACCACACTGCGACAGACGAAAAACCGCACTACATCACACGGGTAAGAGAACTGCATGGTTTCTTTTATTCGAACATAATTTTTTCATGTGTTTTGTACCAGGAGATGAGACTAGCAAACCACACACGAGAGAGTAGCGAACCACACCGACGAGAGTAGTTAACTTCATGATTTCTCTTGTCGAACGCAATTTTTTCGACCGCACTGCTTTAGAATGAAAACCGCACTGCATCGGACGGGCAAGCGAGCTGCATAATTTCTTTTGCCGGACATTATTTTTCTCATACGAGTTTTTGTTGTCTTTTTTCAACAATTTTTCATGAACGAGAGTGCACCGCAGAGATGAGGGCAAATGAACCGCCACACATGTTGAAGTGAACCTCATTGCTATCTTTTTGTTTCGTTTAAAAAACCGCACTTTCATGTAGGGCGCAAGTGAACAGCATCGCTCTCAAAAGTGAACCACACCCGAAAACCAAACGCACTGCACGTGTTAATGTAGTCGACTGATTTTTGAGACACACAAAACAAATTGCACTTTATACATAGGTGTAACGAGCTGCTACACAATTTTCAAACGAGTCCATATAACTTCTATACATAAAATCATCAAACACGAAAAACACCATTTTTGCACTTCATGTCCACATGGTCCAAACTGCATGCTCATGTCTGAACATCACCATGTTTCGCTGCAAATAAAAATGAGTCCCTGTAATCTTTATACAAAAAAATCCACAAACACAAAAAGCAGCATTTGCACTGCATGTGCAGATACCCCAAACTGCATTTTCTGAACACATGTCTCCACACAAACTTCATTCAGATTTAGCCCCTGTAATTTTTATACATAAACTCCTCAAACACAAAATTCACCATTTTGCACTGCATGCTCACATGCTCCAAATTGCACTGTAATTCATACGAACCACAGCAAAGAAAGTCGTGCAGCAGCGACCACCAGTGTGAGGGTTGAGGACTGCATCAAGAGTCGTTGTGGTCCTCCTAGCCGAAACTGGTAAACTGCGAGCCTGAAAAGAAATCAAACACCACGCATCAGATTAGTGAACTGCAAGATGTTAGCAGTGAAGGAATAGATGGCTGATCTTGGATTGGGTGTGTTTCCAGTGGATCCACGCGAGAGAAGAGGAGGTAGCTGCGTCGGGGACCAAGGAGCAGCACCAGATCAGGAGGTGGTGGAGGAACGGGGAGGCAAGAGTTGCCCGTAACCCCCCTAGTTCGCCGGATTCCGTGGATGGCCGACTGCACGCTGTCGGGGGGCGTACTGCACGTGCGCCGTGTAGGGGTGGCCGTGGCGGCCACCACAGGGGGCGTCCTCGACATGCAGTGGGAAGGGTGCGGCGNNNNNNGCCAGGGATGAACGGGAGGAGGTGGACGAACGGGGAGGAGAGGGAAGAGTCGCCGGCGACCCCCTTGAAGCCAGATGGCCCTCGACCTGGGGACAAAGAGGACGCCCCCGGGATGGCGACGTGCAGATCCGAAGCCGGGCAGCTGCCGGTGGACGGCGAAGGGGACCGATCCGGTGAGACGGTGGTTGGCAAGGGGGCGGCCGGATCTGAAACGGCGAGGGTCTGTTGGGAGGGGAGCGCGGCGGCCAGCTCTGTTGCTGTGCGGCCGGTGGGATGTGGTGGGGGGCTCGGCCGGCTGGTTGTGGTGTGGGGCGTGGCCAGCGCGATGTGGTGGGGGCGCAGCCGACGGGAGGNNNNNNNNNNNNNNNNNNNNNNNNNNNNNNNNNNNNNNNNNNNNNNNNNNNNNNNNNNNNNNNNNNNNNNNNNNNNNNNNGCGGCGGCGGGGTGGGGGTGAGCGGGATGTGGTGGTGCGGCGGCGGGCTCCGAGGGGGAATCGTGTGGAGCGGAGGGAGGAGCACGGGGAGAGAGAGGGGAGTGGGTGGTGACGAGAGGATAAGGTGGGGTGGTGCGGTTCGGTTCGATCCAGTTCGTGGGATGGGGTGGGATGTGGGTTCGGTTCGGTTCGTTGTTGCGTTGCAGCTCGAAAATGTTAGCAGAATAAAAAAATGGTGTGCAGAATAACACTCTTAAGGGGTGTTAGCAGAATAGACCCACCCTATATATGTGTGTGTGCGCGCGCGCGTGTGCGTGCGTGCATGCGTGCGTGTGTGTGTGTGTGTGTGTGTGTCAAGATTTAGGTGTTGCGTTTATGCTGAAATGATTTTGCATATTTCAATATTGATGTTCTCATGTGGTTTTGAACAGACCCATGAAGATAAACACTAACGTGTGACGTCGAGATTGGGACAGTTGATCCTAGTTACCAACAAGGTTATTTAGTTGCTTGTGAAGTTCTGTTCAAATGTAGTGTACACCTTTAAACAAGGTATTACATTCCAAACATTTATTTTTGTTTCATGTTTTTGTCAGTTTTGGCTGATGACATACCAGAATTGCAACCTATTTTGTTGCTTATTACATTAATATTCACGCTACATAATTGCAGCAAAACACACCATTGATACCCTCTAGTAAATAATAGTTCTCTTTTGATAAAGAGCATTTTTATTGGCTCATAATGTACAACGGGGGATACAAAAACACAATACACGACTAGGACGCATACTGCCAACGTCTACATACACACAGAAAGGATCATGTGGGTAAAACGTAAAAGTCATACAAGACTGAAGTTACGGTGGTGGAGAGAAAAATCAAATATCTTGGTGAAGTAATCCCAAAGATCTGAGATCTTCTTGCGCCTTTTTGACAGCCCATGGTCAGCCATTGGAGGGACACCTCTTCTTCCACCGGAGTTTCCAGCATCTAGCGATCCCAATAAGAAAGGAAAGATATGTTATTACTTCCACTAGTTGACTATAGAAGTATACACTATAAACCAAACCATTGTTTTCTTCAGGAAGGGGATAGCCCTGGCCTCTACATCATTATGATGCACACAGGTAACTTTATTAAAAAAAAAGTAAATTCCAAGTTTTGAGTTTGTGGCGGATGTTACCCTATTTAGCGATTTTTTAAAAATATTAATTCGATTTAACTAGACATGTGCCACGTCTTACCCAATGTAGTGTTTTCTCCAATTTTGATGCTGGCTAAACTAGCTTGGTAAGATTCAGTAATATTGTTGTCGTGTTTTTCTAGGTTTCTCAAATGATCTATGAGCGGGACTAGCTTGAGCTTACCCGCAGCGTTGTCAGGATCAGAGTCACCAAGCACGAGGTTCTCGAGATGTGCAATGTAAGAGGCTAATAATGTTGGGTCCAAACTGCTCCCGTCGTCATGGATGTCATGGTGTATTGGCCGGGATCCTGGATATGTTGAATTGAATGAACCGTTGCTTGGAGCTCCGAAAAATGCTTGATGGCAGCCGTTTCCTGCATCACAACCAGGATTTTAAATAGCATGAAAGATTTTTAGGACTGAATAAGAAGCTATGGATGCAGATCAACAGCTCCACGGAAAATATTTCATCCTATAATTAAGGTGCTAGTGCATGCTGAATTATAGTGGTACCAGACCGAAACGAAGATGATGGTATTATTGAGTACTAGTAGTTACCATTGCATTGTCCTTGATGGAATGTGGGGCATTTGGGAGTGTCGTTGTAGTCGGGTGAGTCTGTCTCGAATACATGGCACAGAACTAAAGCACTCTACATTGATTAAGCGACACATTAATTAAACATATGTGTGTGTGTGCACTCCGGACTCCGGTACAAACAAATAGCATGTATTCCCTCTGTACCTGAATATTTTGTCGTTGGGCAAACCCAGTCGTTCAACATCTCCCAGCGACAAGTATTTAGGAACAGAGGGAGTAGTAGTATATTCTAAGAATTACTACATGCTATCATAAATGAATTTTACAACATACCGAGAGAAATGAATTTTCCGTTGTAAGGGAAGGCAGGGAGCTCCTCCAAGCCAGGGAACATCCTCGCTTTTGCTAACTGGATGGATGGATTGCAGCGAGGGGAAAAGCAAACCCACCCACCCCCTTTATATATATATATATATGTACTACTATTTATTTAAACCATTGGCAACGACCGGACCCGACGCAACGCGGCCGGGCCATTCCCCACCCACCCCTTTATATATACATGTACTGCTACTCCCTCGGTGCTTTAAAAAAAGTGTACTTTTAACTGTATTAAAAGGTCAAACTATCTTAAAGTTTGATCGAATTTGTGGAAAATATATCAATGTTTATGAAATTAAATAGAAGTATAATGAAAATATATTTTATCATGAATCTAATGCTACTATTTTGATAGCATAAATGTTGATGTACTATTGTATAAATACATTTAAACGTAAAAAAAAATTTAACAAAGTTAAACGTATACTCTTTCAACGACGAGGGGAGTACTATTTATTTAAACAGGATGGAGGAAGTACTATTTATTTAAACCGTTGGCCGGACCGGACCCGACCCGACGCAACGCGGCCGGGCCTGGTAAACAACACGTCCATCTCCTATATCTATACAAAACATCCCCAACTAGTCCAGACAAGGAATTGACCAACGATTACTCCGCTTAGTGTTTGGTGGTGTGATACAATTTAGTCACAATTTTACATATATCCATGAATTTTACATTGCAACGGCTAAGTAGACGTACTACATCGTGAGTTCCAGCATAAAGCTACTTGTCAATATTTTTTCATATCCAAAGGCCCCACTGGCACTATGATGAAGAACGAGGAAGCATACAACCTTTTTTCAATGTGAAATACATTGATGTATTCTGGTGTAAATCTAAATTTTAGTTGAACAAATTAGTTATCAATTTTTTTTAAACAAAAAATACCAATGGTATATAAACCCAAAGTCGCAAACAAATAAGGAAACACGACCACCAAAAGTTGCTACATGATCCGTACACTCAGTAGAAAAAATCAGAACCTAATCTACTCATCATAGTTACAACCTGCTACCGGCTCAGGCAGGCTCACAACAAATAGGAGTACCCCCTCAAAAAATAAAATAAAAAAATAGGAGCACGATCCGATTAATGCAGATGGCATCACCAAACAAATATATATAGCAATGTCCAGATTTGAATCAAGTCTGCATTTGCTTCACCACCAAAGCAAATGTAACAGCAACAAACAAAAAAACATATGGACAGTAACAACTAACAATGATCAGTTGATCGGACCTCCCTCCCTCCCTCCCCTCCCTCATGGATTCTCTTCTGGGTTATACATAACATTAATAATATACACATTCCCAGCAGCAGCGGCATCGCATCGCATCGGATCGGATCGGGTAACAACTTAACAACAAGACCGCCGCAAAATGCTTTGGTTGGTTGGTTGGTATTTACCAGCTCCAGCGGCCCTCTCGGCACCGGCTCATCTTCTTCCAAAATGCTTTTTACCCACCGCATTTGTTCAAAGCACGTCGGGGTCGTCTCTGGATTAGATGATAGCATGGCTGCAAACAAGAGAGTACAAATCTCAATGGCTCCAGATTAGACAGATGATAATCCATTTGTGCATGTTTAGAACTAATAATGCATGTCGCTGTAAGCTAGACAAATTACCAGAATCTGCCAGCATGGCCCTAGGACCTAGAAAGAAGAAATTTATGAAACCGTTGCGCTTTCACGACATCAGCTGCCTTGACAAAATCGGCCTTGCCAGGTGCGGCGGCGGGTGTTGCACCAGACGAGATTCTCCTCCTGTTCCTCATACGGAATAAAAAGTCTTCTGTATCAAGGACATACGAAACCTGCGAACATGACACCCCATACTTCACCAATTAATTACGCCACACACAGAAAATAGTACTAAAATGTAGCCAATGGCCAAAGCAGCGTCACCGTCAGCCAAGAGTTACAGTAGCATAAATAGAGTAGATTCGATGTATATACATCACTATGGTACTGACAGGCAGAATGCTCCTTCCCACTAAGTTATATGTACGTACCTTTGAGGATTTGCAGGTTATCTTGCATTCAAGGCCATTCGCGACCTTGAAACCATCCATGACCGCCAACGAAGCTTGAGGGCCATTGCTGCTCCCGCGTTTCCGCTTATTCCTGGGAAAATGAGATGAGGTTATTTATTAACCCATGAACAGAACAAGATGAAGAAGCCACGGTGCGATGCCAGAAAAATACTCACCTCTCAAGGAACACATCTTCAGACACCTTTGAATCCGAAATACTCGACAGGTACTCGTCATAAAGATATGACGAAAAGTTTGGATCAATTGAGACTGCGGTTACTTCAGGCTTTTCATGCCCATACTCCATGAGCTGAACAGATAATCTCGTAGGATTTGAGCGCTGCAAATTACAGCAGGAAGCGTGAGTGAGAGGTTTGGTACAACACGAATAATCCTCTGCAGATGTATCCCTCTATCTGTTGACCCTGGGAAACTTCATTATATAAACAAACATCTAACAGAACATGATTTATTATCAAGGGGGGGAACATCAGATGTCTGTAAGTGTGACAGACTCTCTCACAAATTGGGAATTATCTGGTTTTTGCACTGTTTTCCCAAAATGAAAGTAACTACGTAAATCACTGAAACATGTATGTGTTGTAAAGAAACTAACCCGTTCAAATCGATATATGCTCTCGTCATGGAGAAGAACCCGAGCATTTTCATGGTAAACCAGATCAAAGAACCTTCCAGGAGACCTGGACTTCTCATATATATAAAGCTGGAGCAGCTTGTTATCCATTTCATCAGCTGCTATTGCTTGAAGCTGAAGACAGACATGAAAATAATATTGTAAGCACTTTCTAATAGTATAACAGAACTATGTTTGCAATATCATAGATCCAATCATTAAGGGCAACTTGCCTGCTTCACAACTTTGTATATCAGCTTATCTAATGTAAAAAGAACATAGGACTGAGTCCCGATGATTGAACGGCAGTCGTCCTCGAATTTGGTGTTGTCAGAAGAGCCATCAATCAAGTTATAAAGTGCACCCATAAACCTGCATTAATAGCACATTAGTTATCCATTGCGGCGAAACATCCCAACGGAGCAGAGTAGCTAAGCAACGTTACTTTGAGTATTGGTGTGGGGAGCTCGTATCCTTGGAAGTTCTCCACTTCTTTTCAGCCGTGGAAGAGTTTGTCTTGGCTGATAGTAGTCTCTCGTATAAGATCTGCAGATCAGTGCGAGTTAGCCAAGCAGTGTTGACCATATAGGCAAAGAACATGTCCATGCATGAATGTATTCAGACAACTAACCTGGTGTAGCCTGAACAGAACATAAAATGAATCATTTCCATAAAATATGCGTGAAAACTTCCCGCCATGATCCTGCAAAGCTGTGGGGACATGCTTGGCGAGCGGTCTAACTGTATTATGCAAACGCTCTGAAAACGGTAGTGACATCCCTCCGTCGGCATCATGTGCCTCTGTGTTTCCCTCTGCCTCACCCTCACTTTCAACCTTAGCATCAGGATCAGCATCCTCTTCGTCCTCGTTATCTTCCCGAGAACACTCCTCGCCGTCACCAGATTCACTACCAGACGCATTTTCACTTTCTGTAGATCTCTGGGCACTTTCGTCACCTTCATCGTCCGCATCAGCATCATTCTCTCCAGCAAACTCAGCTGCTCTAGCTCTACCAGCAGAAACTTCCTTCGGCTTTGAAGCTCCGTCTCCAGCTGCATTTCCTAGAGGCCCAAAATTCTCCTCTTCAAAATCCCCATTAGGAGATAATTCTCCCTCTTCTCTTTCAACCTTTGAATTCTTCTGAGGCACAGATCCTGGCCTCCCAGCTTCTCCTCTCTGTGAATAAAGAATACAAATTAACATAAGCAAAGCATAAGTTTCTTGAAATCTATTTTAGGATAAGGGGTATACGCATGGTGATGTGACCATCCGACATTGCTCCTTCGCACGTGGGCGTTGCAACGCCGGTTCAGACAGCGCCTGGAGCGCCGTCTCATTTCAGTTTCCTTCCATTGGAGAGGCCCACCGCGTAACCAGCTAGTAAACGCCAGGAGGCATGCACGGGAGGCTAGCTGTCCCGTGTACCACCTGGCCCCACTAGTTTTTACCCCTTGCTCTCGCATGCAAACTCATGGGCCCACTACCTCCACTATTCTCAATCCCTCCCTGTTAATTTACCGCATGTAAGCAACACGGGCCCACCACCTCCTAATCCTCCCCTCCCCCCCATATAACCGGTGGGGACCAGTGAGGCTCTCTCGTTCTGATTTGCCAAAAGGGGAAACAACACTCAGCGAGCAGTAGAACGAACGTGCGAGATAGCAACCCTCATGACCATCGGTGCCAAAGCTATTCTTTGATGTCCAAAAATACTTCAAGCTATTTTATGTGCTACACTAAAGGAAAGGGACTTTGACATGGTAATTTAATGCAACAAGTTTTAGTCTGTGTTCAAGAAAGCGTGCTTAAGCGCTGAGCAATGGCAAACCGCTTCGCTTTTGCCCTACGCGGTATATTAAACGTTCTTTTAAAAATTTGGCCAGAATTTGGCTGTTTTTGAACTACTTCTGCTTGTCTGCTTGCGCAATTATGGCAATATGCCATTTACCTTATTATTAGGCTCTATATGGGAACTTCCTTCATGTTCTGGCAAAATTCTGGCCACGTGATCTCTATTAGGTTATGACTATTTGAACTAAACTGCATTTTAGTTGTTATTTTGCTTGCCATGTGAGGAAGGGAGCCTTGGCGCAGTGGTAAAGCCGTTGCCTTGTGACCAAGAGGTCACGGGTTCGAGTCCTGGAAACAGCCTCTTGCAGAAATGTAGGGAAAGGCTGCGTACAATAGACCCAAAGTGGTCGGACCCTTCCCCGGACCCTGCGCAAGTGGGAGCTATATGCACCGGGCTGCCCTTTGCTTGCCATGTGAACCTGATGTGTATTCGCTATGGTGTGAACTGTATTTTAGATAACTATTCAATTACCCATATGCCGTGTTCCCTATTTTCCTGTGTATATTATTCAAAATCTGTCAAATGCTAGCCAATTTAAAAAAACGCTTAAGCGCAGTTAAGCTCCGCTAAAGCGTTCATTGCTCTAAGCTGTGGCCTTCCGCTTCACTTGCGCTATCCGCTTTTTTGAACATTGGTTTTAGTTGGTTCTATGTTGCTCCAGATGCCTCCACCACAAAAAGAGATCAGACCAAAATTCAGGACTGCCCCAAAAAGGTTGTGTTCCAATCCATGGCAAGAAATAAGGAAAGCTAGCTATGTTATGTTTTCTTCCTTTGCATTGTTCCATAGTCCTTTGTCACATACCGAGTCTAATTCGGTTGCTAGTGATCAAGGTAGCCGCATAATTTGTTAGGAAAATCTTTTGTTAGTTTGAATAGGAGTCTGTATCAGGTTTGTTTACCTGTTTGCTTGTGACTCGTGACTCGGTTTGGAACGACCGGGTGTGTCACCTATAAGACGGGCTGGCTATAGTTAGATTGATTTTAGAGCTTTAGACATCCACAATGAAGCGGCCCTCTGGGTGTCCATTTTATCTATCTTTGTGGAACTTTCTAATTAAAGATTTTACTTTAGCAAGATGATTCTCATGCGTACATCAAGAGGTTTGTAGCTATTGGATCGAGGTCCATCACCGGTGGGTTGCGTGCTGGTTACGTTCTACTATGGCGGGAGGTTCCTCGTGTATCGAGGACATTGTTTATTAGGCGGACCTAAGGCGAGCACCACCCGCTCTAGCGCCTAGGTAGAGCCTAAGCGCCTAAGGCAGGCATATTTGTAAGGCGCTGCCAGGGCGCCTTATCACCTAAGTGTCACCTAAGCGTCTAAGGCAGGACACCTTAAAAACATAGGTCGAAGGATTTCTTGTTGGTTGTCGTTCCCCATCTGCAGGTTACATGTACTGCTTGCGTACTTGGGAGATTTTAACGGTGGATTTCAGAGGAGGACGCTGCATCGTAAAAGATCAAGACAAATCAGCGGCCGTTCGAGGTTGTGCTCATATCACATCGCACATGTAAACTAGACAGGTTCTTACTAATTTCATGGTTTTTATTCAACCATGTACGATTACACTTGGCATCAACAACATTGCCACCAATAAGAATAAACTAAAAGACACAATGTAACCAAAGGCATGAAAGCGAACACACAAGCATAACAATTACTAGTAAGTAAACCCAGTTTAAGAATGATCATACCCCTATAGATGGAATTGTTTCATTGCCACCCATAGCTTCAACAACAGCCTCACTTCCGGAGAAATTACCTCTGGAAGAATTAGTACCTGAAAGGCAAATTAAACCAATGAGAATTGGCTAGGACAGTCATAACAAATTAGCTAAGCCAAGATGTAACTTAAAAGACATCCTCACATATTTAACAGAGGACAGCACAAACCTGACGTAAGCTCCATATTTGTTCTCCGCTGATTCTGTTCAGTCTGATGTAATGAAGTGTTAGATGGCCCCTCGCCTCTGCGGACAGTTCGATCAGCATCATGGAAACCATTTTGAGCATCTTCTGAAACTCCATTCGCCAATAAACCACGAGAAGATTGTGCTTTTTCCTTCGGAATGCTTTCATCTCCATTAGCTTGCTTAACAGTGACTGCGCCGTTTGGTATTACATTATTAGTTTCCCCTACACTTGCAAGAGCAGTCGTAGGGGTTCGGCTCTTCGATTTTACCACACCTGCATCTTCAACGGCAAGTGTTCGGGGTTGAACTCCCAGAATAGGTTCCACAAATGTTGTCCAGGTTCTCATCACTTTGTCAACTTGATCTGGAGAGCTGCAGACTTCTCCACAAGAGTACTTGATGATCTGATAAACATCTTCATGGATTTCTGAATCTACATACTCAAATGACATATTGGGAACTATTGGCCGCCTATTCCCAGCAGCAATAGCAAGAAGCACATCATCCTCTTTCCTTTTCTTCTCATTAATTTCTTTGATCTCAGACAATAGAGCTGCACAGGGGGGGAGGGGGGTAGTTTAAAAAATACAGCTTTGAAGCAAAGGGAAGTATATCATATACTAGCATCATGCATATGATACTAGTGTATGATACTATTATGTAAAGTTTTATCCCCTCGGTTGTTTTAAAACTCAGACCGCCGGTAGATGAGCGGTGGATAAAGCAGAGATGCGGATCGGACGGCGCAGAGGAGTCCAACGAGCATCGCACCGCACCGGCAGCCGCAGGCCGCAGCCCATGGCATGTGGCCCAGACGCAACACATCTCTCCTTCTCTCTCCCGATTAAAACCAACAACAACAACGGCAAGTCGGCAGACATCACAAAGAAGCGAAAGAAATCTACCTCCCCCTTCCCCTCCGGCATCCCGCTCCCCTCCCCTTCCCCTCTCCGGCGCGCCGCCAGATCGGGCCAGAAGACTCCGTCCGGCACCCATCCCTCGCTCCCCCGCCGGCACCTTGGGCCCGGCATCGGCCGCCGCAGCGCGTGAGTTTGGCGGGCGGCTCGGCCGACCGGGAGGCGGGGGGTCCGGCCTCCGGAGCGGCCTTGGAGCGCAGATCGGCCCGCCCGGCGAGCGGCAATGCAGCAGGCGCAGCGGAGCAAGGTGGGTTCCGACTCCCGAGCCGTCCCTCCCCCTCCCCCCTCCTCCTCATGCGTCTAGTAAGAGCAACATGATTTGCGCCTCATTTATTGCCATGCAAGACTTGGTATCATAGTATCATAACTTGGTTCATAGCAGTCTCATTTATTGCCATGCAAGACACACACTAGTACATCATTTAATACGATACGGTATCATAGTATGGTACTCAACCCTCTCCTTCCTCATCTAATTGTGTGCCACATAAGCTAAAATGCCTAGTTGGCATGCATGATACTACCTATGGTGCTCCCATTGTGACCACCCTGATGATTTCAGTTGCAGTATCATAAATGCATACCTCTTGTGCTCAGATTCTTCGTATCTTGTTGTTTGAAATAGAAACTGCGATGGTCAAGGGACTTGTGATAATTCTTGGCATATATTTCAGCCCAAACCTTGTTAAAATCTGACCGGCACCTTGACCATTCCTCCTGCTTTTGCTTAAGCCTAGTTAAGATAACTGGTAATGCCACACTCGCATTTTTACGAAGAACATCCATGACATCAAGGCCATGGTCACCATATAGCCGTTCTATGCACCTCAAATTCAGAGCTGTCAAAAGCACAAAGAGTTAAATGATACACATGTTCTTTTCAACCATAGAAGAGCACTCAAAAGCCATGCAGCAAAGAACTACCATACATGCCCAGCGCATGCTGGCAGATACTTACAGGTCAAATGTTCATCGATGCGTATAGGGCTGTCTGGTTTGATTGAATTTTCTTGCATTTTTTCTATCAACTCCTCAACACGCTTAATCGCCACATTAACTGATTCCAGCAGCATGTCCAACTCAAACCTGAAAAGTGCATTTCACAAAGAGTAACTAATTAATTATCATCCACGGGCAACTTAAATGGCAAGATAAGCTGTGGAGTAATGCTACTCTGGTTAATGGGTGACACAATGCAGAAAAAGAAACACAAAGTGTCATATAACTGTTATGGACATATTATTTATGATTAAGAACAGGTTCTGGTTAAGCAAAAGCATCTTATTTATGATTGAAATTAAATCTCTAACGCATACAAATTATGGAATAGTGTTTTTACATGTTTTCTTGCTTTATGGTTGCTGTCGATCAGTTATCTCTGTGGACAATTGTACTTTCTAACTTCCTACTGTGATGGACTCTGTTTTTGTAGTCAGTGGGTTTTCATTTTCCTAAGAATTGTGGGTGCATGACAATTCATGTTTTCAACTCTAGCCTACCCAACTTGTTTGGGACAGAAAGGCTTCGCTGTTGCTGCTGTTATCAATGACTGTTTTCAAAGTTAAGTGCATCATGATCCCAGAGAGATGACAGCTGTAGTCGTGCATCACTAGATTAACCTTTGGGCTAACATGAAAACAAAAGAGAACCAGAACCGAATTCTTCAATGGGGTTCCAATGGAGTCTATACAGAGCAAAAGGATGGGGGCTGCTGTGGTTTGCCAATTGGAGAACAGATGGCACCAAGCATCATGATGGTGCAGCAACAGTTAATGTTGGATGCTTGGTAAGGAAATGAAGATGTGGAAGCTTTTGCTGAACTAGTGTCTACTTTACATGTCATGTTATGATTCTCATTTTGGATGAGATTGTACCCAGTCTAAGGTTATGGTCCTAGTGTTGCTGGTAGGGTGGGTCCTTTTTTCCTGTTGATGCACTCTAAGCGCTAAGAAGGGTGAATTATTTTCATTTTATTGCAGAATTACGTTGTTGCAGTGCTGCTTTGATTTTCCTAATGAAACAAGAAGCATGTTGTCATAAAAGAAAACAAATGGACTGTGAAACTATAAATTGGGCGCTTTGCTAATATGTACTATTGTATGCTTTGCTGGTGCCAACAGTAAGATACAATCAAAGTATGAAACGTATTCCAGAACCTGTCATCTTCGCATCTAAACAAGCTTTCTTCATACTGATTCTTCCGCATGTGTTTAAATGAATAATCTTCGCTTCCTGAGGTAACTGATACCCAGTGATCATTGAGCACAGAGATTCCAAGGTCAGTTCTGCAACTTGAAGCAGGCACAGGGTACTGAAAAAAGAAAGGAAGTGTGAGATATTGTGGAAAGAATTGTCAGACAGCAATGACAGGGAGTAAAAAAAGAAGATACTACATTGAGTTGAACCAGCTTACATTTTTAGGCAGAAGCCGGTAACTGGGAGTGCACCGCTGACAGTTTGAGAGGTCAAGCTCTGATATTGGCTTGCATAGGTACTTCTCTTTGGCAGAGAACGCAGCAGCTTTGTGGGTAGTGGCTTCCTTAGAATTGAGCGCAGACACTTTGTCAAGCCTTTCTCGTTCCTTTTCGCTCAGTTTTTCAGCATCTCTTTCCCTGTCCTCCCCTGCACGCCCTTTATCTCTCTCTTTGTCCAGTGCCTTGACTGTTCGTGATGTTTGCCCTTCATTTCAAAAAAAGAACTACTATAAAAAATCCCTACAAAGAGTAGAAGCAATGAAACTTTAAACTTCAGGCTAAGGGATCGCTTACTTTTATTGATGACTCCATCCAGAAAACCATCTACAGAGTAAAGGAAAGGAACTCTTTAGAAATGGGGGAGAACATAATAAAACAGAAAGTGCATTCAGCAAACATAAATTCACAAGTGATTGAATACATGCAGTCTACCTATGTTTTCACAGTGTTCCAAGAACTCGCTAAATCCAGTCATAAGCTCTGGGTAGCGCTGAAGTATGTCATGTACCTGAAATAAGCAAGGCTATCCATGTTCAGAAAAGCAACAGTAGGTTTATCCAGTGGTTGGGTAGGGTATCTCACAAACTCTTGTAGATATCATCAGCTAAGATTCATAATTTGTCTTCATAACAAATCGGTCTAACTTACCAGATTTTTCAATTCACTTCTTGTAATTATTTCCTGGCTGTATATGTGAAGGCATTTCAAGAACTCCTGGTAAGCTTCAGGCTCTAGCTTCTCCTTGACTTTCTCACAGAAAAGGAACTCTTGTGTGTACGCACCTGATTTTGAATGATAGAAATGAATCTATAAATCCAAGAGGAAGGACTGTAGGGCATTATTAAATTGGATATCGACGATGTATGCTAAGCTGAATAAAAGCACAAGATAAATTCTAAAACTAACAGGGCCATACTGCAAGTCACTGATAAATTCTAAAATTAATAGAAACTGGAGATCTACAAGGCACTGACGATGCCATACTGCACAAGTATCGAGACGAAACGACATCTCAGTCCTATTATCAACATGGTTAGGGGCTCACTTTTCATTGCATCATTATCATTGTACGACGAAGCAGAGATGCTTGCCGCCCCTTGGTGTGTGTCACCCTCCAGCTTCTTTGATAAAGCTTTGCGCTTGCGCAGTCCCCCATCCAAATCTTTGCTTTCGTACTCAGCATCCTTGTCATGATCTTTTCTGTCCCGGTCGATCTTATGATCCTTTTCCTTGTCGACACGCTTCCTGTCGGGGTCATGCTCGAGATCAGGGCGATCAACACTGCTGTCGCGCTCAGCAGTTGACGGCTGAGGCCTCTCTCTCTGGAGACGGAGAAAACAACAAGTCAGCATAGAAGTTCTGTGGCCAGTGAAATACTCCCTCTTTCCCAAAAAAAAGGTGTCTCAACTTTAGTACAAAAAAGTTGAGACACTTATGTTGGGACAGAGGGAGGGAGTATTACAGCACTGAAGCCCAAATGTATATGCCGGATGATTTTATATATACAACTGTCAAGTCAAGCCATGGAGGAGCCAATGCCAACTAATATACAGTGATCCAAAAGCCAATGTAAGAACTCAACTCCATCCTCGGTACATTTCATTAATTAATTTCAATAGAGTAAATGTTGCTGTTTCACATATAAGGAAAGGAAATTGTCCCTGCTATGCGGCAACTGCAAAATTACAGAAATGAAGACAGATAACCATACCATACCGGAAAAAAAATCTATGAGACCAGGTCTCACGGATTAGCAGGTGAGACCCATCCTGATGAATGACACGTGGCATTTGCAAATCACAAAGCATTTACCCCACCCCACACCTGAAATCAGGGGGAAAGAGATTAGATGCTTTGTGATTTGTGAATGCCACGTGTCGTCCATCAGGACGGGTCTCACCTGCTTTATATGAGACCTGGTCTCATATAATTTTTTTTCCATGCCATACCAGTGGTCAATGTCCATATTTACCTTGATGCTCTGCACATTCCTGGCACTGGCAGAAGGCGGTGCGGGGGCCTCCTGTTTGGCGGAAACGGCTTTAGGAGCGGCCAGCACTTGCGGAGCGTTGGACGTATCAGGCAAGAAATGCTTGAACTCCTCGAGCAGGTCGGCGTGGTCATGGAACAGCATAGCAACCTAGAGGAGGGAATCCCATCCGTGTTAGCATCATCATATGCACACAGGCACCACATATCTAGATAAATCATTCAGGAAATGCTTTTCTTTGTACAAGAGGATGACCTCCTGGTATACGTCCTGGATGGACTTGTTGTGCATGCGGTACATGTTGAGGATGGCGAGGAAGGCCTTGTAGACGTGGTCCTGGGCCTGGAACCTGGCCTTGATCTTGTTGACGAAGTTGATGGCCTCCATGAAGTCGACGGGCTGCTTCTTGTCGCCGGCGGCGCCGCCGTCGATGTCCTGCAGCTTGATGGCGAAGCCCTTGGGCAGGAAGGCGTTGAAGCCGAGGATGAGCTCCGGGTAGCCGCTGAAGAGCGTCTTCACCCGGATGATGACGCCCGCCGTGTCGATCCTGCGAGCATCACAAAGGCAGACGGGAAGGGGGAAAACTTAAATCGACGAATCCCGGCCGGAATCCCCGCCGGAATGGAGCGATTGAGATGCGTGGAGGGATGGAGGGGAGGGAGATGGGGACGGATGCAGACCTGGCGCTCTTGAAGTCGCGCATGACCTCGAGGAACTCGTCGTACTTGGCGCGGTTGTCGTGGAACTTGTCCTTGACGGCCTTGAGGTAGGCGAGGGCGTCGTTGGTGGTGAGCTTCTGCGCGGAGAGCGCGGGCGACGCCGGCGGCGGAGACATCCTCCCTCGCCGGCAGCGCTGGATTCGGCGACGGGATTAGATCGGGGAGGGAGGGATGGAGTTTGGGGAAACGGAGTTTTGGGGAAATGGAAGGGAAGGGAGGCGCTCACGGATCGGATCGACGGAGGAGGCGGCCGGCGTCGGGCCGCGGCCCCGTGCGAGGACGGACGGACGGCGGGGCCGGTCAGCTCCTCCGCCGCCGGCCGGATCTGCGCCGCGCAAACCCTAGCGGCGAAGCGGAGGGGAGCGAGCGGAGGAGGGAAACGCGAGGCGATACGGAGATGGGAGAATGGGTTGGGAAACTGGGATGGCAGGAAATACGAACCAAACCCACTTCCACCCGGCGAGAGAGTGTGTTGTGTTGTGTTGTGTTGTGTGATACCATCCGTGTGGCCGCGGTGTTTCTTTCTCTTTCTCTTCTCGTGTGCTTGCTTCACCAAGTGAGAGCAGGCAGGCCGCGGTTGATCTGGGCCGTCCGATCGGGGGATACGGCGGATAAGCGGGCGGATCCGGATGTACATGTGGGATTAGGTCGGATATCGACGTGGGAGAACACAACACGGTGCATGTGTGTGTGTGTGTGCTGGGATGCCATCTGTGGCTGCGGCATGCGTCTTCCTCGTGCTTCTCCAGGCGTGCAGGCAGGACATCCGCCACCGCCGATGATCTGAACTGTTCGGTCGGGGATAAGACGGATAAGCGGTTGGATCTGGATATATGTGCGGGGTTACGTCGGGTTCGTACATGGTGGGGAGGTGGACCGACACGTCCCACCGTCGCCGATCGAGGTCATGCAGTCGGTGAGTATTTTGTAGAGGAAGGAGTAAATACGAACCAAACCTGACGAGGGGGTAGGAAAACAGAGTCTGTGTGTGTGATACCATCCGTGGCCGCGGTGTTTCTTTCTTTTGTGTGCTTCTTCAAGTGAGCAAGCAACAAAAACATCGAAGGTCGCCGCTGGTCTGGGCCGTCCGATCATGGGATACTGCGGATAATAGGTCAGATCCGAATGTACATGTAGGATTGTGCGGAATACTAGCATGAGAAAAACAAACATAGAGAGCGTGTGTGACATCATCTGTGTGGCCGCGATGTTTCTTTCTCATGTGTGCTTCTCCAAGTGAGCAGGCAACAAAAACACCGTAGGTCGCCGCTGATCTGGGCCGTCCGATCATGAGATACCGCGGATAACCGGTCGGATCCGAATGTAATGTAGGATTGGGCCGAATACTAACGTGGGAAAACAAACATTGTGTGTGTGATATCATCCGTGTGGTCGTGGTGTTCCTTTCTCATGTGCGCTTCCTCAAGTGAAAAGGGAACAAAAACACCGAAGGTCGCCGCTGATCTGGGCTGTCCGATCATGGGATAATGCGGATAACTGGTCGGATCCAAATGTACATGTAGGATTGGGCTGAATACTAACATGGGAAAACAAACAGAGAGAGACTGTGTGTGATACCATTCGTGTGGTCGCCGTGTTTCTTTCTCATGTGTGCTTCTCCAAGCGAGCAGGCAGTGTTTTTTTTCTCATGTGTGCTTCTCCAAACGAGCAGGCAACAAAAACACTGAAGGCCGCCGCTGATATGGGCCGTTCGATGATGGGATACTGCAGATAATCGGTCAGATCTGAATGTATATGTAGGATTGGACTGAATACTAACGTGGGAAAACAAACAGAGAGTGTGTGTGTATGATACCATCCGTGTGGCTGTGGTGTTTCTTACTCATGTGTGCTTCTTCAAGTGAGCAGATAACAAAACACCAAAGGCCGCCGCTAATCTGTGTCGTCCGATTATGAGATAGTGCGGATAGTCGGTTAGAGCCGAATGTACATTTAGGATCGGGCCGAATGCTAACGTTGGAAAGCAAACAGTGTGTGTGTGTGTGTGATAACATTCGTGTGCCTCTTTCTCATGTGTGCTTCTCCAAGTGAGTAGGCAAGAAAAACACCAAAGGCCGTTGTTGATCTGGGCCGTTCGATTATAGGATGCTACGGATAACCGGTCGGATTCGAATGTACATGTAGGATTGGGCCGAATACTAACACGGGAAAACAAGCAGAGAGTGTGTGTGTGATACCATTCGTGTGGCCGTGGTGTTTCTTTCTCATGTGTGCTTCTCCAAGTGAGCAGGCAACAAAAATATCGAAGGCCGCCGCTGATATGGGCCGTCCGATCATGAGATATTGCGGATAACTGGTCGGATCTGAATGTACATGTAGGATTGGGCCGAATACTAACACGGGAAAACAAGCAGAGAGTGTGTGTGTGATACCATTCGTGTGGCCGTGGTGTTTCTTTCTCATGTGTGCTTCTCCAAGTGAGCAGGCAACAAAAATATCGAAGGCCGCCGCTGATATGGGCCGTTCGATCATGAGATATTGCGGATAACTGGTCTGAATGTACATATAGGATTGGGCCGAATATTAACGTGGGAAAACAAATAGAGAGTGTGTGTGATAACATCCGTTTGCCCGTGGTGTTTCTTTTCACGTGTGCTTCTCCAAGTGAGCAGGTAACAAAAACACCAAAGGCCGGCGCTGATATGGGCCGTCCGACCATGGGATACTGCCGATAACCGGTCGGATCTGAATGTACATGTAGGATTGGGCCGAATACTAACCTGGGAAAACAAACAGAGACTGTGTGTGTGATACCATCTGTGTGGTCGCGGCGCTTCTTTCTCATGTGTGCTTCTCCAAGCGAGGAGGTAACAAAACACCAAACGTCGCCGCTGATATGGGTCGTCCGATGATGGGATACTGCGGATAACCGGTCGGATCTGAATGTACATGTAGGATTGGGTTGAATACTAACGTGGGAAAACAAACAGAAAGTGTGTGTCTGATACAATCCATGTGGCCGCGGTGTTTCTTTCCCATGTGTCTTCTCCAAGTGAGCAGACAACAAAAACACCGAAGGCCGCCGCTGATTTGGACCGTCGGTGAAGGAAATATGGCCTAGAGGCAATAATAAAATTATTATTTTATTTCCTTATATCATGGTAAATGTTTATTATTCATGCTAGAATTGTATTTAACAGAAACTTGATGCATGTGTGAATACATAGACAAAACAAAGTGTCCCTTGTATGCCTCTACTTGACTAACTCGTTAATCAAAGATAGTTAAGTTTTCTAGCCGTAGACATGTGTTGTCATTTAATGAACGGGATCACATCATTAGAGAATGATGTGATTAACAAGACCCATCTGTTAGCTTGGCATAATGATCGTTTAGTTTTACACTACTAGGGAAAACCCTAGCAGTAGCACTGGTTTTGTGCTCACTAGTAGCGCGGGTGGGCGCGCTACTAATAAGGCGCTACAGCTATTGCTTAGCAGTAACGCGTGCCCGCACGCGCTACTGCTAGGACAAATAGTTGCAGCGTTTGTTCATTCCCACGCTACTGCTAATGTAACTAGTGGCAGCGTGTTTTCTCTCCATCGCTATTAGTATTCTTTTTTTATTTTTTTATTTTTAGTGTATTTATGCGCTATCATACAAATATTGGTACAATACTAATTATGAGGTTTACATCATTATGTCCATAATAGTGTGTCAAATGAAGGTGGATTATGTTCAAGTGGAGGCAATATGTGGTGCATGTCAAAAGTATACTACTAAACCAAACTTGATCTAGTTTGGCCTAGTAGTACTTTCGATGTGCACCACATGTTGCCTCCACTTGAATCTAATCCGCCAGCACAAGCTATTTAATTATCATCATAGTCATAACATCAATAGTAGTTATTTAATCATTATAGTCATAGTGTAGCACATCATCATCTTCAAACTCATTCTAGCTAGCTAATCACCACCAACACTAATTGCGGTAGCTATCTAATCACCAGCAACACTAGCTAATAAAAATCATTAGTCATTGCCACCAACACTAGCTAATTACTCCTGCTGCTCTTTTTCAGGTAAAATAACATAAAACATGTGTAGCACTCGTTTTTCATCAAGTTGGAGCATGCAGATGAACCTGTCTCCTAATCGTGGGTTGCGCTTCTGATTGCTGTCCCCTAGTACTTTTCTGCGATCGTTCATAATTTTGCTCCAATCTTTCACTATTAAGCATTCCTCGCTATTAGAAATCCTGAATGCACTAAAGTGCATTATAGGATATCTTGGCCGTAAGCTAACAATTCTCATCTGACMTTTAGTCTYGATCCAATGAGGCACAACATTCAGCGGGAGTCCCTGTTGAAGAACATCGYATAGTAACATACTTAGCAATGAAGTTTAGCTTAAAAAATAATGTATGCGAAAGATGCACTGAGTACAAATAGTAAAAATCTTACCATCTTTCCTAAACAGATGTGACCGTAGTTCAATACGAACACTATTGGTCGCACGTTTTGAGTATTAAGATTTGCAAGTCCAAAAAATAATTTGTCTTGACAGTATGAAGATCCTCAAGCCATGAAACATAATGACTTATCTCCTCGCAGT
>1BS_z16_839_10 1BS_c-3439935 approx position on ctg839: 23-150; bacend=TaaCsp1BS005P07REV1;
AATCCGCGATAATCAACAACCATTCTTAACGATCCATCCTTCTTCTCCACCAGAAGTACTGGCGATCCCCAAGGCGAAGAACTTGGGCGAATAAAACCTTTGTCCAACAGCTCCTTAATCTGCTTCTTAATTTCCTCCAAATCTTGGGCTGGCATCCTGTACGGTCTCTTGGATATCGGCCCCGTTCCTGGCAGTAGTTCAATTAAGAACTCAATGTCTCTATCCGGTGGCATGCCTGGCAACTCTTCTGGAAATACATCAGGGAAATCCTTTACCACTGGTACTTCCTCCTGCACAACTCCTGATAAGGAATTTACATGTGCTCTCCTCGGCTCATGCCATGATACATACTTGATTCTTATTCCTTCTGGTGTCGTAAGCAAAATTGTCCTGTTGGCGCAATCAATGTTTCCTTCATACATCGACAGCTAATCCATGCCAAGAATTACATCCAAACCTTAGGATTCCAATATAATTAAATCCGTTGGGAAAACATGCCTTCCTATACTTAATGGCACCTGAAAGCATCCTTGACTGACCATAAACTCAGCTCCTGGTGAACTCACTAGCATAGGTGTCTTAAGCGTCTTAGTGGGCAGGCTAAACTTATCCACAAATCCCCTTGATATGTATGAATGCGATGCACCAGTATCGAAAACAACAACTGCAGTAAATGCCTTAACCAAAAACTTACCTATTACAGCGTCTGGCTGCGCTTCAACCTCCTCCACGGTAACGTGGTTCACTTTCCCCCTGTTGAAAGGGTTCGGCTTCTTTCCTGAGCTTCCATTGCCATTCCCATTTTGGGCTTCTGGGCAATCATTTGCATAATGCCCAGTCTTACAGCACTTATAACAAGTGATATGGCTTAGGTCTGCCTTGGATGGTGTTGACGAGTTGGTGCGGCTTTGTCCATTGCTTCCTCCATTCCCGTTTCCATTCTTTGTGCCATTATGATTGTGCGAGCTGCCTCCTCTGTGAGTATGCTGTAAATGTCCTCCTGACTTTGGGGTAAAGCGTGGTTTCTGCTGAGCTCCAGAATTGTACTTCCCCTGTCCATACTTCCTCTTACGATTATCAATCTGCTGCTGCTTCCCCTCAATCATAAGAGCACGATCTACTAACTCCTGGTAGTTATTGAAAGTGGCTACCATCAACTACATGCTCATCTCATCATTCAGTCCTTCTAGAAACTTCTCCTGCTTAGCTGCATCCGTAGCAACGTCATTTGGGGCATAACGTGCTAGCTTACTGAAATCATCCACATACTGGCCAACTGTCCGTCCTCCTTGGCGTAAGTTGCAAAACTCATCCTTCTTCATGGCCATAGCTCCTGCTGAAACATGGGCAGTACGAAAAGCTTGCTGAAACTAATTCCACGTGACAGTGTCTACATGGTAAGTGGCTGTGAAATTCTCCCACCATGCTGCTGCGGGTCCGTCAAGCTGATGTGCGGCAAACTTCACCTTTTCTCCATCTGTGCATCCTGCTGTGGTCAACTCCCTCCCTATCTTACGGAGCCAATCATCTGCTACTATCGGCTCGGTGCTACTGGAAAACACCGGCGGATTCAACCTTAAGAAATGGGTCATATGGTCAACAGGTGGTGGTGGCGGTGGGTTGTTGTTGTTGTTGTTGCCTTGGTTCTGTACCAATGTTTGAATCAAGGTGTTCTGCTGCTGAATCAACTGAGTGATCTCTGGCGGGAAAACAAACTCGGGGTCGCGTCTTGGAGGCATCTAAGGGTTTAAAGGGGAGATGAGAGTTTAAAATAGAATGACGTCTAGTGAGATAACACTACCCATTGCACATGAGACAAAAACACACAATATCATTCCAATCAATCAAACAAGGGCATACAATGGTCTAACTATCGTTACAAAGTGCTTGGTCTAAAACTAATTAAATGGTGGAAAATTCTACTACTGTTATGGTGGTCAACTAGAAAAACTGCTTCGATGCAGATTCCATGGTATCTGCTCCAGCTTCATCAACATAGTCATCATCGCTGTCGTCGGGATCCGAGTCGGTGTCATCGATGATGATATAGTTATCTGGACAAGTAGGTTCATCCTCTTCTCCTCTGGGTGCTGATCCTCCCATGAATACTCCAATCTTCTCCTTAAGGTCACTGTTCTGTCTTACTAGAGCGACGATTTCTTCCATATAATCTTTGCGTGTAGCCTTGAGTTCTTCTTCTAGCTCCTTGATCTTGGTCATAGCCTTCTGCAGATCCCCCATATCTGCACACATTTGATTTTCCTGGCGTCGGATGTGTTGGTTTAACTCCTGAATATAAGCTGCGATTGATCTTTCCTTCCTGGTGGTGATCATCTCCCAATGCTCATCTTGGCGCCCACAAATCTGGTAGATAGTATTCTTGAGATCGTTGTGGTAAACTTCTCCAATTCGTCCCATGGCGATGTGAGCTGCCATGCTCTTTCCTAGACTCCATGTTGGTACATCAAAGGTAAACTCTATTGGCTCAGTGGCTGGTGCAAATGTCCTTCCTGGAATGTAGACTTGAATCCTCCAGCGCTCCTCTTCGGGTAAAGTGGCATTGAAAGTCCCGGTGAAACTTGGCACTCCTATGTTCAGGTATCTAGTGGCTTCCTTCAAGTGATATCCAAAAGGTGAGTTCTCATCTGGTTGTGTGAACTTGATCCTTGCATCCGCCATCCTAAAGAATAGAAAAAATGAGGAGTCAAAAATGAGAAGAAAGAGTAGTGATCTAGGGTCTAAGCTTTGTGGTTGTGTCCTATAGTCAGCGTGTGCTCTGATACCACCTTGTAGCGACCAGACCTCAAACAGTCTGATCTCTACGCTCAGTGTCATCCCTGGATCAGTAATGCTGACACCACACAGTACTTGGAGGATTTATAACAGAGTAGCAATCACACACTTATTACATCGAATGTCTCAAAAGAGAACTTATTGAAATATATATGGCTTAAGGCCATCTAAAAACGATAACAGCGGAAGTCTTGGAAGATAAGCAAGTCCATCAACTCCAACGGCATCACCACGACCTAAAAGCATCTTACTCATCGTTTGAAAAGTCTGAAACATGAAATGTTGCAGCCCGAAAACGGGTCAGCACATGGAATATGCTGGCAATGTAACACATAGAGGATAACAATGGATTAAGCTATACTACATGCATATTTGGCTGGTGGAAAAGCTCTATGGTTACAGTTTTGCATAAAGCCAATGTTTCCCTACTGCAAAGGAATAAATTTAGTTAACTATCATGGTGGTTGTTAAACATTGAGAATGGTTGACAGCATTCTCAA
>1BS_z16_839_20 1BS_c-3417484 gene  Bradi2g40030 444-590 Bradi5g00440 1498-2037; approx position on ctg839: 75-175; bacend=TaaCsp1BS002D09FOR1;
AACTTTTTACACCCAACCATTTGGTCAATTGTGCATTAAATATGTCCTAGTATTTTAGAAAATTGATTTGATCTAATTTTGCAACAAATATATAGTAGGTCCTTCACAAAAAAAACTCATTTCGGGCACTCGAAAAATGGAAAATGTATTTTCCGTGAAAATAAAATGAAAACTCCCTTAGGCAACATTGTTTGGAATTCCAAGGTGCACCCTTGTGCACAGTATGAGATCATTTGAACAAACTATGCCATGAATGTGGTCATAAGATTGATCATTTGGCTTGAAAGCCATGAATCTTCACGCATGATAGCTCGTTTCTGAGAACACTTTTTTAAAATAATTTCTGTATTACAAGTTTATTGTTTTTCCTAGAAACTGGGCCACATATAATGATTCAATGCAACGGTTTTCCAATTTTTTGATTTTTTTTAATTTTTTATGCCCATTACAAGAGCAAACAAACTAGAAGGAATATGTTCAAGCATCCCTTCATCTTGTCCAGTTACAAGAGCTCAATATGGAGTAAGGTGAGAATCAATACTTTCCAGATTGAGCAATCGGTCCACTAAAGGAACCATCTGAATAACCAAATAACCAATGCTAATACAAAAACCAATACTAGACACGTAGGCCAACTTATATAAAATCTGGGAGATGTTGAAGGAGATAAATTAGTTCACGTTACAAATATCAGGAGAAGACAAGGGTACAAGTTGAACCAAACTGATTGATTACAATCACGACATAAAATTATTTGAAGCAAACAAAATCCAAGCCCGTCCTGCATGGTTTCTGACCTGTTTACATCAACATGAATGGCTGGCTTTCCTTCGTTTCTAGAGCGGCCATCCTCCACTCACTGACTATTCTTGGTATTTCCTTCCATGTCTTCCGTTTAAATGCCATTACTACACATATCAGAAATGATGTCAGAGCAAACTTGTACAAACTAGTTTAACATGAAATTTAATTCCATATGACATTAAAATGATGGAGAACAAACTTTGTACATACAGTGTTGACGTGGTACATGAGATGGGATGGATAACTGCATTTGTTGGTTAAATGTGGCAAACAAAGAAAGACATGTATACCTTCATAATGGGCATCTAGTCGTTTGCGTTTGATGCTGCCCAGTTGCCGCTCAAGGCATCTGGGGAGCTTCTTTACAGCAGGACAGCCTTTAATTGCAAGCTCTTGGAGAAATTTGTATGCTTGTAGTTCATTCGGTAGGGATGCCAGGGTACTGCAGCTAACAAGCTGAAGGTCTTCCAGCGATGCGGGGTGCAGAGACTCCAGCGACATCAACCCATTGGTCCTCCGAATGTCCAGTCTCTTGAGGGACATGGGTAGACGGAGAATGCCCGCCAACATGCCAGCACAGGACAATATTACTAGAGACTCGAGACAAGGAGTAAGTGAATGCTCTGATGATGATGATGATGATGATGATGACTCTGGTACATTTATCGAAGTAGCTTCTTGTTGTTTCTGGAACCCATCCAGCTGACATGATAGGACTAGAATACTACTGTGAGCCATATATATGGTTTTTAAGGATGGAGGAAGACGTAGAACTGCTGATAAACTTTCACAATAAAGTATCCACAGAGATTCAAGGCATGGATAGAAGTGATTCATTGGCGAGGATGGCAACCCTGATATAGCTGTGGGCACAATTGCCTCACTGCAAGAAGACCCTTCAACTAACTCCGATAGTCCCTGCTGCTTGCCGAACAAGGACTCAAGCTTACGACACAAATAAATATTCATTTCCTTGAGAGATGCCGGGACATTGAACATCTCTACCAAACTTGCACAATCTTCTAACAGAAGAGACTCCAGACCTGGCAGGTGTTGAATCCTTTCGGTTTCTGATGGCTCAAGAGGAGCTTGTGTGTATCCAGTCAAATTTTTGCAGTTTTTAATCACTAATCTTCTCAAGGATACCAAGCTTTGGAACACTTTCTCTGGCCAGTGGACGAGCATATCGCATCTATCAATTTCCAACTTTTGAAGGTGGAAAAAATAGTCCCATGGCTCTAGTGAACCTGATCCAAAGAACAAGTTGCAACATCCTAACTCCATAACTGTAATAGGAGATTTCTAGTTCCTTTTCTCCTTTGTGCCCACTGGTACAATTGAAGTGCACTCAGTCTATGATGTTACTTCTGTGTATTCTAACTTCAATAACAGATTGGTCAATGAAGACAAATATCTGTCTACCCAATGGAATATCTCTTGCTTGCCATCATTAATTTCTAATACACTGACTTTTGGTGCTT
>1BS_z16_839_30 1BS_c-3443127 gene  Bradi4g21600 7553-7729 Bradi2g40030 13620-13751 Bradi3g20220 13835-14026 Bradi4g05870 16450-20520 Bradi3g33650 32037-32644; approx position on ctg839: 75-175; bacend=TaaCsp1BS002D09REV1; signal=Ta_S12877918;Ta_S16058278;Ta_S17985003;Ta_S32521377;Ta_S32568493;Ta_S37826263;
TTTCGGAGAGGTATCTCTGGGCCCTCTCGGTAATACTCATCACTATAAGCCTTGCAAGCATTGTGACTAATCAGTTAGTTTCCTGATGAAGTGTTACGGAACGAGTAAAGAGACTTGTCGGTAACGAGATTGAACTAGGTATTGAGATACCGACGATCGAATCTCGGGCAAGTAACAAACCGATGACAAAGTATGTTGTTATGCGGTTTGACCGATAAAGATCTTCGTAGAATATGTAGGAACCAATATGAGCATCCAGGTTTCGCTATTGGTTATTGACCGGAGACGTGTCTCGTTCATGTCTACATAGTTCTCGAACCCGTAGGGTCCGCACGCTTAACGTTCGATGACGATTGGTATTATGAGTTTATGTTTTTTTATGTACCAAAAGTAGTTCGTAGTCCCGGATATGATCACAGACATGACGAGGAGTCTCGAAATGGTCGAGACATAAAGATTGATATATTGGACGGCTATATTCGGACACCGGAAGTGTTCCGGGTGATTTCGGAGAAAACAGGAGTGCTGGAGGGGTTACCGGAACCCCCTGGGGAAGTATTGGGCCTTAGTGGGCCCTAGGGGAGAGAGAGGGAAGCAGCCTACGAGGTGCCCCCCCAAGGGGAGTCCGAATTGGACTAGGGGAGGGGGGCGCAACCCCTCTTTCCATCTCCCTCTCCCTCTCACTCTCCTTCCTTCCCCCCTTCCTCCTCCTAGTTGGACTAGGAAAGGAGGAGTCCTACTCCTACTAGGAGGAGGACTCCTCTCCTCCTTGGCGCGCCCAAGGGCCGGCCGTCCTCCCCCCTTGCTCCTTTATATACGGGGGTAGGGGCACCCTAGAACACACCAGTTGACATTGTTTAGCCGTGTGCGGTGCCTCCCTCCACAGTTACACACCTCAGTCATATCATCGTAGTGCTTAGGCGAAGCCCTGTGCCGGTAACTTCATCATCACCGTCACCACGCCGTCGTGCTGACGAAACTCTCCCTCGGCCTCAGCTGATCAAGAGTACGAGGGACGTCCCCGAGCTGAACGTGTGCTGATTGCGGAGGTGCCGTATGTTCGGTGCTAAGATCGGTCGGATCATGAAGACGTACGACTACATCAACCGCATTGTCATAACGCTTCCGCTTTAGGTCTACGAGGGTACGTGGACAAACTCTCCCCTCTCGTTGCTATGCATCACATAGATAGATCTTGCGTGATCGTAGGAAATTTTTTGAAATTACCGCGTTCCCCAACAGGCAGACGGGCGGAACCTTTGGCGGGCAGGCGGCGGAAGGAGGTGGGGAAAGGGGCGCGGGCTGAAATGTCCCTCCCGCCAACCGCTTCACTGTGATATGGGGCACCGTAGGGCGAGGCGGAAACCCGCAAATACGCGGGTTGGGGCCAAGTTTTTCCGCGTCCCTCAAAAAGTTTTGCGGGCCGGCCGCGTTTGCGGGGTCTGTTCGGGCGGGATTTTCCCCGCCGACCCGCATTTTGGCTGTTATTTTGCGGGTCGGGCCTTTTGCGGGCTCTGCTAGAGTTGCTCTAAGGGGAGCTCCTATTGCCACATTTTGCGGTCGGACGACATTTTTGTTTTTCGATGTTTAACAATAGTATAGGAAATCACTACACCAATGATATTTATTTTGGAGATATTATCATGTGTCAATAGAAAATGTTTAATTTATTTCTAAACTTGTTCATACTGATGCGGGATTTTTTTCATTTCGTGCGAGATAAAATGTACAACCTACTCATGAAAATTGTTACTGAATCACAACTATATTTATTGAGTTCAAGTATGTACACCTGGCCTCTACATCGAACGATGCACATAACTATATTTATTAAGTTCAAATTATGTGCATTGAAAAATATTACAAAATTCAAATTATTTGTGCATGAACAAATTAATTTTTGCATAATATATATAGAGAAGTTCAGGCGTTTGGAAACCAATATTTATTAGTATGAAAATAAATTTCCTTCCTCAAAAATTGTATCAAAATAATGTTCATGTGTGAAAAATAATCTTCATATATTACAGAACAAATGTCTTTATATAAATTAAATGCTCATTACTTTCAAATGGAAAGTACATGTATTTCTAAAAATATATTCATGCATTTTCCAAAACTAATAAAATATAATAAAGAAGTAAATAAATTTAAAGCAACAAAAATAAAATAAAAGTCTAAACACTTGAAGGAAATATCAGACGTGAGTGCACAGAAAATAGAGAGAAATGATAAACATTTTACTCCATTCCATATTGTAGTTCATATAGATTTTTTCAACAGTCAAACCTCACAAATATTGACGAAGTTTGTAGAGAAAAACATTTACAGCTAGAATGGCAGACACATATCATTAGATTCATCATAAAATGATAGTTTCATATTTTATACATTTAATATTGTAGATATAGATAGTTTTCTCTACAAACTTGGTCCAAATTTGTAAAGTTTGACTATAAATAGTTTTCTCTACAAACTTGGTCCAAATTTGTAAAGTTTGACTTAAAAAGATCGATACGCACTACATTATGGAATGGAGGGAGGACTTTTTACAAAGAAATACGCCCAAACTTGCTGTATAAGCGGCATAGAGGATTTAGCTAGCAGAAAACAAGTGTTAGGATCAAATGTCAAGAGCATCAAATAAGAAATTGTTCTCGTTTTGCTGAGGCTCCCGAATCAGAAACCCAGGCAGCACATCTATACTCCGGTTTCTTTCCTCTTTGCCGCGGCTGGACCACTACCCTCTCCAAGGTCGGCTGGGAACCTTCATGCTGGCGTCTCCTAGCGCCACGACAGTGACTGCAGGGAATTCCACCACCATCCCTTACCAATCCTCCAACATCGACAGAAGAGCCAACGACGAATGGGGAAACAACAACATGAACGACTCCATGCAACACAAAAGCAGAAAAATGGTCAGCAGAAAATAAACAGAAAAGGACAAAAGTAAAATGGTAAAAACCTGTAAAGGAAGATGGAGAAAAAAACATATGAAAACTTCGCAAAACCAGTTCCAACTCTCCGAAATCCACTCGAAGGCAACCGTTGTTAGGCTGAACATATACATTTGTTGGCAAGCGCGGTCTCAAATAAATGAGATATAGCTCTCGTGGCCTAAGTTGACTACTCCCTCTGGATGGAAATATAAGTCTAGCATGGGAACTTCAGTCGTCAATTGTAATATTGCCGCAGGACTATATTTTTTAGAAACTTCATTCAACGATGAGTCTAAACGAATATATTTTATGACATAGTAAAACACATTCGGTAATCAATCAACTTAATAAAGACATAAACACATCCGAAGGAAAAACTTTGCTATTTTTGTTTTTTGAGGGGTTTGACAACTTTTTTTTTCTTGAGCGTAGAGGTTCGACAACTTTGCTAGGATAAGCGGGTAAGAGCATCTCCAGCCGTGCCCCCAACAGGCCTTCCCCAGGCGTTTTTTTCGCGCCGGCGCCGAAAAATCGCCCCAGTCGCGCCCCCAGGACGCCGAATTTCGCCGGCTCGGCCCATTTTTGCGCCCGGCGATCGCAGGCCGAACCCGGCGCACTGGAAAAGCGCTCCTGGGGCCACATTGTCAGGCGAAAAGTCAAGCCACCCGTCCAAATTCGCCTCCGACCCCCCGCGCTCGGCCGTCACCCTGCGCCACCCTGCCGATCCCAGCGCCGTCCACCGCCCACCGCAGCTAGGGAGATCATTTCCCGCCGGGAAAAAGAAGGGGTTTCGCCGAGGCAGCCTCTCCGCCGCCGTCCGGGCACCTTTTCCGGCGTTCCGGCTGCGCGGGGCCTGTACACCGACGGGTTTGCGCCCACCTCGCCCGCAAGGTGTTCGGTGATTTGCCCAGCCCGGCGATGGACTCCGAAGATGAGGAGGCGCTCGCGACGTTGCTGGAGGAGGAAGCGGAAGCCGACGTCCAGGAGCAGGAGCATCTCATGGTGCTCGCCGCCCTCGCCGGCCTGCTCGCGAGCAGTGAAAAGCCGCGGCGAGGTGGCTCGGCGCCTTGTCGGGTGAAAGCAAAGAACCGGCATCGTCTGGAAGGCTACTACATGCTCTACTCGGACTACTCCGTCGATGCTCCATTGCACGGTGAGAAAACATTTCGGTGCCGTTATCGGATGAGCCAAAAGTTTTTCCTCAGGATTGTGAATTCCATCTGAGAGTTTGACAGCTACTTCAAGTGCAAGATGGATTGCACCGGCACACTTGGATTTACCTCAATCCAGAAGTGCACGACAGCTATGAGGATGCTTGCATACAGAGCTCCCGATGATTCACTCGACGACACTTATTGAATGGAAACTTGAATTGAGAGAAAACGTGTGCTACGCTTCTGGGCGCATGGCCGACTCCACCACCACTGAGTGTTTCTACAAGTTCTACAGGGAAGTGGTGGCACTATTTGGACCGCAGTACTTGCGAACACCCAATGCGGAAGACACTGCTCGGATCCTAGCATAGCATGCAGCAAGAGAATTTCCTGGGATGCTTAGAAGCATCGACTGCATGCATTGGAAATGAAAGAGCTGTCCATTTGCTTGGCAGGGGTTGTACAAAGGCGCCAAAGGCAGTTGCAGTGTGGTACTTGAGGCAGTGGCCACACAGGACCTCTGGATTTGGCACTCTTTGTTTGGGATGCCAGGAACTCACAATGACATCAACGTCCTGCAGTGCTCCCTAGTCTTTGCCAAGCTTCTTGAAGGTCATTCTCCTCCGGTGAACTTCGAGGTCAATGGGCGGCAGTACAACAAGGGGTACTATCTAGCTGATGGCATCTATCCGAGATGGTCGACATTTGTGAAGACCATCTCAAACCCTGTGCCAGGAGGCAAGAATGCCTGGTTTGCGAAGGTTCAGGAGGCTTGCAGGAAGTATGTCGAGCGGGCATTTGGTGTGCTCCAATCTTGATTTGCTGTTGTCCAGTTCCCTACTCAGACCTGGTCGAAAGATCAAATGTGGGAGATCATGACTTGCTGTGTCATCTTGCACAACATGATCATTGAGACCGAGCAGGAAGAGCCAGTGTTTGACACCGAACCATATTACAGGCAGGGTCCTCTTGCCCAAGTTGATCACCAGCTACCGACAACCTGGACTGACTACCTCAATATGCGCCAGGAGATCCGAGACCCATAGATGCATCAAGAACAACAACACGATTTGATGGAGCACCTATGGAGGCTCAAGGGCCAGGTCGGGGCGACGCGGGAATGATGTGTGATGAAACTTGAGTTTTTATTTGTTAATCTATATAATTTGTATTGAACTATTCGATTTATGTGATGAAATACGCCGAAACACGCCGAATCATGCCAAACCATGTGACGAACTAATTGATTTCTATTTGTATGCGAAAATTCACGCCGAAACATGCCGAACCGCGTCAAATATGGACCGATTCACGTAGATATCGGGCCGTTATTGGACATAATTAGGCTGAACACTGGGCCGAAATCGGCGCTTAGGGGCGACCTGGGGACGACAGCTGGCTGACCAACCGCCCCTAGCGCCAAGTTTACCGTCGGCTCACTCCCAGGCCGCTCTTTTTCGGGAGAGGTCCTATGTGACGCATTTTGCGTCAACTAGCTGTAGCTTCGCAGAAGGCACTTCGTTGGCGGGCTAACTGGCCGCGCTGCGCGTTGAACTGTTTCTCAGACGGATGACTGTTTGAACTATTTTTACCGTTGGAGGATGACTGTTTCGCACTGTTTCATATCGTTTCGTCTATTTCAGTTGTTTTTTTTCGTGTGTGTAACCTAAAGAAAGTTTGTACTGTTTCTGCTGTTTTTTTGGTGTGAACTAAGAAAACAGCAAATTGTAAGCATGTATAAAGAACAGTAATTCTGCTGGTTCTAAAACAGAGAATTGATTCCTACTGTATCTGTGGTTTCTTCGTGTGAACTAAAAAACAGTAAATTGGAAGAGTGTATAAAGAACAATAATTCTGCTAGTTCTAAAACAGTGAATTGTACAAAAGAATATAGCTGAAGTAAAGAAACATTTAAAAACAGTAACTATGCTTGTTAAATAACAGTACTGAAAGGTCGAAGAAACATTTAAAAACAGTAATTATGCTTAGAGCTTCTTTACAAACTAATTCTGCAGTTTTGAATCTTCTTTGCAACTGAAAGTAATGCAAGAAAGTATCACTGGGCACCATGATAAAAACATAGAACTGTATCATTAAGGAAACATTTCCCTCATGGAAGAATTCCTTTCAGTTCAAAAAAAGTCTTGCACTGCAATTTCCCTTGAAGTTGACAATAAAAAATAGTGATGAGACCCTTCAGAATAAACAGGGAAATAAGTTAGTTGGGAATAGGTACAAGAAATTTTGGATAGTAAAAGGTTGAAAAAAAAATGGAATATGGTTATACATGATCCTTCCAAGAAGAAAACAGGCCCAAACCTTCCTCAAATGGGACTCTTTGGGTGAAAAGTGTTACAGTATGCACTATTATTTAGTGAGAGAATCTGCAGATCATTAAGTTACCTAAGATGAGTTCATAAGCAGGACAAAAAATGATTGGCCTTCAAAGCTTCACTTGAATATGCGGAAACCCTGCTGAAACAGAAATGTGATTACATGAAATTAATTGCACTATTGACTACAAAGAACATGGTGTAAGGAGGAAAGAACTAGAGAATTTACATGTTTCTGCAGGAAAGAAGTTACGAAAGGCAGCTGAATTTCATTGTCCTTGCAAGTAACAATCTCAAAATGGTATTTCTCACATTGAGCTTATAGATCGTCCTTCAATTTTTAAAATAAAATGCAATTTAATTTCTGTTATGTACCGAAGAATCACAAAGAAGGGAAAAAAGTGCTTTCAATGGAGTAATTGTGGTGGTACTTGCATTAGGGAAACCCTCCATTCCGAGACCTCTGTAGTTGGCACTAAACAAAGCCCTGGTAACCCTGCTGCCTAAGAAGTATGGTGCTGAGGAGTTGAAGGATTACCGTCCGGTCAGTCTGGTACATGGCGCGGCAAAAATCTTCGACAAGGTTTTGGCCTGCCGACTCACGAACGAGCTGCCGCACTTGGTGGGCCAACACCAAAGTGCCTTTGTTAAGGGCCGATTCCTCCATGATAATTTCATACTCGCCCAATGCACGGCTCGACGTCTCCACGCCTTAAAGCAACCGGCCGTGATGGTGAAATTGGATATCTCAAAGGCTTTCGACACGGTCCAGTGGCCCTTTCTTCTCGAAGTTCTGCAACGCATGGGTTTTGGCGCACGGTGGATATCTTGGATAGTGGGACTCCTCTCCACGTCGTCCACCCGCATCATGGTAAATGGAGTGCCCGGGGCCCCGATCTTCAATTGCTGCGGGCTCCGCCAAGGAGGCCCGTTATCGCCGATGCTCTTCATTCTTATCATGGAGCCACTGCACCGTCTCTTCAAGTTGGCCTCCGAGCTCGGCATTCTGACTCCACTGGCGCGCACAGGTCTTGAGCACCGCTTGTCCATCTTCGCGGATGATGTGATCGTTTTCATCAAACCGGTGGACCTTGAGCTAACTACCACTTCAAGGATCTTGCAAATGTATGGCATGGCGTCTGGCCTCCGGGTAAATATGCAAAAAACCTCGGCCATGCCCATACGATGCTCGGAGGATGAGGTGGCGCGCGTGGAAGGTATCCTGGGATGCAGTATTGGATCATTCCCATGCAAATACCTAGGCCTCCCCCTATGTCTGAAGAAACCCTCAGCGGCACAACTAAGCGGATTGGTGGAGACGCTGGCAACTCGTCTGCCCACCTGGAAGGGGGCGACCCTACCCAAAAGTGGCAGACTCATTCTGGTCCTCTCAGCGCTATGCTCGATCCCTCTGCACGCGATGATTGCGCTGGACCTACCCATCAAGACGATAGCGGCCATGAACAAGATAATTAGAGGGTTCCTATGGTGTGGCAAAGCTCAAGCTAATGGAGGGCACTGCTCTGTGGCTTGGGAGGAGGTGTGCACACCACGCTGGGCAGGAGGCCTGGGTATACCGTGCCTTAGGTGGCTAAATGTTGCAATGCAAGCTCGTTGGGCTTGGTTGCATCGTGTGGACCGGGATCGTCCTTGGGCAGAGTTCAAGTTTGCCCTCCCCAAGGCTTCTCTTGCGGTGGTTGCAGCAGCCACCAAGGTGACAGTAGGGAATGGCAAAGATGCCCTCTTTTGGGAAGACCGCTGGCTACATGGCGCGAGGATTCAGGAGTTTGCACCCGGCATATATGATAGAGTAAGGAAGCGAGTAAAGGACACACAGACAGTTTACGAGGCCATCACGCTAGGGTCTTGGACTCGCGATATCGGCCCTGACATGGCTTACGAAACTCTCATGGAGTACCTCGAGATCTGGCAGAGATTGCAAGGGATACAGCTCCAGGAACACACCCCTGACTCCATAGTTTGGGCTTGGGAGCCGAACGGCCAATTCTCGGTCCGTTCCGCCTACGCTGCACAGTTTGCTGGCAGGGAGGTGGCGCCTGCGGCGGACTTTTGTTGGAGATCTAGGGCACCTCTCAAGTGCCGCTTCTTCACCTGGCTGGCCATGAGGAACAGATGCTGGACTTCGGATCGACTGGCCCGACGCGGCCTCCCGCACCAGGATGCATGCCCATTTTGTAACCAAGAGGAGGAAACCATAGACCACATTCTTCTAACGTGTGTGTTCGCCAGGACTGTCTGGAGAACCCTGTGCTCAGCCCTTGGGAAACCGCAGTGGACACCAACTACACAAGACACCCTCAAGGAGTGGTGTGTTGCAAGAACATCAGGCGTGCACAAGCCGAAGGAGTTGAGGGCGCTTCTTACTCTCGGCCTTTGGGAGCTTTGGAAACACAGGAATGCGGTTGTCTTCGATGGCGCCTCTCCATCACTAGAGGTGGTCGTTAGGCGCGTCGTCGCGAAGGGTAGAGCTTGGCAGCACGCGGGCCTGTTGAAAGGTGAAGTAGACATCACGCTTCAGCTTCTAGCAGGGTGGGCAAGCAGCGAGTAGTCGGGTTAGTTGTTGCGCAGGTGGACTATCGGCCGCGCTGTGTGCTGATGTGATGTTATGTAGCGTTTAAATCTTTGTAACATCAACGGTGGCTGGGATTCTTCCCCCCCTTCTTTCTTCTATATAAGATGATACGCACACTCGTGCGTATTCGAGAAAGTTGCTCAAATATTGAAGAAGGAAAATCCCTGAGTCATACCTGTAAAAAAATAGTGATGGAACATTTGGTGAATTTTAAATTCTTTGTAACTGTTATTTGTGGAGATAGAGCACAAAAGTTGCTTATCAGGGTTATAAGTACAGGGGAGAGTTCCATTCAAAAAAGGCGCCTGAAATTGACCTTGGGAGCTGGTACAAATGTTGACTCAAAATTTCCTATGTTAAAAGAATTAGTATTTCCGTATGTGGCAGCGAACAAAGCCTTGAAGTTGTAAATTAGTGAACTAACTGTCGGTAGAAATGTATCACCACTGTAGTACGGATTAATAATATCAATCAATTTGACTCTGAATTTAGCAACAATCAGTATCCATTGTTTTTCCTTGAATACAGGCATTTTGACCTACATAGTTTTAGAAAGGAACAAACTGTTAGTCTAAGCTCTGTCAAAATGAATAATCTATAAGAGCACTTATTACAAAAAAAATGTTCCGTATGAATGAGGTCACAGGGGACATGGTTCATTGCCCTCTTTCTTTTTTGTTATTTTTCTTTGCTCCGGGCAGGTGCATGCATTTTGTTTGGTACGGACAATTAAACAAAATGTTCTTTAATGATATCCGTAAAATGTTCTTCGAATTAAATAATGTTTTGTGGAGTCAACAAATTTTCCGTGCAAAATGTTCCCTGAATAAAGGTTGCATAATTAATGTTCCCCTCAATAATGTTAGCTGGAAAAAAGTTTTATAAACAATGTTACTTCGAAAATATATCACTTGTTCAAGTTAGCTGCAAAAATGTTCCCTTCATAATGTTACCTGAATAATGTTCGTGGGAAAATGTTTTTAAAATAATGTTCCCTCATAAATGTCCCTTGGAAAATGTTCCTTGAATAATGTTCCCTGGAAAATGTACTACATATATTTTGAAAATATTCTTTGAAGTCAGAAAATGTTCTTCAAAATAAATAATGTTCCCTAGAGTCAATAACTTTTCCTTTCAAAAGGTTCCTTTGATAATGTTACCTAAATAATGTTCCCCGAATAATGTTCCGTACATAATGTTCCCTCATAAATGTCCCTTGAAAAATGTTCCCTAAATAATGTTCCATGGAAGATGTTCTAGGTATATTTAAAAACTATCTCTAAACTCTAAAATGTTCTATAAATAAAATAACGTTCCCTAGAGTAAAGAAATTCCTTGCAAAATGTTCCCATAAAACGAAGAATAATGTTGGTAAAAGCCTAAACAAGTTGCAGGTTGTAACTTTTCCTGAGAACATTGTTTTCAAACAAAATTAATTAATGTTCGCTGGAGCCAACAATTTTTCTTAGAAAAATGTTCCCTTAATAATGTTAGCTAAATAATGTTCCCAAAGTAATGTTCCCCAAATAATGTTCCCCGATGAATGTCCCCAAATAACTATGCAAAATTTAAAAATATTATGTGAAGTCAAAAACTGTTCTTCAAAATAAATAATGTTCCTAAGTAATGTTCCTCCAAAAATGTTCCTTCAATAATGTTCCCTAAAATAATGTTCGTAGATAGTGTTCCCTGAATAATGTTTGTGGAATACATCGTTTACAAATTGTGAATGTGATAAGCACCCAAACAATACATATGCGAAAAGAGTAGCACACAAAGGTTATCCATCATGTAAAAAAAGGTCAAGGTACAGGTACTAGTTCTGAAGTGCTACAAATAACGCCAGTGCACACATATCTACATGAAAAAAAGCATCCAAGTATACCTGCTAGTTGTAACCTACAACAAATATCACCAGAGCTAACACCAGTCCATCAGAAAAAATGCTTTCTCGACTTTTATACAACATATCTACACAAGGATAAGCACCGAACAGAAATGAGAGTCGGCGTACAGAATTTCAGAACTACTATTAATTTTGTTGGCTGATTTCAAGAACTAAATAATGGCTAATGTTTGTTGAACCATTTATTTCTAAGCTACCGAGGAGAACAAATATTATTTATGGTATATTGTAATTAAGAAAGAAGAGTGGTTTTCCTTCAAGAGAAAAAACAAAACAGTGAATTAGCAGGTATCATCTATAAAAATGATGTGAAAAGTTCATCGATCTTGAAACAGCAAGCACTCTCTTCCTGGGAATGCATTATTCGCATTATCTATTCCCTAGTCGTTTCCTTATAGCATCACTCTTAGGCAAAACAAAAAGGGCACAAGAAAACTAGCTACTATAGTAAGCATCAGATTAACAAAAATGAGATATGAGCTTCAGATTAAACAACAAGCAGCAATAGGAACAAAGTAGCTAAATCTATACAGATATTTGATATATGCTCCAATGACTTATGCAACCAACTTATCATGCTTGCCTAAGCAAGATCAAACTTTGCTTATAAATTACTTAATACAATATAACTGCAAATGTTGATAGATGCGTGCTCACATGACAAAACATATGAACAAATAGAAACTGCCACTACTACACATCGCACACAACTCTCAGACAACAAAGAGAACCTGTTCACATGACAAAACTGTTTGTGCATCCACTTGCTGGGTTGGTGCTGAAACCTTAAATTCAGAGAAGAGAATGATGAGAACTTGCCAGGACCCTGGATCCGGAAGCATCCGCCACATCTACACAAGTGCATGTTGATTGCTATCTTTTGCCCCTAGTGGCTAGTCCAGCAATTGGTTTTTCTTAATTAACAACAAAACAGAAGAAGCTGCACCGACAACACGAAATAGAGCAGACCACTACTACTGATCGAACCAGCACACAAAAATTTAAGTAATTTTAGTTGGTTAACATGTTGATAGGTCCTTGCTTCTCGGGAAAATACATCCTAACAAGTCAACTGAACTAGTCCCTGATGCTGCTACACATTACAGAAACTAAGAGAACATATAAAACAGGAGATAAAAACTTCTCCATCATGCTACACAAACCCCATAGCATCATCAACAGAAACACACAAAATCCCAAGGCAAAAGCACATGAACACATAACCCCCCTATCATCATCATGCTGCATCATGCCTTGAAATCCAATCTGTGAAGGCAACCCCCTAGTCTAGACTCAGATTCACCAAATCAGAACTGCCATGTACAAGACCACATTCTGCAAACCGTAGCAACACCGGAAAAGACACTAACACAACTAAATAGCCTCGATCTTGCGGTACCACACAGAGAGGAAGGAACATAGCGGGGGAATTGGGGCCGTTACCTTGTGGATGCCGGCTTGACGAGGACCTAGATGACGCCGAGCTTGGCGGAAGCCTAGACGACGCCGGGCTTGCCGGAACCCTAGATGACGCCGAGCTTGACGGAGCCCTGGACAACGCGGACGCCGACGATGGAGATGCTGGCCACCTGCAAGTAAACATCCATGGCGACTACGTCAGCCACATCTGATGCGATGTCGCGCACGAATCAGGGGGAGAGAGGCCCGACGGCTGCTTACAAGGGCGGCGGTCTCTTGCCGGAGTAGGATCTGTCGCACGAAGGAGGAAAAGGGGATCGCCGCACGAGAGAGGAAAGCTTATCTGTGGAGGAACGGGCGAGTCGCACGAGGAAGGGGGCAGCGAAGAGATGTAAAAAGGCCGGCCCAATTCGAGTCAAGGGGGTGTGCGGCGCCTCGACACTTTGACGCAGAATGCGTCAAATAGGATATTCCCTTTTTCGGCGCCCTGGAGGACCGAACCGCTGGAGATGCTCTAAGGGTTGTACAGGCCCAAGCCCAGAATTTGTTGAAGTCCCTTTTTTCTGAGATAGCCAAATTAGAAGCCCAGCCCATCCCAACTTGCCGATCTGCGTCTCCCATTGTTCGTCTTCCTCGCCGGCCGGACCGCCTCGTGCTGCTCCCCGTCGCCGTCCGTCCATGGCGGCGGCGGCAGCCTCCCCCTCACCCTCCGCGTCCTCCAAGCCCCGTCTCACATCTCAGCACAGCCACGGCCACCGCGGAGGATGATTGATCATTCCCCTCCATTCTCCCCCAAATCTCTACTCCTCGTCGGGCGCAGCAGGCCGTCCATGGGCGGCATCGAGGCATCCAGCCAGGCCTTCCCGCCAGGACGAGGTACGGATCCTGTTCGTCCGTATTCTTCCGCGGATTCGATTCTTCATCCTCGCAATTATCTGCCGTTCGCTCGATTCTGACCCCTCCCTCTTGCTCTGTGGTCTCGAATTCCCCCTTGCGCGTGCTATACAAATATAATACAGGTGGTGGAGGGGGAGGGCCGGAGGGGTAGACAATTGGTGATGCATTAGAGCTTCTCCCGTCAGAGTTGCCACTAAGACAGTGAGAGGGGTGGGCACCCCGCCCCATTGTATGGTTATTACTAAAAAAAATGTGAAGATTCCCTCACCACTACTGTATTTAACAGATGGTTGCTAGGCAGGATTCAGATGAAGATGGATTTTTATTATGTTCGCTTAGCAATTTTTGACAGATGGTTTCGTAGCAGACTGTGGATAGAACTCGCTGCTCAATTATGTACGTTCTGTTATGCAGGATGTAAGGAATGTTTAGACAGTGCACCAAAAGGAAGTTGAGAAATTTAGACAGTTGCTATCGGGAATTTTCACTGAGCTTACCAGCTTTGATGAGGTAAAACTTGTTATACATTATGAATGTGCTTACTGTCTACTGTACTTCAGTGCTACAAAGACAAGGGTCATAGTAAGAACTTCTCCTTATTGCTGTTGTCTGTAGTGCCTCAAGAGTCATCCATATTCAGGAGTGCCTTAAATCCTTTAGGCCTTACATTTAAGTCGGCAAATGTGGGAACACCCAAGATAATTTTCAAAAAGGGAGATGAACTCTGCCAATATCAATTTCTAAGACACTAAGACCTTGGGAAAAAAAAAGATCAATTGGCTATCATCCAACTCTGTTTTACATTTAGCGGAATATCTTTTCTTTGAATTATTCAAGTATGTTTTTTCCATCGAATAGAAAACCTTAAAATATCATGCAAAGATAGTCTTCCAGGTCCTTGGAAAACCATATGTGCCAATCACAGAGTAGCAATCATTTTAATACGGGGCAAAACCGTGTAAGTGGTGTCGTTAGAATTAAATGTGGTCCTTCATGCATACTCAGTCTCATTTGGTACACTTGTGTGGGCAGCAGCAGTAGGCACAAAGTGGTGCTTCTGGCTTATCAGCTATGTAGCACGAGTGGTTCTGCAAGTGCCGCGTGGAAGGCCAAAGAATTGACTGAACTAAGGGCCGCCGGCAGAATTGACTGCTTCAGAAACATCTCTACGAGTGGCTGAGACGCGCAGAGAGGAAGGCCAGACAAGAGTCATCTATATTGGCTGCTTTAAGTTTCACTCTCTTGTGGTCCCTCTTCGTCTGCGCTATGGAGGTGGTGGAGGGGAAGCAACGCGCAGAGAGGAAGGCCAGACAATAGTCGATGATGTGCATTAGATCTTCTTGCATCAGATCTTGAAAGCAAGGAAGGAAGCCATCCAGGCACCTTCATGCGTGCTTCCGTCTTTCAGATCTTGGGGTGTTTGCCCAGCAGAACATGTTGGTAGGCTAAAGAGCTGCCACTGAAGACAGTGAGAGAGGTGGGTAACCCCCCTCAACTGTGTGATTTCCTACAGAATATGAATATTTTATTGTTACTATTTAACTTGTGAGTTTTGTTTATTGCTTCTTAAAAAACCCTTCTGATGCACTGGTACTAGCACATTTTTTTCCAAACATGTTTTTTTCAAGGTCATAGAGCATTGTCCTACCTTTGTAGTTAATAAATTAAAATCAAGAGTAACTCGACTGTGTGACTCAGGACGATACATTTTATCATGTTACGCCTTTCTAAATATTTTATTCTAACTTGTACCTTTTCTCCAAAGTTCTGTGCTGTTGGTTCAACATGTGGAGTTCCGTTATGTACTGTTGTTTCTGTCCTTAACAGATGGCTGGTAGGGAGGATGGAGATTAAGATGGGTTTCTGTTATGTTCTATTAAGATGGTTTTTCTTAGCAGACTGTGGATTAGAACTCACTGCTCTGTTATTGAGGATGTAAGAAATTTTGTTGTAGTGCACGAAAGGAAGTCGAGAAAATGAGACTGTTGTTGGGAGTTTTCAGCGGGCTTACCAACTTTGACAAGTTAAAACATGTTATGTTATTAACGTGCTCACGGTCTACTGTACTTCACTAAATTAAAAAAAAAAGGGCAACCTGGTGCATGTAGCTCCTGCTTGCGCAGGGTTCAGGGAAGGGTCCGACCACTTTGGGTCTATAGTACGCAGCCTTTCCCTACATTTCTCATTTCTGTAAGAGGCTGTTTCCAGGACTTGAACCCATGACCTTATGGTCACAAGGCAGCAGCTTTACCACTGCGCCAAGGCTCCCCTTCTCTATACTTCACTAAATTGACTTGTCTTAATTTCTTTTGACTCTTTCTAGTAAATTCGTTTCAGCCGATTCAATCACCATTTGCACCTGCACTTGTCCTTACTGTTGGCGTGCCTCAAGAGTCATCTATATTCAAGTGTGCCTTAAATCTTTTACGCCTTGCGTTTAAGACAACAAATGTGAGAAGATCCAAAATAATAATTTTCAAAAGGGAGATGACCTCTGGCAAGATCAAACTGGTAAGAAAGACACTAAGACCTTCCAAAGAAATATCAGTTGGTAGTACAATTCTGTTTTTGAATTATTCAAGCCTGTTTTACATTTAATGGAAAACCTTTTTTTATATCATGCAAAGAAGTCTTGTCTTTCCAGACCCTGGAATACCATATATTTGAATCACAGAGTAGCAATCATTTTATTATAGGGAACAGCGTGCAAGTGGTGCTGTTGGAATTAAATGTGGTCCTGCATTGCATGCTCGTCTCAAGTGGTACGCTTGTGTAGTAGGCAGCAGGACAGGCACAAGTGGTGCTGCAAGTGCCGCATGTAAGGCCAAAGACTTGACTGAACCGAGGGCCACCGGCTGGAATGACTGCTTCCGAAGCATCTCTACAAGTGGCTGAGACACAGAGAGAGGAAGGCCACACAAGAGTCATCTATCTTGGCTGCTTCAAGGTCTCACCAGCATTTCCCAGAGGAGTAACCGCCTGCCTGCAGTCCTGCCACAACTTCATAGGAATAATCGCCTCGCCGGCCAGGCTCTGGGGCTGCTGCTGCCTCTGCAACGCCGGAGCTGCTGCTGCTCGGGCGTCCACGTGCTGGTCACCGTGGCTTCAGGTAACTATGGTTGCGAGGTTGGATTGTTGATTTTTTATTAGTTCAAGAACAGGTCTCGAGCTCTACATCCGTCTTGCTCACACCATTCTCTTGCGGTGTGCTTGTGGTGTGCCACGTGTGCTGCAGGAGTTTCTTCTGAACCTTCCAATGGCGGAGGTGCTGGCCACCATGGCGATCCGGCCACTGGTGTCCATGCTGATGAACAAGTCGTCCAACTACCTCCTGGACAAGTACAAGGTAATGGATGGAATGGAGGAGCAGCACAAGATTCTCAAACGCAAACTTGCAGCCATTCTCGACGTCATTGCCGACGCCGAGGAGCAAGCGACAGCCCACAGGGAAGGGGTGAAAGCTTGGCTCCAGGAGCTCAAGACAGTGGCTTATCAAGCAAATGAAGTCTTCGACGAATTCAAGTACGAAGCGCTCCGTCGTGAAGCCAAGAAGAACGGGCACTACATCAAGCTTGGCTTGGATGTAGTTAAACTCTTGCGCACTCACAACCGTATTGTCTTCCGTCACAGAATGGGTACCAAGCTTTGCCAGATTTTGCAGGCCGTTGAGGTCCTCATCACAGAGATGCACGCCTTTAGGTTCAAGTACCGACCACAGCCACCGGTTTTTAAGAAGTGGAGGCAGACAGATTATGTCATCATCGACCCACGAGAAATTCTTAGCAGATCCAGACATGGAGATAAGAAATATGTTGTTGATATACTACTTGGTAAAGCTAGCAGTTCAGATCTCACAGTTGTTCCCATCGTTGGAATGGGGGGCCTTGGCAAGACCACACTAGCACAGCTCATATACAATGAACCTGAAGTTCAGAAGCATTTCCAGTTGCTGCTCTGGGTATGTGTATCTGATACATTTGATGTGAACTCCCTAGCTAGGAGTATAGTTGAGGCATCTCCCAAGAAGAATCATGATACAGAGAAACCACCACTGGATAGACTTCAAATATTGGTCAGTGGGCAGAGGTATCTCCTTGTATTGGATGATATCTGGAACAACAAAGAGTTCCGTAAGTGGGAAATGTTGAAGGTCTGTCTTCAGCATGGTGGCATGGGTAGTGCGGTGCTGACAACAACTCGCGATAAACGAGTTGCTGAAATTATGGGTGCAGTAGCCTACAATCTCAACGTTTTGGAGGATTGCTTCATAAAGGAAATTATTGAGGCTAGAGCATTCGGTTCAGAGAAAGAAAAGCCAGCTGAACTAGTCAAGATGGTTGATGAGATTGTGAAGAGATGTTCTGGCTCTCCATTAGCTGCAACGGCACTGGGCTCTGTACTTAGTACCAAGACCAGTGTGAATGAATGGAAGGATGTATTATCCAGAAGTAGCATTTGCACTGATGAAACTGGAATTTTGCCAATACTGAAGCTTAGCTACAATGACTTGCCATCACACATGAAGCAGTGCTTTGCTTTTTGTGCTGTATTTCCAAAAGATTACAAGATTGATGTGGAGATGCTGATCCAACTATGGATCGCAAATGGCTTTATCCCAGAGCAGAAGGAAGCTAGTCTTGAAACCACTGGAAAACATATTTTTGATGAGCTTGCCTCAAGGTCATTCTTTCTGGACATAGAGGAAAGTAAAGATGTTATGTCGTTTGATTTTGTACCTACATATTATTCCAGAATGACATGTAAAATCCATGATCTTATGCATGATATTGCAATGTCTGTTATGGAAAAGGATTGTGTTGTTGCAACTAAGAAACCTAGTAAAATTGAGTGGCTTCCAGATACTGCTCGGCATTTGTTCCTGTCATGTCAAGAAACAGTAGGTATTTTGAATGATTTTATGGAGAAAAGATCCCCTGCTATCCAAACACTGCTATGTGATGGTTTTGTCCACAGCTCTTTGCATCACCTATCAAAATACCGCTCGTTGCATGCCTTGAAGCTCTGTATATATACAGAGTCATTTCCATTGAAACCAAAGTATCTGCATCACCTGAGGTACCTTGATCTCTCATACAGTAATATGAAAGCACTTCCCGAAGATATTAGTATTCTGTATAACTTGCAAACATTGGACCTTTCCAACTGTGGTAATCTTGATCGACTTCCGAGGCAAATGAAGTATATGACTTCCCTCCGTCATCTCTACACTCATGGATGTCGGGAGTTGAAGAGCATGCCTCCAGAACTCGGAGAACTCACTGACCTGCGGACACTTACATGTTTCGTAGCAGCAGTTACGAGCCCCGATTGTAGTGATGTTGCACAGCTGCAGGGTTTAAATCTTGGTGGTCATCTAGAACTACGTCAGTTAGAGAACGTTGAAAAAGATGAAGCAGAAGTGGCAAATCTCGGAAAAAAGAAGGATCTTAGAGAATTGACATTAAGATGGAGTTTTGTTTGTGATAGCAAGGTGCTTGACAATTTTGAGCCTCATGATGGACTGCTAATTCTCAGAATATATTCCTATGGTGGAGAGTGCATGGGTATGTTGCAAAACATGGTTGAGATCCATCTTTCTCATTGTGAAAGATTGCAATTTTTGTTCAGATGTGGCACATCCTTCACTTTTCCAAATCTGAAGGTGCTTACGCTAGAGCATCTGTTGGATTTTGAGAGATGGTGGGAAATAAATGAGAGGCAAGAAGAACGGACAATATTTCCTCTGCTTGAGAAGTTATTTATTCGGCATTGTGGAAAGTTGATAGCATTACCTGAAGCACCATTGCTTGAAGAACAATGTCGTGGAGGTAATATATGGGTATGCACTCCGTCCTCTCTGCTTAAGAACTTGTTTATTAGGTATTGTGGAAAGGTGGTAGCATTACGTGAAGCACCGTTGGTTGAAGAATCATGTAGTGGAGGTTATAGATTGGTACGATCAGCATTTCCTTCTCTAAAGGTACTCGAATTGAAATGCTTGGAGAGTTTTCAGAGATGGGATGCTGTTGTTGTAGGAGAACCGATATTGTTTCCTCGTCTTGAGAAACTATCAGCTCAGAAATGCCCTAAGCTAGTAGATTTACCTGAAGCACCAAATCTCAGTGTATTAGAAGTTGAGGATGTCAACCAAGAGATATTCCATTGTGTAGACAGGTATTTACCTTTACTGACCAAACTGATAATGAAGCTAGAATACATAGAAACAACGCCAGAGGCTGAGTGCACTCTGATTGTACCATTGGACAACAAGAACAAATGGAACCAGAAATCCCCTCTTACAGTTATGCAGTTAAGGTGCTGCAACTCATTCTTTGGAACAGGTGCACCAGAGCCGTGTGACTATTTTGAACACCTTGAAGAGTTAGAAATTGATAAATGTGATGCACTCGCCCACTGGCCAGAGAAAGTGTTTCAAAGCTTGGTAACCTTGAGGAGATTAACGATTAGAAGCTGCAAAAATCTAACTGGATACTCACAAGCTCCTCTTGAATCGTCAGCATCTGAAAGGAGTCAGCACCTGCCAGCTTTGGAGTCTCTTGAGTTAAAAGAGTGTGAAAGTTTGGTAGAGATGTTCAACGTCCCAACATCTCTTAAGAGGATACAAATTCAGTCGTGCCCTAAGCTTGAATTCATCTGTGGCAAGCAGCAAGGCATGTCAGAGTTAGTCCAAGGATCTTCTTGCAGTGAGGCAATTGTGCCCACTGCTGTATCAGAGTTGTCATCCTCACCCATGAATCAGTTTTGTCCATGCCTAGAATATCTGTGGTTATTTAGTTGTGGAAGTTTACCATCTGTTCTAAATCTTCCTCCGTCCTTAGAGACCATATATATTGGTTGTTGTAGTAGTATTCAAGTCCTATCATGTCGCTTGGATGGGCTCCAGAAACCACAAGTCACTACTTCCATAAATTCTCCAGAGCTATCAACAGTAGCAGCAGCAGGAGAGCATTCACTTCCTCCTCATCTCAAATATCTGAATATATGGTCCTGTGATAGCATGTTGGGGGGGATCCTCCGTCTGCCCACATCCCTTGAGATGCTTTACATTATGGACAATAGTCGGTTGACGTCGCTGGAGTCGCTGTCAGCAGAGCACCCCCCATCGTTGGAAACCTTTTCACTTTCTCACTGTATTACCCTGGCATCCCTGCCGAATGAGCCGCAAACATACGGGTCTCTCAAAGAGCTTTCAATACATGGCTGTCCAGCTATAAAGAACCTCCCTAGATGCCTGCAGCAACGACTGGACAGCCTCGACTACAGATGGCTAGATGCCCGTTATGAAGGTATGATGCACATTTCTCTGTCTATGCCATATATGACCAACCAAAGTAGTCATCCATCCCATCGCATGTAGCACGTTTAACATGTTTGTTTAAAGTTTTTTCTCCATTGTTTTAAATTCACGAAGTAGAAAATTACATGTTACATTAGTTTGTACATGCTTGTTCCCTGACCTCATTTGTGATGTGCAGTAATGGCGTTTAAACCGAAGACATGGAAGGAGATACCAAGATTATTCCGTGAGCAGAGGAAGGCCACTCAAAGAATCAGGCAACGCCAGCAAAACATGCAGGAGTAAGCAGGGCATGTATTTTGTTGGCTTCAAATAGTGTACCAGGTGATTGTTATGTGATTGGTTGGACTTTGATCTGTATCTTCTTCAGATATCCAGGTGATTGCTATGTGCTTGTAACGTGAATTAGTTCATCTCCTTAAAACATTTCCTGGGTTTAGGCCTCCATGATGGTTGCTCTGCTCTGCTCTGCTAGCTAGCGGAATACTGACTTGCAATTGCTTATACAACTGAATTGTACAACAGTCGCCCTCGATGGAGAATTGTTAGGGCCTGTGATGCTTGGCGTTGAGGCGAGCGTCGCTGGATTTGGTTCGCTGCTGCTCCTTTCGGTGGGTGGGTGTAGCGGGTAGGGGCAGCAGTTTACTGTCATGTTCGGTTTAGCCCACCAATGCTCTAGATATCTGAATAACTTGCATCACAGTTCCTCTGAAGATTATTTTTTTCCCCACTCAACTTGCTGATTTGTGCCTCACACTTGTGAGCTAGCTATGTACGTTAGATCTAGTTCTAGCGTCGTCACCTTGTTGACAGGGCGTTGGCTTTCCAACTTGGTTAGGAACTATTGAAACTGTGAGTTTATATTTTCAAGACCTCCAATTTGTTCATATTTTCACAATATGAATTAAAGCCTCAACTTGTTGAGAAACTATCTGCACTCTGTAATTCGGTGCCTGCTCTGCTCAAGGATGCTGTGATTTTCTTTGATGATAAATAGGCCTCCCTGATGGCTCCTCTGCTCTGCTAGAGTGCTAGTGGAATTTCTTGCAATTGATCGTACAGCTGAACTAAAGTGCAGTGCAGTCGCTCTCGGTTGAGAACTGTCGGGCGGCTGCGGTACAGTTGGTACGGTGGCGTACTGCCTGTCGTCGAGTTGAGCTGCATTGTTTAATTTTAGTTACAGTCCAGGCTGAGACTATCTGGTCTGGATTTTGTTTGCTACAGAGAGATAATCGTCGGGGTCAGCAGTTTAGCCTTCACTTTACATAGATATCTGAATAACATGCACCACATTTCCTATGATGACGATTTTCCCTAAGCTAGGGGAAGAAACTGCCTGTATTCTATAGTTTGGAGCCTGCTGAAGAACTTCACTCTGGTGGCTAGAGGGATACGTACTGAACTGAACTACACCCAACTTATATTCTGGTCGTATGTTCCGATCTGATCATGAACTAACGATACTATATACACCCAACTTTTGTTTTTAAGGTCGCGTGAACTAATGACAATTAGTACAGGAGCAAATAATCTGCTTCATAGTTGCATCGCGAAGGGAAAATATAAGGAAACGAAGTATACAGATTAGAGCATCTGCCAACTGATATTACCTTTTGTGTCATGTACGCATATAGTGCTATTTCAGCATGCCCATGGTTGTGCATTGGCTTAACATTGCACATGGTATTCTGCATTGAAGCTTCTGCATTTGTGTTCAGTAAAACGTGTTCTGCCTCTCATACTTTGGCTGAATTTTGACTTAGTGTCATTTTTCATTAAGGCCTGTTTTAGCGCAGATTATTATATACCAATGCATTTCGAGCTATTCCGAGTTACTACTGTATTGTGATCGCCGTTGTAGATACTAGATAGTACTCTCGATATTATGCAACAGGTATATATCTCATGAACATTTGTCGTGTTCTGCTTCAACCAAACACAAAATGTCTATTCGCTCTACTCATAGCTCCTATTTCCCTGGAAAGAGATCGGTTACTAAACATGCAAGTCAAATGGTCACATGATTCTCTAGTGTACTCACGTGGTGCAATACAAATAACGTGATAAATGTTTCCTGGATGACTTGCTCACACCTATCCCATGATTCTGCATGGGGTCCTATATATACCCTCTGCCCCAGTATGTCAAATTAAGTGAGTGTGATATGCATACTAATTTATCTATCTCTCCTTCAAATTGTCTGAAACATTGGAGGAAAACAAAAATATCATGGTAACATTTACTTACTGTAAATCTGTATTGAATTGCGCTGGAAAATTAGAGTATTGTGGATGGTTCCAACTACTGTCATCTTAGATACTCACTTTGAAAAGCTTTTTTGAATTTCAGACCCGGCCGGACATCCCGTTGATCGTTTGATCTCCATAGAGGATTGTTCAAGAGGTTGCCAATTGTCCTTTCCCACTGCCTACATACAGTTTTGTGTTTTGCCATCATATCTAAAGGTTGCACAATATATTGCAGGACTCTCAACTCGACAGCATTAGTTGGGTGGCAAAGCCTGGGATATGATGCTCCCAATGTACTGCAACTAAATCCAGTGTGAATCGTCTTTCATTGACAAGGAATTAGCTGGGTTAGGTATAACAGAAATCATTGATAAGGAAAAGCATCCAATCAAATCAAAGTTGTTCATAAGATGTCATCACACCCCGTTTACTGTTGGTCCGTTTCAAAACAGTCATGCTCATGCAACACATCATACTCCATTAACTTGTTCAGTCCGGCGACTTGCTTCATAACCTTCACGGGAATTTTCTTCCGCTTCACTAGCGGTTCGATTTTTCTACAGAAAAAGTCATCCACTATTACTATTTTCCCTGTACATGTCTCCACTTCTCAATTATTCTTGTCTGGGTGTCTTAGCTATGACATGCTGATCTAAAAAATGGAGTTGAAGACTAAGCTCAGCTTAGTCGATTCCCATTTCACGCATTAGTCTTGATTTACTCTTTTTTGACTTGCAAGGCAGGAGCTCTGCGGATTTCATTAAGAAGGGAAAAGTAATAGACGGGTCTGGTTTATAAGGGAAACTATGCCAGAAACCACAATATGACACAATTGATTAAGGGACAAACATGAAAAAATCCGACAACTAAAAAAAAGAGAAAAAGAAAACAACAATGCCGACACCAGCCAACTCGAAGCTCCACCACCATCATGGCCACAAACCGGAGATGAATGGGTTGGAGACGCCTTCAAGAAGGATAACGACGGCCATGGGTGTCGCCGTTACCGGCGTCGACCCCCGTCGAAGACTTAAGCTTTCGCTCAAAGCCACCACAACAACCCCGCCAAACATCGGGAAACATGCCGTCCACACGGACATCCCCGACAACACCCCACAAACCAACAAGCCACGGTATAGTGAAGAGGAGGAACTCCAACAGCAACGCCCACGACATATCATGTGTTTTCACTCTGGAGATAAAGTGTGAGCAATATCTTCCACAAGGTAACAACACTAACATGAGAACAGTGACAAAACATACATGAATCAGAGGGCACAAATCATATGAAAATGGTGAGCCAAATTACCGTACCCTAAGAAGGAAGAAATTTGTCGGTAACAATATCGCAGTACTCAACCAAACCTGCACACACAAATTACTACCAAACAATTAGATCTAACATAAGAACCACATGATCTACCACATCACTATACCAACTGCTAGGAAATGAATGACAAACACCACATGATCTCACGTAGGTCAAATCCCCTAGAAAATAAAAATAAAAGACTAAACAAGGGAATGGAGAAGTTAGAATGTCACTAAATCGCCTACACGACAAGGATTCCCCAGCCATGGACGTCAACGAACGATCTAATTAAGGTGAGAAACCCAAACAAACTCACATTTTTTTAAATGCCCACATATTTCTGTGTAAATATTAACAAACCAACTAGAAAACAAGAGAAACCCATTAGTATATAAAAACATTATTAGAAACTACACACAGTATTTTCTGTGTTGAACCCTCTGTAGTGGGCCGACCCATGAATGAATGCTCCTGTACGTAGTGTCACATGGGCAACTGGGCAGATATCTGTACCAAGGACCAAGGTGGGCTGGGCATTATTGTGTCCCGTCGCATGAATGCTGCACTTATGCTGCGATGAGTATGGCGGATCATGCGCGCCAAGGGAGCGCTGTGGCTACGGCTGATTCAAGCAAAATATCTAAGAGGTGAACCCCTCCTGGCGTGCTCCCGGCCGGAGGTTCCCTGTTTTGGTGATCTATCCAAAAGATTAAGGAGGATATCTGCCTTGGGATTTCCTTCACTATAGGTAATAGGGACGGGACCCAATTTTGATTAGACCCATGGATGGGTACCGAGACCCTCAGGGTGGGCTTCCCTACCCATTTCTCTATATGCACGGACCCTGCTATCCTAGTTTCTGCGGTGTCACGATTGAGACAGTGGGATATCCGGTTTAGCCGGATGTTCTGGCAGGCAGAGCATGCGGAATGGACTAGACTATTGGCAGCTTTGCCGCCAGTGTTGACAGACTATTCAGACACTGTATCGTGGCTGCTCTCTCCTTTGGGTGAGTTTTCCATCAAATCTGCATACAAGGCCCTAGGCCGCCTTCCCGTTATCCGTTGGCTAGCTAACTTGTGGAAGGCCCCCATGCCCCTGAAGATAAAGCGTTTGCCAGCTTCTTAGAAATCGCCTCCTGTCGGGGACTGAGGTGCTCCAGCGGCAGGGTCCGGGTGATGGAGTTCGCCCTTTATGCAGGGTCCTGAGACTGTGACCCATATCATATTCTCGTGCACGGCAGTTCGGGTCCATTGGCAGTTCATCCGCGAGGCACCAGGGCTCGACTGGGAGGCCCTTGATCTCGTGGACTTCCTCCACGCCAAGGCTACCATGCCAAGACGACACCGCCGCATATTTTGCCTGATCTTTGTGGCCATACCATGGACTTTATGGACGACAAGAAATAAAATGGTCATTGAGAAGTTGTTCCTGAAGCAGGCGTCTCAATCTTTGTTCAAATTCCTTGCTTTACTGCAGCAATGGCACCCGCTTATAGGCAGCATGATCGCGATTTTCTAGACACCATGCTGGATGCGCTCGTGGATTCGGCACGTCGTCTTTCTTCATCTTAGCTTTGCCCGTCGACCGCCACTAAGTGCCCTTCTTTTTATTTTCTCTTATGTTTCTCTTTGGGCGTTATTATGGTTGTGCCCCAGTCGTTGCCTTTATGGCTTATCTAAATGTTGGTTGTATGGATCTTTGCTTTATCTATAAAACATGATGAAAGCCTAGCTATTTCGAGTAAGTACATCATAAAAATCGAAACTAATGTACCTAAGATAGTATCCACACTAAAACTAGACAAGGCGCTCTAATTAAGTAATTTGATAATAATACGCCTAGCGGCCTAGATGAATCAATCAGCTGGACTTCCTCTGCGTCTGCTGTTCCTCCAAGTCGCAGATGGATGGATCGGTTATGTACTTGAGCAGCGGCTCCTTCGCGCTGGTGCACACCGCGGCGTCTGGCTGGGGCCCCAAGCACGCAACAGCCCAAGTGTCGACCTTGTGGAGCGCGCAGAAGTACCTGGCAGCTCTCTCAAGGCAGGCCGATAGTTTTTCCGACGACATCACGATGCCGGCCACGGATCTCTGGCTATCCTCCATGGCGATGGCCGACGGTGTTGTTGCGCTCTCCATCACGATGAGACGGCGGCCCAACTTCCGTGCAGCTGGCCTCAGATTTCTCTGGTGCATAAACCACCAACTTTGGCCACCGAGGGCCACCAGAGGCAAGATCGGCGGAGGCTACCAAGATAGAAGATGATGGATGGCAATAGATCTGGTTCAGCCTCCACCAAGAAGACCCGCGACACAGGTGCCACCCAACACCATCTCACCTACCCTGCGGCCGTGGAGGACGGCTAGCATCGACGAGCACCTGTCGCTGTAGTTCCTCACTGTAAGCTTCCTCACCTAACGTGCGGTGCACCGTGATCCCTCGGGTGGCAACAATGGGGAGATTCGAGATTGGGGGCGTAGGTTGCGGCGCCAGGGTCGAGCTGCCCAAGTCATCCCGAAGACAGCGACGCGGGGGCGGAGGGGTTTTCTCAATTCACCTAAAAGTCTTGTGAATTCCTGTAGACATTTTTAGGCGAAGCAAATATTAATTTAAGTGCTAACTCTACTCAACCACTGTTTAAAAAGTACACCGTTGGAAGAAATTCCTACTAATACATTATTGAAAATTGCATATAAAAAGTCCCGAACAATTATCGTATGGTTTAGTAACTGGAAACTGCTTACAAGAGTGCAAGACAGCTGTATCGAAACAAATAACACGAATCTGAAATTAGTTAGTACGTAGTACATCATAAAAACTCGAAACTATAATCTACCTAAGATAGTATCTATATTGAAACTAGCCAGACACGTGGATGAATCAGCTGGAGTTCCTTTGTTCCTCCGAGTTGTGGGCGGAAAGATGGGTTATGCACTTGTGCAGCGGTTCCTCCGAGTCACGGGCGGAAAGATCGGTTATGCACTTGTGCAGCGCTGCCTCTGCGCTGGTGCACGCCGCGCTGTCCACCGGCTGCAAGCAGAAGCACGCAGCAGTCCAGGCGTCAACCTTGTCGAGCATTCACAAGTATGCGATGCAGGGCGCCAATTTCGCCAAGGACGTCTTGTTGTCGGCCAAGGATTTTCCTTTCTCCAATGGCCGACGTCTCGATGCCAATGGCCGACGGTGTTGCTGCGCTCTCCATCGAGGTCTTGATGTCAGGCAAGGATTTCTCCAATGACGTCTCGTTGCTCTGCCTCTCCTCCATGCCCATGGCCGACGGTATTGCTGAGCTCTCCATCACGATGACACGGCTGTCTGTCGACCTCGGTGGTTTTCCTATGGACGTGCAGCTTGGTCTTGTATTTTTATATAGGCATACGTAGGCGCTGATACGAGTCGGCTCCAACTAGAATTTGTGTTGGTTTCGGAATCTATTTCTCCCGACCTATAGTAACTAGTAGTATGCCCGTGCGTTGCCACGGGCTTCTGAAATATATTGCTAAAGATTTATAAAATAATCCATATAAAATATCACAGGAAGAAACAATATAGCATGGACACAGTTGCATAATAATTGAAGTCTACTTCACTTGTAATGTAAACTGATAACAAAAAGGCAAATTGACGATGTATACACATAAATTGATGATCCAACTAAAAATATATTACAAATTATTCAAATCTACTTGATGCGTTTAAAAAATTCTCGCACAATATCAAGAAAGTTTTTTTTCTTCATTCGCACGATGCTTGAGCAAGTATAATAAAAACTGTTTTCTCAACTCATATCCTTCATGCAAAAACAATAGTAAAACGCTCATGCGTTGCTACGGGCTGCTACGGACAACAATGCATATAAATGAACCAGAGAAACAATTAAAGTCGTATTCAACATCTAAGCTTATTTTTTTCCTACGTCCGAATGTGTTCGGACATCAAACGGGCTACTACAACCATCTTGATAGTCCGGGTGCCCCAAATCCGGCCCATATGTAAGAAAGAAATATTGTTATCCAGATTATTCGTGATGTTATTTCCAACATGTGAACCAACGCAAAACCCCACCACCACGACACACCCTCTCCTTTTCTCATCGGACCCTCCCCTTTCTGCTCTGTTTCCCGCCGTAGTGGGTGACGTCCGCCTCACTTTCACCATGACACCCTCTCTCCTTCACACCATACTTCCTCATAGACCGTTAAGGAGGAGTCCCCCGTAATGCCTGCCCCGCCCTCCGCCATGATCCCCTCCCCCGTGTCCGTGTGTTTTCACCACTGCCATCAAGAGGGAGGAGGTATTGCGCCGCCTGTGGTGCCCCCAAAGCCAAGAATGCAAATTTGTAAGTAAACATACCAAACCCGACCTCCGCCCCGCTCACTCTTATCACAAAATCCATCAACTTGTATTTTAAGTGAGCCGGTGATCAACATCGTCGTGGCCGGCCAGCAGCAAGGGATAAGGGCGGCAACCACCTTTCCATCTTAGTGCTAGTACCTCCTGGTTCTATACTGGACCCACCCTTCATCCCGGGCTCTACAACGACAGGTCCACACTCATGTGTTCTCATGGAAAAGAAAGCTATGCATAAAAATGTTCGTCTAGAGCATGAAAAATGTCAATGGTTCTCTCCTCTTACATCCTCGCGCGCACATGCCTGATTCAATTAGATATTAGTGAATAAACCAAATAGATAATTAAATGACATAACACACACTATATATACATGGTAATACTATTCATCACCCAGGGTGGAGTATAAGTTATTCTTCACCCGAGGTAATATTACAATTGGTTCATAAATAAATTTCATTTTGTTTACAGAGGGAGTACGTTAGTAGTCTTTTTAGAGATACATGAGTATTTATTCCTAGTAATATCAATTAGCAATTTAGCATAGTACAACCTTAATCTTGGAGCCGTCTATCATTTCAGTAATAGGTAGTTGCTATAAATGCAATTATGATGACTGTGTTAAGAATTTGCACAGAGGAACCCTTTTACAAACTGAACAAAATAACAAGTCAATCCCATCCACACTACAACTGATTCATGCATTAAGGAATGGCACACAAAGTAAATAGGAATCCAAACTAACAACAAGGGAGGACAACATGGATGCTATCTTATTCCTTTCCAGGATAGCAACCATATCCGCCGGGATGCATGAAATAGTCCTATTCTTTACAACTTTATAAAAAGCTAAATTTAATCCAAAAATAATTATGAAGAGAGGCTAGTAAGTAAAACTAAGTCATGACTAAACTATTGAAGGGAGAAAATGATTGTTTATTTTCAAAGATGAATAACCCAGTATAATAAGCAGTGGCATTGTGAAAGCATCGACAGCAATACAAATAGCAGTAGCCTCTCAATCCTTTGCTATCTCTCTAAAGCTCTCTACTACTCTCTTTTATTCCTCTCCCAAGACCACACACGGTAGCAACAGCACGCTCAATCTCTCTTCTTCCTCCCAAAATCAGCAGCCAATCTCTCTTCTTCCTCTCAAATCGAACATCAATAGCCCAGGCACCGCCGACCACCACACCTATCACCTTCCGCAACTGCCTGGTCGTAACTGCTGCTGTTAACGGGCGTGTGTAGGAGGAAATCAGGCTGCCCCAGCTATAAGTTGAATTGCCCGTTTATTACTAAACCAGAAAATTACATATTTTATATTTGATCAGCAACCTCCTTGGATCATCAAGAAAATAACTTAGCTTGCCCAGAAGACAAGTAAATTGCTAGACGTGTTCAAACTATTATCTACATGAATCTAGACGTGTTGTTGAGGAATATATGAAAATGATACATAGTAGAAGTCATAATTCTGTCCCAATTATCAACTTTTTGTACTTCACATACAAATTTAATTGATAAGAAATAAACTAATCAATGTAGGCAAAAAATTTACCGAAAAGTCTATCGGTTAATGTTCTCTTCATCCACCATGACCTACTCTGTTTTCCTGCAAAATCCACAACAACAAAACTAATCTTTGTTTCTATGATGCATGACATTGAATAGATAGCACAAGTGGTCAATTGAATAGTCATCTCACGATCCAAGTGGCCAAGCCTTTCTTCCATCTCCTCCCGCCCGGTTAATCACATGCAAGATCTTTATATATAATTAGAAGCAGATGCATTTCTAGAACTCTTTAATCAATATAACATTACTATGTATTTCTTTTCTCTTTATCCCTTCTTCCCTCTCCTCCCGCCCGGTTAATCTTCTCTAATTATTTGTTTTCAGTTTTCTTATCAAGCTTCTAGAAAAAATTCAAAATGCTCACATGAAAGAGAAAACCGATTATTTTAGAGTGGCAAAGAAGATTGAAAGATGAGACGATATGCTTGGGTCATTGTTCAAATACATTCCCCAAATGGGCTTTCTGTTCATGGATCACAATTCAACACTTGCATTACACTTGAAATGGATTTAATCAGTCAAGAATTGTTTAATCACAAAGCATGGCCGATAGTTCGAGTAGTCAAAGGTGATGATATACGAAATTAATAATAATATAGAGCAATTATAATGCCTTGGGTATAACTTCGAAACTATCCCGCAGATCTAGGTTGATCCTTAATGGCACTTATACACAATAGTAAGTCATTTTACTATAGAAATTATAAAAAAGTGATTTGACTACAGTGATTTATTAAAAATATGCTATTATGAGGATCAGATGTGCTCAAACAAAGTTTTCAACCTTATCAAATTCTGAACCAGCAACAGATTGACACTTACCTACTATTTTTTTATATTATGAAAACACGAAGATAGTCTTGCCCACACACATTTGGGATTTTATCGGTGGATGCAATCAATGTACAAGTCTTCTATTTCTTGGATCAGGCCCAGTCGACATTTTTATCGGTGAAACTTGTATTTGTTTCTTTTTCGAGAAATGTATGTGCATAAATTGATATCAGAATTATCAAAGTTCAAGATGTGGGAATTATATATATTTCCGGCTATGTTCAACTTTTTTGAAAAAAATATTTTTTTATCGGTGAAGCTTGTATTTGTTTCTTTTTCGAGAAATGTATGTGCATAAATTGATATCAGAATTATCAAAGTTTAAGATGTGGGAATTATATATATTTTCGGCTATGTTCAACTTTTTTGAAAAAAATATTTTGTCCCATGGCAACGCACGGGCATTGAGCTAGTGAAAAACAAAATAGCCATACACATTCCTGCAATTTTTTAAATTAATAATATAAAGAATATAGTGATAACAAAAATAAATGTTTCTATTATGAATTCATTACCCGTCTATACTCGTTGGAATACCAAACGGAAGAAAACGTTGTCATTTAGATATAGCGGAATTCCAACCAGACAGCTTTATTTCAAGTGCTTCTTTGAAATCCCTTGCAAAACTTTGCATGTCTTCCAACATTCATCATCTACTCCCTCCTAAAAGTTATAGGGAGATAAGTTTTAGGGTTAGGGCTGGTTGCAATAACCTTTAACTCCTCAAAATTTGAGTTGAACTTGGAGTGTCTTTTGAGGACTTAAAATTTAGGGAAGCGCTATAGATGCCCTTACTTCTCAGATTACATTTCCAAATTTAATCAATAAACATTATGTGCAATCTCAGCAGATAGCGAATGAGTAATCTATTGTCATGTCTCCTGTAATCTCCCTCACACTATCTGCATCAAAGAAAGGATGAACACAAAAGAAATTGAACTAAGCACAATTGGTAATGCAAGAAAACAACTATATCCTATTATTTGAGGGAGATTTTTCCTTGGTATTTCGAAAATCAAACGCTACCTATACAACTAAAAAACTAAAGAATGTAAAATTATGTCCTCTAGCAGTAGAAGAGGGTTTTGCGGGGAAGAAACATAAGATAGATATCTTAAGCTTGTACCCTAGATATGAGGTTATTCCATGTCCTTCTTCCTTAGCCTATCGGAAATGGTGAAGGCCAGCTCGAGCGACTGTGACGCATTCAGCCTGGGGTCGCAGTGTGTGTGGTAGCGGGAAATGAGATCATTTCAGGCCATTGTGTTGGATTCACCAATGCACTCTGTAATGTTCTGCCATGTCATTTCTAGGTGAACCCTTCCAGGGTAGCTCCCTCTCACTCATGGACATCAAACAAAGCCTCAGCCTGCACAACCAGTGAAAATTCAGAACCATGCAATGCCAAAGTTGACAAGTCCAAACAATGCTATTGGATGTCTAAATGGCATGTGGTTCCGTAACAACTGACGTGAAAAATCAGATATAGGTAGGTTGTTCTGTGTCGAATTATGCAAAAAGTTATCATGCTTATCCGGATTGCATCGAATGGTCCTGTCTTGAACCTGCAAGATGCGCTGATGGTGTTCCGGTGCATGGGATCGCTGACCCAGGTGACAATCAGCACTGCTTAACGCACGGCTCTGATCATATGGGGGAGCTTGTCATGCATCTTCTCAGCCCCCATCCTCATGATTAGTGCCAGCCTCTCGGGCTTGTTGTGGGGATTCAAAATCTCACACGGTTTCACAAGCTCCGATGATCAAGCTTATCACTCACCTGTATAGCATAAACGAAGTCATTAGATTTGTCAATTGATTTTTTTCCGTGTAAAACAGTCATAAGATTGTGACTAACAAGATTTTTAAAACACCCAAACTAATGCTCTTCATGGTTGTTGAAACACATCATTTTTCATGTCCTTCACAATATATGACAAAGATGATTATCAACAGATAAATATTATACATAAGCGTGTAGGCCACAAAACTAAAAGATCTATACATGACTTGTGAAACCCTGACTAATGGCCGCCATATTTTTCTTGGTTTCATTATCACCCAAACAGGTAGGTTGTAAGAACAGGTGACAATATAAGTCGTATTTACTACACTTCTGTAGTTGTGTCATCTATCAACCATAAAGAAAAAAAGCAAGAGATGAGGGAGTCGACCACTCCTTAGTGAACCCCTCCCGCCCATGCATGTTGTCACCAAATGAAAAGCATTTTCCCCTTCGCTAGTTACAACCGCCGTGTGATTTCTTCCAACAGCTGTTGGAATTATGTTGTATCTGCAGAACTGACAACTTCTAATTAGCATTTGGAAACATGTCGAGAAAACATGTAATGTTGTTGGACTATTAAGTTCAAGTATGTTGGATGCTATATGTTCATGGATTTAGCAATACCATACACACATGTTTACACAATTAAAATGAAGGGCAGTGCATACGATTCTCTTACTTTCATAGTTTAGAAATAACAACCGGAGGTTACGCAAGAGTGTCCCCATGGCCCAGCTGCCCCTTCTGCTAGAAATAACAGTGGTAAGTAAGAAACATAACAAAAAATTAAGCATGGATTCGTATGTATACCTGCAAGTCTGCAGCCAAAAGCCTTGACACACAAGAACAACAATAATAGCGAACCTGCTCGAGTCTGGGCATATACACTTGACTCCACATGCAAATCTATTCACTATATTTTTTTACCCATAAATCGCTCTTCATCATCTTCTTATTTCTCCAACAGCTATGTCTGCATGACCAATCCAAGTTCACCACCTCTATTAATGACAGATCCAACTCACAATCCCCCTTCCACTTCCACAAACACACTAAAAATTTCGAACACTTACCGGTGCACTTGTCTTCCACAGCTCATTAAAGTGGAACCTTAATATTTACATGGTGTAATGCAAGTTCTCGAACTTCATCCTGGCTCATTAACTCCACCACAGAAGCGCAAACACAAAATAATGATTATACTGTGTAGAACAAAGAACAAAAATGACTTCACATGCTAAATAATACTGTTTTGAGAAGCTGATCAATACTCGTAAGATCTGCAGTAGGTACAGATGTTGCAGAAGTTGATGTACTTTCTGAAGCTTCCCCAAAGATATCACTGTCATTCACCAGGGCAATCAACATAGCCTATTGAACACATTCAAATGTCACGTTTAGTATTGATAAATTGAGAATTATTTATTTACAACTCGTGCAAGGTACTTTGTTCAGTTTTCCTCATATTGATAAGGAGAGGAGCATATATTGTACAAGTTATGGACTTTTTACACCATGAGACAGTTACTTACTTAGAAGCTATGCGACACGATGATTGAATATGCGCCATAACTCACCTCACCACAAAGGTCTTCAAAGAAACTCTTTACATCTAATTGAGTAACCTGCAGAGAAAACATGTAAATTGTAATTAAACATCTGATTTGATTGCGGTGTCTTGAAATAAAAAAAATGTAAGATGAGAAAATGAAAGACAATACGATGTCAAAGTAGAACATGAGTGTGTACCTTCTTATCCATATTTTACAATAAACCGTTTATAGGACCATTTCTTTCTAATCCTCCATCTACGGGCCAGGAAGAATAGGATATTGCTATTAGTATTGTGGATAAGTAGAATAGAGCTGGCAGAAGGTGAAACATCAAACAACCTACCACCGGAAGAATTTCTGGATTCACAGGTAAGATACTTGTCTTTGAAGGCAAGACTCTAACAGGGTAGAACCCAAACATTGTGCTACCAAGGTTAAGTGCAGCTCTAGCACCCACTATATTAAATGTGCCATGTATCAAACCATCAATTAACTGCTGAAAAATGTAAATGTAGCATCTGAAGATATAATAATACCTTCTGCACCGAACTCGATAAATGCAAACGTATCAGCAAATCTTTCGTTGGTCACCTAACATATTGTCAAAATTATTAGATCTAACATGCACCCAAGAATATAGCTATGCACACTAAGACAATCGTCAATCACCCATGGTATGGTCCGGTTCAGAGACATAAACGGTTCGTAAAATGCTGTCTGGCCTCCTCATTCACATAAAAAAT
>1BS_z18_1271_10 1BS_c-3428620 approx position on ctg1271: 0-84; bacend=TaaCsp1BS007P06REV1;
AAAAATCCTACCGAGTGAAGAGCAAACCTCTCACTCGGGGGCTTAGCTGCAGCCCAGTGCTCGCCTAAGTACCACATACGCTTGCAAGGAGGACGAGGTGCAGGTGGACTGCGACCCTCTCCTCTGAGCTACGCCATAAGTATAATGTGGGCTCGCAAAGAGGACGAGGTGCAGATAGACTACGACTCTCTCTCCTCCGAGCTTCGCCACAAATACAACGTGAAAATCCTACCGAGTGAAGAGCAAACATCTCACTCGGGGGCTTAGCTGCAGCCCAGCGCTCGCCTAAGTTATAAAAGATCCTACCGAGTGAAGAGCAAACCTCTCACTCGGGGGCTTAGCTGCAGCCCAGCGCTCGCCTAAGTTATAAAAAATCCTACCGAGTGAAGAGCAAACCTCTCACTCGGGGGCTTAGCTGCAGCCCAGCGCTCGCCTAAGTTATAAAAAATCCTACCGAGTGAAGAGCAAACCTCTCACTCGGGGGCTTAGCTGCAGCCTAGCGCTCGCCTAAGTTATAAAAAATCCTACCGAGTGAAGAGCAAACCTCTCACTCGGAGGCTTAGCTGCAGCCCAGTGCTCGCCTAAGGAATAAGTCGACTGCAGTGGACATCTTGTTGTGAACCTGCAAAGGACAATTCGAGCCAGGAGCAATCATATCCAAACGTCAAATCCAAGTTTAGGTCGATACCTAAAGGAACCGAGAGTGCTCAGGCACTAAGCCTGTTGAGGTTTACCGGTTACAATTCCACTCGGCATACCAAGGCAAATTTAAAGTGTCGGGCTTAAAGAAAGTTTTTTACCCCTCCTGTGGAGGGCTGGAAGGAGCAACAAACTCGTCGAGGTCGATCCCGTCTGCGATCCGGGTAGCAGCAGCGATGAAAGTTTCCATGAAGGATCTGAAGTCGTGTTTCTTGGTGTTGGCCACTCGGAGAGCCGCCAGCTTCTCTTCTCGCGCGTCCTTGCAGTGGACTCAGGCCAGACATAGGGCAACATCTGCGCCACACCGAGCCAAGGACTTCTTCCACTCTTGCACATGGTCGGGGACCGCGTTTAGTCGAGCCATCAACGACTCGAGGTCATTCTGAAGTGTCACCCCGGGCCAAAGCGTCAAGTCGATGCGAGAAGTGGCGGCCTTCAGCCTTGCAAGATAGTCCATGACAGCTGCAACGCGAGACTCCAGTCGGAAGACATTCATGGCAACTTCATCATTCACCGGAGAATTGACAGGGTCAAGGTTCGGCTCCAACTGGCTAGTCTCTTCTTCAAAGTTCCGACAGAATTCTGCAAAGACAAAACGCCGAATCAAGACAATGGTCGAATGGAAGGGTCACAGTTGAAAATGTTGGTCGAGTGAAAAAGGTTACCTTCGAGCATAAGGAACAATTTCTTGGCAAGACCACCCAGGAAGCCTTCCAGGTCATTCTTCTTCCCAGTCAATTGGTTGATCTTCTCAGTCAGGGTAGTCTTGTCAGCTTTCAGTCGGTCGACATCCTTGGAGGCAATCGCCAGAGCAGCTCTCAGATTGGTATTTTCCTGTTCAAGCTTGGTGACTGAAGCTAACTTCTCGTCAGCAAGCTTGGTCTTCTTAGCTAGCTCAAGGTCCCTCTTCTTCTGGGCCTCCCGCACCTTGTCTGCAAGTTACAGCAAAGTCAGATTTTGAAACAAATGGAAGGAAAAAGGAGTCGTCGAGGTCTCACCGAACATACCTTTGGTCTCCTCCTTTGCCTTCGTCAGATTCTCCTGCACCAGCTTCAGATCCAGCTCGAGCTGAATGTGCTTCTGCTCCAGTTCCGTATAGCGAGCCGCAAGGTCACAAGATTTCTACGAAGAACCAATCGACAAAATATCAAAGATGATTCACTTCCGAGTGGATAGAGAAAAATCATACGTTTCTAAGACTACAGTCGAATGCAAGCATTCAACCGTAGTCTCGGGGACTACACCCAGTGGGTGCACTCAGCGTGCCCCCACTAGTTCTGTTCAAGACAGAGTCGACCAGTCGACCCCAAAAAAAAAGAGACGTGCTCTTCAGACTGTAGTCGACTGCAAGCAGTCGACCACAGTCTCGGGGACTACACCCAGTGGGTGCACTCAGCGTGCCCCCACCGGTTCCGGAAAACTATTCGATCCAGTCGAATGATGAACAACCTTTACTTATAAAGCCTAAGGCCGACTGCCAGCAGTCGACCTTAGCCTTGGGGACTACACCCAGCGGGTGCACTCAGCGTGCCCCCGCTAACACGGAGTTTTTTATCGACACACCCAGTGGGTGATTGCTATGGATTTCAGAAATCAGAAAGAAAAAAGTTTTGATAGCATATCCTAACAGAACAAGCGGTGGTCGACTGACCTGAACATTGCTTTGAAGGGCGGAGCTAGCGTCATAAGCTGCTTGGCTTGCATCCCGGACGATCTTCACCTGCTCCATCATGATCCCCGCTTGACGTATCGCCTCCTTAGCAGCACTGGCTTGGTCCTCTGGGACATGATGTGTTGTGAAGAGCGAAGGTTGTGCAGCACTCGACAAAGTGGGATGAGCACTCGTCAACGGCACTGCAAAAGACACGGTGTGTCGAGTGAGGTTCTCCCCTTCCGTGACCACAGTCTCGGGCGCCGTCGCATTCTGGGTTGCCTTACTAGTAGACGTCTTCCTGCTCATCCTGTGCCTCAGCGGTTCTTCATCCTCATCATCATCTTCAGGAAGGGTGATAATGTCATGGGGTGGAGCTTCAGAAAAAGAATCAAAGTTAGAAATCATGAGTCAGTCGACTAAGGACAGAATTGAGAGTATAGTACCAGGATTTGAGGTTGCTGCGTCCTCCATCTCATGGTCGTCAGCCTTGCCTGAGGTCTCAGAAGTTGCAGCACTGAAGTTCCAAAGAATCAGTCGACCAACTCAAGTATCAACCAGAGATAAAGCTTATACAAAACAAGAGAACTCAAGCAGCGTGTTTACCTGGATATGGTGGGGATGGACACCTTCATCTTCGGCAGGAGCTTGGCGGGTTTCGGCGGAACCACCTTCGACTGCTTCGGAGCCCTTTCACTCGGCACCGGAGAAGCGGTCCGAGGGCGTTTGGTCGACTGCGAGGCAGTCGCCACCCCCTTACCGCGTTCAGTTGCGGGATCATGGACAAGCTTCGACCGCCTTTCCGAGCGCGGTGGTGCAACCTCCTCCTCCTCCTCCTCCTCTTCGTCCTCGTCATCGTCATCGTCGTCATCGTCATCTTCGGCAGCGTCCGAATCCCACTCCTCCTGGCTCTCGCCCCCGCTGGCTTCTCCCTCCTCAGTCGGAGCCTGAGCTCCATTGGGCATTGAATACAGGTCGGTGAGGGCCTGGAAGACGTCAAGACAGAGATCAGTCGACCAAGTCGCAGAACATACAGAAGCAAACTTGACAAATATACAATGGAAGGCTGAGCAAATATACCTTATCTGGAACGGTGTGATGGTCGAGTGGAGGAACCCTCCTGGATCCACGGGGATTATCCTTATTCCCAGTGACCGCGGCCATCCATCTTTCCACCGTGGCGTCGTCGACTGCTTCCGGGTGGACTCGGGTATCGTCTTCAGTCCCGCAGTACAACCACATGCCATGGCTCCGGAACTGAAGAGGCTGGATTCGCCGCCGAAGGAAAACCTCCAGAAGGTCCATGCCAGTCACGCCGTCCCGGACCAACTGCACCACGCGATCCATCAACATCTTCACATCTGCCCTCTCCTCCGGAACCACCTTCAGAGAGGAGGGCTTGTTCACTCGACTCATGGTGAATGGGGGGAGTCCACTCGACTGCCCCGGCGTCAGCTCATTCTGGCAGTAGAACCAAGTCGACTGCCAGCCCCTGACCGACTCGGGAAACGTCATAGCTGGGAAGGTGCTCTTGTTCCTCACTTGAATTCCCAGACCCCCGCACATTTGGACAACTTGGGTCTTCTCATCGCCTGGACTCGCCTTCTTCACGGTCTGAGAACGACACGTGAAGATATGCTTGAACAAGCCCCAGTGCGGTCGACAGCCCAGGAAACTCTCGCACAGGGATACGAACGCAGCAAGATACGCGATGGAGTTCGGAGTAAAGTGGTGGAGTTGGGCTCCAAAGAAGTTCAAAAAACCACGAAAGAAAATGCTCGGTGGCAGAGAAAATCCTCGATCAATATGAGTGGCCAGGAGCACACACTCACCCTCTTCCGGCTGGGGTTGCCACTCTTTCCCTGGAAGCCTTGCGACGCCGTGGGGGATCAGCCCGTCGTCGGCCATGTCGAGGAGATCCTTCTCCCTGATGGTCGACTGGATCCAATCTCCCTGGACCCAGCCCTTCGGCAGGCGGGATCTCGACGAAGACCCACTGCGGCTGGTGGATCTCCCCTTCGCCTTCTCCGCCGCCGACGCCTTTTCCGTCGCCGACGCCTTCTTAGCGCGCTCCAGCGCCACCGTCTTCTCCTTGACCATGGCTGCCGGCGAGGTGCGCGAGGAAGAGCTTTGCGGGGGCGAAAGCGAGCGCGTTGGGCGGAGACGAGGAGAGCAGAAGAGAAAGAATGGGGCACTGTTCAGAAAACCCTCGCTGGTTGCATTTATAACATCCCTTCCGAGTGGATGACAGGTGGACCCAGGCAACCTAATCATATTCCGAAACAGTTGCATCGACACGATACGTGGCGGAAAAAGCGGCGCGGAGATCGAGGCGTCTATGTCCCGTCCCGTCCGAGCGCCACGGTTCGTTCCGCTTCGCGCGCTCCCCCAAATCTCGTATCCCGTGGAATCCGCGAACGGCAGATCAGTCTGTCAGACGCGAGATTTCCTGCGATCCGTCGCTCGGGAACCAGCAAAGTCTAAAGATCACTCGACGAAAGACAAGAATGGCTCGAGTCGACTGAAGAAAAGTTGCTCGTTATCAACAAAGAAGATCTTAATCTAGAACGACGCATAGCCAGTATGCAAAAGTCAATCGGAAACAGCATCAACTCCTTCCTCATTCAAGCCTCAATCCATTCGGGGGCTAATGATGGATTCATGTACCTAGGGTAGGGTCATAGGCCTGACCTGAATGTCCTACCCAGGGACAGCCTTAGAAGAGATCACCTTCCAGTCGACCAACGAGGAACCCACTCGACTGGACGGAAGGACTCGACCATGGAGATTCACTCGACCATGAAGATACACTCGACCACCAGAAGGTCAGAAGGCACTCCGCACTGCAACGGCCTGTAATTGAATAGACTTAATGATAGTTAAGGCACTCTATGTGGGGCGTTACCAGTAACGCCCCAGACTTAAAACCCTCCATTACGTGGGCTGGCAGGGGTCCTGGCGTACTCTATATAAGCCACCCCCCTCCACAGGCAGAGGGGTTCGCACTCTTGTAACACCTATACACATAATCCACTCGACCGCCTCAGGGCTCCGAGACGTAGGGCTTTTACTTCCTCCGAGAAGGGCCTGAACTCGTACATCGCTTGTGTTTACAACCTCTCCATAGCTAGGACCTTGCCTCTCCATACCTACCCCCCACTCTACTGTCAGACTTAGAACCACGACAGGGGGCGCCCCCCCTCCTAGTCCAATTCGGACTAGAGGGAGAGGGGGCGCACGGCCCACCCTGGCCGCCCCTCTCTCTTCCCACTAAGGCCCATGTGGCCCATTAACTCTCCCGGGGGGGTTCCGGTAACCCTCCGGCACTCCGGTTTTCTCCGAAA
>1BS_z18_1271_20 1BS_c-3457133 approx position on ctg1271: 0-84; bacend=TaaCsp1BS007P06FOR1;
TGATGATGAACTCCTTGCTCTTGTGCTTCAAATGATAGTCTCCCCAACACTCAACTCTCTCTCACAGGATTTGGATTTGGTGGAAAGAAGATTTGAGTGGAAAGCAACTTGGGGAAGGCTAGAGATCAAAATTTATGTGGTAGGAATGGAATGTCTTGACCTCAACACAAGTGTAGGTGGTTCTCTCTCAGAAAATGTATGTTGGAAGTGTAGGCATGTTCTGATGGCTCTCTCCATGAATGAAGAGTGGGTGGAGGGGTATATATAGCATCCACACAAAATCTAACCGTTACACACAACTTACCAAACTCGGTGGGACCGAATCGTGAAACTCGGTCGGACCAATTTAGTAAATAATGTGACCGTTAGGATTTTCGGTGGGACCGACATGTCAACTCGGTGGGACCGATATGGTTAGGGTTAGGGCATAACGTAATCTCGGTGAGACCGATTACACAAACTCGGTGAGACCGATTTTGGTAACAGACACACAGAGAGTTGGTCAGGCAAACTCAGTGGGACCGATTCGCTCATCTCGGTTGAACCGAAACGTTACGAAAGGGAAACAGAGAGTTTGCATTGCAATCTCGGTGGGACCGATCGCTTATCTCGGTTTGACCGAAATATTGCGAAGGGAAACAGAGAGATTACAATCCCATCTCGGTGAGACCGAAAAGACTAGGGTTTGTGGCAGTGGCTATTGTCATCTGAACTCGGTGGCGCCGGATAGAAAGATTCGGTAAGGCCGAGTTTGAATTTTGGTTTGGGACATATGTGGGTGTGAGAAAGTGGTTGAGGGATTTGGAGCATATTACTAAGCACTTTGAGCAAGCAAGCCATTAAGCAACACCTCATCCCCTATTAATAGTATTGGCTTTACTATGGACTCAATGTGATCTTGGATCACTAAAAGTAAAATGTAGAGTCTTGTGCTTTGAGCTTGAGCCAATCCTTTGTCCTTAGCATCTTGAAGGGGTTCCACATCTTCTAGTCCATGCCACTCCATTGTTGAACTTATCTGAAACATACTAGGTAAAAGTATTAGTCCAACAAGAAATATGTTGACATTAATTACCAAAATCACCCAGGGAGCACTTGTGCTTTCAATCTCCCCCTTTTTGGTAATTGATGATAACATACATCAAAGCTTTAGATAAAGATATAGAGAATAACAAGTAAAGCTTTGGAAAGACATGTAACATGCATAGGCTCCCCCTACATGTATGTAATCATGTAAATATGGAATATAGGAGCATGTGAATGCATAAGCATGACAGAGTAAGCAATGTGTTACATATATCTTGGCTATATGCATCAGAGCAAATGATGTGGATATAGGAAATGTACCTTGAAGCTCTTGAGTCCTTCTTGCAAACAGTATGTACATCAACAAGAAATCCTCATACACATGATTGTGATGCATATACTTACCTTGTGGTCTTGAGTTGGCTTAGGAAGGAATGAACCTGCGTAAACAAGGTTAGATAATACAGATACACCTACTAGCCAGAGCAAACAAAAGAAACCACAAGAGTACCAAGACTGGGATGACATGTAAAGAGTGAGTACTGAGTACCCCATTGGATATAGACATGTCCCCAGAGGTAAAGATGTGCAATGAATTCAAGGATTTCCTTCCCTTAGATATCTTGCTCCCCTGAATCTAGCATGGGATATTGAGAGAAGATAGGGAACAAAAAATCAGAGCAAAGAAAAGAAACAGAGCTAATGCAATCAATCAAATATGAACATGTCTTGCCCCTCTTGAAGACATGTGACTTCTCTCCTCTTGAACACCAAGCATCTGGGGTCTCTCTCCCCCTGAGTATTCTCTCCCCCTATAAAAATGATTAAGCTTTGATGTGATCTCCCCCCCCCCTTTGACATCAATTTCCAAGAAGGGTTCTTCTGGATTTTTGTTGCAAATGGGTTTGGTCCTTGAGTCATAAAGCAAAGCAGCATGTCCAATGTGATGCTGGTAGAGGACAAGAATCATCGAGTGGAGCTGGATCAAAAAGAAAGCTGGAATAACTGGCAAGCTGTCTTTCCTGTAGTGAAATCGGTGGCACCGAGTTGTGTGCTTCGGTTGCACCGAAAGGTTTCGATTGGACCGAAGGCAAGAGACCGGTGTGACCGAGTTCATCGCAGAGAAAACACTTGTCACCTCAGCTCACTAGACAAGTAAGATCTCACAAGGATCTGCAAGGAATTAATTGAAAGATTTGCAAGGAATTGGATGCAGGGAATGCAGAACAAACAGAAATAGAAAAGAAATCTAGATGAAGTTTTTTTTAAAAGGGGAAACAAATATGCATGAGAAAAAATGCAAGAGCAGAGAAAAGAACACAAGAGAACTTCATCTAGAATTGGTCGGCGACAAAGTCACCTATGTTAGAGTATATTGACTTAGGAGTCAAGTGAGATCACTTGATCATAGTTCATACTCGTCGTTTAAGCTCAAAATGGGGTTACCATTTTTCGTTTAAGCATTTTGATGTATTCGCATCTTGTTGAGTAGCTTTGACTCATGACTTGGAGTAAAGCTTCTCTAAGATGGAATAACATACCTTGGGTGGTGGTGTTGATCGTGATCATGTAGTTGAACTTGTATGGGTTGCTCAAGGTTGATGTAGCTCATCAAGAGTTGGGAGCACCACTTGGAATTTGATTTCATCTACCTACATGGGTTAGTTTTTGCAAGGAAGAGCACTTGTGTATCCAAAATGACAATCATGAAACTCAATGTAGAATTTGTCAAAGGATATGTTTGAATGGTTTCGTACTTCCTTGTCTTCAACCACCATTGTGTAGAGACTTGGTGATGTAGAGATTGCTCAAGATGTGAGTGAGTTGC
>1BS_z18_1271_30 1BS_c-3448113 approx position on ctg1271: 69-150; bacend=TaaCsp1BS017F09REV1;
GGGAAATACCTACCGTCGCTATACTGCATCATCCCTTCCTCTTTGGGGAAATACCGACGTAGTTCTAGCAAACATCAAAAGGAATTTCTGGCGTCGTTGCCAGGGAGGATCTTCAACATCAACCAGGTTCCTAATCACAAATCTCATCTCCTTGAAATTTACATTATTTTCCATTTGCCTCTCATTTTCCTCTCCCCCCTTCACAAAATTTTTCCGTTTTATTCGCCCTCTTTTTTTTCGGTTGCCCTTTTCTCGTCAGATCTCATGTTTGCTTGTGTTGCCATGAGCCTTCTATTTTCTTGCATCTTCGCTTGCTAAAAATATATTGATACGGATCCTCATCCACTTGCTATTATTTTCAAGAGATCCAATTACAATGAACCAATTTCTAGTGAATTGAATTCACTAGATTATCTTTATGAAGTTTTGCTTGAGATTTATGAATCTGAAAATTGTGATGAAGTGTTGAAAGAAGAAATTGATGAAGTAATTCATGATAGCTCCTTGAATGAAAAGCATGATTGCAATGATGTTATTGTAAATTCTATTAGTGTCAATTGTGTGGATGATATGCAAAACCCCAAGCTTGGGGATGCTAATGTTGCTAGGTTCACTATTTATTGCAATGATCATGATTGGGGTGATAATCATTCTTATGATCTTGAAAATTTATTTAAAACTCATGATGAATATGTGTGCGATAATATTAAAAGTGGGTTTGGAAGAGTTTCAACTTTAGCTAAAAATAATCCCACTTATTTGGGGAGTGTTCGATCTTATGAATTTTTTGATAAAATCGGCTTGGAGAGGTCATGACTTTATTTGATGATAATCCCACTATTTTGGAAGAGTGTCAACTTTGCATACATGTGGATCATATGGAGAATATGTTATGTGATAGCTATATTGTTGATTTTGAATATGATCCCACATGTAATTATTATGAGAGAGCGAAATCTGGTTGTAGAAATAATCATGTTACTAAATTATCTCTTTGTGTTGAGATTGCTATTGTTTCTTTGTTCTTTCTTGCATATGCTACATGTTTCTTGTCTTGATAATTTGTTTGCTTATAAAATTCCTATGCATAGAAAGTATGTTAGACTTAAATGTGTTTGTCATATATTTTACGATGCTCTCTTCGTGTTCCAACTATTATCTTTCATGAGAGCTTCAATAAAATCTTATGCCTAGCTAGGGGCGTAAAACGATAGCGCTTGTTGGGAGGCAACCCAATGAATAAAATTTATTTT
>1BS_z18_1271_40 1BS_c-3475480 gene  Bradi2g39990 3518-3781 Bradi3g44380 3930-4331 Bradi2g39990 4360-4530 Bradi1g52280 4819-5318 Bradi2g39990 6136-7486 Bradi4g38230 11422-11640 Bradi2g40000 11757-12086 Bradi4g38230 12184-12956; approx position on ctg1271: 69-150; signal=Ta_S17893864;Ta_S17989721;
TGAATTTTTCTTTTCCTCGTGTTCCAAGCCGTTGATGTTAGGTGTCGACAGCAGATAGCCCACCCTTCCCCTATGACGGCAGGTTTTGACCACCAAAGCACTATTCAATTGTCGTTTCGTGCTCGGAACCGTCGTCGAGCCAAAAGGATAAAGAGGGGGGGCAGGTGCGGGATCGACACGGTTTAGGGGGGGTGGGACACACACATTGTGTGCTCCTATTCCGCCCGCCCGATACGGCGTTACTCCGCCCAAGCTGAACCAACAAAGCGCAAAATAACAAGGCATTTGCCATCTACATCGATCCGTACGCGCTTAAGTTTAGCTCCGCGTTGACCAAGCACTGGGCATGAGATCATCATAATCAAAAAAAAATCCCATTTCAATTTTTTTGGAAGCATGGCATATTCACCATAGGCATTCCCCAGTAATTGTTTGGCCGCCTTGAGCTGGGCATAAACATCGGTTGGTACCACAACAAGTACCACCAAGGATATATCCACAGTGAGCAGTTTGTTTAATGGCTATACTAAAACAAAGAAGAAAGAAATGGGTTTGTTGAGACGAAACTGAAACTGAAACTGAAACTGGTAGGCGCACCCGGGGCCGTCCGTCCCCAAAGTTACGGTCTTTTGTTCGTTTGCGTGCCCTTTTCGGGGGAGCGGAGCGCGCAATCAATCCCTCCACCCCAATAAAGGCACCCCAGGAACAGAAAGCAGAGGAGAGAGACAGTGTAGAGAGAGAGAGAGAAAGCGAGCGTCTTCCTCCTCCGTCCGTCCCCAGACTCCGGCGGCGGCCCATTCCGCGGCGTGCGGGCGGCGCATGGCGGGGAGCGAGGACGGATCGGTGAGCCCCGCACGCACTCCTCCCCCGGCCCCCGATTCGCGCCTTTAGGCCGAGATTAGTGATTAAGATAAGCGGCAGTTCGTTTCTTGCTTGCTCGCTTGCGTGGGGCGGCGGGTTGCTTGCAGTGCGGGTGAAGGGGGGGATGTGGATTTGTTTGCCTGTCTGTTTGTTTTGTGTGGGGAGGGAGATTGGAATCGCGTGGCCGGAAGCGGCGGCGCTGGCTTTGCCTTGCTGCGCAGCTTATGCTTCTCCCCCTCCCCTTCTTCCTCCTCCTCCTCCTCCTCCTCCTCCTCCATACGCTGCCTGGTTGCCTTCCGCAGGGAGAGAAGCAACCGGCACGGCTGCTCTGCTTATCCCACCTTCCCTGCTGCTGAGTTCCCCATCTCCCCCTATTTCAAGCCGCATCATCCCCTAGTACCAGTACAAATTAAGCTGCTCCTGCTCCCGCATTAGCACCCCACCAATCCCATCACCAACCCTCCTCCGCTTCCCCTGCTTCTGCTTCTTCTTCTTCTTCCCCCCGTTCTTGGTGGTGAGTCGCTGCCTGCTCTCAATCGATCTCTCTCTCCCTCCCTCCCTCCCCCAATCCACTTCGATCTGCGGTTTTCCGCCAATATTTTACCCCTCCGGCTCTGACCATGGGCATACATACGTGCTAGTAGTGTTCTGTTCTGCAATTTGGGGATCTTTTTGTCCGATTTACAGTAGTACTACAACTCATGGGCTCGCGCAACACCGCGTAGTCAATCCCAGGACACTTGTCAATAAATTACTCTTGCTGCTGCTGTTGTCCTACTACTGGTAGGATAATAAAATAGGTCTGTCGAGTTCGAACAAGAAGATGGATAGATTCATAGATTGATTGGGGAAGTAAGTAAATAAAAACAAACGGCGGGCGGTCCTTATCTTGTTTCTACCACCCTAGAAAGTACCCACCTTTTTCCATTTTATTATTAGTATTATCTGAGATTATTCCGCGAGGAACAGCTTTAGATTTTCCCGGCCACCGCCTCCTCTGCTGACGACCTTTTTGGTCGTCTCCTTCTTCTCCTTCCCCAGCACCGCACCATTCCATTCCGGCCTTTTCCTCCCCGGATTCCGTCCAGAAACGGCAGTAGGTTTCCATTTCTTGATAACGGGGGGCGGTTCCACCGTTTCTTCCCCTTTTGCCTCGACACCCTTTCCATCCGTGAGATTTAGAATCTTCCGCCTGTTTTTCCGTTGCAAAAAATTCTACTAGGTCACGCGGTATCACCGTGTCATGGTTTCTAAAATTAGCACTCCGTTCACCCCCAAAATCACGAGTTTTTTCAACCTTAAATTAGGCAGTTTCTTGAATATTAATCTGATTTTATTTGTATTATTAGTGCATTATGTGTCTGCCCATCTCATCAAATTTAGCCGGCATTGCATGCATGCGTGCGGTTGCTGGGGCAGTGGGGCTTTCTGTTCCGGGGCGGCGACGTCCCGGAGCAGCAAGGCAGTTGCTGCTATCTGCACAGCATTCTCTGCTTGCTAGTATCTTTCTTTCGCCTCGTTGTCCACTAATTGGTTCCTGGCCCGGCAGGCAGTTGAGGGGCTGAGGAGGTGAAGAGACAAGGAAAGAAGAAGGAAGAAAGAAGGCGATACCATGGTGATAGCTTCCGGAGTGATTGACAGGGGACACCTGTCCTCGTTCGGCGGCCCACCGCCAGACTCGTCGTCGTCGTCCTTCTTCTCCGAAGATCTTGTCCCCACAGAGGTCAGCAAAAAAGTAGTAGAAGATAAAAAGAGATGGAGATAGAGCCCGTGTTTGGTTTCTGTTGGCAAATAATGCGGAGTAGCAGTAGCGGTTGCACCCCACATGATTCGTTTTCTTACAAATATATATATATGCTTTGATATAATGCAGAGGCAGGTTGGGTTCTGGAAATCGGAGTCAATGGTGGATCAGAGAGGTGCGTACCATGCTTCCATTTCAAAATTCTGCGATAATTGTTTTGTGGCTGTTGCTTCTTGCGTGGTTGGAGGTGTTCAGTTGGGGTGTCCTCTTCTCAATTCATGCCGCGGCCTAAATAAAATGCCCTGGTTCTCCTTCGCGCTTGCCCGGTGTTGGTAGTTGGTACAGTGCTGGAATTATTGATGCTCCAATAAAATTTCCACTGAAAATAGACAGGGATGCATACCTAACTTGCCTGCCTTATCCAGCTCGTACCTTGGGGGGCAGTTTGAAACTTGTGTTTCATGTTTTTCGGGGAGATTTTTCTGGCTGGCATTTATTCCGGTCATCTCCGGCCAGTTCATTGTAGCTGATCCAACCAACTGGCTGAAACCAGAAATTAGGCTGTTGCATCGATTCGGTTCAGTTTTTTTTTTCCTTGCCGAGGAAATCCCACCTGGATTAGTTATATGTTACCTAATAATATAGGCGTCCGATTTTAGTAGCATTTCGGTCTGGTAGGTGAAGATATCAGTGGTGCGGTGCGATTCGGCAGGGAATGAGTGGGGACGTTTTCTTACAGTGGGAATGGTTATGGAATGTTGGCTGAAGACAGTTTGGTAGGAATTAGTTGGGAGGTTAACTAAACACGGTTAGCAATTAAATGCCATGATCAACTTGTCATTTAACACATGCTTTCCAAGCTTTGCGGCATGGTGATGGCCCTTCAGGAACTGACAGTTTCCATTGATGGCAGGGAGCAAGCCAGCTTTTGCTTCTCCGCTTGAGAAGATCCATCCGATGGGGGCGAATCCTGAAGGCGGTCTGGAACAGACAGGAGGCCAAGTCTTCAAGGGCCTGGATGCCCTTCGCGTCAGCAAAGCGATGGGGCAAGGAAATGCTTCGACTTCGCCGTCGGCATCCTGGGGTGATATGCTCACGACCCCCGGATCTAGATTCGGCTTGTCTGCTAGAGAGGCGGCTATTGCTGAAACAGCCAGTGGCAACTGTGAGTTTCTTTCTTTGCTCTCAGCTATTACTTCTTTCTGCAGTGTTTCTTCTTCTTCTTTGCCTTGATGATCGTTTGCCTTGCGTTTTTGCAGCGAGAATAATGGCCACCGGTGTTTGCGGCCAGTCTGCTGATGCACTTAGCTTCATCTGCGAGGGAGATGAAGCTCTAGGGTCCATGGAGGAAGTTGAAGCTCAAACTATTGGAGATCTTCTACCAACTGATGATGATTTGATATCGGGCGTCATCGATGGCTTTGAACTCTCTGGCCTGTCTATCAACCAGGATGACGCCGATGAAGATATATTTGGCACTGGAGGAGGGATGGAGCTTGAGAATGATGATTCCATTTCCGTTAAAGGTGCAAGAAATCTCGAAGGATCCTCCAAGTGCCATTTTCCTGGGGAGCACCACATCAACAAATGCCCTTCCAGAACTCTTTTCGTCACAAACATTAACACCAACGTTCTTGATTCTGATCTAAGAGTTCTATTTCAGGTTTTCAACTTTTTTCCCTTCTTATACTTCTTGAAGGTTCGTTTATTTTTGTTAAACGCTGCCCTTTTAAACTCGTATTATATCTACACTACAGCAATATGGGGACGTACATAAGCTTTACACCTGCAAGGAACATGGGTATGTAACAGTGTCTTACTATGACATACGATCTGCCCAAAACGCAATGAGAGCACTCCATGGCAAGCCCCTGGGGCTGGTGAAGCTTGATGTGCAATTCTGCATTCCCAAGGTAAACATACTACCAGTTATTTTCTACTAGCAGACATATCACGTGTTCTACAATGTCAATTTCCGCCTTTGATGTTACCTGCTGGTTATGCAACAATGCTTATTTGAAACTCTAGAAAACCATGTGTGTTCCCATATTTTGTGTAATTACGTTGTTTGCAAATTTATGTATTTGCTAGTTCTAGGAACTACTGCTATCATTCGAAAAACTTTTCTCTTCACTTCACATCGCCTTAATTTCTTAGCACTGGACATCTTACAAATGTTTTGATGCTGTTATGGTGTGCTACTTCTGTAGGGAAATGCTTCAGATAAGGATATGAGCAAGGGAATTTTGGTGGTGTCTAACATCGATCCTTCTGTTTCCAATGATGATCTTCTCCAAGCACTTACTGTTTATGGTGATGTGAAGGAGGTAATGGTACTTTCAAAGTTCGCTTTGTAAAATCAGGAGCCCCAACCTGTAATGACCCTTTTTGTTGGTTATAGATTTGCAGGGCTTCTACAAGCTGTAATAAGAAACTCGTAGAGTTCTACGATGTCAGAGCAGCAGAAGCAGCACTATATGACCTTAATAAGGGTGCCATCTCAGGCCCAAAAATCAAGGCTGAAGTTAGCAATCCTGGAGGGACAATTTTTGGGTAATTTGTGCTGTATACTGCTGCCTTTGTTCGTACGGGATTGATATAGTGTGGGGATCTAATATTCTCTGTCTCTATTCCTAACAGCTTGAGGCAACAGTATCCGAGAGAGTGGAAGCTTGATGGTTCCCCTCGCCAGCCTAGAAACTCTCCACCTGGGATCATTGGTATGATACATGACTGAACATATTCATCAGATTCTACATTTCATTTTGTCTAAACATTTTGCAACCTTGGATGTGTCAAACAGGAGGCCCTAAAAGTCATGAGAACAGCAATCTGCATAATTTATTTTCTCCGGTTAGTCCGCAATTGGATAGATCACCCCATGGCATCGCTTCAAGTGGCCCTCAGAAGCTGTCGTCGCCTATCAGAATTGAACCTACACGCCAGTACAATAACCAAGCTGCTATTGGTGAACTTGGCGGATCACTTGGTCAAGGAAACTTCGGGCAAGGAATGCAGATGTTCCACCCACACTCACTGCCGGAGAGTCAAAACGGTATTTGTAATATCTCCAAGTCCATGACATCAAGTGGCAGGAGTGCTGGCTTCAGAGTGGATGGAGTGGATTACAGTCATCTCCAGAAAGTGGGTTCTGGTAGCCTTCATGGTCATTCCTTCGATCAAAATAACGAAGGTAAAAATCACCAGCTTGGACTGTTTTTCATTGTCTCCTGTAAACCTTTAGTTTTACCTGTTCAGCATGGATTTGTAAAATCGCTGCTTTGTTTTTTACCTGTTCAGCATGAATAATAACTTGCTCTATTCCATTAAACAATAGTTGTGCATGAACATGATAAGAGATAAGGTAGGATTCCAAATACAGAAAAATATGAGAGCCTACTATCTCTAGCAACTAGGACAATATCAGTTACACATCAGTACTGTTGGAATGCTCGGTACCTTGATAGAAATATGTTGAAGCATGTACCAATGTTATATACTTCATGGAGATTGTTCATTTCTATTTGAAACTGAATAAACATAAAACATTTCCTTTCGCAGCATTTGGGCCTGCCGGAGTTGGAAGTTTTCCCCTCAATGGACACCACTACAGTTGGAATAACTCAAATGCTTTTCCTCAAAGCCCCTCCTCTCCAATGCTGTGGTCGAATGTGCAGCACCCGGGGCCCATGCATGGTTATCCTGGTGTCGTGCCACCCCACTCACTGAATAATGGTGCTTATCCTATGGATCAACACCACATGGGCTCAGCTCCAAACAATGGAGGCAGTTTCAGAAACGCGCGCTCAGTTCATCCAGGGTCTCTCGGGAGTGTAGGGTTTCCTGGTAGCCCTCAAATGTATGCATCAGATGTCCCTGTCTTCGCACCTGCCAGGGGAAGTTACAGGGAGACCATGTTCTCTCCAGTTGGCGCTGGATTCCCGTCGCTGCAACAAATGTGCAATGCAATGAGCCGAAGGAACCCTATGGTCCAGGTTTCCGCTTCCTATGATGCTACAAATGATCGGATGAGGAGCCGCAGACATGATGGAAACGCTGTCCAGCCAGAGAACAAAAGGCTATTTGAGCTTGACATTGAGCGCATAGCAAAGGGTGAAGACCCACGCACCACGCTGATGATCAAAAACATTCCTAACAAGTACGTTTGCACTGCTTTCCAGCTTTGTCTTCCACATTAACGAGGGGTCGTTTTTTCTGTGTGCTCACACTTCCATGTGCTCTCAACAGGTACAACTGTAAACTGCTTCTGGGCGTCATTGATGAGAATCACCGTGGAACCTATGATTTCGTCTACCTTCCGATCGACTTCAAGGTAAGTTCTTTCTCCTAGTGTGAAGGTCGGAATTTGCGGCAGAATTTCTAGGCACTGACGCTGCAATCTATGCTTTCCTCAGAACAAATGCAACGTGGGCTATGCTTTCATCAACATGACCGATCCGCAGCACATAATTCCGTTTTACAAGGTACTATATATGTACACCCTGACCTTACTAGCTGATGATAGTAACTTGTAAGAGCTATATCCTGTTTATAAAACCAATTCAGTATACATTTGAAGAGAAAAACTTGACATCTTGTAGATTTTAACAAAATTCTTTAAAATATTACATTGTGTTTTGCTTGGTATGAACTTGTTAATTTCGCTTGGCAACTAACTGGAGGCACAATTTTCTGCAGACGTTTAATGGCAAGAGATGGGAAAAATTCAATAGCGAGAAGGTGGCGACACTCGCGTATGCTAGAATCCAGGGCAGGAATGAATTGGTTTCTCATTTTCGGAATTCTAGCCTGATGAATGAAGACAAATGGTGCCGCCCTATACTCTTCCACAAGGATGGTCCGAACGCAGGGGAGCAGGTACGAGTTCATATCAAACTCTCGGTTTCACTTCTGTAGACCAGGTTGGATTATAGCTAATAGAGAACCATACTGGTTTTCGTCGAGTCTGTCGTATTTCATTCATCTGTTTACGTGTGTGATGCATCACAGAAGTCAGTTAACACTTGCATACTCCATGCCGACAAAATCATCTGATGATATGGAATGATTAACATGGAGCTCTATTCATGCAATTTTTGTGGCAGGAACCTTTCCCTGTCGGGAACAACATCCGGCCTAGGTCCGGGAGGAACAGGCCGCTCCACAGCGCGGACACCAGAGGGGACGCGAGCCTGTCGACCTCGCCCAACCAGGAGAACTCCAGCCACAGGGCCAACGCGGCGGCCGAGGGCGACGACTCGATCTTCGCTCACTAACTGGAGAACAGAGAAGAAGCTGCTGCAATAAATCACCCCCAGTTTTGCTATTTGTTTTTCTCCCCGGCAAGGCTGGGGGCATGGTAGCGAGTTCGGACGGTCTGCCGGCGATTCGCCGTAAGTAAGTTGCCCTTGCCCTCGTGCTTGCCCCGCCGACGAACTAGAGTTCGGAGGGACGGCGAAAATGCGCAGGAGGTGATGTGCGTTTTGGGTTTAGGGTTCTGAGGGTTGGAAACTTGTACAGTTGAGTTGGAGGGGTGTTGAATGCTAATCTGACCTGAATGTTTTTAATTTAAACTTGGTTAATTTTGCTCGGATTATCTTCTCATCTTGCTGTTTTTGCTGTGTGTGAGTGCCATGCTTTGGGTGTCTAAACGCTTCTACTGATCATGACCAATGTGATGGCTAGCATAAACACTGATGCAACCCAAACATTTGAAGTTCTATATTTGTACCAATTCAAACATATCCAAGTGAAGATGCTTGAGTTGAGACAGACCAAGAACTTCAAATATTTGCCGGTGCATCATTTTGAGACAATAAAATATTAAAAAAAAACTTTTTTAAGAATATACCCTGAAGTCCTACAAATTTGCAGTGGGGTTTTACCCTAGTATTTCCCTTGCAGTGTGTTTGGTAACTTTTGGGATGAGGAATGGGAATTTAGAGGAGAGAGTTGTAACGAGATTAGACATGAAAACTGTAATTTTGTTTGGTATTTGATGAGTATTACACGCTGGGATTTGAGAGGGGTCTCTGTTCCCTTGTTTGCTTAGTGGGGGGCTGGAATCCTCTACAATACTGCACCCTGCTGTAGTGCAGATGACAGGTGGGGTCGAGTCCACATGAAAGCGACCGTACTGCATCATAGGCTACTGTAGAGGATCCTAACCCCCATTTGGGTCGGCAAAATGGATGGTCGTGTCCAGTTTTCGGCTCTGCCGATTTGTGCACCCAACCAGACGGACGCATCTCAAACTGTCCGGCTAGGAGGTTAAAAAAATGCATGCCACACATTTAAAAACATAAAGATAAACTAAATTAAACATTACTAAAATCTAAAGCAGTCCACAAAAGTCCCGGCCACTCATTAAACTTAAGTTAACATATAAAAGACATAAAAAAAAGCTTCGATGCTACCGCCATCTTCACGTGCCGCCGTCCTCCTCGTCATCGTCCATGGTGAGGTCGACATACAGCGGTGGATGCAAGAGGTGGGCTGGTGTGCCCATGTGGTGGATGCCTGGCCGGAGGAGTCTGCACCACCTCTTCCCGTTGTGAGGAATGATCCGGTGAACGTTGTGAGGAATTTGAGAGCGATCTTGGTTCCACACGGTGATAGGGGGCTCCTCCAGCACCTCCTCCTTGACAGCCATGTCCAGCTTCGGGATGGCAACGTCACCGGCCGTGGAGAGGGCCATCATCGTTTTGAGGCCCTCCCATTGGGCCTCATCGTGGGTGCAGATGAGTCCTCCATCACCCGCCTCATGAGCTCCGCCTCCTCGTCGATCATGGGAGGTGGTGACGGCGGGGACAGGGAGGGAGACGGCGTCGGCGTGAGGTCGCGCACGCTCGCACGACTGGGGCGGGCTGAGAGCACACGTGTGGCGGGCAAGGCATGCCCGTGCCGGGCTCGGAGGATGATCGACAAAAAAAGATTGCTGCCGCGGGTCGTGCTCGTCGCGGAACCACGTATCCCACAACAGGGAATCGACGGCGTACCTGCGGTTGTAGAGCAGATCCGGTGGCAGGCGGACGCGTCGACAATCGATCTCCTCACGGCAGGCGTGGCCGCTCATCGAGACCGGCGGGATGGGCAACCGATCAGCGGAGAGATGTCACTTGTCGGGGAGGTGAACGTCGCTCCACGGGAGCGGCGTCCCCGTCTCCCAATAACTTTTGCATATGTCTGCCTATACGTATGACCGAGCACGCATTGGGGCCTTCGGCGGCGAGATGCTAAACATTGCGGTCGCGAAGTTGGTGGCTGGGGCCAGAGGAGGAACCAGCCTCGTGGTCGCCAGACCATGGCGGCCGGTGAGAAGGAGCAGAGAGCTAGGGTTTGGTGTCGGGGTTCGAGGAGGCACGCCGGGACGAGACCCCCAACAAAAGAAGTTGTATTAGAGAAAGACAAGAAACAAATTTTTTTAGGAGAGGTGCCTCCCAAACAAGCACATCTCCGTCTCATTCCTTCCAGTCTACACGACTCCTCTACGCCACACGCAATACCTACTTGTACAACAACTGTTCTGAGAACCATGAAACTAGATGGAAGAACCTCAAGACAGCATTTCAAACACCCCATCGAATTCAAAATAGTGCACAGCAGTTTCGCCCCAACCCAAACACTGTAAATATGTCCCAAGTTCATATAGAGAAATATATACCATTGATATCTTCCCCTGTAAAAAACCTGGTCCAAATTTACAAGGTTTGGTTTTCGAACATAAAACTAACATGCAATGCATTTTGAAAACTAGGACTATCACACCAATCATCATAAGTCCATAACCATAACCTGATAGATAGATAATATCCAGGATCCATATAGCAGGAGGGGTACGGCATCAACTTAACTTACAAGGTTCCGACCCAAAACAACTGCCAGCAGCAGCAGCAGCAGCAAATCCAGTTCCAATTCCAGTCTCCAGACAAGAGACAAATGGATAAAGCAGTCTTGCAAATATATAAACTATATATATAATACGCGACCCGCCAAAAAACGGAGCTTCTTCTTCAATGGTGGGCATCAGCCTCGGCGCCGCTCCTCTGACGCCACCGCCCCTCCAGGCGGCCTTCAGTTGCCGGCCTTGGTGTTGCTCCTGGTCCTGGAAGCAGGGCTCCCACCAGCCACCGCGCCGCCGCTCCTTGTCGCACGGCGAGGGGTGCTCGCAGCGGCAGGGGTGGTCTCTTCAGCCGCGGCAGGGCTTGTCTTCTTCCTCTTACCACCACCAGCTGCGGCGGCGGCGGCCTTCTCTTCGGCCGCAGCAGGGCTGGCCCTCTTCCTCTTACCGCCGCCAGCTGCGGTACCTGCAGCCTCAGCACGCCCCTTGCGCTTCTTCTGAAGCTTCTTGGCACCTTCTTCTTCCTTGTCTTCAGCCTTCTCAGCGTCCTCTTCAGCGGCATTTTCCACATCAGTAGCGGCGGCAGCAGTGGTCTTGATCTTCTTCTCATCTTTGGCTTCCTCCTCCTCGTCTCCCTTGCGCTTCAGAGGCTTCTTCAGCTCATCCTTGGCATCGACCACGATCTTGACGACAGCATCCTCTTCCCCAGCCTTGTTCTCGGCACCATCGTCGTTCTCTTCCTCGTTCAGGCTGCTGTCGTCCTCCTCTTCCTTCTCCAGAGCATCCTCCTCATCGTCATCGTTTTCCTCGGCAGATCCCTCCGCGTCTGTCTTTTCCTTGGCGGCCTTGGCAAGCAGGTTGTCGATCAGATCCTTCATCTCAATGTTAATCTGCAACACAAATACCATAAGGCATCCGTCAGCAAACATATTTTACAAGCTGCATCATGCTTTCATCAGAAGTGTGTTTAATTACATACCTGTGGGTTCTCCAGGAAGTCGCAAATGTCAGTCGGGCAGGAGGGGCAGTTCTTCACAATCTTCTGCGCCCGCAGAGTGCGGCCGCCCCTGCTTCTTTCCCTCATAGAACCCTCATCGCCAAACGCAGCGGTCAAGCAAGCTTTGCAGAAGTTATGACCACAGGGAGTGGTAAGTGGTTCCTTCATCACATTCTTGCAAATGGAACACCCAAACTCTGCATATGACAAAACAAACACAAGCACGCATTAAGAGAATGAATGCTCCGAATAGATTCCAGCTCTTTAAGCCAAACAGAGCATAGCAATCGAAACACACGGCAAAAACACTAACCCTTCAGCAGCCTCTCGTTCATGGACATATGCGCACGCTTCTGGTACTTCCTGAATTGCTTGTCAGTTTCAGGATCGCCTGACTGGGCGGGCTTCTTGCTGATTGGCGGAGGCTTCACCCACTTCCAGCCTTCATTTTCCTATAATAACAAACAGATACAGATCAGTGGTGATGGATGTATGCTTGTAAGTGAACACATCAGAAGAAGACAATCGCGTGGACATACAACATAGTCCCATGAGGGGGATCCTGCCCTTTCAGTTATGTCAGTGGCACCTTGCAGCTCCTTAATCTTGGGCAGGGGCCTTGGCCGGTCACCATGAAGATCACTAAAACCCAGATACCACAACATCAGTGTAAGTAACGATTGTTGTTTTCAAGACAAAAGCACATTGCCAAAACAAAATGTAATCATTTTGTCAAAACCTGGTCCATGGAGCTGGTTCATTGTCGCATCGTACGAAGAGATACCTGCAGACCTTGTACGTACCCTGAGACGGAAATCAACAGAACACACATTATCTTCCATTCAGTGGCACAAGGTATAGAGCAGCAACATGGATCCTCTGTACAGGAATTGAAATTACCTGAACACCAATCTTCCTCCAGCATTTCTCAATCCTGTAGACTCCATCATACCGCACACCAGTTTCAGGAGCATATGAAGAGCGCTTCTCTTTGTGGGACCTTTTTAAAATAGTATAGACAAATATAAATAAGATGATATAAGCAGAACAGTGGATGGTCTCCATATATGCAGCACATGTAACAATGAAAACAAATCAAGGCAAGGCAATAATTAACAGTTTTACCACTGTCAAGCTAACAGTGCCATACTGTCATGTCAACTAAGTACTTATGAAATGCTGATGTATTGAGGAAAATAATTATGGTAAGAAAAACATACCGCACAACCCTGACAGGGTAACCCTTCTTGCAACTAAGACGCAGAGCAGCATTCATCTTGTCAAATTTCTGGTCAGAAGATTGCTCCTTGTTTGTTCGCTTGTTGCCACTTAGGTCTCTTCCACCACTGTTAGTACAAATTATTTACAGAAATGTAAGTGCGCACATGTAGGATCAGACACAAAAGTACAATGATAAAGGAAGTGAGCAAGCTAGCAAACCTTCCGGTATACAGGAACCACTCCCCATGGTCCTCATCATCTATGTAACCACCCGACAGCGCCACTGACTGGGCACCATGCTCTGACTGGCCAGCAATACCAGCAACATGAGGGAAATGAGCGCCCCACTGCCTGCACTCAAGGCGGTCTTCCCAGGTTTCCCCGACCAGCACACCAAGGCGCCTTTTGGGGTCATTCTCTGCCGGAATGGGGCCGAAATGATCGGGTGCAATGGTCACAAAGATCTGGCCACTTGAAGCATTCGCCTTCCCAGCCTTCTTTGCTCTGTCAGTTGTGAAAGCCTTGTCGGGTCTAGCCTCATTTCTGATGTAATGAACAGGGTTTCCCGAGCCACCTGCGCTGGCATTCTTTGCAGTCCTAGCCATTCGGATAACCGCAACCAACGCTGCATTAATCCTCGGCTGCGAAGCCATTTTGGATGGGATTGGTCCCCGGCATTTCCCACATGTCCTTTTTCCACTGTTGACCCACTTCTCAAAGCATTTCAAACAGAAGTTGTGGCCACATGGTGTCTACAAAGATTCAAAAGTAGAATGTAGTGATCAGAGATAGCACCAAATGTATAAAAGCAGGAGTATGTTATCCTGAGTATTCAGAACAGAAAAATAACATACAAGGAAAGCTTGAATATGAAATCGTAATCAAACATAACATCGCATAAAAACACAAGCAGATATCGTTACTGACAGATTATACACAGAAGTAATCATAGTTTTCAGCTTAAAAAGCGTGTGGACATGACAAGTAACAGCGTCCTTTCAAATATAGTGACAGTTAATAGAAGGCTATGCATGTGTCCAGAACCATGTTAAAGAGAGGCTATGTCAAGCAACCTTTTATGCCAGCAGAGAGTGTCAACAATAGTTGCTGACTAAGATTATTACAAAACCAAAAGGGCAAAGGGTGCTTCACATACCCTGGTCTGACCAACCAAAGCAGGTATTACAGATCAAGAGCTAGCCAATAACTATGATGAAACATGTTTGTCAAACAACATATTGACTGGAATCACAAATAGGGAGGAACATGCATAGTCAAAACATGAACCAGCAACCTGGGTTCAAGGACTTACCCCAGCACAGTATGCCAGCTGGCTAAGGTATGTAGCTAAACCTGACTCAACTTAAAGTAGCATTCATGATGAAATTAACTTGAAAGCATGCTTTCAGCAAACTCTCAAAAGAAACCAAAGATTGGCCAATGCCAAGTATCAGTCGCTTTAAGTTGTATACTAATACTCTGCTAATCAACATTGAAGGAGTTTAGACATTTGTGTATAACAAACATTACTTCATTCATATATCGTGACGATGTTTTTACCCCTTTGAACTGCAGCATAGGCCATGTATTTAATCATGTTGCCCTAGTGAGTAGATACTACTCCCTCTGTCCCAAAATATAAGAACGTTTTTAATACTACACTAGTGTCAAAAACATTCTTATATTATGGGACGGAGGGAGTAGCAAATATAAGGGCAAATCATTAGGTCTGTGACTGCACACTAGCAGTTCAAGGGGCAAACAAACCCAAAAAGGTGAACAGACTTATCAAACCAGCAAAAGGAGCAGGAAAGCAAGGCCATCAACAGCAAGTTGCAAATGACATTACACCACAGATGACCAGCCTATCCAGGCATCATTTTAATTTTAAAGAACACACCACAGGAGCTCCCCTGGGCCAAGTGGCCAGGTTACTACAATTTTTAGCAGCTGTTAAAGTTCACAGGTGATTACCCCACAACAGACAAAGCTGTGATCCTTTACTTCTATTTGACTAGAGACAAGCACTGAACTGCTGTCATCAGGAAAATACATGGTGCTGGAGTAAGAACAACAAATAGACCACATGTGCAGATGTAAGCAATGCTGAACAATGCTCCCAGGCAAACGCCATTCATGCCATAGGTGACTAATAAGCCCACAAACAAATGAGGTTGTGATCCTTCACTCCTATCTAACTAGAGACAAGCACCGAACACGCAAACAAGCCATCATCAGAAAATAAATGATGGTGTAGCGATAACAACAAACAGGTCACAGCTGTTCTAGAGTTGGGATTTATATATGTGCGGATGTAAGCAATGGTTAACACTACTTGCAGATGATTAAGTTTGCAGGTGATTAGCCACAAACAGACAAGTCTGTCATCCTTTACACCTATCTAACTACAGACGAACACCGAAAATGCATGCCATCATCAGAAAACAAATGATGATGTGGCAATAACAGCAAATAGACCACGGCTGTCCTAATGCTATGAATTATATGTGCGGATGTAAGCAATGACCAAGACTGAGATGGATCATTACTAGCGGGTGCCTGGGAGCATTGTTCAGCATTGCTTACATCTGCACATGTGGTCTATTTGTTGTTCTTACTCCAGCAC
>1BS_z21_157_10 1BS_c-3418717 approx position on ctg157: 0-90; bacend=TaaCsp1BS115C07REV1;
GTAAGCTAATTAACATCGTGTGAGAGGCGAGGATAAGACCAGCGCAAAAAGATTGTACGATGAAATTAAATGGCAGCCATGCTTGTTGTACACTTCTTTCTTCACAAAATAAAATTAAGGATTCTGCTGATCGTTATGCGCCCAGTTGCATGCCCATTGTATTAGATTTTGTTTTTCTTCATAATTATCATCTGTTTTTTCAAGTCCAGTTAACTGTCCATTGTACTTAAGTGATACTTAATTTCATGAGGTTAATCATTTATCCTCCTTGCCAGAATTAATATATCTTGAACAAAGAAAATTCGGTGGTCATTTTATGCATAGTCATGTTACTTAACGGTAAGTATTTTATCTAGTTCAGAAAAAACTAGGTTTGTACCCTGTGAAATGTATTTGCACAAAATGAAAGAAAATAAATAAAAGGGACACTTTGGTTCCTTCATTATTAATTATCAAATTATAATTCCAGGAAACTATTGGTCACTACAGTATCAAAATCATCTAAATTTGGTCATTTGCACCATTAAAAGTGTTTGAGCGATAACATGGCGAGGATCTTGCAACCGTAGGCAGGTCATCGAAAAATGGCAAAAGTATGCATGTCAAATCTAGAGAAGTTAGGGTCATAAACAGATAAGTGAAGCTTACCATCTCACAAAACTCAATGGATTTGAAGGAAAAAAATGGTCGACATAGAGAACATTTCACATAATAATTAGGAAAATTAAAATGTATCGGATACCACTTTTTTTTAAACATGAAAATTCAGGAAAATGGAAAATAGTAAAATATAAGTGATAAGAAGCAAACATATTAGTAAATATAGATAAATCATGGATAAATGAAATGATGAAATTAGAGTAAAAACATTAGTGCACTAGTAGAAAAACACCTATTAGTCCCGGTTCGTAAGGGTCTTTAGTCCCGGTTCATGAACCGGGACTAATGGGTCGTTACTAATACCTCCACCCATTAGTCCCGGTTCAAACACGAACCGGGACAGATGTGCCTCCACGTGGCCGGTCCGCCGAGCCCAGTCGGGGGGCCTTTGGTCCCGGTTGGTGGCACCAACCGGGACCAAAAGGCATCCACGCGTCAGCATTCCAGTGGTTGGGGTTTTTGTTTTTTTAAAGGGGGGGTGAGATTTTGGGGGGTTAATTTAGGTGTTTCATATATTGTGTTAGCTAGCTAATTAATAGAGAGAAGTGTCCTCTCTTATGTCCGTGCTTGGTCGACGTTACGTACTATATACATAAGTGATCGAGAGAACCATTGAGTACAGAAGTTCATCATGCATACCGAGAGAAGTGATCGATCGACCTCTCCTTCTCGGAGAGATTGGTCGAACAACAAGTTTTCGTATCATGTATCCGACGCTACT
>1BS_z21_157_20 1BS_c-3421597 approx position on ctg157: 0-90; bacend=TaaCsp1BS023L01FOR1;TaaCsp1BS115C07FOR1;
GAATCTTTTAGTTTCTTGTTTTATCACTAGTTTGGTTTATAAAAGAAAACTACATAAAAATGGAATTGAGGTTGCATCATATGATTGATCATCTTTATAATATCTTTCTTGAAAATGATGGTTCAGAAAATTGTGCTCAATTGTTAGAATAAGAAGTCAGTAAAATGTTTGGCACAAAATATTTGAATAATGAGCATGATTGCAATGCTGTTAGTATGAATTCTTTAAATATCCAAAATGCTAATGATGATTGCACAAGTCATGACGAAAATGTTTCTTAAAAGCATGTCACTTTTTGCGGAGTGAATTGGGAGTGCAATTGTGCACCAAAAATGGAAGATAGATTTTGTAAGAAGCATAAATGTTTAGAAACAAGAAAGTTGCAAGAGAGGCTAGATGATTGTGCTGAAAGATCTAATTTTTTTCTCCATCCTTGTGAACTTTGCAATGAACATGGTCCTTTTAACCTCCAATGCAAATTCTTTCATGATAAAATCGTGTCCAAAAGTTGTGATAACTTGATTACCCTTGAGCATCATAAAGAGCTTAGTATTCTTTTGGGGTATGAAGAAATGAAACGTATAATGAAGGGTATCCCAAAATTTAATCTTGAGAGATTTCTTGATATTGATCTAGAAGAAATTTATATGTTTTGTGCGGTAAACTGCATTGAGAATCCTTATATTGCCAAGTATAGTCAAGAGAACAAATATAATATGAAGAGAGTACTAATGAAAGGGAAAAGTTTCCCAACACCCTCCTAGTGTTTATTATGATGAATCAGGTAATGAGGAGGAGCTTCCTGTCCAACCAATCTCATCAATAAGAAGCTTCAAAAGATTAATTAAACCCACACATGATGTGGTGAAGAAGAAGAAAATAAGAAAGAAGAGAGGTAAAAGGTATCTCTCCCAAATAATGTTGCTCCTATTATTGTTGTGCCTCATGAAAATGAATCAAAAATAATTTTGGAAGATGATACACTTGATGATGATTTTGTTATGCCTATTGCTTGTTGTGATGATTATGGTTGGGAAGATAATGGTACTTCTTATAATATTTGAAATCTTTTTGGTTCCAACTTGGGAAATTATGATGATAGCAATTGTTATACCGTTGGTACCATTCATACTATTAATGATGAGAATGATTATGCTTATGATATGCCAAGCCACAAGCTTGGGGATGCTATGTTTGATGAGAATGACATGTTTGAGAATTTATTTGCTGCAATTAATGTTTGTCCCAAGCTTGGGGAGGCTATGTTTAATGAAGATGATCTTTTTAGTTCCCCTACTTTGAATGATTAAACTTATTTTGATGATAGCATGCCTCCTATTTATGATGATTACATTGATAAAAGTGGGTTTGGAAGAGTGTCAACTCTAGGTAGTAGTGATCCCACTATTTTGGAGGGTGTTGAATCTTATTACAATATTGATGAAAATGGATTTGGAGAGGTCATGACTTTATTTAGTGATACATCCACTATTTTGGAAGAGGTTTCAATTGACTATGGCAATAAAGTTGCTTTCTATGATGATTATTATGATGACATGTATGCCATAGAGAGTAATGAATTTTCTCTGATTGTGGATCATGAAAATAATGCTTAATATAATGGCTCTATTGATGAATCTATTCATGATGCTACCAAAAATTATTATGAGAGAGGAACTTATGATGCATGATGTTCTCTTTGTGTTTCAATTTTTATCTTTTATGTGAGCATCATTGAGTCATCATGCCTAGCTTGAAAGGCATTAAAGAAAAGCGCTTGTTCGGAGACAACCCAACACTTTTACCTACTGTTTATATGTGTTAACATGATTATTCTATTGTATTGATCATGTTTTATTGCTTTTGTTTCAATATAGTGCCAAGTAAAGCCTTTGGGATCATGTTGGGTGATAGTTGATTTGACCCTGCAGAAAAATAGAAACTTTTGTGCTCACGAAAATAAGTCTCATTTTTAACATAAGAGTGCTATTGAGTTGATTCTTTTTTAATAAGTTTAATATACAAATTTCTCACGTTTTAATAATTTTTCATAATTTTTGGAGTAGCATAAGTATGCTAGTTATCCAGATCATTACAGACTGTTCTGTTTTTGACAGATTCTGTTTTCAATGCATAGTTTGCTTGTTTTCTAGTTTCTATGGCTTATATTGATCAATATAAATTGTAGAAATGATATGCTACAGTAGGACTTGTGTGGAAACAATTACGAATCTTGTCTTTGACAGTACCAAGTGAAATGGTTTGCTCTTTATCATACTAACCTATCTCACGAAGTTCCGTTAAGTTTTGTGTGATTGAAGTTTTCAAGTTTTGGGTGAGATGTCGATACGAGGAGAATAAGGAGTGACAAGACCCTAAGCTTGGGGATTTCCAAGGCACCCCAAGGTGATATTAAAGGAAGATCCAAGCAACTAAGCTTGGGGATGCCCCGGAAGCCATCCCCTCTTTCATCTCCAACATTATCGGTAACCTCACTTGGAGCTATGTTTTCATTCGTCACATGATATGTGTTTTTCTTGGAGCGTCAATTTATTTTGTTAGGATTTGCTTGCTGTTATTTGGAATAATGTTTTGCATCTTTTATTTCAATAAAAGTGGCATTGATAGCCTTTGCCATGCTTATCTTGCAAGTACACATGTTGCTGTTTGAAAACAGAAAGTTTATCGATGTTGCAAAAATTCCCGAGAAAAGTCAGAATGTGATAATGTTGAATTTTTTTGCATAATAAGATCTGATAAATTTTCTACAGTGTGGTAGAATTTCATAATGTTTGGAGTTGAATAAGTATTGATACTCTTACATTCTTTACAGACTGTACTATTTTGGTAGATTGCTGTTATGTTTGCATTGTTTGCATATGCTTCCTTGTTTAATGAATCTATTTGAGGGTAGGAGTATTAAATATGCAGAGGCATTCAGTATGCAATGTTCAACAATAATTTTAGTGATTTGGTACAGTAGAGATTGATAAGGTTTTTGCATTAGTTTATACTAACTTATCTCACGAGTTCTTGTTGAGTTTTGTGTGGATGAAGCTTTTGGGATTTAGGAAAACCGTGATATAATAGGAATTAAAGAGACACAAAAGCTCAAGCTTGGGGATGCCCAAGTTATCCCAAGATAATATTTAAAGAAGTCTCAAGCATCTAAGCTTGGGGATGCCCCGGTAGGCATCCCACCTTTCTTCTTCAAGAATTATCGGTTAGTATTGGTTGACCCTAAGTTTTTGCTTCTTCACATGAGTTGTTCTATCCTTGAAAGGTCATTTTGTTTTGTTTTGCTTGATGTTTTAATAAAGTATTTAGATCTGAAAGTTTTTAAATAAGAGAGAGTCCACAATTAGCTACCTATTTATCTAACTACTCGCATGATCTTCACTTATATCTTTTTGGAGTATTTTGTCTTCTACTCTTGTGCTTCACTTATATACTATGAGTAAATTGTTGAATGAATTGAATGTCATGAAGTTGAAATCATATCATGCCTAGTGGTAGCTTCACATTGGGTTTAGAAAGTGAAACCTTTTGAGGCTTGACAATCACAATATTGGTCATACAAGCAATTCATGAATAATTAGTATAAGGAAGAGAACTTTCACATGCAAATACACTATCGTGGAAATCTTTTGTGATTGTGAGCCCCCATCGAAATATTATATGCGAAAATACCTAATCATTTATGTTTGCTCATATTCACACAGAAGTCATATTGTCATAGATCCTTCAACATGTGGTGCTTGCCCCCCATCTTTGCTAGCCAAAAATTCCGCACCAAGTAGAGATACTACTTGTGCATCTAAAAACCCTTAAACCCAAATCTTATCTTCAAGAGTCCACCATACCTACCTAAGGATTGAGCAAGATCCTTCAAGTAAGTTGTCATCGGTGCAATAAGGTAATAAAAATTGCTTCTGTAAGTGTTAGATCATTTAGTGTAAGAGAAAATTGAGCATTGTACGAACTTATGATGTCAAAGCAATAAAAGCAATGAACTGCATAATAAAGGTTGCAATCATAAGGGGCAATATAATGTTACGTTCTTTTCCACTAAGAGATTGAGCATACAAACAAATAAGTGGATGACAGCCTCTGCTTCCCTCTGCAAAGGGCCTATCTTTTACTTTTCAGTATTTAATTTTATGCAAAGAGTCAAAGTTTTTTCTCTCTATTCCTTTTTGATTTTTCTCTTTTGGCAAGCATCATGTGGTGAGGAAAGATCTAGGCACATATGTCTAGTTGAATATGGGT
>1BS_z21_157_30 1BS_c-3463128 gene  Bradi2g37800 11364-15111; approx position on ctg157: 20-111; bacend=TaaCsp1BS039F19REV1;TaaCsp1BS063G06REV1; signal=Ta_S12889137;Ta_S13112037;Ta_S13140833;Ta_S13208156;Ta_S22214979;Ta_S32615261;Ta_S33259535;
GAATGGGTCAAGTCAATCACATCATTCTCCAATGATGTGATCCCGTTAATCAAATGACAACTCATGTCTATGGCTAGGAAACTTAACCATTTTTATTCAACGAGCTAGTCAAGTAGAGGAATACTAGTGACACTCTGTTTGTCTATGTATTCACACATGTACTAAGTTTTCGGTTAATACAATTCTAGCATGAATAATAAACATTTATCATGAATTAAGGAAATAAATAATAACTTTATTATTGCCTCTAGGGCATATTTCCTTCAAGGAGTACTTAGGCATTCTTGTCCATCCATTTGGCAAAATAAAAAACCAAATAATCAAAGCAACAAATGGATATCCCTGAATGGAGAAAATTATGCAACCAACATGCTCACACAATAAGATAGCAAATAAAACATGTGGCAAAGCATGCACATACACTCTAACATCTATCAAGCAATTGGCAATGACTAGGTCATCTATATATGAGTATATTGACTTAGGAGTCAAATGAGAACATTTGATCATAGGTCATACTTATCGTTTAAGCACAAGTGGGGTTACCACTTTTACATAAAGCATTGTTGTGTTCACATCATTAGAGTTTCTTTTGCACAATTTTTAGAGCAAAGCTCCCCCTAGATGTGATATCCCCCCTTAGAGGGATGAACTAAACTTGGGTTTTGTCGATGATGACTTCATGTAGATGTTGAAGATGTGGATGCTCAATGTTGATGTTGATCATTTGGAGCAATCCATTGGAGTGTTTTGCACTTTCAATACCTACATTGGTTAGTCCCACAAGGAACATACAAGGATACCATAGATATAGAGTGAAACACACATATGATGATGTCCATGAAAGCATTAGGTTACCTTGTCCCTTGTCTTACCAACAAGAGGGTTTGCGGCTCCATGAACTAGTGCAAGATATGAAAGTTGATTGCACTTGTCCTTACCAAAATGAATGTGAGTGAAGTATGTTGACGCAGTCACCCTCAAGAACTCTCTAGTTCTTCTTCTTTGGGATCCACATCAACTTGATGGGAATCCTTGGAGTTGTAGTCCTACTTGATGAAGTAGAACTTGACATAGTCTTGGGAACCCACTTGACCATGGCCTTAGGAGCTTCTTTAAATGAATAAATCTCTTCTTGAAGCTTGTCCTTGCCTTTTAGCTTGTGGTCTTGTGGTGGAAGATCATCTTGAGCTTGTGTTCCCTTGAAAGAAGTGGGGTCATACTTCTCTTGTTAAGGAACAAACTTTGTCTTGGGGCATTGATATTCTTCCCAATCAACTCCATTGGCATTGAACTTTCATTCAAAACCAACACCTTGATTCTTCCGGTGCCTTGCTTGAGTACAATTTCCTCAAATTGCTTACTTCCATCAAGGCTCTTGTAAACACCTTTCTCTATAATTCCCTTCAATAAGATATTTTCTTGCTCAACTGTAACTTGGCTAAGAGAATCGTTATTGGAATCAAGAGAACTACTTGAAGCAACAATATTCGATTTTACATGGTAGGAAGAATCCTTCTTGTTCTTATTGCTAGATTTTACTTGTGGCATATAAGTAGACAAGAGGAGACGTTTGGCAAGATAAGAAGAACTCTACTTTCGAAGATCATCATTGATAGCTTTTAAGAACTCATGCTCTTGCTCTAAATTTAGCTTCTCGGAGCGTAGCTTCTCATGAGTCTTTAGGAGCTCTCTATGATCCTCTAGAGTTGTTTCATGAGCTAAATTAAGAGTGTTTACTTCTTTAGTTAGACGCTCAATCTCCTCCTCATCATTGTCATTTGTTTCATCTTGATTAGCCTGAATACTAGCAATTTCATCATAGTTTCCATCACTAGTGTTGTCAACAAGTAAATCATCATCAACTAGCAAATCATCTTCATCATGATTTCAAATCAACATACTCGGGGTGTGATACCTTAGGGCCTTTAGCTATGAAGCATCTTCCAATTACTTCATTTGGTGAGTCAAATATGTCGTAGGAGTTGGATGACACAAGTGCAAGTCCGACAACACCTTCATCTTGAGTATATTCAGAGTCGGAGTGATAGCTTCTCTCAGAGTAGTTGTCAGAGTCGGAACCGGATACCCATTCACCAATGTGAGCTTGATGTCTTCGTCTTGTGTAGCTCTTTGGTGACTTTTCCTTCCTTTCCGAATCCTTGCTTTTACGAGAGGGTCTTCGTTCATAATGATCATCTCTACTCCTTCTCTCTCTAGGTGGTGATTCATGTCTTTTACTTCTCCTCTTAGGCGAATATTCTATTTTCTTGTAGGGAGTCGTACACTCATTGGAGTAGTGTCCGGGTCTTCCACAATTGTAACGATTACGATCACGACTAGAAGATCTTTTGTAATTGTAGGATCTTGACTTGGAACTTCTCTCTTTGCTTCTATTCTTGTAGAACTTGTTGAAGTTTTTCACCATTAAGCTCAATTCCTCATTGAAGACTTGTTTCTCACTTGATGTTTTAGGAGCATCACACGAAGCTTTGTAAGCACCATTTGATTTGTTGTGGAGCTCTTCCTTATCATTGAGTGACATCCCATGAGCAACAATTCTGAGATCTTTGTAATTGGCCATCATTTAGATCAAGGTGAACACGGTATCATATTTTCCATCCAAGGCTCTTAGGATCTTCTTGATGATGAATTTTTTGGTCATCTATTCGCTTCCTAAGCCAGCAATCTCATTTGTGATGAGAGCAAGCCTAGAGTATATTTCGGCGACTCCTTCACTATCCTTCATTTTGAACTTGTCAAGTTGACTTTGAAGCACATCCAAATTGGATTCCTTGACGGACTCGGTACCTTCGTGCATCTCAACCAAAGTATCCCAAATTTCCTTTGCATTCTCAAGGCGGCTGATTTTGTTGAATTCTTCGGGGCACAATCCGTTGAAGAGGATATCGCAAGCTTGAGCATTGTATTGCAACATCTTCATTTCTTCCACGCACGCTTCACGATCCGGTTCTTTTCCATCCTCGAAGAAATTACCTTGCAAGCCAATGCACACAATAGCCAAAACGGCGGGGTTATGACCAAGAATATGCATTTTCATCTTATGCTTCCAACTAGTAAAATTAGTACCATCAAAGTAAGTACCTCTACGGTGATAATTTCCCTCGCTAGATGCCATACTCTCATAGATTGTGAAACCAAGGCTATGATCACCAAAGCTATGGAAATCAAGGAAAATGGAGACCAAAGCTCTGATACAACTTGTAGGATCGAAAGTAGGTCTATCAGGGGGGGGGGGGTTGATTAGACTACTCGACCAAATAAAAATCTAACATTTTCGCAATTTTATTTGTGGGCAGATTCTCGCAATTTAGCACAAGTCAAGCAATCAACCTACACATGCAATTCTAAGAGTGTAGCAGCGGAAAGTAAAACATTGCATATGAAGGTAAAGGGAAGGGTTTGGAGAGTGCAAACGCAATGATGACACGGAGATTTTTGGTGTGGTTCCGATAGGTGGTGCTATCGCACATCCACGTTGATGGAGACTTCAACCCATGAAGGGTAACGGTTGCACGAGTCCACGGAGGACTCCATCCACGAAGGGTCCACGAAGAAGCACTAGTAGAAAACAGGGCATTTGTCCCGGTTCGTAAGGGCCTTTAGTCCCGGTTCATGAACCGGGACTAAAGGATCGTTACTAATGCCTCCCCCCTTTAGTCCCGGTTCTAACACGAACCGGGACTAAAGGCCGCGGCCACGTGGAGCTCCACCTTTAGTCCCGGTTGGCACCAACCGGGACTAAAGGAAATTTTATGATTTTTTTTGAAATTTGTTTTTGAATTTTTTTTTATTTTCAAATTTCTGAATTATTTTCATCTATAATCTCTAATCACCACCCCTCATCACTGCTCAATTTATCCTCTAATCTCTAATCACCCCTCATCATTCCNNNNNNNNNNNNNNNNNNNNNNNNNNNNNNNNNNNNNNNNNNNNNNNNNNNNNNNNNNNNNNNNNNNNNNNNNNNNNNNNNNNNNNNNNNNNNNNNNNNNNNNNNNNNNNNNNNNNNNNNNNNNNNNNNNNNNNNNNNNNNNNNNNNNNNNNNNNNNNNNNNNNNNNNNNNNNNNNNNNNNNNNNNNNNNNNNNNNNNNNNNNNNNNNNNNNNNNNNNNNNNNNNNNNNNNNNNNNNNNNNNTTTGAAACTATTGTTTTAAAAAACAATAATTATTTAGTAACACTAATATTTCTTGAATAATTAGTTTGACCATTGTTTAACCACAGTTTGACCAGTTTTGACCAAAATTCAAAATAACTGAAATAATTATTTAGTAACACTAATATTCTAGAATAATTAGTTTGACCATTGTTTGACCACAGTTTGAAAATTTTTCGATTTTTTCCACTCTAGATCTTCAAAGCCCCGTAACTTTTTTTCTGTTAGGTTTTTGAGGATTTTGAAAATGTTTAACGGGGTTCCCCCAATTAAATTTGGATGTAACTTTTCGAGTAGATGATTTTTCATATAAAAAACTTTTTCATCCGAGTCAGTATGCAAAAGTTATGCCCATTTTACTAAATTCTANNNNNNNNNNNNNNNNNNNNNNNNNNNNNNNNNNNNNNNNNNNNNNNNNNNNNNNNNNNNNNNNNNNNNNNNNNNNNNNNNNNNNNNNNNNNNNNNNNNNNNNNNNNNNNNNNNNNNNNNNNNNNNNNNNNNNNNNNNNNNNNNNNNNNNNNNNNNNNNNNNNNNNNNNNNNNNNNNNNNGACCTTTAGTACCGGTTCGTGCCATGAACCGGTACTAATGCCTCAAACCCCATTAGTACCGGTTGGTGGCTCGAACCGGGACTAAAGGTCTAACCTTTAGAACCGGTTGATGCCACGAACCGATACTAATGGGCATCGCACCCTTTAGTCCCGGTTCATGGCACCAACCGGGACTAAAAGGTCCAGACGAACTGGGACAAATGGCCCACGTGGCCCCTGGGCACATGAACCGGGACTAATGCCCCCATTAGTCCGGGTTCTGGACTAAACCGGGACTAATGGGCTAACCCGGCCTAGACCAAAGCCCTATTTTCTACTAGTGAAGCAACCTTGTCTATCCCACCATGGCCATCGCCCACGAAGGACTTGCCTCACTTGGGTAGATCTTCACGAAGTAGGCGATCTCCTTGCCCTTACAAACATCTTGGTTCAACTCCACAATCTTGTCGGAGGCTCCCAAGCGACACCTAACCAATCTAGGAGACACCACTCTTCAAAAGGTAATAGATGGTGTGTTGATGATGAACTCCTTGCTCTTGTGCTTCAAATGATAGTCTCCCCAACACTCAACTCTCTCTCATATATTTGGATATAGTGGAAAGATGATTTTAGTGGAAAGCAATTTGGGGAAGGCTAGAGATCAAGATTCTTGTGGTAGGATTGGTATATCTTGGTCTCAACACATGAGTAGGTGGTTCTTTCTTAGAAAATGTAAACTGGAAGTGTAGGCGTGTTCTGATGGCTCTCTCAAATATGGAGAACGGGTGGAGGGGTATATATAGCCTCCACACAAAATCCAACCATTACACACATTTGACCCAACTCGGCCAGACCGAATAGAAGAACTTGATGAGACCGATTTAGTTGAAAATGTGAACATTAGGAATCTCGGTGGGACCGACTGGAACAACTCGGTGGGACCGATGTGCTAGGGTTAGGGCAAAACCTCATCTCGGTGAAGCCGCTGAACTCGGTGAGACCGATTGCGTGAACTCGGTGAGACCGATTTCAGCAAAGAGCAAACAGAGAGTTGGTCAAGCAAACTCGGTGGGACCGATTGCACATTTCGGCGAGACCGAAATAATTGCAACAGGAAACGGAGAGTTTGCAAGGCCATCTCGGCGAGATCGAGATCCGTATTAGTGTGACCGAGGTGTTAGGGTTTCTGGCAGTGGCTATGTCAAATGAACTCGGTGGCGCCGGATAGAACAGTTCGGTGGGGCCGAGTTTGACTTTGAGTTTTGGACATATTTTGAAATGAGAAAGTGGTTGAGGGCTTTGGATTAATATCACTAAGCACTTTGAGAAAGTAGACCATTAAGCAACATCTCATCCTCTTTTAATAGTATTGGCTTTCCTATGGACTCAAGGTGATCTTGAATCACTAAAATAGAAATGAAGAGTCTTGAGCTTTTGCCAATATGTGTCCTTAGCATTTTGACGGGTCCACATCTCTAGTCCATGCCATGCCATTCATTGAACTATCTGAAATATTAAACTTGAATGGATATTGGTTCAATGAGCTATGTGTTGTTATGAATTACCAAAACCACCCGAGGATTAGTTGCACTTTCAGCTGGTTAGCTCCACCAGAACAACACATGAAAATTAATGTCGATGCAGCGATGGGAAGATCCGGATGGTATGGTGCTATAGGGGTTATTGGAAGAAACAACGGAAGGAACATTCTTAGGTGCTTCGGCCCAAGTATCCCCAAACATAGGAGCCCGGCTACACTGGAAGCAATGGCGATCAGGGAAGGTCTATTCCTATCTCAAGACTTGAACTTGCATCAGATTCATCTAGCATCCGATTGCCGAGGCATGGTGGAAGAAATTCATCTTGGAAGTGGTTCCGACTATGGAGCGGTCATTTAGGAGATTAGATTGAATTCCAGTACTTTTACTTCATGTAATATAGTCCACGAATTTAGGAGCTCAAATGTTGAGGCTCACAATCTAGCGAAGCATGCCTTGATGTTAGGGCCTGGCCGCCATGTCTGGCTAGGTCAGCCTGATGGTATTCCTTTCGTCCCTGTAAACATGGTGACGGCTGAATAAAGCTTCGTGAGATTGTCTAAAAAAAGACCTAGACGTGCCCCAGTTACATTGCAGTACACCTGCCATTTTAAAAATATAATTTTGCTTAAGAGCGTGGAACTCCTTTGCATAGGCTTTCGCCATGCTTTATATATAAACAAAACCGTCACAAGTCAACAAGATCCGAACAATCCAACACAACACACACGAAACTAGAGTACACATAACAGGTGAACCACAAATGGGTTCTGCTGAGGGCATAGTTCAACAAGCCCTAAAATCCAAAAACAGGCACACGCCGTGAGAGTGTTTTCTGGGCATGTTTATAATACACAAGTTTTTTGAGAGACAGTACATTTCTCTAAGCACATTTATGAAATTCCATGTTAACATGGTAATTTCTATGCGATTGTTGCAAGAAGCCATGTACTCGTCCGTCCCAAAATAAGTGTCTCAACTTAATACAAGTTGGGGCACTTATTTTGGAACATAAGGAGTACATAACTTCTAATCTTATTGGGACACAGAAAATTATATCAAATAATGCTGCAATTTTCTGTGTTCCTGCAAAGTTCCCTTGTAACTATAGAGACGATACATTTTCTTTACTGCACGTACTTGCAAAAGCATAGGCACGTCACCAAAACCATCTGACAGACCAGGATTAGGGGGGAGGGTAAAAAGATGGCCTTGTTTCAGTGCAGTAAATTATAAAAGCAAACATATGATTTTTTTTCATAAAACAGGGGAAGTCCTTGTTCTGTTTCAAATGCAATCATTTTCGAGAAATAGTGGCCTTTTGGATGCACATTTAGAGAATTTCATGTTAACATGGCAATTTCTACGCAGATCATGAATGAAACATATAACTTCTAGTCTCTTTTGGACGCATCGATACTTAAATTTGTTTGGATAGTTTGTGCAGGGCCAGGTCTATCTCGTGGATTGTATTATTTTGTACACTAACCGCATGGTTGACAGCGATGAGTCGTGCAAGATCAGTATAGGTGTTGTGTCACCATCAAAACCAAATTTTGTGTGAATATAAATGTTGGCTGCATATGTATCTCGACAGCTCTACTGAGTGGAGCAAAATTTCACATGATTTCTTTCGTGATGAGCATCAAAGTCCAACAATATAATATCTTTTGAATATATGGTATATGATGTATTGTGTTGATCAACTCTGTGCACTAGCACCTATATAAAAAATAGCTGGATCTGGCCAATCTGAAGTTCTGAACACACAATAGTATACAACTTGTTTCATTCAACTTATGTCATTTGGCTCTGTGGATATACGCTGCCTCTTGCTTGCCATGATAAGCTATCCACCTTAAGAACATGTTAAGGCTCTGTTTGGAGCAGAACACTTTAGCAGAAAATAATTCAGCTCTCGGAAAATCAAGAAAAAATGGGGTTTACAAATGGGATTTGAAGTTCTCAATTTTTTATGTCACCTCCAGTATTCATGGATACCACACTAGCTAGTGAATAATGCATAGGTTTAAGAAGGGATTAACAAAATCCAGATCATGATGACCAGCTTCAATAATCATGGCTATTTTCAACTCCCTTTTTCTTATATAAGGGTCAGTGTGCTAAAGTGAGTACATGTGTTAATCTGATAGTATATTACACATCTGCAGGGTGTACAAGATTATCTACAATAAACAAAGCATGGTACAAACAACAAGACCAGCTTTTAAAAAGAACTCCTTCGAGTACAACTAATACAAGGAATCACCATCAACCTCCAGCATAAACAATGCCATCAGGCCTAATATAGTACTGATGCGCCCACCATTCATACTTTAATCTCCCTCTAGTCCATGTCATGCTATAAGATTATTACAATCAGGCTGCGAATTAACGTAAGCAGTGACGCAATTCCGACAGGCCAAAGATATACATATATTTCCTCTCAAAGGAATCATGCCAAAAGGAGAGAGAGAGACCCACCACATGGAAGCACAAAAGCAAGGACATCCTCAATCCTTAAAAAACCCAAATTGGGCTTTATTTATTTATTTTACTTTTGTCGATGCTACGCATAAGAGCACTTCTTCTTTCGAGACCGTTACAAACTGTCATTGACATTGAAGCCTCAACAGCAAGTACAAATTTACGAGGTCTAATGCTGATGATTGCTCTACACTATAGCTTTTTGTTCCACAAAAGTTGTATATGTACCATATAATTGTGCATCTTACTCCCTAAAAGCCAAATTCAGTGGGTCAAACTTGTTATTTTCACTGAAGAAAAAGAAGTTTTTTCACAAATGAAAATTAAACATACCATAAAGATTGCACTAATTAATTTGATGGTTGGGGGCTTGTGGTGTATTGGTGTTGGGGATGGGTGGTTGTACTTTAGGTTTTCAGCTTGTTTTTCTATGGTACCTGATGGTCGTTTGTCGGTGATCTAATGGAGCTGTTGCATGAATATTTTTAGGCCTCCTTTCTTGGAACGAATAATGAAATGACAGAACTGACGAAGGCATCAAAATACTATAATGTTACACGTCGACACCTGTACGACAGTTATCATAGCCATTTAGAAATTGTACCTCGCTTGATTCTTTAAGTTGCATTATTGTAGCCACCAAATCAAGCTTAGCAGATATTTTGTTTCTCCTCAGCTGATGACCAGTTTGACTCTCGCAAACACAGATTGGATGTGTCATTTGTGTGAATTTTCTTTATTTTCTAGGATTTTGACATTTGACGATGTGCTTGTGAGTCTTAATAGGACTAGATTCTTTCTTATTATTGATGAGAACATCTCAAAATATATTATTTTCCCAATTCTCACTGTAAAAAGTGGAGGATACAAACAAGAACTGAAAATCACGCAAAATCCAATAGCTTTCTTCTTATTTTAGGAAAAACTACGGGCACCCGAGCCATTATGCTAGAAAGCCGCAAAAGCACCACTTGGTGTTTTCACAGCTAAAGGGGGAAATTTTATGGAACTTAATTTCTTGAGTACGTACTATGAAATAACTAAACAAATTAGCCTTATGGCCTTGAATTTTATTTAGGTGAACCAGTCTCTGTTGGGACAAATTTGCCTTGCCTTTCAAGTGATTCCCTTGGCAGGGGTTTCGTGCCATTATATATAATCTCAAGTTGCTTCCATGGTAAAGTTGATGTGGTCCTCCCTTCCTCGTCAAAACCAGCAAAAACTATTTCCTACTTGTCTGCTTCAAATTTTGCTTGATGAACACCTTCAGAGGCATATCGAAGCAAGTAAACAAAAGCAATACAATCATGGGATTGGAGGATGGCAGTAGATCTAGTACCATGCATGCACCTTCCAGTTCTTTCTTCTCGAAAGGAACGAAACCGAGACCCGTTTGGACCAAAGGATTTTGATATTTCCCGCAAAAGTAAACTTGTTTCCTACGAAAATTCGTATTGAATTCATCTGTTTCGCACATGCCCTCTGGTGGAACAAATGCATGCGAGTGTGCACGATTCTCGATTCAGTCGCATATTTGGAGGGCATCTATCTATCTATATGCATCTCTTTCAAAAAAAGATCTTTATCTTATCTAGCAGTGATCTTACTACTGCATATGGTGGCTGTCAAAAACATGTGCCCTTTCACGTGACGGATTCCCTCTCCAAACTTTTGGCCGACCGATGACTCGATCGACGCCGACAGCTGCCGTCGGGTATATCTCACCATCCCCGACAGAGAAGCTTTTACCTGACAAAATCACTGCAGCGTCCCGTCGGATTTAACAGCAGACGAGGTCATGTGTCACTCCATGCTACTGTCTTCAAACAGTTCTGGATTTTTGCTGGAGAAAATTGCACAGGAAACTGTCATAGTCCAACTGTTCTACAGTTCTAGTGCTTCTGAAGTATCTGCTTTTGTTCCATGCTATTTTTATTGATGTAACCATTCATACTTTTTTGGAAACCATCCATTTCAGAGAGATATTTTTCCATTGGAAATCAACATTTTTAGTAATTGACATTTCTAGGCATACTTTGTAGAAAGTCTACAGAATTTAGGAGTCATGCATGATTACTTCTTTTCAATATCATGAAGTCCATAATTATTCAAGATGTTATCTCAAGTATTTATATTCTTGCACCAGATGCTTTGGCATCTGTTAGAGCCAAATCTTGTACCAGCGCAAGAACAAAGAACAGTACAATTCAGCAGTGGTAGTTGGCTGTAGAGCAAAAACAAGGGCCAACTGACATCCAAGAAAAGGGGCTGGAATAATTCCCAAAGTAAAGGTTCCTCTTATCTTATGGTATCGGTACTGCTGAATTTCAGTGACAAGTTTGTCTACAACAATGGTATAAATCCATCTCAGATGGTGAGATGAGCTGACGTTAGTATCTGACATCAAGAATTATGGGACCAATGCTGCAGAGAGCGCAGAAAAGAAGTGACATTTCACTTTGGGCAGCATGGGAAATACAGTCATGAATCCAATCCACTACCTGAAACCGCCCCGGCGCAAGACCGAAAACGCTGAAACGCCGGAGGGGCAAAAAGATACTGGCTTCCCAGAAAATTTACAGTATGGCTTCTTTTTCAGCGGGGGTGGTGGTGGTGTTGGTTGCTTGACGATGATGATGGCGCCATCGGGTCGAACCGGAATGAGGCCGATGGGGCGCCGGGGGCAGCTGCCGCGGCGGTTTTGGAGAATCCTGATGATGCTGCAGCGGACGATGACGACGAGAAGAGTGGCATGGGTTGTGTTGGAGGAGGGTGGCTCACACTCCATGCCCAGGTTGGAACACCCCCTGTGGCCACCTCTGGCCTCCTGCTATGATCTCTGGCTGCATCCTGCATATATAAATGAAGAATAATTTAGCATGCTCATGTAGGATAAACTCAAGAAAATTGGCAGAAATTGGATTGTTCTTTGTTTCTTTTGTACAATTGGTCTAATTCCTATCGCTTTGATCGACATAAAGGTGAGGTAGATATGTCCAGCTGAACTTGCTTTCCAGGAAAAATAAAATAAGAAAATGACACATGTGAAGATACTCTTGAAGTTTAGTAGTTGAGGAATCTGAGAGGATAATTTAAGAAAAGGAATGGCAAACCAATTTTGGGTTTTCAAACCAAATGGCAAACTGCGTACTAATCCTATTACTATAAGGTGCCGACTTGCTAGCTTTCTTTTGCTTCCAAGTAAAGCTGTGAGCCGTACTCATACTATTAAAATAGTATTGGTACGATCCAGATCTCTTTTCTCGCTATAAATAAATAAAACCTCTGAATAGTGGTCATACCATACAAAATAGAACACCAAAACGTTCTTAGCCACATGAAGGAATATTGACCAAATTATTGGAGTGGGCTAAATCTAAATCGTCAACTCTCTAGGATGTTCCTTTAGGAGGAAAAAAATCAGCATATTTATACTATACATATCCTACGACTCTGAACTCAATTAGACAGTTTGTGAGGACTCAAGATCCTGCATATGAAAATTGTGCTAGGAATTAATGACTCTGAACTCGACATGGAACGGGTGGACTATGAAAATCAGGCCAACTTGAGCTATAACTGCAGCCACACAGGAAAATGCTTAAGTGACGCTAAGTACAACAGTAACAGCTGCAAGGGCATTATCAGTCTGCATCAGTCAGTCCTGATTGCAAAACAGAGTGGCGTCGACATGCTCAATATGTACGGTCCGATCCATATCGGGCGTCATCAGAGCCACCTTGAAAATTTTAGGTGAAAGGAGCTTTAAAATTTAGTATCACCTCACCTCATTATTTAAAAAGATGGGATATGATTGGCCATGCCAGATTGGTGGATGCTCGGTCAGAAGGGGGTATCGATGAGGGATTGCGACCATCTCAGGGGGCGCATCGACCTGCATAACACGCAAACGATATTTTCCAGTTGAATGTCAACTAATAATCTTCTCAATCTATTTAATTTCTGAATGAAAAATAGATAGACAACCATAGTCAGGCAGGAAAAGTAAGCATGTTACTGTGTGGTGAATATAATTTGGGCGGTGGGTCAGGCGACGGTGAAATTTAATTTAGACAATAGCTGTAGAAGTTCCTATGAAGTAAACTAGGAAAAAGACTTTGCTACGATAGGGCATCATACTGCAGTCACTAGCATGGTGATAGTGAAATTCAATTATTAATCACATAGTGGATCAGGTAGCCATACAAATCCAGCAGTGAAATTGGACTGGTTGCCAAATCTTTTAAAGAAAGCATTTGTACTTGCCTTTGGTCTCTTTAGTTCAGAGCCTTCATATGATCCATGGTGGAGTTGCAGGCCAAGGCTGCTCTTATCCCTTTTGGGACTTTGTGAAGTTGGTTGAGATATGCTCAAGTTGAGGTCGACATCTGCGCCTGCCAATCGTCATAATCAAATTCAAGTTCATCAGCTAATCTCCAACGCAGAATTTTTGCCAAATCACAGATGCAAACATGAAAAATAAATTCAATCAAAATTCTCATCGTGTTGTTACCTTCAGCAGCAACCTCACTGAGCAGCTCCGCATCATAGGTGCTCGGCTCGAAGTTCGTCACGGCCTCCCTACCGTTGCATTTGATCGCCGCCTTGTCGTAAGCCCTGATTTTTCCGGACAAGAAAAAGAAGAAGAGAAACAAAGAGAAGAGATTCGAGTCGGTACTTCGGTTGATGGAGAAAAAAGAAACAACTTTTTTATTGTGCATCAATGGGCAGAATCCAAGCTCAGGAACCTTGCAGCCTCTACTTCATTGTCGAATAGCCCAAGATATATGTACCTGCACCCAAACATGTCGTTTGAGGAACTCCCTATCCACTGCCTACTACTATTTCATTTTATTTTTCCTGATCTATGCATCTTAGTATTTTCAACCTATGAACTACTGCTTAAAAATACATTCCTAATGGATCATGGGATCTTGTTTGATCTGATCATGACTCTCTCTTACGAGATTCAGATTCAGATCAGATAGGCAGCAGCACAATCACATCCAGAGATGCATATGTTAACTTCACAAGTGCATTCAGTGCAACATGCCATGAAGTAAGAAATGAAAAATCGGTTCAAAATGGAAAGGGGAATTTGTTCTTACTTCTTGCCGAGGAACTGGCCCATGCGCGCCTCCCACCGGCCGCACTTGTGCAGGGTGACGCCTCTGTACTTGGAGCTGCCCCGCGAGAAGCCGGTGCTCTGCCGCCGCAGCACGTGCACGAACTCCTCCTTGGACAGGCCCTTCATCTGATCCAGATCATCCACCAAACAACACACAGTCAGAATTTCTTCAGTTCATCAGTTTCAACAACAGTACTAATGCACTCTGCATCTGAACTATTTGGTTGGATGAGGAACACTGGTTGGTGGCTTTGCCGATCACCTGCTTCATGTCGTCCTCGTAGTCGCTGAGGTTGAAGTTTATGTCGGCGTCGACGCCACGGAACTTGATCGCCGCTCGATCGTACGCCCTGCGGAACATCCCAAGGTCAATTTGGCACGGTGAAATGACATGACTTGAGGGTTTCAGTACAGGTAGTTCAGGTGATGATCACATCACAATTATGTACTCCTGCTTAATTAAATTTGTACCTTGCAGCAGCATGTGCAGTGTCAAATCCACCCAAGTACACCTGCTTGCCGCAATCCCTGCATTTAGCGATGAACAGGAGCAAGAAAATTTGTAAGAACTGAAACAATCAGTTGGTGATATTTGAGGAAAAAAATTGGGTTTCTTTTTGGGGGTGGTTGGAGGGATTTGTGTACGGACCAGATATGGGATTCCCAGCGGCCGGTGCGGCGGTAGAAGGTCACGCCGCGGTACTGCGAGCTGCGGGAGCGCGGGCCGCGGCGGCTCTTCTTGGCCACCGGCGGCTGGGCCGCCGGCGGCGGCGGGGGCTGCGCGTGCACCTGCAGCTGCTGCTGCTGCATCTGCAGGATCCTCATGTCCGGAGGCGGCGCCGCGGGGCGGAAGAAGCCGAGCTCGGCCCAATGCTGCGGCACGGACATCGGCGGCGGACCGCCGGCGGTGGCCGCGGCGGGGAACAGCTCTTGGGTGACGAGTTGTTGCGGCTGCAGCAGGTGCTGGTGGTAGTGCCGCGTCGGCGGAGGTGGAGGCGAGGGAGTGGCCTCCTCCTCGTCGTCGTCGGCGCCGACGTCGTTCTCGCCCTCGGCGGACGCCGAGCTCCTCAGGATGCTGAACTCGAGCACCGCCCGCGGCGCCGGCGCCGGCTGGCGCGTCGAGCTGGAGGCCTCCTCGGCCGGCGCGGCGCCCCCGCCGCAGGACGCCTCCGCGTTCAGCACCGACGACTCCGACGTCCCGGAGTCGCTCCGCGCCACCGCCGCCGGCTTCTCCTCCACGTTCAGATCCAGCTCCATCGCCGAGATCACTTCTCTCCAACTTCCAATCAATCAACGAGAACACCTATAGATGTATCAAACTCAAACAATCTCAATCACGAGTCGCTGGCTCGATCGATCGCTTGCTCTGCTACTTTTTCAGGAAGAAGAACCAGAGGAGGTACAGGTAGAAGCAGGTTAGTGCCGACGCGTTTTTGCGGTACATTTATCCGCCGCCGACGCCTCAGTCCCAATCTTCGATGGGCATCCTACACGCCGCCGGAGATGGCAAGACGATCCTATTCCTACGGCCGCTATCTAACCTCACGATTCAAGAAGAACACTTTTACATCGACGGCCAATCCGGCCGACGGTGTCAGAAACGTGGAAACTTTTGGAGTAAAGGATATATGCAACAAAAGCTTGGCTAGCTCCGGCGAGCGGCGGTGGGAAACGGCCGGAGACGGGGACGAAAGGGCGGAGTAGAGAGGGTGTGTGGAGAGGGTGGAAAAAGAGGCCCGTATATATAGAAAGCGGGGTCGCCGGAAGTAGCCGGTGGCAGCCGGTTATCCTTAAAACCATTCCGCATTTGGGCGTCCTTTTTTTCTTCCTTTTGTTATCTCAAGTCGCCTAGCTTTATTTGGTATTTTTGTTGGGGGCAAATTATAAGGAGCAAACAAAAGAAAGTCAATTATTTCAAACTATCTACTGCTTCAGTAAAAATTATAGTATACATAAACTATGTAATTTCGATGATGTTTTCAAGAATTTTGAGGACAGGTGGTTATTTTTTACTGATAGATCACCACCACATTTTTATGGTTCTATTGAACACTCCTAGGATTTTGCTTGAGAAAATAATAAAAAATTAATTATTAGATGAAAAGAATACAGAGGCATTCCCTGCGGATACTCGTGCATTGCGACGCTGGCTAGCGACGAGGTTTTTTTGGTTGTCTGCGCAATTCGCCTTTTGTTTACTTTTCACCGGGTCTTTAGGGCTATAATCGTAACGGACAATCTTTCCAGCTCATCTGCTTATCGTGTTTGGCGAGCCAAAACCCGTCTACGTTCTTATCCACAATTAGATGGAAGAACATTAAGAGGCGAATTGAGTAGGCGATGGGTGGATAACGAGCTAGCTTAGATAGATTTATTCGAACCCAATTCAGCTCCCATTTTCGTAAAAAAAATAAGAGACAATTGTCGCTATGGCATTTAGAAAGCATGAACCCACTTAACCTAAGGCTATAATCGTAACGGACCAATCTTTCCAGCTCATCAGCTTGTCGTTTTGGGCTAGCCAAAACCCGTCTATGTTCTTATCCTCACTTAGAAGATGGAAGAACATTAAGAGGTGAATTAAGTAGACGATGAGTGGATAACGAGCTAGCTCAGATCAATTTATTCGAACTCAATTAAGATTTCACGTTCTTAAAAATAAAAGAGACATATACCGATAAGGCCTTTAGAAAGCCCGACCCACTAAACCAAAGGCTAGAATTGTAATGGATCAATCTTTGCAGCTCATTAGCTTAGCGTGCTTGGCGAGCCAAAGCCAATCTAGTTTTTATCCATCTTTTGAAGATGGAAGAACATTAAGAGGCGCATTAAGTAGATGATGGGTGGATAACGCCCTAGCTCGGCCCTATTTATCCGAAATCAATTAAGCTTTCATGTTCTTAAAAATAGAAAAGACATTTACCTATCAGACCTTTAGAAAGGCTGGCCCTGCTAAACCTAAGGCTATAATCATAAGGGTCAATCCTTCTAGCTCACTAGCTTTGTGTGCTTGGCGATCCAACGGATCGGTCGATTTATTCGAACCCAATTAAGCTATCATGTTCTTGAAAATAGTATTAACATTTGCTGATGTGGCCTTTAGAAAGCCCAACCCCACGAAATCTAAGGCCATAATCTTAACCGGCCAATCTTTCCAGCTCACTAGTTTATCGTTTTTAGCAAGCCAAAGCTAGTCTACATTTTTTGTTGCGATAAAACTTTCAATCTATTCATCAATTGTTATGACAGTACAAAGAACACTAGAAATAATAAAAATTATATCCAGGTCAATTGATCACCAAGCAACAACTACAAGCACTGGAGCGAGCCGAAGGCGTGCCGCCGTCATCACCCCTCCTTCACAAGAGCCGGGCAAAACTCATTGTAGTAGATAGTGGAGATCAGTCGTCGTGCTAAGACCCCATAAAACCAGCGCACCAGAACATCACCAGCCGCCGATGAAGAGAAGTGTAAATCAGAAGAATCCAACCTGTAGACATACGAACATAGACGCACCATGACTGAATCCATGAAGATCCACCAAAGACCATGGAGCTAGTCTATGTTCTTATCAACATTCGAAAGATGAAAGAACATTAAGGGCCAAATTAAGCAGAAGATTTGTGGATAACGAGCTAGCTCGGCTTGAGTTATTCAAACCCAACTAAGCATCGATGTCCTTGAAAATAGAAGAGACATTTGCACATTAGGAAACCCGACCCCACTAAACCCGAGCCGGAGCCTAACATAGGCCCAGATAAATAAACATCACAATCTCTATTTATAATATTATTTTAATTGTTGTAATTCTTTTTGTGGTAAATAAATATTGTACTCACTTCCGATCCAAAGAAAGTAACGTAGTTTTGAATTAAGGTAATGGAGCATTATATAAACATTTCCTCAAAATCCTATTTTTTGCTGATCTGGGCCATTTTTTGAGCTTTCAGATCGGGCCGCAATAGAGAGCCCGAGCCCAGCCCAATCGTCGGGCTTCGGGTTAGGGCCACTAAGCAGGGCTTCTCATGCCCAAGTTTATATCAAACCATGCAAGTTCAGGAAGGAAAGATGCAGATGAATAATTATGTATAATTAACATGATGCAAAGGTAATTGTGCACTGAGCTAAGTTACACACTGTCAAGGGCTGTCCAACCCTAATGTCCCAAGAGGATCGACAGGGACATGCACACATGCTGTGTGAATATTGGGAACCACGGGGGAGGAGCGTAGTTTCTCATAAATCTGAGAAAATTAATCATATGGGGCGACGTGGAGCTCTAGTAGCTACGCAGATTCTAACATTTTGTATTTGATCTGAGTTGGCCGGGTACACACCTGCATAAATTATTTGAGTGTGTGTTCCCTTTTACTAATGGACCACGAGGAGCACACTGGTTGAATGTGTACACCTCACCGGCGGACCACGTGTGCCACTTGATGCATCTTGGACAGCTCATCGCCCCCATGATTCGATCGTATCGATCCATCCCACGTAGTACTCTCGGAGCTACCTATGCCTAGGTTTCCGGCCGTCGGATTCATCCAGGAGATTAGAGCTTTTTTAGAAAGGAAAAACACACTGGCAAAATTAAGTTAAATCTAAATTACTGTCGCAAGAAAGTTCTTTGTAAATGGTAAAATGATGGGCGCGTACTGTCAAATAGGCCTACCAAAATAATAACAGGTCCACACTATTTGTAAGAGTATCTACAGCCGCGACCTGCAAATCCGAGCCCGCACACGCCCGCGGACGCGCGCGTCCACGGGCACTTCTTAAATTCTGTCATTCACATCTGTATATCTAATATCCGGTCCCTCGTATCCATATTAGTATGCAACATAGCTAAAAACAACGTAGATCATCACACAAACATAAAATCGGACAGAGAAATGCACATTCCAATCGCCAAAAGATCACCGCCGGATGTCCAAAGGATCGTCAAAGTTCACATAATTCAGATAAACGGCGGACAAGTTTAAACTAGATTACTAAAAATTTGAAATTGAAGATGGAGACGGCGGAGATTCACCACTTCCTCGCCGGCCCTTTGCCCTTCCGGTCGCCGGCGCAGCTGTAGGCATCGGCGGCTGGTGGCGGATCGTCCGAATCGTCGGACGAGGAGCCGTGGTGGTCGTCATCGTCGGAGGTGTCGGAAAGGATGATGAGCCCTTTCAGCCGCCGGACCTCCCTGCCCTACTGTCGCTTGAGCTTCACGAGCCGAGCCGCCTCGCGCTCGGACTGCTCAATGGCAATCCGGAGCGCCTTGGCATTCTTCCGGCGGAGCCATCGCGTGTCCATCTCCGCGATCGTAAGTGACCGGCAGTAGACCCATTCGAGGAGTCGCACGTCCTCGTCGGGCTACGCCTGAATCCCGCGATGACAGTGCACGGACTGCTCTGCCTCCCTCCTTTCCCTTCACCGCTGCTGCTGGCGGCGAGCACCTATGATTCTGGTGTGCCCGTCCGGGCTGGCGGGGCGGGCACAAGTACCCACCGCTCCCCATGTGGGGGAGCAGAACCCGGCAAGGGAACGGGACGACGTAGGGGAGGCGCGGATTGTGCAGGCCGCCTGTCGGAGCTGCGCACGGGCTGGGAGGGGCCTGCGCCGACTGGGAATCTGCGTCTGCGGCGAGGCTGCAGATCCGGAGCTTCTCCCGGTCTCGACCTTGGATCGCTCCAAGGCGATGCGGGGGGCAAGCTCATAATCCGAATCCAGCTCAGAGTTGGAGCGGCTGCCGGGGCTCGACATTGCGCCGGATTCGATCGGAATCGATGCGGGGAGAGGAGAGGACGGAGTTAGAGAGCAGAGAGAGTGAGATATGGTTTTGGAGCGATGAGCCAGATGGATTTTTTTGTGGGACAACCGCGAGGGTTGGTGGTGGGCCGGGCTTGGCAGGAGGACGCGCCCGGGCGTGCCCGGCCATCCCATATCCGCCCCATATTTAGGGGATATGAGGGGTGCCGGTCAGCCGGGCGTTTGAGACCCGTTTGAGGCGTTCGTCTGGGTCAAATAATCATGACCGGTTAGTGAACGGGCAGGCGACCCGGGCGTTTGAGACCGGTTTGGGGCGTCCGGCTGTAGATGCTCAAAGTCCACATAAAAGGTAGGTCCACAATACATAGCTCAACGTTTAATTGTCATTTCTTCTGGTCTCAGGACAACATCCATGTAAGTTTTGTTTTCAAAGAGCATGCGTGTTTATTGTGGAGGGCTGGAGGCCCCTAGGGCCAGGCCATCAATTTCGCACAAAATAATTCCATCGGATGCATTATAAATGGGGAACAATTGTCCATTTTGCAATCTTAAGGTGCCTAAGATGTTCTTATGTCTAAGAGCATCTTCACTCGCGCTCCCAACAGGCCCCCCAGGGTGAGTTTTTTCGTGCCGGCGCAAAAAAAACTCAGTCGCGCCTCCAGGACGCCGAAATTCGCCGGCTCGGCCAATTTTTTGGCCCAGCGATCCCAGGCCAAACCCAGCGCACTGGGGGCGCTTGGGGGCTCTAGCAGAACGAGAAAACACACCTGGGCCACCACTGTCAGGCAAAAACAACATCTAGCACTCCAGATTCGTGCCCCCTTCCGCCGTCGTGCCGATCCCGGCGCCGGCCACCCACCCACCTGAAGGAAATATGCCCTAGAGGCAATAATAAAGTTGTTATTTATATTTCCGGTTATCATGATAAATGTTTATTATTCATGCTAGAATTGTATTAACCGGAAACTTAGTACATGTGTGAATACATAGACAAACAGAGTGTCCCTGTTACGCCTCTACTTGACTAGCTCGTTAATCAAAGATGGTTAAGTTTCCTGACCATAGACATGTGTTGTCATTTGATCAACGGGATCACATCATTAGAGAATGATGTGATGGACAAGACTCAGCCGTTAGCTTAGCATAATGATCGTTTAGTTTCATTGCTATTGCTTTCTTCATGACTTATACATATTCCTCTGACTATGAGATTATGCAACTCCCGAATACCGGAGGAACACTTTGTGTGCTATCAAACGTCACAACGTAACTGGGTGATTATAAAGATGCTCTACAGGTGTCTTCGAAGGTGTTTTTTGAGTTGGCATAGATCGAGATTAGGATTTTTCACTCTGTGTATCGGAGAGGTATCTCTGGGCCCTCTCGGTAATGCACATCACTATAAGCCTTGCAAGCA
>1BS_z21_157_40 1BS_c-3434534 approx position on ctg157: 54-147; bacend=TaaCsp1BS039O20REV1;
AATTATCATGAACAAGGAAATACAATAATAACCATTTTATTATTGCCTCTAGGGCATATTTCCAACAGCAAGTAGGGTATTACCTCCATAGAGAGGGCCTATTACCATCGACCTTAGACGCAAAGTTCGAGACCCCCTACCCGAGATCCGCCGGTTTTAACACTGACATTGGTGCTTTCATTGAGAGTTCCGCTGCGTCGTCACAAAAGGGTTTGATGGCTCCATCAATCATCCGCAACAACACAGTCCAGGGGAGATTTTCCTCCCCGGATAGATCTTCATATTCGGTGGCTTTGCACTACGGGCCAACTCGCTTGGCCATCTGGAGCAGAATGACAGCTACGCCCTTGGCCATCAAGTCAGATTTGTCTGTGGAGACTTGATCTTCGACGGATTCGAGCCCATGATTGTCACTCCCTGTCACCACAATGAACATGACCTAAATATGTCATCGAACTGTGCTTAGGAGATAGCACCTACAACCGCTCTGGTCCTAGATCCAGAGCAGATCGCGCCATCCGAGGACGGGATGCTCAACCCCGCCACGGGAGCCGCAGACTCAATGGTGATAGAGCCGCACACAGATCCAACCTCAAGTGGGCCATGTGTCATCGGAACCTCGGATTTGTCTCCGGCCATAGGTTCTGAACCACGTCCATCCCTGCCCATCGAACCTGATCTAGCACCGATCGTTGAGTTCAACTCCCCAGACATATTCTGGCACTCGCCTTTTGGCAATGTGCTGAAGTCATTAAGAGCCCTCTCCTTATCAGGGGAATCTCAGCCGAACTATGTCTGGCTTGAATGGGAAGCTGATGACGGAGAATTTCGTTTCCCACCCACCACCCACTGCATAGCCACTGTCGAAGACTTAACCGACATGCTTGATTATGACTCCGAAGACATCGACGGTATGGACGACAACCGCCGCTTACAGGGCGTCGCACAGCCACCTCCTCGTATGACGTATACATGGTGGATAAACGAAAAGAGAACAACAACAACGATGAGAAGAATCTAGTTGAGGAGAAACCTCCTGAGATACAACCAAAGCACTGACGATAGCGGCACCGCTCTAAACCCCGTCGACGAAACAACAGCGGTACCGGCACAGGAGAAAATAATACTCTGGACGATGCCGAAGACAATGAAGATCCCGTGGAGCCAATGTCCGAACAAGACGAACGGGAAGATGGGTGAGCTAGCCTTGATGAACAGGCCACGAATGAAGACGCGGAGGACAGTAACTACCTTCCGCTCTCCGAGGACGAGGTGAGCCTCGGTGACAAAGACTTTATCGTGCCCGCAGAGCCCGTTGAGCAGGAGCTTTTTAAGCGCCGACTAATAGCCACTACAAGGATCCTAAAAAAGTAACAACAGCAGCTTCAGGCTGATCAAGATCTGCTCAATGACAGATGGACTGATGTCCTGGCAGCCGAGGAATACAGCCTCGAGCTCCCAACCAAAAGTTACCTGAAGCGCAAACAATTACCACAGTTTGATGACGAGGCATTGGAGCCACTCCTACCTGCAGATAATGCGGCTGACCGGCCACCACGCGGCCGGGATAAAGCAACACCTCGAGCCGAACACCAGCCCGCACTACCTCGCCGTAAAAACAGAAATACAACAGCTCGGGGATGCACATATGACTTGCGACATGACCTAGAAAATAGAGCAGGTTAGACCAGATCAATCTACGCATCGCAGCCCCGATGCGCGATGATGGCCACCCGGATGGACATGACAAACATAACCACGTCCGAGCCGAAAACCATAGACGAACTCCATCTGAGCTACGTCACAATTTGGCCCGATATAGAGGCGCCGCACACCCCCTTTGCTTCACTGATGAAGTAATGGAACATCAATTCCCAAAAGGGTTTAAACCCGTGAACATCGAATCATATGATGGCACAATAGACCCCGTGGTACGGATTGAGGATTTTCTTGTCCATATTCATATGGTCCGCGGTGATGATCTTCACGCCATCAAATACCTCCCGCTCAAACTCAAGGGACCAGCCAAGTACTGGTTGAACAGCTTGCCCAAAAACTCCATTGGCGGCTGGGAGGACTTGGAGGATGCCTTCCTCGACAACTTCCAAGGCACATATGTCCGACCTCCGGACGCCGACGACTTAAGTCACATAGTTCAACAGCCCAGAGAGTCAGCCAGGAAATTCTGGACTTAGTCTTAACTAAAAAGAACCAGATCGTTGACTGTCCGGACGTTGAATCCCTAGCGGCCTTTAAAGACAAGATCCATGACGAATGGCTTGCCCGACACCTCGGCCAAGAAAAGCCGAAGTCCATGGCAGCCCTCACGGAACTCATGACCCGCTTTTGTGCGGGCGAAGATAGCTGGCTAGCCTGTAGCAATAACAACACACACGAACCTGGCACTTCCAAAGCCAGAAACAGCAATGGCAAGCCCCAACGCAACAGACACAAGCGTCGAAACAATGGCGACAACGCCAAAGACACGACGGTCAATGCCGGATTCAGTGGCTCTAAATCCGATCAGCGGAACAAGCCGTATAAAAGAAACAATCTGGGCACGTCCAGTTTGGACCACATACTAGATCGCCCATGCCAAATCCACGGCACTCCTGATAAACCAGCCAATCATACCAACAGAGAGCATTGGGTCTTCAAACAGGCTGGCAAGTTAAATGCCGAGAACAAGGAGAAGGGGTCCCAAAGCAAGGACGATGATGAGGAGCCCCGACCACCGAACACACGGGGACAGAAGAAGTTTCCCCCCAAGTCAAAATGGTGAACATGATATATGCTACCCATATCCCCAAGAGAGAGCGGAAGCACGCACTCAGGGACATCTACGTGATAGAGCCAGTCGCCCCAAAGTTCAATCCATGGTCATCCTACCCGATCACTTTTGATCGTAGGGATCATCCGACCAGTATGCGTCATGGCGGTTCAGCCGCGCTGGTCCTTGATCCAATTATTGATGGTTTCCATTTGACGCGAGTCCTCATGGACAGTGGCAGCAGCCTGAACCTGCTTTATCATGATACAGTGCGCAAAATGGGCATCGACCCCTCAAGGATCAAGCCCACCAAAACCACCTTTAAAGGTGTCATACCAGGTGTAAAAGCCTGCTGTACGGGCTCAATCACACTGGAAGTGGTCTTCGGATCCCCAGACAATTTCCGAAGCGAAGAATTGATCTTCGATATCGTCCCCTTCCGCAGTGTCTATCACGCACTGCTCGGACGAACCGCATTCACTCGATTCAATGTGGTGCCGCACTACGTCTACCTCAAGCTCAAGATGCCTGGACCATGCGGTGTCATAACAGTCATTGGAAACACGGAATGCTCCCTCCGTACTGAGGAGCACACAGCTGCCCTGGCAGTAGAAGTACAGAGCAGCCTTTTGAGGCAGAACCTCAATTCGGCAGTCAAGCTCCCGGACACCATCAAGCGAGTCTGAACTACTCTGCAGCAGGACAGTCCAACTCGTCCAGAGCTTGACTAGCAATCCGGCCTCCGTCCCAGTCCCGATCAAGCAGCGACACTCGTGCCGTGCGTACATAACTACGCACTTAAAATACCATGGGCATGGATGGAGGCACAACTAGATCGTGGTCCATAATGCGGCTCAACCGCTCCTGGACACGCATACCTTCACTTTTTCTTTTTCATTTTAGTTTTTTCTCTTCCCGAGGCCTTTCCTGACGACCTGATCATCGAACCTATCAAGGGACGGATACACCAAGTAGGCAAGAAGCTTTGATGTACAAGGGAACCCCAGGTGGTCCTTGCAAACGATCGTTATACCTGTTTTAAAAACCCGCACGCAGCTCGCCCTTGGTCGTGGCATGTCACATAGCCCTATTTTCTTATCTCATTACTTGTACAAATATGCCTTCAAAATAATTACAATGGAAAATAATTTGCGACTCAATTTTTACAGCATTAGCCTATTATTTCATTTTTTCCTTGTCTTGGTATTTTTATCAAATCGCGCCCGTACACTCTGGTACGACCTAATTCGCTAGGGGCTTCTTTATGCTCCATACTACGCATCAAAGCCTGAACACTTTTTATAGTACAGTTTGGCACCCTGAACTTAAAGCATTATATGCATCAGCTCTGAATCATGTCTTTGGTCAATAGTTGGGTTGCCCGGCTCCTGTGCTTGCTACCTTATGTTCCGCTATATCAGCTAGGGTAGTAAAGGGAGAACTACTGTGGTTGTGTTCCGGTTCTTCCGGATGAGCACCTCAGTAGAGAAAGCTGAAAACTGACTGTCATGATGCGGCGAGAGCCGGTCAGCTGTTCGAGAGGTTACAAATCTTTAGCAATTTTTCCCACATTATGTGATGAATCGGTTTTCATCGAACCAGGCATGTATAGCGCCCCAAATTCGGACTTCCAAATACTAGGGGCTGCGCCTAAGTTATTGTTATCAAACTCCTATGGCTTAGTGAGGGTGATAAAGCCACATAGTCCGATTGCCTTGTTCGTTGCACTAAACACCTCCTTTAAGGACCAAACTCTGGAGTAAAGAGTGTTTAGATTTATCCCGAACACCCCCGTAGTATCTACATGGGGGCAGAAGCCAACGACTGGCCAACTCTCAGATTTCACAATACGGCCGCACAGGAAGTAAAATCTTAAATAACAAGCATTATATTACATAACGATCGTGTTTCATAATACAAAGGCATGATAGCATGAATGTATTCAGGGAAACATAACATCCTTTGCACGTCGCTCCGCAACAATGCGGGACCCCTCCATGACATTGTCAAAATACAGCTCAGGGGTGCGGTGCTCCTTGCCCGCGGGTGGTCCCTCTGTCATAAGCTTCATGGCGTCCATCTTTGCCCAATGCATCTTGACTCGGGCGAAGGCCATTCGCGCGCCTACGATGCAGACTGGCCGCTTGATAGCATCCAGCCAAGGGCAGGCACTAACGAGCCGCTTCACAAGCCCGAAGTAGATGCTGGGGATGGCTTCGACAGGCCATAGCCGGATTATCAAGTCCTTCATGGCTAGTTCGGCCGCCTTGTGCAGTTCGACCAGCTGTTTTAGTTGATCACTCAACGGCACCTGGTATTCTGGCACAAGGTATTGTGACCAAAATAGCGCCTCCGTAGAGCTCCCCTCTTTGGCTCGGAAAAATTCCGCAACATCGGAAATGCTGCGCGGTAGATCTGCAAACGCCCTTGGAGAGCTCCAAATCCGGGTCAGTAATAGGAACATTTTCTTCATATATTTGCTCTCCATAATAAAGGCCTTACAGGCCATGATTTTCCTGGCCTCCTGGATTTCCTGGAGGGCACCCTGGGCTTCAGCCCGGGCATCGTGTGCGCTTTGGCGGACCTTGGCGACCTCGGATCCTTGATCCTTAAGGTCGCGCTCCAAGGACTCGCACTTCTTGACGGCGTCCTGGAGCTCCTGTTGGACCTCACTGACCCTGGCCTCGTGTCGCTCATGGGTGGCCTTTTCCTTGGCCGCTTTCTCCGCGGCCTCGGCCAGCGCCTTCTTGAGGGTCTCCACCTCGGTCGCCACCCCTAACTAATCAAATGGCACTTTAGTCAGCACAAATTATTCATCCTTCCTGCATATATACAAGGTTATTGCATACCTTGACTATCTTCCAGCTGCTTTTTCATACGGCCGAGCTCCTCCTCGGTCCGCCGCAGACTTTGTTTTAGTCCGGAGACTTCCGCAGTATGCGAGGTTGCAGCCAGCAGCGATGCCTGCTTATTCACATAGACATATTAAGTTAGACTCTTGCGAAAATTATTTGATCCTCTGTTCGGCTTTTCTTTCCGAACACCGGACAGAGTATCAGGGGCTACTGTCTATACTGTGATATTCTTCTTATAGTTGTGTTGCTTACCTCAAAGCCTGTTAGAAGGCTTGTGCATGCTTCAGTCAGTCCGCTCTTCGCGGACTGGATCCTCTCAATCACCGTACCCATAAGGGTATGGTGTTCTTCAACAATGGAAGCGCCTCGTAGCGCCTCCAGCAAACTATCTGGTGCCTCTGGATGGACAGAGGTCACCGGTGGAGTAGGCGCACCTCCCTCTTTTGAAAGAGGCGGTCTGCCTGATTCCGGAGCCACATGGGTCTCCGGAACTGTATTCAGTTGGGGGCCGAACTGGATGCGGCCCCCATCGTCAGTATCCATGGGGGTTTGCTCCCCCATGTGTCCGACAACCGAGGCCTCGCCCTCCGGCACCTCCCTGATAGCCTCATGAATCTCCCCGGGACCTGGGATCCTTCGGGACAACGCCTCGGCGCCATCCAGGTCCCTGGGAGAGGAGGCCGCTGGAAGGGTCCCGCTGTCCATCGCCGCTGGGTCCAGCAAATCCTCTGAAGATAAGGACCGCTCAAGGTTGGACTGAGCCGGACTGCAAATGCATAATTTAGCACATTAAAGCAATGAAGTAAAGACGTCAGATACATGAACATGTCCGTACACTTACGATTTGGCCAGGGGCTTGTCCCTGGACTCCCACTCCCAGCTGCTGTCGGTGGCCGCTGCGGAGCTTTCCAGAAGGGAGGATTTTCCCTTCTTGGACGCCTCGGCCTCCAGACGCGTGGAGGCCATCGTCTTTTTTCTCCCCCCCCTACATGGGGGGGAATGGCTTTCTTCTTCCTCCTCCTCTTCCTCATCATCCTCGGCGGTGGAGGAGTGCGCCTCGGCTTCTTCGGATGTCATGTCCGAATTGCCCTTGCGACGGAGACCACCTCTGGTCCCCTTGGCCTTCTTCTCCGGCACCTGATAAGGCACCGGAACCAGCATCTTTGTCAGAAGCGAGATTTCTGGGCCTTCGAGCAGTGGAGCCGGACAGTTAATCATCTCCGCCATCTCTATCCAGGCCTGAAAAAATTGATAGGAAGACTTGGATGCCTTCCTCAGATATGCAAGTAAAGGGTATACCTCGAAAACATGAGAGAACTTACCGGATTAGCAGGGTGAGTTAAGTCATGCCTGTGATCCTCGGTCGTGGGCGGCGGCACCTTTTTGGCCTTGAAGAGAACCTTCCAGATGTCTTCGTGTGTCGTGCCGAAGAGCTAGTAGAGTTTGGTGCTTGCCCGGATCGAACTACCATAGATGGCAAGTCTGGCTTTGGCACGGAAGGATCCGGCGAACGAGCATCACCTGGATCATGTTGACGAGCTTGATTCTCTTGTTTATCATGTTTTGAACGCGCGTCTGGAGCGCCATCAGCTCGTCCGTGGAATACTAGGTCAGGCCTTTGTCTTTCCAGGAGGTGAGCCGGGACTCCGGACCGGAATGCGGGAGTTGCTGCCCAGTTGGTGCCGCGCGGCTCTATGATGTAGAACCACCCCGACTGCCACCCTTTGACAGTCTCCACGAAGGATCCTTTGGGCCAGGTGACATTGGGCATCTTGCCCACCATGGCGGCTCCGCACTCTACTTGTTGGCTGCTCAGCACCTTCGGCTTCATATTGAAGGTTTTCAGCCATAGGCCAAAGTGACGTGGGATGCGGAGAAAGGCCTCGCACACGACAATAAATGCCGAGATGTTGAGGATGGAGTTGGGGGCCAGGTCGTGGAAGTCCAGCATGTAGTAAAACATAAGCCCGCGGATGAACGGGTGGACGGGGAATCCCAGCCCGTGGACGAAGTGGGAGATGAACGCCACCCTCTCAGTGGGCTCGGGAGTGGGTTGGGACTGTCCCTCGGCCGGAAGCCGATGGGCGATCTCCGGGGCCAAGTACCCAGCCTCCCTGAGCTTCGTGAAGTCCTTCTCCTTGACGGAGGAGGCCATCCACTTGCCTCCAGCTCCAAATCCGGACATGGTTGGAGTGCTTTTTTGGGCGGAAAAGACGAGAGCTTGGGCGCTAGAGCTCGAGAATGGGTGGGCAGAGGAAGGAGAAGGCATGGGTGAAGAGGGGTGAGTCCTTATAAGTTTATAAAGGCAATGAATATCAAGCGCCTCCCCACTCGCCTTAAAACTCGCCTATTCCCCAAGGGCCGTGCAGATTGCAGGTTTAGATTACCCATGCCAGTATTAATGAGAATCTCGCAATAAGGGGACATGATCTCTGCTTTGACAAGACGTGCCAATGGAACCGCACCTGAAAATATGGAGCTGCAAGCTAAAAATTGTTCGAATAATGGCCAGGCAGTGACGTGATGTCAGGCTACGAAAAGTTGTGAGCGGATTGGACTCATGAAATATTATACTCTCTACGGTTATGTGTTGAATTTATTTTGCAGAGCCGGACACGTTCTCTGTGTTCGAAGACTATGTTGGAGTATTCGGAGAAGGAACCCACCTTGCAATGTCGAAGACAATCTGCGCGTCGGACACCTCGTCATTGAAGCCTGGTTCAGGGGCTACTGAGGGAGTCCTGGAATAAGGGGTCCACGGACAGCCGAAATATGTACATGGGTCGAACTGTTGGGCTATGAAGATATACAAGATAGAAGACTTCTTCCCATTTCCGGTTGGGACTCTCCTTGGCATGAAATGCAAGCTTGGTGATTCGGATATGTAGATTCCTTTCTCTGTAACCGACTTTGTATAACCCTAGCCCCCTCTGGTCTCTATATAAACCGGAGGGTTTAGTCCATAGGACACAATCATAATCCCACAGGCTAGACTTCTAGGGTTTAGCCATTACGATCTCGTGGTAGATCTATGATAGTTTCCAATGTATCTATAATTTATGAAGCATTCATGCTATATTATTATCTGTTTTGAATGTTTATGGGCTTTATTATGCACTTTTATGTTATTTTTGGGACTAGCCTATTAAGCGGAGGCCCAACCCAAATTGTTGTTTTCTTGCCTATTTTAGTGTTTCAAAGAAAAGGAATATCAAACGGAGTCCAAACGGAATGAAACCTTCGGGAGAGTTATTTTTGGAACAGAAGCAATCCAGGGGACTTGGAGTGCATGTAAGGGAAGCAACAAGGAAGCCACGAGGCAGGGAGGCGCGCCCCCACCCTCGTGGGCCCGTCGTGGCTCCCCTGACCGACTTCTTTCGCCTATATATCTCCATATACCCTAAAAACATCGAGGAGCACAATAGATCGGGAGTTCCTCCTCCGCAAGCCTCTGTAGCCATGAAAAAACCTCTCGGGACCCTGTTCCGGCACCCTGCCGGAGGGGGGGATCCCTCGCCGGTGGCCATCTTCATCATCCCGGCACTCTCCATGATGAGGAGGGAGTAGTTCACCCTTGGGGCTGAGGGTATGTAC
>1BS_z21_157_50 1BS_c-3469209 approx position on ctg157: 54-147; bacend=TaaCsp1BS039O20FOR1;
TTTTTGATCTATCCTCATAGATCTTGATGCTCAATGTTCAAGCAGCTTATTCCAGGTTTTCTATTGAAAAATACCTTTCAAATAACCCTATATGCTTTCTAGAAATTCTACATCATTTCTGATCAACAACATGTCAACAGCATATACTCATCAGAAATTCTATAGTGCTCCCATTCACTTCTTTGGAAGTACAAGTTTCTCATAAACTTTGTATAAACCCAAAATCTTTGATCATCTCATCAAAGCGTACATTACAACTCCGAGATGCTTACTCCAGTCCTTAGAAGGATCGCTGGAGCCAGCATACCTTTTAGCATCCTTAGGATCRACAAAAACTTTCTGATTGTATCACATACAACCTTTCCTTACGAAGACTGGTAAGGAAACTCGTTTTGACATCCATCCGCCAGATTTCATAAATGCAGCTAATGCTAACATGATTCAGACGGACTTAAGCATCGCTACAGATGAGAAAATCTCATCGTAGTCAACTACTTGAACTTGTGAAAAACTCTTCGCCACAAGTCGAGCTTCATAGACGGCGACATTACCATCCAAGTCCGTCTTCTTCTTAAAGATCCATTTATCTCAATGGCTTGCCGATCATTGGGCAAGTCCACCAAAGTCCATGCTTTGTTCTGATACATGGATCCTATCTAGGATTTCATGGCTTCTAACCATTTGTCGGAATTTGGGACGACACCTCAGTGTTGTTCGCGCCTTTGGGAGAGGAGGCCGTCGGGAGAGTCTTGCTGTCCATCGCATCTGGGTCCAGCGAATCGTCTGACGAGGATCGCTCGATGTCGGACCCAGCCGGACTGCGGAATATGTGACTCATTACATTAATGCTATGCAAAAGTGAGACTAGATATATGAATGTGTCCGGGTTTCTTTGTACTCTCACGATTTGGCCAGGGGCTTGACCCTGGGTTCCCACTCTGGGCTGCTGTCGGCGACTGGGGTAGGCTCGTCTGGAAGGGATGCTTTCCCCTTCTTAGACGTATCGGCCTCCAAACTTGTGGAGGCCGTCCTCTTCTTTCTCCCCCTCGCAGGGGGGGACTGGTTTTCCTCTTCTTCTTCCTCTTCCTCGTATTTTTTGGTGGAGGAGTTGGCCTTGGTGTCTTCGGATATCATGTCCGAAGTACCCTTACGATGAAGCTGCCTCTGGTCTCCTTGGCCTCCTTCTTGGCCTTCTTCTTCGGCACCTTATATGGCGCCGGGACTAGCATCTTCATCAGAAGTGGGCCAGCCTGTTCTTCAGGCAGCGGAGCCGGATAGTAGATCCGCTATGCCTTCTTCGTCCAGCCGTGGGAGAATCGTTAGGGAAATATTAGGTGTTTTCCCCAAGGTATGCAAATAAGGGATACATCTTGAAAACATATAAAGACTTACCAAACTTGCGGGGCGGGACAATTTGTGCCCACGATCCTTGGTGGTATCCGGCCACGACTTGCCAGACTTGAAAAGCACCTTCTAGATGTCTTTGTGCATCGTGCCAAAGAACTCCAGCAGGGTTTGGTGCTTGGTCGGATCGAACTCCCATAGATTGCAAGCACGGCGTTGACAGGGAAGGGTCCGGCGAACTAGCATCACCTGTACCACATCAACAAGTTTGATATTCTTTTGCTCCATGCTCTTGATACACGCTTGGAGTGGCGTCAGCTCGTCTGACGTAGACCAGTCTAGGCCCTTTTTGGGCCAGGACATGAGCCGCAGGGGGGCTCCGGATCGGAATTCGGGGGCGGCGGCCCATTTGGTGCCGCGTGGCTCGGTAACATAGAACCACTATTGCTGCCAACCTTTGATGGACTCATTAAATTTACCTGATGGCCATTTGACGTTGGGAATCTTGCTCACCATGGCTCCTCCGCACTCGGCATGTTCGCCGCCTACCACCTTTGGCTTCATGTTGAAAATCTTTAGCCACAGTCCGAAGTGTGGCGGGATGCGGAGGAAGGCCTCGCACATGATGATGAATGTCGAGATGTTGAGGAAGGACTTAGGGGATAGATCACGGAAATCTATCCCGTAATAGTACATAAGGCCGCGAACAAATGGGTGAAAGAGGGGAATCCTTACCCTTTATAAAGGCAGTAAAAATCATGCGCCTCCCCACTCGCCCTAAAACTCGCTTACTTGCCAAGCGCCATGCTGATGGCACGGTTAGGTTACCCATGCCCGCATTGATGAGAACCCCGTGATAAGGGGACATGATCTCTACTTTGACAAGACGTGCCAATAAGCTGCGCCTCAAAATACGGAGGGGCGGGATAAAAACGGTTCGGATAAAGACCGAGCCGTGGCATGATGTCACGCTATGTGTAGTCAGCAGATTGGACTCGTGGGATATTATACTCTCTATAGTGATATGGGGTTTTTGTTTTGCAGAGTCGAACACGATTCTTATATTTCAAGATCTATTTGAAGTATTCGGAGAAGGAACCCGCCTTGCAATGCCGAAGACAATCTGCGCGCCGGACTCATCGTCATTGAAGCCTGGTTCAGGGGCTACTGAGGGAGTCCTGGATTAAGGGGTCCTCGGACAGCCGGACTATATGCGTATGCTGGACTGTTGGACTATGAAGATACAAGATAGAAGACTTCGTCCTGTGTCCGGATGGGACTCTCCTTTGCGTGGAAGGCAAGTTTGGCAGTTAAGATATGAAGATTCCTTTCTCTGTAACCGACTCTGTGTAACCCTAGCCCCCTACGGTGTCTATATAAATCGGAGGGTTTAGTCCGTAGGACAACAACAATCATAACCATAGGCTAGCTTCTAGGGTTTAGCCTCTACGATCTCGTGGTAGTTCTACTCTTGTAATACTCATATCATCAAGATCAATCAAGCAGGAAGTAGGGTATTACCTCCATCGAGAGGGCCCGAACCTGGGTAAACATTGTGTCCCCCGCCTCCTGTTACCATTAGCCTTAGACGCACAGTTCGGGACCCCCTACCCGAGATCCGTCGATTTTGACACTAATAGTGAGGCCCCTCTTCGGCATGCGCCATGAGGAGACTAGGTGGCCCCACCAGAGCCTTGTGAGGCCACCTCGCGAGGCGGCCTCCTGAGGCCCCCTCATGGGGGCAAGCGAGTCAAGAGTGGCTCGGTTGGTCGCAGGGCCCTGCACCTTCACGTGTGTGACGCGCGCGGCGACGAGAGGCGCCAGAGGCATACCAGCAGCCGCGGATGAAGAGGGTTTCCTCTTTGGTGATAAGGGAGGAAGGCTAGCATGCCGGTTCCCAAAGCAATCCCCAAAGGTTGCCTATTCGATGCAAGAGGACCAAGACGACGGACGAATAGGGCGGAGGTCATCACCGAGCCTACTGGCGCATCATGGACGAAGGCTTTGGAGGCGAAGACCACCTTTTGTCCAGATGGACTGCGCCCCTATCCCCCTTCAAATCGCCGTTTTGTGGCATCCATGGGAAGAGGACCAAGGCTTGTATAAAGCGGGGGAGGGGGGTGCTGCCGTAGAGGAGGTCGACCATTCTAGCTCTTGAGCACGTGTACTCTTGTCTTCTCCACCGCGATAGCAATCCACAAACCAAGCAGGAGTAGGGTTTTCACACCGCAAAGTGGCCCGAACCTGGGTAACTGCCGTGTCTCCAGCTGCTCCCGCTAGCTCGCTCCGGTCATAGCTCCGCGGCGGTTCGTTGTAGGAAAGCTCTTAATTAGGGCGTCAAGAACAAGTGCACCCCAGAGTTCGAACCTTAGGGTCCCCGGAGCCCTGATTCCGACAGCGGCCCCTGCACTTGTCGGTTATCAACCGTCTCCATGTCCGAGTAAACTCCCTAGTTCTCGGGGATATGGAGGAACCCTAGTGTGTATGGAATGAATACCGATACGATACATGATCCTCTTTTGAATGTTTATGTTAATGTTCTTCCAGATGTTGTGTGAAAGTCAAACACACACATTTGCCTTTATGGATGAGAAGGACATTACTACCAATGCGATGATGGGTTGAAGAGGTACGTGCGCTGACAAAAGCTACCTCCCGCCTTCCTTGACCTCTTGATAGGGGAATAGCAAGAGACCTCCTTTAAGTCGCCCCCACGAGTAGCTATTGTGCTAAACAGATTCAAAATACTCTAACCAGTTCATGAACTTTTGATTGATATCCAACACAATATATTTGCATATTTACAGAAATGAAGAGAAAACATATTTTAAGCTTATACTAACAAAAGGATTAGCAGATAGTTTCGCTAAACAAATTCAAAATTTGACATTTTTCAAAAAAAAAAGTCTAGTAAATAATACATGTTTTCAGTAGTAGTCTCGGAAATTTGGAACTTAAGTGGACAAGCAGCCTGGGAGATAATGACTATTTAGCTAGACCGATCCAAAAGTTTGTTCAAAATTTAATATATTTCAAAAAGTACAAAAAAATATCTTGCAAATACTTGATGTTTCCAGCAGTAACCTGGGATTATTTAAGGTTACTCTGACAAAAGGATTATGAGGTAATTTTATTTCCTTTAAAATGATGCTTTATTTTCTCGTCGTTAACTTTGAGCCTGGGAAATGCATCGGAGCTCCTAGGTGCCATGCACCCCTATATGTGTATAGTATTAAAAAATATCAAGAAAATAAAAAAAATGAGTTTTGGGATATTAAACCAAGGTGCCTGTTATACACCCATGTTCAGTTTCATGGGGAACGGATGTCCGTCATATCTGTGGCAAAGAAAATACGGTCCACCATACGATCATCTAAATGTTTCCACATGAAATTGAACACGGATATACAACGGACACCCAGGTTTGATATCTTAAAATTTCAGATTTTTTTTTAAATTTTGTTGTATATTTTTTAATGTTATATTCATATAGGGGTGTGTGGCACCCGGGAGCCACAAGTGCTCATCCTTTTGAGGCCGCCCTATATTATTTTTCTGGATTCGTCATTGCGAGTGGGTCTCCGTTGAAAGAACATCGCGAGAGAACCTAAAATACATAATCCAGGAAATATGAAAGCACCCGTGCGAGGATGCGTTGGTTTCACTTTCACCATAAAGAATCAAACCATCCTAAGCTACGCTTAATTCGTACTCCTTCTGTTCCGAATTACTTGTCTTGGATTTGTCTAGATACGGATGTATCTAACACTAAAATGAGTCTAGATACATCTGTATCTAGACAAATCCAAGACAAGTAATTCAGAACGGAGGGAGTACTTACTAGGAACATACTCGTTGGCCATGAGCACGATAAAATGGATCGAACTCTAAAACAAATCGCCTTGTGCAAAGAAAGCGACCAGCAGACGTTCGCTCCCTATGTATTCAGACGGCCGGCCTAGACGATACTATTGGTCCTTTTCTTTTCTCGGCTAGTGGTTCTGGCTGCGCCAGTTAGCTAAGGTGGATCGAAAGCAACGTGTGACCAATGGTTGCTGGTGTTTCGTATTCGACTGGTTGGTCTTTCATGCGCACTGTTCACGTGGGCTAAATCCTGCTCTAACTCCATGGGCTCGACCTAGCTAGAAAGCTTTCTATTTTGGCCGGCGAGCTCATTCTACGTGAACTAAATGTATGATCGACATATGTGGTAAGCAATGCAAGCTAATTCAAAAAAATAATTAGTGTGTCATTAATTTCTCAAAAAAAAAAGTGTGTTGCTAGAACTCAATAGTTTTACGTGATTGTTTTTAGCCGGTAGGTAGAGTTAATCAATGTGTCACTGGTACCCAGCAGTTTTATGTATTTGTCCATGGTACACGTTATACGTGTGAAACTAAAACACAGAGTGTTCACTAGTTTGCTAACTGGTAAACATCCCTTTAGAGAGTACCCCGGATAAAATGTACACATGAAAGAAATAACAATGCGCACAGTGAAACAGCATATAACGGTGGTACAAAAGAGAAGTGCAAAAGCGTGGTAGAATCGAAGGCGTCACACACTCATGTGAAAATGTTCTAGGCATTTAAATCCGATTTTGATTTTTTTCCAGGGGAAATTCGATTTTGATTTAGACGCCCTTTCCATAACAAAATTTTGGAATTATAAAAACCTTAGTTTTAAAGGCTAACATGTTTATTGTATAAGTTTTTGTTCCTTGAACAAATGAGAACATAGAAAATCAAAAAGTGTTTACACTTGATCATAGAGTGAATGCCCATCGGTTGGTACTTTCATTACTATATTTTGTAGGATTTTGCTTGTTGGGTCCTAACTCAACAAGTGGATTTTGAACAGCATGAATTCAATTTAATAAAAAGTAAAAAATGTATCTTTCTCACAAAGTTATATTTTTTAAGCACATGTTGCACATTGCACTAAACTAAGTTTAAAATTCCGAAGAACAACTTAGAACATCTCCAGCCGTTCG
>1BS_z21_157_60 1BS_c-3424216 approx position on ctg157: 74-195; bacend=TaaCsp1BS023L01REV1;
TTATAGCATAAGTTTCATCACAATAATCATCATAAGTAGCAACTTTGTTCTCATCATAATCGATTGAAATCTCTTCCAAGATAGTGGAATCATCACTAAATAAAGTCATGACCTCTCCAAATCCACTTTCATATTCATCACAATAAGATTCAACATCCTCCAAAATAGTGGGATCATTACTTCCTAAAGTTGACACTCTTCCAAACCCACTTCCATCAATATAATCATCATAGGTAGGAGACATGCTATCATCATAACAAATTTGCATATAAAAACTTGGGAGGCTAAAAATATCATCTTCATTAAATATAGCATCCCCAAGCTTGGGACAAACATTAATTGCAGCAAATATATTCTCAAATATGTCATTATCATCAAACATAGCTTCCCCAAGCTTGGGCCTTTTCATATCATAAGCATAATCACTCTCATCATTAATAGTATGGATAGCACCAATAGTATAGCAATTATCATCATCACAATGAGTAGTAGGAGGAACATCATTTGGGAGGGATACCTTTTTACCTTTGTTTCTCCGTCTTTTCTTTTTCTTCTTCACAATATGTGTGGGTTCAACCTTCTTCTCTGAGCTCCTTATTAATGAGATTGGTTGAATAGAAGGCTCCTCCTCCTTACCTGATTCATCATAAGAAATAATAGGAGGATAATGGGAAGTCTCTTCCCTTTCATTAGTATTCTCTTCATCTTATATTTGCTTTCTTTTCTTTAGGTAATTGGCAATATAAGGATTCTCAATGCAATTCACCGCACAATACATATAAATTTCCTCTAGATTAATATCAAGAAAATTCTTAAGGTTAAATTCTGGAATATGCTTAGTTGCACGTTTCAATTCTTCATAACCCAAAAGCAAACTAAGTTCATTATGATGTGCAAGGGAAATCAAGTCATCACAATTTTTGGACACGATTCGATCATGAAACAATTTGCATTGGAGATTTAAATGACCATGATCATTGGAAATTTCACAAGTACGGTAAAGATATCTTAAATTTTCAGCACTCTTATCTAGCCTTTCTTGCAACCCTTTAGTTTCTAAATGCTTATGCCTCTTGCAATATCTATCTTCCCTATTTGGTGCGTACTTGCAAACCCAATACACTCCACAAAAATCGACATGCTTATAAGAGATATTTTCATCATGACTAGTGCAATCATCATTAGTACTATGAATATTCAAGGAGTTCATACTAGCAACATTGCAATCATGCTCAGCATTCAAACATTTAGTAACAAATATTTTATAGACTTCTTGTTCTAGCACTTGAGCAAAATTTTCCTTTTCATCATACTTACGAAAGATATTAAAAAGATGAAGCGTATGAGACAAACTCAATTCCTTTTTTTTTGTAGTTTTCTTTTATAAACTAAACTTGTGATAAAACAAGAAAAAAAATATTCGATTGCAAGATCTAAAGATATACCTTCAAGCACTCACCTCCCCGGCAACGGTGCCAGAAAA
>1BS_z21_157_70 1BS_c-3431358 approx position on ctg157: 91-181; bacend=TaaCsp1BS005E01REV1;
CCAAAATTCTCGCCGAAACGGAAATGAATCAACATTCCGGCAAAATATTGGCAAACACAAACATATATGCAGCACCACAAACACAAGAAACACCACAAACATACATAGATCTAGCTAGGCCACAAAAAGTGCATGTGCACGTTGTTGGAGCGAGCTAGGGAGAAAAAAAGTAGATCTACATCATGAAGATAGCTTTCCCCTTACTTACCTATAAAAAAAGGTGATTTCACCACTTAATTTTGATGAATCTATGGTGGAAATGAGGTGAGGAGGAAGAGGCAGCCGAGACAAGCTTGGAGGAGGAGGTGGAGAGAATGAAGTGTTGAAAGTGAGTGGGTAGGTGGGTTGTCCAAAATATCTTGTTCGTCCCAGGTTACTAATGGTGCACCACCACAAAATGCGCCATTAGTAACCCTGGTTACTAATGGCGCACCGGCAGGTGGTGCGCCATTAGTACTTTTTGCAGAAAAGTAAAAAACAACATATGTATACTAATGGTGCACTGTGGAAAAGTGCGCCATTAGTAGGTTTGCAAAAAAGTAAATAAAAAATATATACCAATGGCGCACTGTATTGGTCGTGCGCCATTACTAGTTCCAACTAGTAATGGCGCACTTTGCCATCCATGCGCCATTAGTTTGTATGGAAAATGGGGAAAAAATCAATAGTAGTGGCGCACCGTGAGCACGGTGCGCCATTAGTGTCTTCCGCACTAATGGCGCACGAGCAACCGGTGCGCCATTAGTATATAGTAGTGGCGCACTACTTACCTGGTGTGCCATTAGAATCAGTCCTATCTATAGCCCTTTTCCTAGTAGTTATAGGGCTACTTACTTGGGTATCTGGGCGATTGTAGCTCAGACCCGCATCCTCGGTGGTGTCTGGACACTTTATTCGTGGTCCGAAGAGCAACTTATACATCCCTTCGGGCGTCATGCCGAGGAAGTGTTGAATGGTTTGCGGGCCTTCTGGATTGAACTCCCACATCCGGAGAGGCCAACGTTTGCACGGCAGGGCCCGCTGAACCAACATTACCTCAATTATTTTGACAAGAGTAGTGTCCCTCTCGAGGAGCTCCCGAATGCAGCTCTGCAGCATCGGTACATCGTTCGCGGGCCCCCAGTTCGGTCCCACGTTAGCCCACGACGCCTGTTGAGGTGGAGGGCCCGAGCGGAAGGCGGGCACGGCCGCCCACTTCGAGCCTCGAGGAGCTGTGACATAGAACCACCTCCGTTGCCATAAATCAGATACCTCCGGGAAGGAGCCTTCGGGCCATGGGGCATCGGCGTTCCTGCTTATTGTGGCGCCTCCGCACTCTGCGTGTCACCCCTCAATCATCTTCGGCTTCACATTGAAAGTCTTGAGCCATAAGCCGAAGTGGGGGGTAATGTGGAGGAAGGCTTCACACACGACGATAAATGACGAGATGTGGAGGATGGAATCCGGAGATAGATCGTGGAAATCTAGCCCGTAGTAGAACATGAGCCCACTTACGAAGGGGTCAAGAGTAAGGCCCAAGCCCTGGAGAAAGTGGGAGACAAATACGACGCTCTCATTGGGCTCGGGAGTGGGGATAACTTGTTCGGGGGCAGGAAGCATGTGCTTGACATCGGCGGTCAAATACCCGGCCTCCCTGAGCTTCGCAATATCCTCCTCTGTGACAAAGGAAGCCATCCATTGGCCTTGATGGTCGGATCCGGACATGACCGAAGATCCGGGGTTCTTAGGCTAGGGCTTTGGGTGTTGGAACTCAGGGTGCAAGAGGCGCGAGCGTGGAGATAGAGGGATAGGCCTCAACTCCTTTATAAAGGGGGGAAGAATATCAAGCATACCCAACGTGGTCGTTCGGGACTTTCCTAAAAACACGGAGTCATGCCAACAGGCACAGTTGGATTACCCATACCCGTATTGATGAGGATCGAACAATAAGAGGGACACAATCTCTACTTCGATGAGACGTGCCAATGGAACCGCCTTGCGATGTGTGCAGAAGCAGGTTGTAAAAAACGGTTCGAATAATTACCGAGCCGTGGCGTGATGTCACACTACGAAGGGTTGTCAGCAGAGTAGATTCATGGATTATTATTCTCTCTACGGTGGTATATGGGATTTAACTACAGAGCCAGACATGGTCCTTGTGTTCGGAATTTATCTTGAAGTATTCGGAGATGGAACCCGCCTCGCAATGCCGAAGACAATCTACACACCGGAGTCATCGTCATTGAAGCCTGGTTCAGGGGCTACTGAGGGAGTCCTGGATAAGGGGGTATCCGGACTGCCGGACTGTATACTTTGGCCGGACTGTTGGACTATGAAGATACAAGATTGAAGACTTCGTCCCGTGTCCGGATGGGACTCTCCTTGGCGTGGAAGGCAAGCTTGGCGATTTGGATGTAGATCTCCGTCTCTGTAAACCGACCCTATGTAACCCTAGCCCCCTCCGGTGTCTATATAAACTGGAGGGTTTAGTCTGTAGGACACAACAACAACAATCATACCATATGCTCGCTTCTAGGGTTTAGCCTCTCTGATCTCATGGTAGATCAACTCTTGTAATACTCATATCATCAAGATCAATCAAGCAGGAAGTAGGGTATTACCTCTATCGAGAGGTCCCGAACCTGGGTAAACATCGTGTCCCCAGCCTCCTGTTACCATTAGCCTTAGACGCACAGTTCGGGACTCCCTACCCAAGATCCGCCGGTTTTGACACTGACAGTGTCCGGACACTTTGATCTGAAGAATAAATGGTACATCCCTTCGAGCGTCATGCCGAAGAAGTGCTGAATAGTTTGCGTTCCTTCGAGGTTGAACTCCCACATCCAGAAAGGTCGACGTTTGCACGGCAGGACCCGACGGAGTAGCATTACCTGAATTATTTTGATGAGGCTGACATACCTCTCAAGAAGATCCCGAATACAGCTCTGCAATGTCAGTATGACATTAGCAGGCCCCCAGTCCAATCCCTCGTTGACCCATGACGCTAGTTGAGGCGGAGGGCCCAAGCGGAAGGCAGGGGCGGCCGCTCACTTTGTGCCTCGGGCATATGTGATATGGAACCACCTCCGTTGCCATAAATCGGACACCTTCGGGGAGGAACCTTCTGGCCATGGGGCATCGGTGCTTTTGCTTATTATAGCGCCTCCGCACTCCGTGTGTCGCCCGTCGACCACCTTCGGCTTTACATTGAAGGTCTTGAGCCATAGATCGAAGTGTGGGGTGACCTGGAGGAAGGCTTCGTACACGACGATAAACGATGAGATGTGAAGGATGGAATCCGGAGCTAGATCGTGAAAATCTAGCCCGTAATAGAACATGAGCCCCCTCAAAAAGGGATCAAGACTAAAGCCTAAGCCTCAGAGGAAGTGGGAAACAAATATGACAGTCTCGTTGGGTTCGGGAGTGGGGATGACCTGCCCTTGGGTAGGAAGCCTGTGCTGGATTTCAGCGGTCAGATAACTGGCCTCCCTGAGCTTCTCGATGTCCTCCTCTGTGACAGAGGAGGCCATCCACCGACCTTTAAGGTTGGATCCGGACATTATTGAAGGTACGAAGTGCTTAAGCCTAAGCTTTGGGTGTTGGAACTCGAGGTGGGGGGAGGAGAAAACATGGGAAGAAAGGGACAGGCCCCGGTCCCTTTATAAAGGGGTGAATATCAAGCGTCCTCAGCGTGACCGTTTGGGACTTGCCTAAAATCAAGGAGTCATACCAACAGGCGTAGTTGGGTTACCCACGCCCGTATTGATGAGAATCCCGCGATAAGGGGAACACTATCTCTACTTCGACCTGTGGGACATAATTCCGCCACGTGCTGACTTTGTCGGGGTGCCATTCGTGACTTGCTTGACAAATACCATGGTTGATCGACATGATATGGTATGTTATACTTACAAATGCAAATTATCCGATGAATTACTTAGTGTACAGTCCAATGATATGGTATGTTGTGTGGAATCTAGTCGATGATATGTTTTAGTGTAGAGTTTGATCACATGCTTATTAGTGTAGAATCTAACGAAACTATTAATAGTGTAGATAATCCATATGTACTTATTTGCGAGGCTATTTATTAATTGATATGTTTTTCTTATTCAGAAATTGGCAAAGAGCATATCTGTGAGTTATGGTATCGAGTCTGATGAAGAAGGCTCGGCTGGACTACGCCTTACTGCAAGGGGCTCCATCACAACCTGTACTTACCGCGTGGACACGGACGGTCGCACACACTTAAACTCGGTTGGGTGGAAGAAATTCCTCGATGGAAAGAATCTTTGTGTTGGACAGGCCATCCTAATTACTATTAGGAACACCAACCGCCCAGGCTTAAGGATGATGATTGTCTTCGATATCATCTAGAACTACATATGTGTGTGTGNNNNNNNNNNNNNNNNNNNNNNNNNNNNNNNNNNNNNNNNNNNNNNNNNNNNNNNNNNNNNNNNNNNNNNNNNNNNNNNNNNNNNNNNNNNNNNNNNNNNNNNNNNNNNNNNNNNNNNNNNNNNNNNNNNNNNNNNNNNNNNNNNNNNNNNNNNNNNNNNNNNNNNNNNNNNNNNNNNNNNNNNNNNNNNNNNNNNNNNNNNNNNNNNNGAGTAATTTGGAACGAAGGGAGTACTACCTAGTAATGGTTTATGAATTTGATATCTACTAGCAGTACCTAGTATGTAGTATCTGAAAGGGAAACTGAAAGGGAAAGGGGTAATGGCAAAATGATGAAATATATAGTAGTAGCGAGGGATGGAAAAATCACTATATCTAGGTAATAGTGGCGCGTTCTTAAAAAGCACTGCTGATATCGTAAACAGTAGTAGCGCGGGTAAGGGCCGCGCTACTACTATGAGTTAG
>1BS_z21_157_80 1BS_c-3482935 approx position on ctg157: 182-289; bacend=TaaCsp1BS015J22REV1;TaaCsp1BS020H07REV1;TaaCsp1BS093I02FOR1;
GTTGTTGTGTCCTACGGACTAAACCCTCCGGTTTATATAGACACCAGAGGGGGCTAGGGTTACACAGAGTCGGTTTACAGAGGAGGAGATCTACATTCGAACCGCCAAGCTTGCCTTCCACGCCAAGGAGAGTCCCATCCGGACACGGGACGAAGTCTTCAATATTGTATCTTCATAGTCCAACAGTCCGGCCAAAGTATATAGTTCGGCTGTCCGGATACCCCCTTATCCAGGACTCCCTCACCCACTTCGTCCGCGGACTGGGATTCCGCCTCCACCCATTTGTCCGAGGGCTCATGTTTTACTATGGGCTAGATTTTCATGAACTGGCCCCTATTTCATCCTCAACATCTCGGTGTTTATCGTCGTGTGCGAGGCTTTCCTCCGCATCAAGCCCCACTTCGGCCTATGGCTGGAGATTTTCAACGTGAAGCCGAAGATAGTGGTCGGACAGCAAGCGGAGTGCGGAGGCGCCATGGTGGGCAAGATGCCCAATGCCACCTGGCTCAAAGGCTCCTATGTGGAGACCATGAAAGGGTGGCAGTCGGGGTGGTTCTACATCACCGAGCCGCGCGACGCCAACTGGGCGGCAGCCCCTGAATTCCGATATGGTATCCCCATGAGGCTCACCTCCTTGAAGAGGAAGGGCTTAGCCTCGGGTGCACCTGCGGAGCTGACCGGACTCCAGAACTGCATCAAAAATATGATAAGCAAGAAGATCAAGCTTGTCAATGTGGTCCAGGTCATGCTCTTTCCCCGGATTCTCCCGTGCCAAAGACGGGCATTTAACATGTGGGAGTTTGATTCAGCCAAACACCAGACGTTGCGAGAGCTCTTCGACACGACGCATAAAGACGTCTGGAAGGTGTTGTTCAAGGTCGCCGAAGTACCTACTCCCACCATCGAGGACCGCGGGCTCAGCGCAAGGCGCCCCACCAATCCAGTAAGCTCTCTATATTTCACAAGATGCGCCCTTCCTCAATATTGTGGGAGGAATCTAAGCCATCATACTGATTTAACAGGACTATGTGGCGACAGCGGAGCAGATCAACTGTCCAGCTCCGTTGCCTGAAGATCCAGCAACCGCTCTCCTGACGAAGATGCTATTTCCAGCGCCCTATGAGGTGCCGGAGAAGAAGGCCAAGAAGAAGGCCACGGGGACCAGGAAAAGTCTCCGACGCAAGGTGGTGTCGGACTCATCGTCCGAAGACACCGCGGTGCACTCCTCAAACGACAGTGAGGAGGAGGAAGAGGAAAACCTTCTCCCCCAAACCGAGGGGGAGAAGAAAAGGAAGGTCGCCCCTTCCGGAGAGGCCGAAGGGTCCAAGAAGGAAAGGACCCTCCTTCCGGACCACTCCAACATGGCCGCCTACAGTGACGAGGAGTGGCTACCCAGGGACAAGCCCCTGGCGAAGTTGTAAGTATCCGGATACCATAATACTTCTGGCATGTTTAGCTTCATGGCCTCTTATTATGTCAAAATATATTTGTGCAGTCTGTCCAAAGCCCACATCGACTTATCCTCCTCGGATGGGTCCTTGAGCTTGCCGGAGATGAACAGCTATTCGCTCCTGACGGCCTCCACTCCCCGGCCCGCAGATGACACTGAGGTGTTATCTCAGAGGATACCAGGCCAGGGAGAGATAGTTCTGGAGGCGCCTCAAGGTGAAACCCCTGATGTCGGGATCATTGGGGGGAGATCCCCATGGATTCTAATGAGGGGGGTCGCAGCAAGCTTGGCCCCTAGACGGATACTGTGTCAGAACCTCCAGGGGTTCCGGATTCAAGCAGGCAGCCCCTCGCCAAGGGGGGCGAACCGCATGTACCTATGACCTCTGTCCATCCAGAGGCATCGGATAACTTGGTGGAAGCGCTTCAGAGTGCTTCCCTTGATGAAGGACACCGTACTCTTATGAGTACGGTGATTGCGAAGGTTTAGTCCGCCAAAAGCGGATTGACTGAAGCCTGTGCCAGCCTCCTAACAGGCTTTGAGGTAAGTAATTTAAATTATGAGAAAGTATCACAGTATAGATAGTAGCCCCTGATGCTCTGTTTGGTTTTCGGAAAGGAAGGTCGAACAGAGGATCAAATATTATTTCAAGGAGTCTAATCATATTATGTCTATGTGAATAAGCAGGCGTCGCTGCTGGCCGCTGTCGCTGCCACTGTGGAGGTCTCCGGACTGAGGCAGAACCTAGGGCGGGCCAAAGAAGAGCTCGGCCTTGTGAAGAGGCAGCTCGAGGAGAACAAAGGTAAGTGATACCCCGTCTGAATGTTATATAAAGGAAAAAATTGTTGATGCTAATAGAAGCATGATGAATTTTAATAGGGGCCACGACCGAAGTGGCGGCCCTTAAGAAGGCGCTGTCCGAGGCCGAAGGCAAAGCGACCCTGGAGCACACCGAGCGCGAAAAACAAGAGGCTCGGGTTGATCAGGTCCAACAAGAGCTCCAGGATTTCGTCAAAAAATTCGGGTCCTTGGAGCGTGACTCCAAGATGCAATAGTCGGAGCTTGCGAAGGCCCGTCAAAGTGTGCAAGACGCCAAGGTCGAAGCCGAGAAGGCCCTCCAGGAAATTGAGGCGGCCAAGAAGATAGCTGCGGGTAAGGCTTTCATTATGAACAAGCATGTGAAGGAGACTTTCCTTTTACTTACCCGAATTCAGAGCTCTCCAGGAGCATTCGCAGATCTGCCGCACAGCATCTCTGATGCCGCAGAGTTCTACCGAGCTGAGGAAGGGAGCTTGACGGACAAGCTGTTTTGGTCCCAGTATATTGGGGCCGAACATTCGATGCCCTTGAGTGACCAGCTGAAGCAAGTAGTCGAGCTTCACAAGGCGGCCGAACTGGCCATGAAGGACTTCATAGTCCGGTTGTGGCCTGGCGAGCCCCTGCCCAGTAGCTACTTTGGCCTTGTCAAGCGGATGGTAAATGCCTATCCGCGGCTTGAAGTCATTAAGCGGTCCGTCTGCATTGATGGTGCACGCAGGGCCTTGGCCAGTGCGAAAGTGCACTGGGGGACGATGGACACGGAGAAGCTGGTGACAGAGGGGCCATCGAAGGGAAAGGAGCATCGCCACCCTAAACAATACTATGACAATGTCATTAAGGGTGCCCGCCTTGTGGCGGATGAATGTACTAAGGATGTAATATTTGAATGAATGTACTCATGTCATCCTGTAATATGAAAACCAGTTCATGTGCGCTATATGGCGCTTGTTAATTTAAAATATTACCTTCTATGCGGCCATTTATAAGATCTTGAGAGTTGGCCAGTCATCGGCTTCTGCCCCCATGTAGCTAGTACTGGGGTGTTCGGGATAAGTATAAACACTCTTTATCCAAATTGTTGGTCCTTTTAAGGAGGTGTTTAGCGCCGCGAACAAGGCAATCGGACTATACGGCTTTATCGCTCTCACTTGGCCATAGAAGTCTACAATTTTAAATTTTGGCGAAGCCCCTAGTATCCGAAAGGCTGGACTCAGGGCGCTATCCACGCCTAAATCGGACGAGGCCGATTCCTCGCCTGAAGTGGAAAAAATCTTTAAGGATTTGAGACCTCTCGAAAAGCGACCAGCTCTCGCCTTATCATGACAGTCAGTTTTTGGCTTTCTCTACTGAGGTGCTCGTCCGGAAGAACTAGGACACAATCGCAGTAGTTCTCCCTACGCTACCTTAGCCGATATAGCGGAACGTAAGGTACCAAAACATAGGAGCCGGGCAAACCCAACTATTGACCCAAGACATGATTAGGAGCTGATGCATATAATGCTATAAGTTCGGGGTGCCGCACTATCAAAAGTGTTCGGACTTTTCTTGCCATGTTATGGGGTACGCTGAAGCCCCTGGCAAACTGGGTGTACAAAAATGCACGAGTGTAATAAATAGGCAGTAAAGGAAAGGGGTAAATGAACATAATAGTGAGCTGACGATGTACACTATTTTCCCTTGTTATTCAAATGATACATCGAAGCGTACATGTACAAGTAGTGCGATAAGAAAAATAGGACTGTTTGACACATCCTGGCCGGGAGCGAGATGTGTGTGGGTATGTAAAACAGGTATAACAATCGTTATCAGAGACCACCTGAGTATTCCCTTGGGCGCCCCAGCTTCTTGTATTCTTGGTGTGTCTGTCCCGCTATGTGTCCGATAGCATGTCTATCGGAAGAGCTTCCCGAGGGTGGGGACCTGAAAGAAAAAAGGTGCAAAGATGTGTGGGTCCTGGGGCGGTCGAACCGCATTGTGGACCATATCATAGCCGTGCCTCCACCTATGCCCATGGTATTTTAAGTGTGTACTTATGTACGCGCGGCACAAATTTTGCCGGTTGACTGAGGCTAGGGCAGAGGCCGAATTGCTAGTCGAGCTCTGGACGTGCCGGGTGATCCTGTTGTGGGGTACTCCGGGCTCGCTTGATGGTGTCCGGGGGTTTTATCGCCGGATTGGTGGTCTGCCTAAGAAGGCTGCTTTGTACTTCTGCTGCGAGAGCCACAGTGTGCTCCTCCATACGGAGCGAGCATTCTGTATTCCCATTGACTGTTATAACCCCACGAGGTCCAGGCATCTTGAGTTTGAGGTATGCATAGTGCGGTACCGCATTGAATCGAGCAAATGTTGTTTGTCCTAGTAGGACATGATAACCACTATGGAAGGGGACGATATCGAAGATTAACTCCTCGCTTCGGAAATTGTCTGGAGATCCGAAGACCACTTCTAGTGTGATTGAGCCCATGCAACAGGCCTCCACACCTGGTATGACACCCTTGAAGGTGGTTTTCGTGGGATTTATCCTTGAGGGATCGATGCCCATTTTGCGCACTATATCCTGATAGAGCAGGTTCAGGCTACTGCCACCGTCCATGATGACTCGTGTGAGATGGAATCCGTCAATGATGGGGTCAAGGACCAATGCGGCCGAACCGCCATGACGGATACAAGCAGGATGGTCCCTGCGATCGAAAGTGATCGGACAAGAGGACCATGGGTTGAACTTTGGGGCGACTGGCTCCATCGCATAGATGTCCCTTAGTGCACGCTTCTGTTCCTGCTTGGGAATATGGGTTGCGTATATCATATTCACTATTTTCACCTGGGGAGGGAATTTCTTCTGCCCTCCTATGTTCGACGGCCAGGGTTCCTCGTCGTCTTTGCTATGCAGCCCCTTTTCCTTCTTTTCAGCATTCAATTTTCTGGCATGTTTAAACACCCAGCATTCTCTGTTGGTGTGGTTGGCTGGTTTATCGGGGGTGCCGTGAATTTGACATGAGCGATCAAGTATGCGGTCCAAACTTGATGAGCCCGGATTGTTTCTTTTGAATGGCTTTTTCCGCTGTCCGGATTTAGAGCCTCTGAATCCGGCATTGACTGTCGTGTCTTTGGCGTTGTCACCATTGTTGCGACGCTTGTGTCTATTGTATCGTGGCCTGCCGTTGCTATCTCTAGCGTCTGAATCATCGGAGTTTTTGGGTGTGATGTTGCTACGAGCCAGCCAGTTGTCCTCGCCCGCGCAAAAGCGGGTCATGAGTGTCGTGAGGGCTGCCATTGATTTTGGCTTCTCTTGGCCGAGGTGTCGGGCGAGCCATTCGTCACGGATGTTATGCTTGAAGGCTGCTAAGGCTTCGGCATCTGGACAGTTGACAATTTGGTTCTTTTTGGTTAGGAACCGAGTCCAGAATTTCCTGGCTGACTCTCCGGGTTGTTGGGTTATGTGACTTAAGTCATCAGCATCCGGTGGTCGCACGTAAGTGCCCTGGAAGTTGTCAAGGAATACGTCTTCCAAGTCCTCCCAACTGCCAATGGAGCTTGCTGGCAGGCTATTCAGCCAATGCCAAGCCGGTCCTTTGAGCTTAAGTGGTATGTACTTTATGGCATGTAAGTCATCGTCGCGGGCCATGTGAATGTGTAGGAGAAAATCTTCAATCCATACCGTGGGGTCTGTTGTGTCATCATATGATTCAATGTTCACGGGTTTAAACCCTTCTGGGAATTCATGATCCATGACTTCGTCAGTGAAGCATAAGGGATGTGCGGCGCCTCTTTGCCGGGCTACATCCCGATGTAGTTCAAATGAATCCGAACTGTTGTATTCGGCCCGGCCGGACATTTGTTTATTGTTTCCGGCGTGACGGTCGTCGTCACGTGTTGTGGCGCGCCCCCGTGATCTGTAGATCGATCTTGACTGTCCTATTTTGTTTTCCAATACATCTCGCAGGTCCATCATGTAGCCCCGGGCCTTAATATTATTGTTTGACTCGCGTCGGGGTGCGGTCTGGACTTCGGGCTGGTACACCACCTTGTCCCAGCCACGGGGTGGCCGGTTAGCTGCATCGTGCATTGTTAGTGTGGGTTTTAACGCTTCCTCCTCGAGTTGAGGTAGCAACCTGCGCTTTGGGTAACTTTTGGTAGGGCGCTCGAGTCCGTATTCCTCGGCAGCCAGGACCTCGGTCCATCTATCAGTTAGCAGATCTTGATCAGCTTGAAGCTGTTGCTACTTTTTCTTCAGGCTTTTTGCAGTGGCTATAAGCCAGCGCTTGAAGCGCTCCTACTCGACGGGATCCTCAGGCACGATGAACTCTTTGTCGCCAATGCTCACTTCATCTTTGAAGAGAGGCATGTAATTATCATCCTCCGATTCTCCATCTGTTGCCTGTTCCTTAGGGCTTACTTGCCCCTCCTCTTGCTCGGCCTGTTCGAAGCCTGGCTAGGCAGGATTTTTTTCGTTTTCGACACCATCCGGATTGTTATCTCTTGTGCTGGTATCACTATTTTTTCTATGGCGGGGCTTGGAGCGGCGCCTATGACGCTGGTGCCTAGATTGCTTCTCCACGGGGTTATCTTTCGTTGCCTCATCGCCATTGCTTTCTTTGGGGGTATCCACCATATATATATCATATGATGAGGTGGCTGTCCAGTGCCCTATAGGCGATGGTTCCTGTTCTTTTCCTGCATCGTCATCCATACCGTCGATGTCTTCGGAGTTGAAGTCAAGCACGTCGGTTAAGTCATCGACAGTGGCTATTAAGTGGGTGGTGGGTGGGGAACGAATTTCTTTGTCGTCCACTTCCCACTCAAGTCGGACATAGTGCGGCCAAGAATCTCCCAACAAGGAGAGAGAACTTAATGAATTTAGCACATCACCCAAGGGCAAGTGCTGAAAAATATCCGTGGACGTGAACTCCATGACCAGTTCCCAATCAGATTCGATAGGCACGGGCGTACGCGGTTCGGATCATGTAGCCGGAGGCGAGTCCGATGGTCCGATGATGCCATCCTCATAGGAGGTGGAATCAGTGTTCGGCTCCAACGCCGATGAGTGTGCGGCCTCCATGGCGGGGTCCATCCACCCATCCTCGGAAGGTGCAATCTGCTCCGGATTGATCCGCGGGGCCGCTGCAGGTGCAATCTCCCGAACACTGTTTGATGGCAGATCTAAGTCATGCTCGTCACGACTGTTCAACGTACCTGACATGGGCTCGAATCCGTCGAATATCAAGTATCCGCGGATGTCAGCAGTATAGTTCAAGCCTCCAAACCTGACCTAATGGTCAGGGGCGTAGTTATCGATCTGCTCTAGACGGCCAAGCGAGTTGGCCCGCAGTGCGAAGCCGCCGAACACGAAGATCTGTCTGGGGAGAAAAGTCTCACCTAGAACGGTGTTGTTGAAGGTTGGAGAAGCCATAGAGCCTTATAGCGACGACACAGAGGAACTCTCAATGAAAGCACCAATGTCGGTGTCAATACCGGCGGATCTCAGGTAGGGGGTCCCGAACTGTGCGTCTAAGGCTAATGGTAACAGGAGGCTGGGGACACGATGTTTACCTAGGTTCGGGCCCTCTCGATGGAGGTAATACCCTACTTCATGCTTGATTGATCTTGATGATATGAGTATTACAAGAGTTGATCTACCACGAGATCAGAGAGGCTAAACCATAGAAGCTAGCCTATGGTATGATTGTTGTTGTGTCCTACGGACTAAACCCTCTGGTTTATATAGACAACGGAGGGGGCTAGGGTTACACAGAGTCGGTTACAGAGAAGGAGATCCACATATCCGAATTGCCAAGCTTGCCTTCCATGCAAAGGAGAGTCCCATCCGGACACGGGACGAAGTCTTCTATCTTGTATCTTCATTGTCCAATAGTCCGGCAAAGTACATAGTCCGGCTGTCCGAGGACCCCTTAATCCAGGACTCCCTCAGTGGACGACCCTGAGGTGTCATCTTGGAGGATTTCTCCTGATCCGCCAAGGCCCGAAGTTGACACTTCGGCTGCCCAAAGTCCGGAGTATTCGGCTCCCAAGGAGAGCTTCAAAAAGAGTCCGGGATTGTCCGGCATACGGCCGGACACACTGATGGGTCTTCTGGAGCGAGCGGCCATCTGAGAGACACATCGTTCCTTAATGGGTACGGTGCTGAGAGGATTTCATCCACCAAAAGTGGTTTGAATGAAGCTTTTACGAGTCTGCTGAGATGCTTTGAGGTACGCAAAAGTTAATATATGTATTTTTGACGGTACTGCACATGCTAGGTGTGCTCTGTATAGATAGTAGCCCCTGAGACTCTGGTTGCCATCCAAAGGTGGCAAAAAGAGGCTCATAATCTTTGGTAATAATCGTGCTGCTTTATGTGCAGGCGGCTGAGCGTCCGGCGGCTGACCGGACTGCTCATTTTGCCGAACTGAAGTGGCAGCTTGACGTGGCTGATGCCGACATCACGCTTGTTAACAAGCGGCTTGACGAGGCCCAGGATATGTATGTCGACTTGTCAGCAAATGTTAAAGAGAAGCATGATGCTAGTATCTATAATATGTTGTGACTGCAGATGGAGCTGCTGCCATAGAGACCCTTCGGGCGGAGCTTGCCCGAGCTAAGGAGCAAGCCCGAATAAGTGATGCGGCCGCTCTGAAGGCGGTCGAAGAGTTAAGAGCCAAGCAGGCTGCTCATCACCAGAGTGAAGAAAAGATAGCCCAGATGGCTGATGAGCTGAAAGATGCCGCTGACCGCCATGAGCTCCTTGAAAAGGAGAACCAAGCGAAAGCGGCTGACCTGAAGAAGGCCCTGGAGGCAGCCAAGGAAACCCGCTCTAAAATGAGAGGGATAAGGGAGGAGCTTCGTGAAGCCGGAGATATCACGGCTGGGAAGCCCTATTTGTTGCGAATGAAGTTCGGAGATCCGAAGTATGCCCCTTTGGATCAGTTGTGGAGCGCTGCGGACGCGTATGCGGACCTGGCAAAGAGTTGCTGATGCGACCGAATTTTACAAAGATCGGAAAGACCATAAGGTGGAAAGGTTATTCTAGTCGCAGATCAGTGCCCCGATGCGTCCGCTGCCGTTGAATGAAAGGATGGCAGCATGGGCCGAGCTCCATAGGTTGTCAGGGCTTTCTATGAGGTCTGTTGTGGATCATCTTTGGCCATGGGGGCCAAAGCCGGACAGTTATTTTGGATTAGTGCAACAATTCCTTGGTGTTGTGTCGCACATCGATGCTGTGAAGAGGTCGGCGTGCATAGAGGGTACGCGGATGGCTCTTTCCCGTGTTAAAACATACTGGGTAGGGATGGAAACAACCGCTATTGCAACCCGGGGTCCGGCAGGAGGCCAGGACCCGGCCGAGCACTATTTTGAAGAAGTCTTAGAAGGCGCCCGTTTAATAGAGGTTCAGTGCTCGAAGAGTGCCATGTTCGAGTGACATGTATCTCAATTGTAAAAACAATGCAATTTTGATTATAAAGACTGTGTTTATACTTTTTCCCAAAAGTATTGTAGTGCCTCCTGTGCGGCCGTTTATGTATATATATATATATAACCTGAAATTTTGCAGTCGTCGACTTTAGCCCCCAGAAATATAATGCGGGGGTGTTCGAAAAAAAAAGCGCAGTCACACTTGATCCAACGTCTTGGTCCGTTAAGGAGGTGGTAGCACGGTGAACCAGGCAATTGGACTATATAGCTTTAACACTTTCACTTAGCCATAGGAGTTTGACGGTGGGGCTACTATATAGCCCCTGGTACTTTTGCGTTCATCTGAATATGGTGCGCGTATGTACGGCACCGGGAAACCGGTCCTTCGTTAATGCGGAGGAATCGCGAAGATTCCGCTGAGTCATCGAGTGGTTGACCAGTCTCGCGTTGTATCATGACAGTCAGTTTTCGACTTTCTCTACTGAGGTGCTCATCTAGATGAACCAGGGCACAATCGCAGTAGTTCTCCCAGTGCCGCCTTAGCCGATAGAGCGGAACGTAAGGTAGCAAAACACGGGAGCTGGGCAAACCCAACATTTGACCAAAGACATGATTCGGATTGATGCATATAAGGCCAAACTCGCGACGCTGAACACTCCCTAAGGTATTCGGACTTCACAACATATACTAGGCTGAATAACACCCTCGATAATGAGCCCTGTGTTTCTGGGTACATGCATTAGTCTGGCGTGACGAAGTGTCAAGAACGCCAGTATCCCTCCTGGTTGTGTTAAGTGTCCGGAGGGAAAGAAGCAACAAGAGACATTAAAAAAGGTTTACGTAGGGTCTTAATCTAAAGAGAAACCTTTGAGCGGGGCCCTGCTGCACGTCTGCGCCTTTATCTCCGTTGTGCCATATCCTGGAAGGGTGTAGCATGATGATCATCTATGAAAAGGGGAAAACCCAAGTGAAAGACTTCGTGCGAAGATTTGGTTAATCTGAATAAACCATGAAAATGCAATATGCTATTGTATTAATAGGATCGAGCCAAACTATGGGCTTTTTTTGCGAGCAGCCCCTAGCACCACTTGTGGGGGTATCCCCAGCTCAGGTTTATCTGGGTTGTTATATTTGGTGGAGCGCCGGACTCGTCTAACCGTTTCCGTGGTCCTGACGACCGTTTATTCTGGTAGGAGGAGCCAATTAGTGCTCGGCTACTAGAGCCGCCACATATTCTTCCGCGTGCAAGGAACACTCTGTATTTCCGCTAACTATGATGATGCCACGTGGACCAAGCATCTTAAGTTGAAGATAGGCGTAGTGCGGTACTGCATTAAAACTAGCAAAGGTCATTCTTCCGAGTAGTGTGTGATAGCTGCTTCGGAATGGAGCGATGTCGAAGATTAGTTCTTCGCTTCTGAAGTTGTCGGGAGAACCGAATACAACCTCTAGTACTAGAGAGCCTATACAACGAGCCTCGACGTCTGGTATCACTCCTTTAAAGGTAGTGTTCCTTTGGCTGATTCTTGATGGGTCTATCCCCATTTTGCGGACAGTGTCCTGATATATCAGGTTAAGACTACTGCCGCCATCCATAAGGACTCGAGTGAGATGGTATCCATCAATTATTGGGTCGAGCATGAAGGCAGCCGAACCTCCATGCTGGATACTAGTCGGATGATCAATGCGATCGAAAGTGGTCGGGCAGGCTGACCACGGATTGAATTTGGTGGCGACGGGCTCCATAGTGTATACGTCTCAGAGTGCGCGTTTGCGCCTTCTCCTTGGAATGTGAGTTGCATAAATCATATTTACTGTTTTGACTTCTGGCGGGAATTTTTTCTGTCCCCCAGTGTTCGGCTAGCGAGGCTCATCCTCGTCTTTGCTTGGCGTCTCCCTCCCCTTGTGTTCGACATTTAGCTTGCCGGCCTGCTTGAAAACCCAGCACTCTCTATGGGTGTGATTTGCAGGTTTTTCGGGGGTGCCATGAATCTGACATAATTTGTCTAGAATCTTATTTAGGCTGGACGTTCCATCTCTGCTGCCTTTAAATGGCTTCTTCCGTTGACCGGATCGAGAGCCCCTGAATCCGGCATTGACCGTCGTGTCATCTGGGTTGTCTTCATTGTTTCGATGATTGTTTTTATTGCGTCGCGGCTTCCCATTGCCATCTCTGACTTCGGATGTGCCTGGGTCGTTGGTGCCGCTACGGGCCAGCCAACTGTCCTTGCACGCACAAAAGCGGGTCATAAGGCTTGTTAAGGCTGCCATTGTCCTCGGCTTTTCTTGGCTGAGGTGTCTGGCAAGCCATTCATCTCGGACACTATGCTTGAAGGCCGCTAAGGCTTTGGCGTCCGGGCAGTCGACGATTTGATTCTTCTTAGTAAGAAATCTATTCCAAAGTTTCCGGGCTGACTGTCTGGGCTGTTGAATTATGTGACTTAAGTCGTCTGCATCCGGAGGTCGGACATATGTCCCCTGAAAATTGGCCCTAAAAGCATCCTCAAGTTCTTCCCAACTTCCAATTGAGTTTTCAGGGAGGCTTTTCAACCAGTGCCGAGCTGGTCTTTTCAACTTGAGGGGTAGGTATTTAATGGCGTGGAGATCATCTCCGCGGGCCATGTGGATGTGGAGGATAAAGTCCTCAATCCAGACCCCAGGATCTGTCATTCCGTCGTATACCTCTATATTCACGGGTTTAAATCCTTCTGGAAATTCATGATCCAGCACCTCGTCGGTGAAGCACAAGGGGTGCGCGGCACCCCTGTATTTGTACGTGTCGTGGCATGTTGTCGATGGTTGTTGTGTTCGGTGCTGATTCCAAGCTGTTATTCGATCAATGTGATCGTTTTGGTAGCTCTAATCCTATGCTGGAGCGCGCTTCCTAGATCCATAGATGGACCTGGCCATACCGGACTTTTTGTCCAGGAGCTCACGTAAATCGTGTGCTGACTTGTGTGTGGCATCATTAGCCGTCCTGTCGTGGCCACAGGGTGGTCAGTCCGGCGGATCGGTTGTTTTCGGCTGAATGGGCTCTATGGCCTCATCGTCTAATTCGGGCAGCGGCTTGCGCTTTGGATAGCTTTTTGTGTGGCGATTGCCGCTGTATTTCTCTTCAGTGTTGAGCACTTTGTTCCACCTGCGGTTGAGCGTGTCATGCACGGCTTTAAGCCTTTGCTTCTGCTTCTTTAGGCTTCTCGCGGTGGCAATAAGCCTTCTGTGGAGGTTCTCTTGTTCCAAGTGTTTTTCTGGGATGATGAATGCATCGTCATCCGGACTATTCTCCTCTTTGGTGACAGGTTGATGAATTTTACCCTGAGGATCAGCGTCATCTGACGTCGGCTCCGGACTATGTTCACCATCCCCTCGCTCGTCCTGCTCCATCGCTGGGTCCATGGGTCGTCGTTTCCTTTGGAGTCAACTGGGGTATAATTCTTTCTTGCGCTGTTGTCGTTGTTTTTACTGTGGCGAGATTTAGGGCGGCGCCTACGGCGATGCTTTGGTGGCTTATCGAGGGGACTATCCTTCATTGCATCATCACCGTCGCCTTCTTTTGGTGTGTCCACCATATATATATCATATGATGAGGTGGTAGTCTAGCACCCAGTGGGCGATGGTTCCTGTTCTTCTCCTGTATCGTCGTAGATACTGTTGACATCTTCGGAGTCGAAATCGAGCGTGTCGATTAAGTCATCGACAGTGGCTATGAAGTGGGTGGTGGGTGGGGAATGAATTTCTTCATCGTCCGCTTCCCACTCGAGCCGGACATAGTTCGGCCAAGAGTCTCCCGACAAGGAAAGAGACCTTAATGAGTTTAGCACATCACCCAAGGGCGAGTGCTGAAAAATATCCACAGAGGTGAACTCCATGACTGGTGCCCAATCAGATTCGATAGGCATGGACGTACGCGGTTCGGATCCTATAGCCGGAGAGGAGTCCAAGGGTCCGATGACACCATCCTCACAAGAGGTGGGATCAGTGTTCGGCTCCAATGCCGATAAGTGTGCGGCCTCCATGGCGGGGTCCATCCATCCATCCTCGGCAGGCGTGATCTGCTCCGGATTGATTCCCGGGGCCACCGCAGGTGCGATCTCCCGAACACTGTCTGATGGCAGATCTAAGTCATGATCGTCACGACTGTTCAGCATACCTGACATGGGCTCGAATCCGTCGAATATCAAGTATCTGCGGATGTCGGCAGTATAGTTTAAGCCTCCATACCTGACCTGATGGTCAGGGGCGTAGCTATCGACCTGCTCCAGGTGGCCAAGCGAGTTGGCCTGCAGTACGAAGCCGCCGAATACGAAGATCTGTCCAGGAAGGAAAACCTCCCGCTGGAGTGCGTCATTGAAGATGATTGAAGGAGCAATCAAGCCTTATCGCGACGGCACAGTGGAACTCTCAATGAAAGCACCAATGTCGGTGTCAAAACCGGCGGATCTCGGGTAGGGGGTCCCGAACTGTGCGTCTAAGCCTGATGGTAACAGTAGGCAGGGGACACAATGTTTTACCCAAGTTCGGGCCCTCTCGATGGAGGTAATACCCTACTTCCTGCTTGATTGATCTTGATGATATGAGTATTACAAGAGTTGATCTACCACGAGATCGTAGAGGCTAAACCCTAGAAGCTAGGCTATGATTATGATTGTTCTTGCCCTATGGACTAAACCCTCCGGTTTATATAGATACCGGAGGGGGCTAGGGTTACACAGAGTCGGTTACAGAGAAGGAGATCTACATATCCGAATTGCCAAGCTTGCCTTCCATGCAAAGGAGAGTCTCATCCGGACACGGGACAAGTCTTCAATCTTGTATCTTCATAGTCGAATAGTCCGGCGAAAGTATATAGTCTGGCTGTCTGAAGACCCCTTAATCCAGGACTCCCTCAGTAACCACGAAGGAATTGGAGATTTTGCAGACTGAAATTTGTGCTATCTGAATCCGGCTAATCCTATTTTCTGAAGAGATTATAGTTCAAATGGTAAGTTCTGTTGATGCGTGTCCATGATGTATGAGCTTTATTTGCCCAGTGTATGAAATTTGATGTTTGTGTATGCTTTATTATCACTGGTGCCGAACTATAATGCCCAGTGGGTATAATCAGCTGTAATTTCTTTATTGTATAGTGTAGGATTATTCTACGTTTCAATGCCTTTGTCTCTTTATTGTATAGTGTATGTTTTTAGAGGCGATAGTATAGAGTAGGATAATTCTTTGAATATGCTATATCGTTGACGGGGGCCAACACGCCCAAACATTACCTGGACGCCATCCGAACGAATAAACATGTGTAGTCAAAGCGGGCCTTAATTGGACTGGTCAAATTAATATTTAGTAGATCCAAAATGATGTGGCCCACCGTAACAACGGCTCTTAGCAGGTCGTTAACAAGCCGAAAGCTCCATAGGGCCGTATAAATGGAAATGGCCCGCGGGCCTCTAGCAGGCCGAAATAAATGTCAATTTTGTCCTGGCCCTTTTACTTTACGGGCCAGTAAGAGGCCAAAAGTGTTTTGGGCCAGAAGAGACCCAATTTGCAAACTAGGCTTTTAACAGACTAAAAGTCGCGTTGGGCTGAAATTGTGCCCTGTGGAACGTGGGCCAATAATGGACCCAAAATTAGGTTGCACAGTCAAAGGCCCAACCGTTGTGCGGGCTGTTAACAGGCCGAAAGACAAAATAGGCTAGGAATTGGCCCATTTATCGAATGGGCCGAGGAAAGGCCTAAAGTCACAATGGGCTAGAAGTTGGCCCAATTGTAGAATGGGCTGAGAAAAGGCCGAAAGATGTTCCGGGCCGTTAACGGGCTAGAACTGACGATGGACTGCTAACAGGCCGAAAGAAGGTCGGGCCGTAATTGGGCCCAAAGACGTAGCGGGCCATTAAGGGGCTGGAACTGACGATGGGCTAGAAACTGTCAAATCTAGAATGGGCCTTTGATGGGCCGATTCTGTGTAACTTGTATGGGTCATGCTTGTGAATGGGCCTGACTCAAGTAGGCCGCTAATGGGCTGGCCCGCTTATTTTGACAGGCTCCGCCTTTTAACCTAAACAGGCCATTTTGGGCCGAGCCATGTGTTGACGTACCATAGGCTCGTCCGGTCCACTTGCTTGATGACACCTGTCCCAACATGGTGCTGAAACATGGACACTAAGGCGATCAGAATTTTACACATGGAAATTCTGCATTGGTCCGGGCGGTTAACGGGTTATCGGGTCCAAACCGGAACACGATAGCTTAACGGTGACCCATTACGGTGGATGCCACGTGTCGGTTACCCTTGACGAAAGCACTTCCATGACATGTCATTTATCGTCTTGAAAGTGGACACTTCCGTGATGATAATTTTGGTATTGTCATGGAACACTTCTATGACAGCACAGGTATGACTATCTTAATTCTGTCATGAAATCGTCATGGATGTACATGCATGACAGAAAACGTGACTTACTATGACAAATACGTATCGTCACGGAAGTGGGTTTTTTTGTAGTGATGCAGATGGACTTTTGTAGTTACTTGATTATGAATCATTTGATACTTGCGAACCATGCCTCATGGGCAAGATGACTAAAACTCCGTTCTCCCGAACAATGGAGCGAGCTAATGACTTATTGAAAACAATACATACCGATGTATGCGGTCCGATGAGTGTTGATGTCTCTTACCGATTTGCCTTTATCATTTTGGGGTTATGCATTAGATACGGCTGCATTCATGTTAAATAAGGGCACCATCTAAATCCGTTGAGATGACACCGTATGGACTATGGTTTGGCAAGAAACCTAAGCTATCATTTCTTAAAGTTTGGGGATGCGACACTTATGTCAAAAGGCTTTAGCCTGATAAGGTCGAACCCGAACCGTAGAAGTGCGTCTTCATAGGATACCTAAAGAAACTATTGGGTACACCTTCTACCATAGATTCAAAGGCAAAATCTTTGTTGCTTAGAATGGGTCATTTCTAGAGAAGGAGTTTCTCTCGAAAGAAGTGAGTGGGAGGAAAGTAGAACTTGATGAGATAGTTGTACCTTCTCCCGAATTGGAAGTAGTACACGAGGGGAAAATGTTTTTGTGATGCCTACACAAACTAGAGAGGAAGCTAATGATGATGATCATGAAACTTCAGATCAAGTTACTACTAAACTTTCTAGGTCGACCAGAACATGTTCCGCACCAGAGTGGTACGGTAATCCTGTCCTAGAAGTCATGCTATTAGATCATGGCGAACCTACGAACTATGAAGAAGCTATGATGAGCCCAGATTCTGATAAATGGCTTGAGGCCATGAAATCTGAGATAAGATCCATGTATGAGAACAAAGTGTGGACTTTGGTGGACTTGCCCGATGATCGGCAAGCCATTGAGAATAAATGGATCTTCAAGAGGAAGATGGCATTGATGGTAATATCACTGTCTACAAAGATCGTCTTATCGCAAAAGGTTTTCGGCAAGTTCAAGGGGTTGACTATGATGAGACTTTCTCACCCGTAGCGATGCTCAAGTCTGTCTGAATCATGTTAGCAATTGCCGCATTTTATGATTATGAAATCTGGCAAATGGACGTCAAAACTGTATTCCTTAATGGATTTCTTAAAGAAGAGTTGTATTTGATGCAATGATGTCGCTTGAACTACGTCGGTATTTCCCCAAAGAGGAAGGGATGATGCAGCACAGCTTTGGTAGGTATTTCCCTCAGTTATGAAACCAAGGTTATCGAACCAGTAGGAGAACCAAGCAACACTATATAAACGGTACATGCACACAAAGAACAAATACTTACAACCTGACACGAAAGAGGGGTTGTCAATCCCTCTCGGGTAAACGATTGGTAAAGTGATAGATTGGTAGATGCAAAAAGAATAAAGGCAAAGAAAATTCAGCTATGTATTTTTGGGGTTTTGGTAATATAGATCTAAAAATAAAATATACAAATAAATAAAAAGGATAATAGCAATATAGATATGGAAATATATGATGGGAAAATAGACCCTGGGGCCGTAGATTTCACTAGTGGCTTCTCTTAGAGAAAATAGCATACGGTGGGTAAACAAATTACTATTCGGAAATCGATAGAACCTCAAATAATTATGAAGATATCCAGGCAATGATCATTACATAGGCATCACATCCAAGATTAGTAGACCAACTCCTGCCTGCATCTACTACTATTACTCCACACATCGACCGCTATCCAGCATGCATCTAACGTATTAAGTTCATGGAGAAATGGAGTAATGCAATAAGAACGATGACATGATGTAGAAAAGAACTATTCATGTAGGAATAGACCCCATCTTGTTATCCTTAATGGCAACGATCAATACGTGGCTTGGTGCCCCTTCTGTCACTGGGAAATAACACTGCACGACAGAACCCATCACAAAGCACGTCTTCCCATGGCAAGAAAAATCGATCTAGTTGGCCTAACTAAACCAAAGATTCGACAAAGAAATACGAGAATATATGTAATCATGCATATAAGAGATCAAAGAGACTCAAATAACTTTCATGGATAAATAGATTTGATCATAAACTCAAAGTTCATCGGATCCCAACAAACACACCGCAAAAAGAGTTACATTAAATAGATCTCCAAGAGACCATTGTATTGAGAATCAAAAGAGAGAGAGGAAGCCATCTAGCTACTGCCTACGGACACGTAGGTCTACAGTGAACTACTCACACATCATCGGAGAGGCACCAATGAGGATGATGAACCCCTCTATGATGGTGTCTAGATTGGATCTGGTGGTTCTGGAACTTGCGGCGCCTAGAATTGTGTTTCATCGACTCCCCTAGGGTTTTCGGATTTTTGGGGTATTTACAAAGCAAAGAGGTGATGCAGGAGGCGGCCCAGGTGGGCACAACCCACCAGGGCGCACATGGGCCCCCAGGCACACCCAGGTGGGTTGTGCTCCCATCAGAGCCCTCCTCTGGTACTTCTTTGGCCCAATAGGTGTCTTCTGGTCCAGAAAAATTCTCCAAAAAGTTTTGCTGCATTTGGACTCTGTTTGGTACTGATATTCTGCAAAGTACAAAAAAAAGCAAAAAAACATCAACTGGCACTGGGCACTATGTCAATAGGTAAGTCCCAAAAAATGATATAAAGTTGCTATAAAATGATTGTAAAACATCCAAGAATGATAATATAACAGCATGGAACAATCAAAAATTATAGATACGTTGGAGACGTATCAGCATCTCCAAGCTTAATTCCTACTGGACGTCAAGTAGGTAAATGATAAAAACAGAATTTTTTTATGTGGAATGCTGCCTAACATGTTCATCACATTCTTTTATTTTCTAGTATGGACATGTGGACTTTTATATGGTTCAAAGCAATAATCTAGTTTTGACATGAAGATTTCAATACTCAAGCATATCAACAAGCAACCATGTCTTTCAAAATATCAACACTAAAGCAAGTTATCCCTAGCCCACCATGCTCAATCATTGATCCATTCATGAAATACACTCACATATTAGCTACATCCAATGCTCAAGTACGATCATAGTGCCCCTTAGTTGATGCTTTATAAGAGAAAATGGAGACTCAAATAAAAATAAAAATTTCATAAAGTAAATAGAAAGGCCCTTCGTAGAGGGAAGTAGGGATTTGTAGAGGTGCGAGAGCTCAAAGATTAAACTAAGAGATAAAAACATTTTGAGAGGCATACTTTTCCCATCAACCAAAATGATCGAGTAGTTCCCAATACTTTCCATGCTAGATATATCATAGGCGGTTCCCAAACAGAAAATAAAGTTTATT
>1BS_z21_157_90 1BS_c-3439160 approx position on ctg157: 243-329; bacend=TaaCsp1BS011O05REV1;
CTGTTACCATCCGCCTAGATGCACAGTTCGGGACCCCCTACCCGAGATCCGCCGGTTTTGACACCGACAATGTCCTTTACCTGATGAGCCGGATACGGTTGCTTGCTCATTCCGGACTGACCATGATCGAGGTCATGGCCACATGCATTATGCGGGGGGTGCAGCCGCTTCAGTACAGAGGCCACCCCATGTGGGATTTCAACGGGGAGGACGACGCCACTCGATGCGGTCGCAAGGGGCCGGATTCGGCTGCCACTCTAATGAAGATCTTATCCGCTTTGTACAAGGGAGAAGAAGAGGAATTCCTCCGTGTCAACCCACGAGGAGGATTCTCCATGTATAGTCCTCCAAGCTGGGTGAGCGAACATTTTCACTTGCCTACCCGTTTTCAAATTCCCACAATTGAGTACTTAGTCTAGAGATTTTAATGCAGGAGCTACGCCAGACCGTGAAGGAGATAAACAGCTCTCCTCCACAACCCGAGGACCCGGAACGGTCCCTCGATCCGGACTCCCAAGAGGATCCGGACTTATGTGTGGAGCTAATTGATGGGGTGTTTCATCAATTGAGTAAGGACAATACCTTAGTGGCCATTACGGCCGACTATCCCGGACTACTTCCAGCCTCAAAGGTAACCGAGACCGAAGGCCCAACACTTTTAAGAGGATCCATCCATGCCTTATTTTGATTGCCGTAAACCAATAGTGTTTCGTTTTGCAGGGGAAATCCTTGAGGCGGAGGGCCGAGCCCGCGGTGGGTAGCCAACAAGGGTCGTTGAAGTTAGGCGGGCTAAAGAGAAGTGCGGACTAGATCGAGACTCCGGCACAATGGTAGGGCGTACAATTTTAACGCCTAGGGTTTATGCCCTCAAGTCACACTAACGCTCATGCTCTCCTTAGGAAGAAGAGCGCCCGCCGGACTATGCCCATCGACCAGGTTTCAAGGCCGGGTCCGGAAGCGGAGGCGAACATGGGACGCGCATCGGACGTTCCTCTGATAGAGGACGCGGACGGGCTGTCTGCCACACATTCATAGGTGGAGAGTGCCATGAACCACAGGTGTTGCCACACTATTCTTCGTGACGCATGTTTTTCCCAAGAGGCGTTGGACGCCTTTAATACGGGAGATGCGTACCTCCATGCCACTCAAAATGGTCTAGCCACAGCCATAGAGCAGTATGTGAAAGACATACGGGTGAGTTAATCTAATGGTTATATATGTCAGTAGCCCCCGAGACTTGAAACAGTTAAAATAACTGATTTAAGGATCATATGATATGCAGGATCTTACAAAAAAGAATACGCAACTGTCCCAGGAGCTAGAAGAATGCAAGGCCCAACTTGAGGCCGCACTGGCCGCTTCAGAGAGCACCAAGGGGGCTTCCTCGGGTAATATACGCTTTGAAAGGTAAATCTGTTGGGACGTGCGGCATGTGTGCAATTCTGACAATAACCGTGCAGATGGGGCCGGATTGAATCCGGACAAGCAACAACTCCTGCGCGTGTTAAAGGCCGGCGAGAGCGTGCTGACGAGGGTGAGGCAAGAGAAGAACAAGCTTCAAGACACCAACACCCAGCTCGGCGAGGAACTGAAGGATGTTCATGCTCAGCTGCCTGATTCCGTAAAGGAGAATCGGCGACTTCGATGCGGCATTTTTAGTAAGTGCTTAAGAGAATCTTCGAAAAAGGGTTCGGCGGGGAAGTCGATTAACAGAGCTATGTTTGCAGATATGCTGACAGGTCGGCCCATGGAGGAAATGCCCGGTTCTGGGGGAGGGGGGTCTTCTCCCCGAGCTATTGCAACTGCACGAACGAGTTCGGCAGGCGATGCAGGGCGTCGTCCGGGCTTTGTGGCCATCCCTCTCCCTGCCCGAAGGCCTTGAAGATCTTGCAGAGAAGCTGAAGGGAGTGCGGCAGCACTTCCGGTTATGGAAGATATCGGCATGCCGTCAAGGTGCCATGGAGGCCTGGGCCATGGTGAAGACGCGGTACACAAAGGCTGACCCAAACCACATGGCCGAAGTCGGCCCCTAGGGCCCGACGGGAAGGAGATCCCTGTCAGTTAAATGTATGGCCATGTAGAGCTGGCCGCCAAGTATTCCCAACAGGACTGTAAATTAGACAGCCTGTTGGATGGTATTGAAGAAGAATATCCTCAGTCAAATTGACTATGTAATTTAAAATGACATGTAAAATGCCTTCTAGCCGGATTGTAGATCGTTTGTCATTGCGGACCTTTTCGCTTCAACCTCTGGACCCGATAGTCCGGAGTGTGTCCGAATACCCTCTCGGTTATGTAAGAACCGGGGTATGCATGGAGACCAGGCGTAGGGGTCATAAGTGCTTTAGCAGACAAGTGCCCAACTAGTTATGTTATATTACATGGTTAGTAAGAAACATCTTCCAGGGAGAATAGTTCCGTTAGGGGTTCCATTCCCTGGGAGGCATGCCCTAAAGTGCATGTCCGGACTGCGTAGAAAAGCGGAAAAGCATCTAGGGGCAGTTACATAAACAAGTGAAAGGTCATATTTTAGTTCACCGACCGAATATTCCCTTAAGAACGCTAGCTTTCGGCTTCACCCAGTCTGAGGTACACATC
>1BS_z21_157_100 1BS_c-3462126 gene  Bradi4g39320 3795-8816 Bradi5g01510 9953-11878 Bradi1g00270 11938-12168 Bradi5g01510 12808-18888 Bradi1g65900 22100-22516; approx position on ctg157: 243-329; bacend=TaaCsp1BS011O05FOR1;TaaCsp1BS114G11FOR1; signal=Ta_S12914815;Ta_S37775515;
AACTCCAGCTCGCGGCGAAAGCTCCTCGAAGGTGGACAGAGCTGAGAACGATTGTCGCTGATGTTCTCGAAGCAGGGCCCCTCGGTGAGCTGATTTACGTCGGATCCAAGCATCTAGCGCGTGATATGGTGCGCCAGGGTGTTGCAGAGGAGTGAGGTACAAGTAGGAGTTGCCTCGCGCACCGGCGGCAGCTGATTTTGTGGCGGTTGGGGTGACGCCACGCTCGACGCTTCTTTGTCAGGCACGAGGGGCATCAACGAATGGATTGTAACACGGCGCTTGTTGCAGAAGGGAGATGTGGAACATGGGCAATACATCGAACGGCCATCAACGCATCCATCCGACGGCCAATCAAGCGGCGGATGTTTACAACTTATCCACCGTCCGACGCGTAACGCGACCCCTCAAATAAACAGACTTTTCCCTTCAATTTGTTTTATTCTTAACACTGAAGTTAGCTGGAAAGCAAACATAATAAATTGCTTCTTTGTGGAGATACACAACTTCTGAATCAAATTACTCTAATGAATTTGATGGCGTGGAGCTGATTTAAGTTGAATGAAGCAACCTCAAACAAACCCTTAATCCCGTCTCAACCAGATCTGAGATCTCGAGACGTTGCCTCTGTGAGAGGCACTAATTAGCAGACCTACTCTGCTCTCTGAGTCTTGATTGAGCCATGGACAACAAGAAGGTCCAAAACCAGGAAGCTGTGAAGACTTCAGTGAAGGGTATTATTCAGAAATATTGTTTTGAGCTCTTAACAATCTTAGTCTTGTCTCTCTACCCAATAACATAGGAGTAGAAATTGATGTTGATCTAGTCAGTAAAAATTTAGATTCGATTCCTTCTGATTTGCCTTTTGAGCCTATGGGGCATAACAAGAGCAACCAAACCGTAAGACAATCTTTAGATGAAAAAAATAGTTGTTACAGATTCATGTGACAACTCTAGCAGATTTGCTAATCCTGGCTAGTTTGTGGGACTACTGGATCCTGATCCCTTTTCAGAGCCTCATGTTACCATAGAGGAGCCAAAAGGCATATCTGCATGTATCCCGACTAGAGTGTTCTCTGGTTCAAATTCACAAAATATGGGCGAGGCAAGCACCCCAGGAAAACCTTAGATGAATTGCTTATTTTGGAATATTAGAGGTATCACTAGCCTTAGAAAAAAGCCTTGTGCGGTTGAAACTCTTTGCCATAACTAAAGCTAACATAGTAGCCTTCAAGAGACTAAGAAGGAAGATTTCTCTCCTATCTTTCTTAAGTCCATCAATAACAATAGGAACTTTACTTGACATCACTTGCCATCGATATCTAAAGGCACTGTTGGAGGCATATTAGTAGGTGTAGTGTTGATCGCTTCGAGGTCCAAAACTGATGGAGGCATATTAGTAGCTGGAACTCTAACATCAAAAGGCACGACTGGAAAATAAAGATTTCTATGTGCACGTACACTTCTAATAAAATCTAGTGGTAAAACTTTTAGACTAGTTTATGTGTATGGATCCCCGTATGATCACAGGAAGGAGGATCTCGTTTTTGAATTACATAGTTTATTCATTCATGACCTCCCACACACTTTGATAGCTGGTGACTTGAACCTAATTAGATACCAGCATGACCAAAGTAATGGGAACATTGACCACCATTGGAGTGATAGATTTAATGTCTAGATAGAAATCTCGAGTCTCCATGAGATCAAGATGTCTGGGAGACAAATTACTTGGGACCACGACTAGTCTAACTTGTTCATGTCCACAATAGATATGATATTTTAAAACTGAATTCGATGCCTCGTTCCCTTTGAATCCCTACCAGGCTCTCCCTAGGGGGTAGGTAGTGACCACACTCCACTTCTTTGGGACTCTAGGTTTGGATCTATTCCAAACCCTCCCAGTTAAAAGTTTCAAAAATGTTGTCTCTAAAGGGAGTCTAGTAGTTTAGTGCCAAAAAATTAGAATGCCCCAGCTAAAGGGAAAACACAAATTATTGCTTGGCAAGAGAAAGTTATAAGGTTTAGGAAATTCTCTAAAGGTGAGAGTAAGAACGTTGATACTGAAACTAGGAAGATTAAAACTTCACTTACCATGGAATTTGACTCTTTAGGCATTAAAGTTGACACTGAGATAAACAGGTTTTACAATATCTTAATAGAATTTGGTTAAAAGATGAAGTTAAGAATAGGGAAAGATCCAAAGATAGGGATATCTTGTAAGGGGATAGAAACACTAAATATTTTCACACTATAGCTAACCAAAGGAGGAGGAAAACTTTGACCCATTCCTTAGAAGGCTTCAATGGACGTACTTCTTACCTCAATGAGATGATGTACATTGCCTCCCCTTTCTCTAAGGACCTCTTTCTAAAAGAGGATAAGAAAGGCTTTAACCTCAATTTCTTCTCTGAGGGAATAAACTCTCCGATTTAGATAACACCTCTTTGGAAGCTCCTTTACTAAAGAAGAAGTTAAGCATGCTATATTTATATCCTACTTTGATGGGACCTTTATGTTTTATCAGTATTTCCGGGAGATCATCAAGGATGATTTGATAGCTCCTTCCATGATTTTTATGCTAGAAAACGAGACATGTATAGGCTAAACTTTCTTGTTATTTTTCATGTCCCTAAAGAAAAAGATGCCACTAGTATTGAAGAAATCAAGACCCATTAGTCCTCAAAATTGTAGTTTTAATATTTTTATTAAATTCCTTACTAATAGGCATGCTATTCTTATGAATATTTTATTCTATTTTCATCAATTATGTTGATCAACAACACGAAACAAAACATGGGATAATGCAATTAAAATGGAGGGGATCATATTTCAGAGACACAAGATAGGAGATGTGTCTGTTGTAAAACACACACGAACACATGATTTTAGCTCTGTTCTAGATTGGGCTTCATGTTTCCTTCATGTTTCAAACACAAATATAGTTCATGTTTCACAGACAGAAAACCCACCCAGCCTTCTTGGTGCGATCTAGTTAAAGCAGCCTTAGAAAACAGGGGGGGGGGNNNNNNNNNNNNNNNNNNNNNAACTCCAGCTCGCGGCGAAAGCTCCTCGAAGGTGGACAGAGCTGAGAACGATTGTCGCTGATGTTCTCGAAGCAGGGCCCCTCGGTGAGCTGATTTACGTCGGATCCAAGCATCTAGCGCGTGATATGGTGCGCCAGGGTGTTGCAGAGGAGTGAGGTACAAGTAGGAGTTGCCTCGCGCACCGGCGGCAGCTGATTTTGTGGCGGTTGGGGTGACGCCACGCTCGACGCTTCTTTGTCAGGCACGAGGGGCATCAACGAATGGATTGTAACACGGCGCTTGTTGCAGAAGGGAGATGTGGAACATGGGCAATACATCGAACGGCCATCAACGCATCCATCCGACGGCCAATCAAGCGGCGGATGTTTACAACTTATCCACCGTCCGACGCGTAACGCGACCCCTCAAATAAACAGACTTTTCCCTTCAATTTGTTTTATTCTTAACACTGAAGTTAGCTGGAAAGCAAACATAATAAATTGCTTCTTTGTGGAGATACACAACTTCTGAATCAAATTACTCTAATGAATTTGATGGCGTGGAGCTGATTTAAGTTGAATGAAGCAACCTCAAACAAACCCTTAATCCCGTCTCAACCAGATCTGAGATCTCGAGACGTTGCCTCTGTGAGAGGCACTAATTAGCAGACCTACTCTGCTCTCTGAGTCTTGATTGAGCCATTGACCACGAACACACACACGGGAGAGGATAAGACAGAGAAGCTGGTGAGCAGGCGTGAGGGCGGCAGCAATGGAGGAGATCGTGCTTGGACTATCCAAGACGGTGGTGGAGGGGACGCTGGTCAAGGTGAAGGCGGCGATTGACGAGGAGGCGAAGCTGAAGCTCGCGGTGCAGAGCGACCTGGTGTTCATCACGGGGGAATTCGAGATGATGCAGTCGTTCCTCAACGTCGCCGACGCGGAGCGCATCAAGAACAACGCCGTCAAGACGTGGGTGCGGCAACTCCGCGACCTGGCCTACGACACGGAGGACTGCATCGAGCTAGTGGTCCACCTGGATCCCAAGCCCAGATGGTGGCGCCGCCTGCTGGTCCTGCCCTGCCTGCCGGCGATGTCGCTGCCCATGGACGACGCGGCGGCGGAGATCAAGGAGCTCAAGGACAGGGTGGAGTTCGTGAGCCAGAGGAACATGCGCTACAACCTCATCACCGACTTCGGCGGCGCCAGGTCCGTCGCGCAGCAGCAGCTTGACCGGGCCGCAGGCACGGCCGCGGCGCTCGAGATCGCCGTGGAGGCGGCGGCGAAGAAAGGTCGCAGCTTGGTGGATCTGACCGAGTTGATCCCCAAAATGGAAGACCGGCCTGAGCTCGGCGTGATCTCGGTGTGGGGCACAGGCGGCGACCTTGGGGTGGCGTCCATCGTCAGGAAGGCCTACGACGACCCTGAAATACGCAAGAACTTCCAGAGTCGTGGCTGGGCCAAGTTGACCCACCCTTTCAATCCGTGGAAGATCCTCCGAAGCTTGCTCATTCAGTTCTGCACAAACACCGCTGCTCCTCAAAAACAGAGAGAAACTCTAGATGTATTGCTGAGGATAGAGAAGACGACGGTGGAAGAAGGCGAGCTAGTCAATCAGTTTGTGACTCATGTGAACACTCACAGGTTCCTTGTCGTCCTGGAAGGCTTGTCAACCATGGCGGAATGGGATGCCCTCCGGATTTTCCTGCCAGACATTGGTAACGGGAGCCAGATCATTGTATCCACGCAGCATTTCGACATCGCGAGCTTGTGTACCGGGCAGCTGCACAAAGTTTCAGAATTGAGAAAATTCACTCATGACCACTCTGTCTGTGTCTTCTTCAAGGAGGTATGTGATCAAGCACACGGTGACACTTTATTCACTTGTCATTTATTCATTGTCTGAAGAAATGCAATGTTGGAGGTGTAACTCTTGTTGTCTTGTCAGGTTTCAGGAGGTGATGATCCTGGAAATGCAATGCTGGAGGTTGATGACCAAACAGAACTTATCGGGCGTGACACAGAACAGGTGGAGCTTATCGGTCAGATTGATGAGGCTTCCCGTGTGATCTCCGTATGGGGGATCGCTGGTGTGGGGAAATCGGCACTTGTCAGAAGTGCCTACCACAAGTATGTGCATGACCGACCCAACCTTTCAGGGTTAAATCTGAGCTTCATACACGGGTGGGTGAACGTGCCCCATCCCTTCAATCTGAGGGAGTTCTGCCGCAGCTTGCTCCTAAACCTGTCCTCTGAGCCTTCTAAAACCGAAGAGGACGCTGTCGCTGAACTGGCAAACATGACCAATCCGATTGACGTCTGCCGTAGGCTTCTCAGTGATGATCAACAGCAAAATCAGTGCCTTATTGTTGTCGATGACCTGCAGTCCACTGAAGAATGGGACAGAATAAAACAAGCCTTGTCATTTGGTGAAGGTTGTTGTGTCATAATTGTTACAAACGATTCAAGCGTTGCCAAATATTGTTCGGGGCAAGATCAAAAACTCATGCTCAACGTCAAAGGTCTTTGTGATATGGACGCCAGTGACCTCTTCAACACGGTACTCACTGCTCTAAAATAACCATTCCTACAAATTGAACTCATTTTTATTTCATTTTGCCACCTTAAGCATGGACATTATTCAGACACCAACATACCCTAGCTATAGAGCATGTTTGGTTCATAGTCATACTCACACAGTGTCTAACTTTATCGCATTCTTATATAGCAGCCTGCTTCTTCTGCCGTAGTCTTATACTAACTTGTGCAAAGTATTGACCACCAACTTCCCTGGATTATATATAGCTTCCAGTTTTAGGAAGAAACATGTGGCAAAGTTTAGTCTTGTTTTTTGGAACGCTGCAAACCAGTGCAGGAATTTATGTGATGGTTAGCAAGCTATTGTAGGAATAACGAAAGCGTGAATGACCGGTAGAGGTGTTTGGATGCTTGAGGGAAAAAACACAATTACATATATATAAAGTATCATTCAAGTTTCTTCTATGCAATTGTACATTTCAAAGGACCCTAGTTATCTATCTGGAGTCTGGGCACTTTTCAATGAGATTCAGGTGGGGAACCCCTCCCCCCTCTCTCCCCTGCAACCATTCGGAAAAGACGACCCTATCTACTTGGAACTCTCCTCATGACTGAATTCCATAAATAAACATTGCTGATTGTTTTAGGTTGAGGTCAGATGCCAAGAAACAACAAGATTAGGATACCAGCATTACTCCATCTGAATTGTTTTAGGTTGAGGTGAGATGCCAAGAAACAAGAAGACCAGGATATCAGCATTACTCCATCTGTTCTGAAATAGACCATTCGTTCTAAAATGATATTATCTACATGGTTTCCAATACACAGTTTTGATTGTTATCTCGAATGCACCGATACGGATACGGGTATCAGTATCGGGCCAATACGGATACGTAAATTCGTCATTTTCAAAAAGTGCCAATACGGATACGTTGTAGGTACTCAAAGCCATCCGGAGGAGATGAGAATGATAGATCTTCAGAGATCAGAGAAGAAAGAAGAGGAGATGAGCTTGGCTGGGCAGGAGATATGGAGAAGAGAAGTGTCCATACATGGCTGTTGCGTTAGAGGGGACGTTGGCGAGTAGGAGGAGGAGCTCGTCGCCCGCTAGCCGCCACTGCTGCTGGCCCTGGGACCTGGGTGAGCAGCTGGTGGCGACACAGCCGCCGTCTGGTGTGAGCATGGGAGGGAGGAAAGACGATGTGAGGGAAAGGATGGGGGCATCGGGGCACTAGGGTTGCTGGTTGCTTCTTAACTGGGCTGAGCGGGCTGTTACCTGGGCTGGAAAAGTATCCAAAACGTACTGGCGAAGTATCCTTAGAGTATCGTAATTGTTTTAAATCATTTATTCTTGGATACTCCAGCGATACGTATCGGGGGCGTATCGGAGGAGTATCAGTATCAGATACGGTATCCGATACGGATTCGCTGGTCGGCTGAAGTATCCGTGTATTCGAGATTGTTATCATTTAGCAAGGATATGTTAGTTAAGAGAAAATTTGTACTTGGAAGTAATTGTCATGAAAAATCTAATTATATCATTCTGTGTGATCAGAAGTATTTTTTATTAATCAGTGGTCATAGATAAAGAAGTTTAGTTGCACAGTTTCTAAAATCGCAGTTTATTTGAAACCGAGAGATTATCTTGTGCACAATCTTATAAACAAGAAGACGTTGTACTCACTTTCAACATTTGTTGATTATAGTTTATCTTTGTAACTTTATTCAGGTATATAATGATGTGAGTAACCACATCACACGGGACGAAGACATGATCAAGCAGTCGAAGCTGATGTTAAACAAATGCGGCGGACTACCAAAGGTGATAGTTGCCATTGGTCTTTTCCTGGCTAAGAGTCTGAATTGGGAGGCCATGAATACTAACTTCATTCACCAGTTGGAAAACAACCCGGATCTGGCTAGTATACATAGCCTATTTACTTGGCTAGACTCCTACTTCCACAACTGTCCTGACGAACTAAAGCCATGCATCTTTTATCTGTCAATCTTCCCTCGACGTCATGGCATCCGTCGGAGGCGTCTGGTGAGGCGGTGGATCGCCGAGGGCTATTCGAGGGACACCGATGGGAATCTTGCAGAAGTGAACGGGGAAAATTACTTCTCCAGGCTCGTCAACCTCAGCATGCTCACAGATGCTGAGCGTGGTGTCAACGCCGCTGGGACAGGGACTGGTAGTGGGAGAAGAATGGCCATGTGCAACGTCAACGATTTCTTCCGGGAGTACATTGTGTCGCGGCGAATGGAGGAGAACCATGTGTTTGCACTGGAGGGGAGGTGCAGCCAGACCACACGGCGCACTGGGCGGCACCTGGTCATCGACCAAAGCTGGGACGGGGACGAGAACGTGTTCAACAGGATCGAGTTCTTGAGGCTGCGGTCGCTGACGGTGTTTGGGTCCTGGAAGCCATTCTTGGCCTCCGACAAAATGAGGGTGCTCCGGGTGCTCGATCTGGAGGGCACTGAAGGTCTGACGGACAATGACATCAAGAACATCGTCAAACGGCTGCCTCGACTGAAGTTCCTCTCCCTGCGAAAATGCAAAAACATTTTTCGGCTGCCGAAATCCCTGGGTCGCCTGAGGCAGCTCCAGACCCTGGATGTGAGGCACACTGCCATAGCCGGGCTGCCAGCGACAGTCGTGAAGCTACAGAAGCTGCAGTATGTTCGTGCCGGCAACACACCAGGGGAACATGTCGGCAGGGAGAACTTGGAATCCGCCTGTTTCTCATGCTGCCCTGTTGGCGATCACATCGTCGGAGTTGCAGTGCCTTACGGGATCGAAAAGCTGACCAACTTGCACACGCTGGGCGTCATCAAAGCCACTGTGGCAGGACTCAAGGAGCTCAAGAAGCTTACCCAGCTGCGCAAGCTGGGGGTATCTGGCATCAACCGGAGTAACCACAAAGAGCTCCGCGCCGTCGTCTCTGGCCACGGCCATCTGGAATCCCTGTCGATATGGCTTGACAAGGACACCGAGGGGATTGATGACCCTTGCTTGCCGAGCAATGATGACTTCAGGCCTCCAGAGAAGCTACGGAGGCTCAAACTCCACGGGCACATCGGCAACCTGCCAGCATGGGTTAGCACTCTCACCATGCTGGATTTGGTGGAAGTGTCCAAGTCTCTTGCTCAAGATCCATGATCTAATAATTCTGCGACAATTAAGCAGTCTCACAATGCTGCAGCACGTAGAAGTGTCAAGGTCTCTTTTGTTGGCTTTCTAGGATCGGCCTATATGTGTTCCTAAACTTGAATTGAATGTATTCGGTGTTAGTAGGTTTTTGCCCTGTAGAGTGCTTTGACATCAATTGCACTCACAGCGGGTTTCCTGCTAGTGCCTCAACTCACAGCTCTCTTTTCCATCTTCTTTTGCTGCTTTGTAAGAACTGACTATTTTTGTTGGTTGAAAGAAAAAATGGGTAGAAGTGTTTAAGTAGTCTACATGGTTGCTGGTCAAGATCCGTGATCTAGTTCATCTGCAGAAATTAAGCGGTTTCTATATGGAAACCTGTTCTGAAGGTTGCATGTTTGCTGGAGAAAGAAAAGCTAGACTGCGGGAGAAAGTCGATCATCAGAAAACTCAAGAATTCTGTTCTGAAGGTCCAATCTCTTTTTGTGTTAAAAATCCTGTTATTTTTTGCCGAAGTTTGATATCAGACGCACCATCGTTTCTTCTCTTGCTATATTATTAAAAAAACAATCAAAACCATGAACTTTTTATTTGCGATGACAAAACCATGAACTTTGTTGAACCATCTATAATATTCACCAGAATACAAGCCATCCCAGGTGGTTACATTGAATGTCTCTCCAGCCCCGCGTAAACTATATACACATTGCATGAACTATACACAAAAAACTGCCCCTCGAAAGTTACAACTCAAAAACATCAAGGCAAAACAGAGTAACCGGTGTTCGCACCACTCACGCCAGCTGCAAAACAGAGCACGAAGAGCAGGTTGCAGCTGCAAAACAGAGTAACCTCGAAAGTTTCTTCCAAATGATCATTTGGAAGAAACTTTGGCCATTGCAGCTGCCACGCAAATGCCTTCAGTAACTTGAGCATTACTTTCTCCTGAAAAGTCTCCTCAATGGCGTCTGTTTCTCCTTTTCTGACAACATATGAATGTTACAAAACCCATGAGATCATCAACATATAACTATTACCCTCGCCAGATCAAAAAAAAATGTGGTTCACTTTTGAGAAAAAAAAGACTATGGTGTGTGTTCATTGTGGCTGCATTACCCATCGACTTAAAAGTAGATGGAAGCACTTTTTCTTTCCGGAAACTTCTTTTTTCTTCATTTGAGCATACTGATTGTATGTATAAGAAGGAATCAACACTTCAAGTTGTGGGATCGGAGTACACCTTGTATGTGGTCATCTGCAGGGGTGGCATTAGCACGGAGTGGAGGTTCGGCAACTCCTGGTCTTTGACCTAGGACCGGTTTGCTCCCATTGTCAAGCCATCGTATGATCTCTCCAGCAGTAGGTCTTTTTTCAGGCTTTGACTTTACACAATGTAGGCCAATATCAATGCACATTTTTACTTGCCCCCGAAATTTATCTTCTAGTGAGCCATACAGCGTTGCTATTTGTGAATCTTGCCTCCAGTTTGTCTCGACCTACATAATATATTAGAGCAAAGATTTAAATACAAACTAATGCCACCTACTCCCTCCGTCTGAAAAAACTTGTCCCAAGCTTGTCCCTCAAATGGATGTATCTAGCACTACAACTTGGTGCTAGATACATTCATTTGAGGAACAAGGTTTTTCGGACGGAGGGAGTATTATATACTCCTAAGTCCTAAGAGTATGCGCTGATCCACATTCTAATATAGTACCACTTAAATGATATATTATCACATTCCAATTAAACGAATACATGTCACTTTATTATTTTAAATGTACTTAACTAATTGTCCTACGATAGCCCAGCGTGAATATTATAAAAAGCATGTGGACCCTTAATTTTTGCAATCTAATATTTGTATCTACGTATATGCAGTATATACGCTAACAATGTGAAATATAGACTTGAATGAAAATTTGCATATAATTCATTTCAGGGTATCTACAAACTATTAACGAAGTATAGTCAGAGTGGCAAGGAAGTATGAGTGTGCAACACATCTGTATAAGTGATATATGAGGAGTGAGAAACTGAGAATACATACTCTCAGAGTACAAAACATTTTCCTATTTATGTAAACATAAAGGATGAATTATTTTTGTTTATTTGCCGTTAACCAACAAAAAGTATCACATGATCAAAGGTTTGAGCAAATTCTCTTACAGTCTTAATAATTATTCCATGGTCACCCTTGATCTCTTGACGTGCTGCGATCTCTAAAATTATAAGACCCAAGCTGTATATGTCCACCGTAGCTAGATATTTGAGGTCAGTACCCTTTGAATACAGGAAGTCCGGTGGCAGGTAACCTCTGAAAAATACAGAAAGGAGATGCATCCAAACATATCAGTTCAATTAAAACACTACAGTCCATAAACTAGCCAGCTAAAATCGATCAGTCCCAAGCCTGTAAAATGTAAACATTGCATGGTGAACAGAAAGGTAATTATAAACCGATAGCAGTGAGATCCTACGTACAATGGTCCATTCATCTGAAAAAATACGGATTTTGTGTTCTTTTCACCAATGAGCTTCGAAAAATCAAAACCCGTGATGCGTGGTTCGTTGTGTTCATCCAGCAGTATATTTGACGGGTTTAGATTCAAATGAACAATTGGACGATCTCCACAATCCTCGTGGAGGTAAAGTAAACCTTCACATGTCCCTTTGATCAATTTGTAGCACATGTGCCAATCAACTTCACGAGATTCTTGTCCTAAGAAACAACAAGTAGACAGGGAGAGAATTATTGAGTTAATTTAGCAAGCTAGAAATGGATTGACCAGTATCATGGAAGATCAGTAATTCAGTAACTGATTTGTGATTGGAGTAGGTGTCATACCAATAAGATACTCACGGAGGCTTCCATTGTGCATATATTCATAGCAGAGCAGTTGTTCAGCTCCTTTAAAGTCTTGCGGTGGTTTTCCTTTAAACTGTACCAGCTTATGTCCTCTAGATTCGTCGTGGCAGTAGCCAAGGAGCTTTACTATGTTCTTGTGATCTAGATTCAACAGCCGTTTAGCCTCCATCTCAAACTTTCTAACTTTAATTTCTACTCCAATTAACCTCTTCACGGCTACTACTGTTTGACCTGAAATGTTGCCCTGTTAAAATATATATACGTTTAGTATGTGCGTATACATAATTAAGATCGATGAATAAGTGGAAATCTAAGGATGATATAAGCTGAGCATCAATACTTCCATTGAGGCAAATATAGAACTCTACGTACCTCATAAACAAATGCTTTATGAACAACTGCATGAGGACCGTCCTTCCCAACTATTCGTTCATGCGAAAAACCATCTGTGATTTTCTCCAGGAAATCTAGCGAGGACAGTTCCGCTGACAAAGACACTTTACTTAGTAGGTCAGGCATGTCATCTTCTTGTGTGCTTGTTTCTCCAGTCATGTCTGCTGAGGCAGGTTCCTCGTCACTTGGAACAAACTTGGTTGTTGTCTCTGTCTCAAAAGCATCTGTGTCCGATGTATCAGATTCCTCATCTCCTGACTGCATCGACTATAAGTAAATCAACTTATAAGCATCCATGCATCGTGTGACATCAATATTCTTTTATAGGTGTCACATAGTAGATCGTAAGAATTGTTATGTGGACAGGGAGAAAGTAGAGAAACAAGGTGCCTTCCCTTGGCGTAGAGATGCCTAATGCACAAGAGTTTGTTGTTTTCTCTATTGTAAGCCATGTCTTTCCCTTGTCATGTACTCCCTCCGTTCTTAAATATTTGTCTTTCTAAAGAATTCAACAAGTGACTACATACGGAGCAAAATGAGTGAATCTACACTCTAAAATGTGTCTATATACATCCGTATGTGGTAGTCCATTTGAAATCCTAAAAAGACAAATATTTAGGAACGGAGGGAGTATTTTCTTATTTAATTTTAATGTGCTTATATTTCTCTAGATGGCATTGTAAAATACTATATATTCAACCTAATGGGTAAACAAAAGGAATGTGCTACTGTACTGCAAGGGTTAAGCCTGGCTAAAACTGACTCTCATCAATCAGTATGCTGGCTACAGTAACACTGGATAAAGAACAGTCTTTATGCTTCAATTTGTCGTACCTGCCAAAGTGATGGGTCAGAATAACGCGTATTTTCCGTTTCATCAAACTGCTGGATAATTTCCAATGCAGTAGGTCTTTTATCTCGATTTATTTCCATACAGGTATACGCAATCTCCAGACAAGTTCTAACTTGGTGGTATTTGTTTTCCCATGATGAAAACGCTCCTTCTTTTACCAACCTTTTTCTCAACTGTTTAAGTGCCTGTACAAATTTACACCAATATATGATTCAGAATAGAAATGAACATGTACTGCAACAAGTTAATTCAACGTAAACACATACGTTTGCAGTTATCTGGGAGTTGTACACATTCCTTTTAGTCATCAATCCTCATCAAGCGTACACTCAAATTAGATTTTTCTCTACCCACTTCAATCTCCTTTCTCTCCTCCTTTCTCACTCTAAAAATTTGAGCACATTTTGAAGAAGTTCATCAATATTTTTGTGCTAAATTATGATCATGTTTGTTCATGTTCTGTACAAAACAAACAAATCGGTAGAATCAAAATATTGTCATGCTCCAATGCCTCAAGCCAGGAAAATAAGAAAGCACCACACCGTGCTTTGTGGATGTCCTGGGCTGTCACTTAGGTCCACTAGAACCTAGAAACTGTACAGTGGATTATCTCTTATCTTCTGGATCCTATGTTTCTTCGTTGTACTTCTAGAAAGTTATGGAATTCTTGGGACAGTCGCAATGTTAGGTTCCTGAAATCAGCACCACTCTCTCACATTGATTTTCTAACTGATTAAAGATAATTAGCACTCGATACATTCAGATGTGATCAAGAAAGTTCTTACTAGATCAACATTTTGGTTCTCTCCGATGCTAGTAATCGATCCAACCAATAGCTTTATGATCACAACACCAAAGCTGTATATGTCAGACTTAAAAGAATATTTTCCGTCATTAAGCGACTCTGGCGCTAGATACCCTCTGCATGACAATATGTATGTTAGATTTATGCCATTCGGCAGACAAACTTCTAATGTATTTGGATATCGCAATACTACTGTCAAAGGAAACAAATAAAAATAGAGTGCGGTTTTTTGTAGACTGAGCTACATGGTACCCTCTATCTCAGCCGTGCATATGTAGTTCTATTTATTGGGATATGTGCCCACTCTAACTTGGTCACAGAGTGCCAGGAAGATTAATACCGCTAAGAGTGGGAGAGATTCCTTACCTCTGCACCGCATGTGGCTAGGTAGGCCATACGGGACTGTTGCACCTGTCCCACATGTGACATGACCAAACGAGTACAGTGTTTGGAATTCCAAGGCAGCTGCATCGTTCGGAAGACACTCCCATGCTTGATTAAGTGGATGTTTACTCAATCTGCAGTTCCATCATTCGGAATTCTGATGCTTACTCTAAAATGTTCTGTAACATCTTGTGATGATTCTTTTATCCATGGTTTTAGCATTTACTAAGACTGTACATAATTAAGCAATTGCAATCTGGAAAGTTTGATGTTTCACGCACAATTTGGTAGCATGTTAAACGAGAATTAAAATCTGCATCTCTAGAGCAAGGTGTCTGCGGTTCAGTTTTGTTATTAAGTTTTATTTGATAAACTAAGCATCTTCGGATATTAGAAACTTGTAAGAATTGGTGTAGTAATTTTGGTTGTCCAGATTCAGAAACTTTAGAACGGTGTCACGGTTTACGTGGATAGAAAGGAGAAGGAGCGGCTGACAAGATGTGACCGTCTGAGAGAGGTAAGTGCGTGGGGCAGGAACCATCAGTGCGAACAGTGACATATCAGCAGGAATGGGGTGGACCCACACGGGCATGCATGCAGGAGCTATACCGAACATGACAGCTCCTTATAATGTCAACTAATCAAACAAGTGCATGTCTGGTGATGCTCTGAGACGCACACATCGCGAGGCAAACCAAGGGTCCAGATATCAGGTACCATGTAGCTCGGCCTACAAAAGAACTTTGCGATAAAAATATGGCGTTAGCTTACGCAGTTCCCCAGATGTTTCTTTGATGAATTGAAGATTCTCCATCACTAAGGCACTTGGACAAACCAAAGTCAAAAATTTGCGGCAGGAGGTTATCCTTGAGCAATATATTTTCTGCTTTGATATCCCCGTGAATAAGGCGCACTTCATTGTGCAGATAATGCAAACCATGACAAATTCCTTTAAGAACTTTATAACGTTGGTTCCAATCAAGTCCTCCATGAAACTTATCTGCAGAAAAAATGAAAACATATTGTACAAAACATGACATGGATTTAATCTTGCCATTGCAAAATGCATCAAGATAGAGAGGAACACAGAAGTATGTATCATCCAGAAATTCCTAATTTACATTCAACCATTGGTCTATGATGAGATGCCATGAAATCTAATACGAGATCCCGTGAAATCGTGACTTTTTTTTAGGGCAAGCATAACGTGTTTTGCACCCAAGCAAACTTAACCACCCCAATCTAATCTAGCTGAATCTTCGATTTCTCTCTTCTCTCTCTCTCAAAACAGGATTTCGCCCAGCTTTATAGATAACGTACAAACCAAAGAGCATGGCGGAACGATACAAGGTAGTGAGGTAGCCTCTTATAAAGCAGATCCCAAATCGGACAACACGCACGGAACTACATTGCCGATAAGGAACACATGAAGGACTAAAGACAACGCGACATCACGCCATAAAACACCTAAGCTCCACGACAACCCTCTGGGTGGGAGACTGACACAAAGCGCCATTGATTCCGAGTCCGGACAAACAAGGGTATTCACCCATAACCCTGGCAGGAGAATCACAACGACACACTCAAGAGGAGAATCACAGAACCCTGGCAGGAGAATCACAACAATGACGCCCTCAAGAGGAGAGCGGGACCAATGGGCGTCGCCCACGTCGGCACAAAGCGTGAAACTTTTGCTCCGCGGCTCATCCGTGCTAGCACGGGGTATCCAGGACCACCGTGATGAGCACAGACCTACAGATCTGGACCTGGACATCGCCACTGCCTATAATAGAAAGCAAGCCGCCCAAGCCACCTGCCGCTACACCCCTCGCCACCTACACAACCAAGAAGCACAGTCACCACCGTCGACATAATGCCCGCTAGAGAGCCAACCATGCGGACCGCCATCCGGGACGGCCTCCCCGGCATCCATTGTTCGAGACACCGCCAACTGTCTACATCACATCACACCAACCCTGGTATGAAGAGCAGAAGGCACGTCCTTCCACTCCTATCTCCAGCATCAATCACTCGGTCTGGGTCCAGTCCTACACAATAGGAGGCGTCGATGCCTGCATCCCAACAAGTCCCGATGGACCTAGGGACACTACCCCTTGACTCCCGCTGCCCGCCGCTGAGCCGACCTCAGCCATAGACCTAGCCTAGGCGAGCTCACACATCGCCACGCCCGTTGTGTGAGCTCGCCTAGGCTACCACGCATGGCCACGCATGCCGCCGCGTCCTCTCCAGGTCCACCTTGTGCGCCATGCCACGTACCCAAGGCACCAGGCAGCCGCCACAACTACCACGCATGGCCGCGCATAGCGCCGCCGCCGCGTCCTCGCCGGTCCACCACATCCCACATTGCTTGTCCTGGTCGAGGATGAAGAACGCTCTATTCCGCGGGTAGATATCTTGTACTACCATACATTAGGTGCTTCCGTGCTACTATTTTTCAAAAAACTGATTTTCATCTTTCAAAAAATTCCCAAAAAATATCTGAGTCTTCACAAGACTTGCATCTACAATATTTAAAAATTTCATGTTAAAATATGAAATAAAACATGGAAAACCAAAAAAGACAAAACTGAATGTGAATAGTGTCATTTTGTCTTTTGCCTTTTTGTGACAATATTTATGTTGAATTTGTCTTTTTTGTTTCTCAATGTGTATTTTGAATTTTGATTTGATTTTTTAACATATTGCAAACACATGTCTTGTAAAGATTAAAAAATCATTTTGAGAACATGTCAGTATGTTTTTTGAAAAATGATAGCATGGGAGCACCTAATGTGTGGTGGCACATGATATTAGGCATGCATCCTAAGCACTGTAGCACAGGCGCACAAGCCTGAGAATTTAAAAAATAAATATTATATGTAGCCTTGTCGGGTACTCTAGTATAGGAGCACAACTAAGTCTCACTTAGTAAACATGATCCTTAATCTAATTGAATGCAATATCACATAGATACAACACATAAGTGACAATGCATTGGTGTGATTGTCTTTTAAAAAAGGGATAAGTATATTTTTTGTCCCTCAACTTTACCGATAGTTTAGAAATGGTCCCTCAACTATAAAACCAGAAAAACCTAGTCCCTCAATTGTTGAAACCGGATATTTTCTGTCCCTCAAACGGCTTAAGGTGGTTTTGTGCTGAAATGGCATGGTTTTGACCACTGACCTTGCCACATCATCGTCCACGTCACCTTCGTCTTCTTCCTCTCTCTGTGTGCACAGGGAAGCACCTCACCGAACGCCTGCTCCGCTGCCTCCGGCAGCCGTGGCCTCACCTTCGTACTCGTCCACCTCTTCCTTCGCTGCTGCTGATACATCTATACGCAACTTGATCGATCCTCCTATGCGAAGCTAGCCAAGCAAATTGATTGCCCCCGGCCAGAAACGAAGTCTCACGCACATACACACAAACCAGTCGGCTGGAAACACAACGTAGGCAGCATGCAAAGGCTGGCTATTGTTTGCTAAAGGTTCGTCTCGAGCCTTGTTGATTTGTTGATTCTTCACGAGTGTTGTTTACAGGGGATCCCCTAGCTCACTCCCGCGCTGGTTCTGTGCCTGACAAATGCTCCCGCTGCTGCCCCGTCGGCCCCTAGCTCACTCCCGCTCTGGTTCCAAGCCTAATCCCTGATGATATCTCCTCTTGCTCCCGCTCCCGCCCCACCGTGCCGACGGCAGCGGCGACAGGTCCGGCGAGCCGTACAGCCGTGCTCAGACTGCTGGTGCCGCAACACAGGAGCCCGAGATGGCATTTGCATGGCGCCCTTCGTGATGTGCGACCCTACTTCCCTGTGGATGCGTTAGCGCTAGCGTCCGAGGGCGTGGACAGTGGACATGGCCACCGTGCACTACTTTGACAACCGCAGAGTGGAGCGCGCCGTCACAACGGTGTACGACGAGCAGCAGGCAGGTCAGGCTCATGGTAACCATGTGTTACCGGATTCTTCTCCGGCCTGGGTGAGAGAGAGAAGATAGAAGAAGGCGAAGATGAGGTGGACGATGATGTGGCAAGTTCAGTGGTCAAAACCATGCCACATCAGCACAAACCACCTTAAGCCGTTTGAGGGACGAAAAATATCCGGTTTCAACAATTGAGGGACTAGGTTTTCATGGTTTTGTAATTGAAAGACCATTTCTATACTATCGGTAAAGTTGAGGGACGAAAAATATACTTTTCCCTTTAAAAAATCCACTAAAAGATAACACATTATATAGGAGCCAATAAATTGGGAGTGCCCTTATAGACCTGTTAAGCATCTCTTGATGATTCAAGCCAAAGTTTACGATACGTGTCAGGCACAAATTCCGGTAGAAGGTGCCTGAAGATGTGTGGCCTTGAGCGTAGGTGCGGTTGCACCATGGCTCCAAGTAACATTTCTTCTGGCAAACAGCCTGTGGAGGGGTTTGATGCTTTGAGCTCCATCTTTTTTCTATGTAAACCATGAACTCATGCTTTGAACAGAAAAACTACCATATATATGAAATAAAACAGGGAATAGAGAAGGGGAACTAACACCAAGCCATGTCGTGTTGTCGATCTTACCAGTGATATGTCTACCAAGGGTTCCATTAGGCACATACTCCATACAGATCAATCTTTCATTGGTGTCTGCGAAAACAGATTTCCCATTCTATTGGGCGACTTCAGATTGTGTGTGACTACAGTAGCCTATGGTTCGCACTATGTTCTTGTGATGACCAACCCTCCTTGCGGTAAAAAGTTCGTCTTCAAATGCTCTGGAATCAATTGTTGCAAATGTTTGGAAAAGCTTCTTGACAGCAATACGTAACCCATTTGGAAGCACCCCCTGTATATTCGACCACAGTAAGAACTTACTAATTATAGAACGACATATGAATTGCTTAACATCTATTACCTCGGTTTTAAAAATGTATGATGTTCTGGATATTTCAATATGGATTACATACGGAGAACCAAAAAGAACGAACAAACACACTGAAACGCGTTTATATACATGCGATTCAGAAAAAGGTTACAGCATTAGTGAACGGAGGGGAGAACTAACGAGACAGGATTTTGATCGCACGTACCAGGTAAACCGCTCCATACCCACCTCTACCAATTAAAGATTCATCGGAGAAATCATTGGTTATGCGCCTGAGAAGCCAAAACGACAGGCTTATCGGCTCCGCGCTTGGATCACCTGCAACGCGCTCCAGTGCATCTATCTCCGCCCTCTCGAACTCGCATCCGCCCATTTCCGTGTCAGCAAGCGATAAGGCTTCGGCCGCTAGCAGCTTCTCCTTACTTCCTTCCTTCCCTTCTTCCTCCCTTGACTTGCTGCAGGAAGCAAAGTCGAGGAGCAGATACACAGGTGCTCAGATAGCTGGAGTCCCGATATCGAAACAAGAGGGAAGCAGCTAGCATCAGCATCCTAATTAGTAGTACTACTCACCTGGGGAAAGGAGGGAAGGGGACACGGAGACTCGCCAAGGCCTGCTGCTGCTGCTGCCGCCGGTCGACGATGCTCACCAAGCAAAAGCGTTGACCAAAGCCCAAAGGGGAATGAAGAGATCCAGATCTGGTGGTCGTCTGGACTGACCGCGCATACGCTTGCTAGCTGTATCTAGATTTTGAAAGACCCAGTCAGTCTAAATTTTGAAAGACGCGTGCTGGGGGAGACTAAGATTTTAGTTTTTCTTTTCCCAGTTTAATAAGCTTCATCTCACAGATCGGGTAATGCATTGTCGTCTTTTTGCTCGTCACGTTCACTCGCGCAGTGCAAAGAAGAAGAAGCTGGACCAACTCACTTTGTATGCGTACAACTCGACCCTTTTGCTCTACATAATAAAAGCTTCTGAACCCTGTAGATTTGTAAAGATTGTAATTCCACAGGTCGAATTGTAGGACTGCAATCGTTTCCTTCTTCAAGAGGTTTTATTCTCAGTCAGGGGCACTTGGCATCTGGAGCTTGTTGTTGCTGGAGCTAGCCATGCCCTCATATTCAGAAGCTACATGTTGTGCACAAGATTACCCGTTTGCACAATGTTGCTGGACCTAGCTATGCCCTCATATTCAGTTAACTGGCAGTCTTAAAAGATAAGGTCTCCCGCTTGAAGAAGAACTCTCAGTCTGTTCCATTTTTCATGGAACCAGCCATATTGGTTGGTTGCCTGGAGCATCTGGATCACCAGAAATGGTTACATCTTCAACAACAAGAACCCTAGCTTCTACAGATGCAGTACATTTTTTAATGATGAGTTGGAAAATGGTCCTTCGTCGAGTTCAGAGAGCTTCTTATTTGTACTTGATTATAACTATCTGCATTTATGTACATACATATAGCTTAATGGACAATAATTCGGCATGTAAACACATCACCTTATGAACAGTGTGCTGAATTCAGTTCTAAAATGCACGGAATTTGTGTCACCATTGACTGACAACTGACCTGGTGAAGTCCTCCAAATTAATTAGAAAGGGAAAAAGAACACCACACAGCACATAAGAACATAACCTAGGTGAAAGATCATCAAGGGGAAAAACGGCTGATCAGTCAGCATAATAATGGTGCTTCCCTAAAAAAACAAAAGATCGATTGGTGCTTCAAGTTTTCCATGGGCAGAGTAAAAACGGCTGCAGAGAATTATTAGAGCCAAAGGATGTACTTCTCTTGCCTCCCTGCTCAGCTTGATCCTCCTCTTCTTCCTACTCGATTCAGGATTTTCATTTGCTAATTGACTCGTAGGCGTAGGTTGCTGTTAACTTGTGTTTTTCATGGTTTCCAGTGTTAGTTTGTCAGGAAAAAAAAATCCCTCTGGGGTTGTACATGTGTTGTGCAGCTGCACAGCTTCCTGTTTTCCAGGGAATGCATAGCTGCCAAAAAATAAATAATCCTTGACCGGATGTACCAATTTGCTACTTACCTGGGAATTTGAGAGCTCTTGGTTGGAATTCATGTCTTGAGTCCTTTCTTAGCTGATGTCTAGTGTACCATATAGCTAGTATAGCTCAAATGCTGATAGGTTTTTCGTTCTGCCCCCCTCCCCTACTCCACAAGGAACAAGCAACCAATCAAGAACATACATCATCATCTAAGCTTCTTCCTAACTTTGTCTAGTACACCAGTGATTCAGCACTTGTAGAAGATCTAACAAATCTCTAGCACACCAACGCTAGTGAAAAAGTTGACTACTGAGTATGCAGTGATGGAGCAAGCAACTGCAGATGGCACTGAAACTGCAGTATGGAATTTACAAGAATTTCTAGAAGAGGGTCGCCCAATTGCACCTGAAATAAAGTGCAATATGAGTGATGAGCACCTCATGCATCTCATCAGTAGTAGCAATTCAACATCACATTTGTTCCCAGACGAAATGAGAAAGTAGCTCACCAACAGGTGATGATATGCATGATACTCCCTCAGTCTACTACTACTAAGCGGCCTTGTAAAAGACGGAGGGATTAGAGAGTACATCAGAGCAATGTGTATCATAATGATTTATGGATTTCCAATAATTGTAATGAATTGCAGCATAAACCTACCGAAACAGGAAAAAGGTGCCTTTTGCCCGCAATTGTAACAGAAACACATGGAACCTTTGGCAGTGTCGACAGCTCAGTATAATGACAATTATGCTGACAATTGAAAAACATCAAGTGTTTAGTAATACAATGCTGGTGCAAACTAAAGTTTGAATCATCAATGCCAGTTCAGCGTCACATTTCGAGTGCAATGAATCCTTGCAAATCACTCTAGTGCATAATGACAATCGAAACATACGAACTGTTTAATAATACAACGCTGGTGCAGAGTCAAGTCTGAATCATGATCAATGGCAGCTGAACAACACATTTCTTCCCGTTTGAAATTCAGTTCATGAACAGATGATACATCAGAGCAATGCATCCTTATGATGATTTTGTGGGTGTTCTCTACTACACTGAATTCAGAATGTGCAAAAACAATAAAGGAGCAGCTTTTAAGCTGCAAGTGTAACTGAGAAACCTCGACGTTGAAGGAGGGATCACTGCTCTGGCGCCGGAGCAGGAGCCGCGTCCTCGGCGGGCTGCTTGTCGGCCTGCGCCATGGCCTCCTGGCGCGCGCGGAGGGCGGCGAGGACGGAGACGGCAGGCATCTGGAGGCATCCGAGGAGGTACTGGTAGGACTGCACCCTGGTGGGCATGGCCTCGAGCTGCGCGAAGTCGTCGGGGCCGTAGAGGCGGCCCTCGTAGACGGCGCCGGTGAAGTCGTTGAGCTGGAGGCGCCACTCCTTCTGGAAGTCGCGGTAGGGGCGGAGGGCCGGCGGGATCTCGTCGGAGCGCACGAAGAGCCAGGCGTTCATGCCGCGGGCGCAGGGGCGGAGCGACTCCCAGCGCGTGCCCTCGACCGCCGCCGCGAGGTCCGAGTTCTTGGCGACCAGCAGCCGCGCCGTGGAGGGGAGCGACGCGCGGATGCTGCGGAGCTGCGCCACCGTGAAGCCGTGGCACCAGATGCCCGCCAGGAGCTGGCACCCGTCCAGCTCGCGCCGGAGCGCCTCCTGGCGCGCCCGCTCCACCGCCAGCCGGATCGGCGGCAGCGCGACCCCGGCGGCGCTGCGCACGGACGTCATCTTCGGCGGCGGCGGCGGCGGCGAGGGCTCTGAGGGGCCAGTGATGCGAGTGTGCGTGCCACGTTCGACTCGCGAGGCTTGTACTGGGAATGTGAAAGTAATGGGCCTCGCTGAGCTTCTCAGGGCTGTATAAATGTTCAAACAAGGCCATTTATCTTTTCTTATTATTTCGCTGAGGCCCAAGCGTTTGTTACCTGGGTTTAATCCGATAAACTTTTTGTTTTAAAAAATAAATCCAATAAACTTTTTTAACTCTATAATCCACTGAACTTTTTCTGGCCCTATAATCCACTAAACTTTCATGGGGAATCAGTTTGGTCTTCAAAGCCTGGTATGGCGAGGACATTTGGAGGTATCTCTTTCCTTTATTACTAATTTAGTGCAATCTTTAATCTTTGATGGGCTACGTACAATTGGAGCAAGACGGATGCTATTGGTCCTTCCTTTCCATTATCTAAAGCGTATTAGCTTTTTAAAAATAATCTCAAAATCTAAAGTGTGTTAGCTCCCACAATTCACCCCCCCTCCCCTCCCCCGCTCCACATATTTTCTCCGTGCGGTCTTGCTAACCGACTTCTTAAGGCGGCGAGAGGTATATTCTGCTGACGCTGAAAAATTGTATAAGTCAACAAACAGGTAGTTTTTTTTTAGTTTTTTTTTTGCGGGTGAACAAACAAGTAGTTGGAGGAGTCTTTGCCTCATATAATAGTACGACTCAAAAACAATCACCATGAGTTAATTTTTGTGCCAAACACTAATGCGTCTAATATAATGGGAAGGAGGGGGTATGATTTTCAATGTATATTTTACGGATCACTCTATGTCCAGTTCTCTGTTCATTGTATTGTTTATCATTTTTCTTGCTATTTATCAGATCTAATATGCCTTTTGGATGTATTTTCTTTTTTTTAAAGGAGGGAGCCACCAGCACATGTCCCTCCAGGTGGTCTCCCTTTTTATTTCCTTAGTTTTTGTAACATCCCCAAACTCTAATAAATTATTTAAGCCAATCAATTTTCCATGTCATCATGATTAGCAAAGCCTAAATGCAACTAAAGAATAATCCAACTTCAAATTCAAATACCAAATGCAAGTCAAATTATTAATTCTTCAAATATTAAAACAAAAGTGTTAACAATATTGAAAATAATCCATGATAAATTTTGTTAAGGAAAACAACGTCACCCAAAATTACTAAAATGCCCCTGTCCATTAAAACAGTGGTCCAGCAGCACTAAATTGGTTCATTTCAATGTAAATAAATAATTAAACTATTCAAGATAAATTGAGACTATGTGGACATGCTCAAAATAATGCATTGTATTTGTGAGACAAACTTCACATTTTACAAAAATCAAATGGTGTGAAAACAAGATGCAAAAACAGTGGCTAGAATATGAAACAGAAAAGAATAAAGGCGAAAAAACTACTATGCACTTGGCTCAGCCGAATCTACAGTGCAGCCTGGCCCAGCCCCGGTGGCGCTACGCACGGACATCATAGTCGGCGGTGGCGGCGGTGAGGGTTCTGAGGGCGGCGAGGGGTCTTCTATAGGCCACTTATTGCGGCAAGCAGACGAGGATTCGCACAGGAGGTCGCTGACCTGGGCCGGCCCATTTGCGTGACGCGCGTTTAAAAACAAAAATCGGCCATACGTTCAAGGAACATGGAGACGGGATTCACCCCAAATCTGCCCTGGTTTTTAAAGATCTTCGCGCCTCCTGGTCCATGAGGCGAGCAAGAGGATCTGGTGGTGAGAGGGGTCGCCGCGGTGGATGGCGAGGTGGCCGAGGTTGAGGAAATAGAGGGACACCAAGGGATGATGAGGAAGGTTACGGACGACATGATGAACATGAAGTTGATCTGCCACCAAGTATGGATGATATGTTTGTCGATGGCCCAAGCAGAAAGAGGGTTGATAGGGAGGAACCAGGAAAAAATGCTATGGTGAATGAGAAGCAGAAGGGAGAGCCAAGTGATCTAGCACTAGCCATTGTTCCGGTAAATGCTGGCATGATCAGTCCTCCCCCGATCAGAGACCCGAAATGTTCAAGGACAGAAGGTGAAGAAAGGGAAAGCTCAAGCATCCCGGTGAAGAATTTGGCGGGCTCCTTCGAGGAGCGCCGCCGGGCCCAATAAGTACTTGTTGTTGGAACTGTTGTGGTGTGGGCAACGCTGCGACAATCCAAGAACTTCGCGATTTCGCGAGGAAGATTGCCCCTACCCTTTTATGTATTGTTGAAAGTCAGATAGAAGGATCTAGGGTAGAGAATTTAGCTGGCACTTTGGGTTATGATAATGCGTATGCGGTTGATAGTGATGGTAGGAATGGTGGAATTGGACTCTTTTGGAACAATGCAATAAAGATTGAAATTTTGGGTTACTCTCGTTATCATCTGGACGTGTCTGTAGAGGAAGAAGGTCATGATGCTTGGAGAATGACGTGTGTTTATGGAGAGGCTCAAACACACCAGAGATACCAGACTTGGTATGTTCTAAAAAATATCAGCACAACTAGCTCTCTACCATGGGTGTGCATAGGAGATTTATTGGGATGAGGAGCAATGCTCAAATACAAGCTTTTAGAGATACAATGGATATTTGCATGCTACTTGACATAGGATACAAAGGCAGGCCGTGGACGTTTGAAAAGAGAGTGGTTGGAGGGACATATACCAGGTGCAGATTAGATCGCGCGTTGGCAAACGCATCATGGATGGCCCGGTTTGCATCTGCTAGTCTTGAGCACCTTACAGCGGCGACATCAGATCACAGTCCATTTCTTTTGGACTTGGGGCGAGGGCAGAGAAATACACCGGAGCGCACATTCCGTTACGAAGCCATGTGGGAGAAACATGAGGAGCTGAAGGGTTTTGTTCAAGCAGAGTGAGCGGCGCATGGAACATGCAATAGTATCCAGGACCTGCATGATAAGTTACAGCGGGTTTCTGCGGGGCTGACAAAGTGGAGGCAGCGGTCTTTCGGGAGTGTACGAAAGGAGATCAAAGAGCTGAAACACAGATTGGATGAACTCGGGGGCGATCCACTCAGAGTTGCGCCCACTCATGTTGAGCTAAAGACCAATGAAAGACTAGTAGAATTGTATCAGCGCGAGGAGATCATGTGAAGACAGCGAGAAAGAATTGAATGGCTGGCGTTGGGTGATAAAAATACTAAGTTTTTCCACATGCGTGCAAGCCTTAGGAGAAATAAGAATATGATCAAAGCTTTGGAAAATTCTTTAGGAGTTTTGGTGGATGACTCGACTGAACTAAGGGCAATGGCAAACGATTTTTACCAGAATCTGTATACTTCAGAAGGGGTGCAAGGGATACAGCGGGTTATTGAGCATGTTGCTAGAAAGGTGATTGATGCCATGAATGCAGACTTATGTGCACCTTACACTAATGATGAGGTAAACACAACGCTTTTTCAAATGTTTCCCACTAAAGCACCTGGCCTAGATGGCTTCCATGCCTTGTTCTATAAGAAGCATTGGGATGTGTGCGGTGAGGATGTGACGAAAATGTTGGGGAATGTAGTAATTTCAAAAATTTCTCCTACGCACGCGCAAGATCATGGTGATGCATAGCAACGAGAGGGGGAGTGTATCTTCATACCCTTGAAGATCGCTAAGCGGAAGCGTTTATCAACGTGGTTGATGTAGTCATACGTCTTTGATCCGACCGATCCAAGTACCGAACGCACAGCACCTCCGAGTTCTGCACACGTTCAGCCCGATGACGTCCTTGCCTTCTCGATCCAGCAAGACGGGCGAAGTAGTAGATGAGTTCCGACAGCACGACGGCATGGTGACAGTGTTGGTGAAGAACAATCTCCGCAGGGCTTCGCCTAAGCACTACGAAAACTATGACGGAGGATAAACTAGAGGGGACAGTGTTGCCGACACACGGCTTGTTGTTTCTTGATGTGTCTTTGGTGCTAGCCCTGCCCCTCTATTTATATGTTGAGCCTTGGAGTCGAAACTTGGAGAAAAAGCCTCCACAAAGTCGGTTTCACCCGAAAGGCAAGAGTCCTTCTCGGACTCCAGGGCCAGACGCCAGGGTTCCCGGCGTCCGGACCCAGACGCTAGGGACCCTGGCGTCTGGCCCCTGGACTCCGCAAAACTTCCTTTTGCGCTTTCCAAAAACCTTGTGGGCTTTCCCCCTTGGCCCAAATAACGTGTTCTCGTACCCAAACATTTCGGGAAACATCCGGAACCCCTTCCGGTGGATTCCGGAACCCTTCCGGAGACCAAACAACATTATCCCATATATTAAACTTCATTTCCGGACCATTCCGGAGTTCCTCGTCATGTTCGTGACCTCATTCGGGACTCCGAACAACATTCGGTTACCAACATACATAACTCATATAATACTATATCATCAACGAACGTTGAGCGTGCGGACCCTACGGGTTCGAGAACTGTGTAGACATGACCGAGACATCTCTCTGGTCAATAACCAATAGCGGAACCTGGATGACCATATTGGCTCCTACATATTCTACGAATATCTTTATCGGTCAAACCGCATAATAACATACGTTGTTCTCTTTGTCATCGGCATGTTACTTGTCCGAGATTCAATCGTTGGTATCTCAATACCTAGTTCAATCTCGTTACCGGCAAGTATCTTTACTCGTTACGTAATGCATCATCCCGTAACTAACTCATTAGCTACATTTCTTGCAAGGCTTATAGTGATGTGCATTACCGAGAGGGCCCAGAGATACCTCTCCGACAATCGGAGTGACAAATCCTAATCTTGAAATACGTCAACTCAACAAGTACCTTCAGAGCCACCTGTAGAGCACCTTTATAATCACCCAGTTACGTTGTGACGTTTGGTTGCACACAAAGTGTTCCTCCAGTAAACGGGAGTTACATAATCTCATAGTCATAGGAACATGTATAAGTCATGAAGAAAGCAATAGCAACATACTAAACGATCAAGTGCTAAGCTAATAGAATGGATCATGTCAATCACATCATTCTCATAATGATGTGATCCCGTTAATCAAATGACAACTCATGTCTATGGTTAGGAAACATAACCATCTTTGATCAA
>1BS_z21_157_110 1BS_c-2127124 gene  Bradi2g27370 1591-2134; approx position on ctg157: 290-395; bacend=TaaCsp1BS015J22FOR1;
TCTCTCTCTCTCTCTCTCTCTCTCTCTCTCTCTCTCTCTCTCTCTCTCTCTCTCTCTCTCTCTCTCCCTCCCTCCCTCCCTCCCTCCCTCCCTCTCTCTCGTTGGTCGAGCAAACGGCGTGTGTTCTGCACAATCTCAAGGTTCCTCGGGTGATGGCCTTTGACTCGGTATCTTGGCCCTTTCTTCTGGCCCGAATATCCCTCTCCTCCGCAGAAAGGGCGTGTGATTCTTGGGCAATGTCAAGGCGAAGGATAACGAGAAGGTCCGCATGAAGATGCAACTTGCCTTAGAGAAGAGGCCCTTACTCCATCTCCCGCCAAGTGCCACCCCGTTTTCCCGAGCTTATGTAAAAGCCGCTGGCAAGGCTCCATGTGCTCGCATGGCTCATCCCAAGCCTTTGACACGATGTCAAAGAATCCCGGGTGATAAGACCAAAAATTCTCGAATTTGAAACATCTTGGTCGCTTGGTCCCCTTGTCATCGGCGAGGAGGAGAGGGTAGTGATCCGAAAGTGAAGAGGAGATGGCATGGAGCATATGGGAGTTAAAATGCATGTCCCAATCAGCATTGCGGAACACCGAATCAAGCTTGCAAAGAGTTGGGTTTTGATGCTCGTTACTCCAAGTGAATCGTTTGTTCTGCAGGTGAATCTCTCTGAGCTCACAAGAGTGAGTATATCACGGAAACAATTGAGGCGGCTGTGATTACCATGTCTTCTATTTCTATCTCAAGCATGATAGATTTGGTTGAAGTCGCCCATGACGATTCACTTAGTGCGATTGTTGGGTTTTTGTGAGATTAGCTCGTTAAAGAAGTCATCCTTTCTGTTGGAGGCCGTGGGAACATAGACACTAGTGATCATGAAGTAGGTATCGGTGTGAATCACATTGACCACTGCCGAGAGGCAGAACTCAGTAAAGTTGATGTCTAAATTCAATACGGACGACACTATTGTCCCAAAGCATGAGTAGGCCCCCTCTAGTTCTAATAGCCGGATGCTGAGCAAAACTCTAAAGTCTATTGCCGCCGAGGTAGGAGGCGACAAATTGGTCCACTGATTCCGTCTTGGACTCCTGGAAGCAAACAATGTGGCAAGAGGAAGAGGCGATCGTCTCATGAACCGTCGCCCGTCTATCCGGGTTAATTAACCCTCGCACATTTCAACTCAAAAAATTTATGTTTTGTTTTTTTCTATCATCAGGAAACTAGGGGTCTCGTGGCACTCACAATTAGAGCCCCGTCGGGGTTGCATGAAGTGTGCTTACTGAACCAACTCTTTGCAAAACAAAGAGAGAAATAATCTGGAAGCTGCGTGGAGTTTGAGGTGAGGGTGGCTGCTGTGTAGAGTAGAGGTTGCAAGAGATCTTTGCACAACCATGATCTTCATTCAGCGCTCGCGACGACGAACAACCAAGTTACAACCAACAGGAACGTTACAGCAACTAGTTCCTGTTGGTTAAGGGATAACAGAGATAACAGAGAGCTTTGCTAACATCAGGGCAACTAGTGCCTACTGCCTTGGCTCTGTGAAGTGGGGAGAAACAATGAAAGCACTTGCCCACCAATTGAGGGGGGATTTGGGGGTCTGAGGACGCTGCCGTTGGGCAGGTGCTCGAAGACGAGCATCTGCAGACCCCCGTCCTGGCAGTAGCCGATGAGGGTCACCATGTTCCGGTGCCAGATCTCCGACTGCCTCCTCACCTGCAGCAGCAACATTGCACAAGGGACCCCATGAAGCGAGAGTTGAATTCAGTCAAGGCAAGTTCATCAACTCTCGAGTAAGTAGTAAGTACAGAGGCAATTACTTGTCGAAACGAAAATCCAGCGAGGTTTTCAGAAACTAAATGAGAATGGCAAAATGCAGCGCTGTCACACGAACTAGCAGATATTCAGAGTTTCAGATGGGTTTCCTTACCTCGTCGACGAAGTCTTGGCGCGGCGCGCCGACGCGGCGCTTGATGGCGACGACGGTGCCGTCGAGCAGGAGGCCCATGTAGACCTTGCCGAAGGTGCCGGCGCCGACGAGGTTGGCATCGCTTTAGTTCTTGGTGGCGTGGGACATCTCCTCCAGCGTGAACCGCCTGGCGCCCTGGTAGTCCGGCGCCGATGACGTGCGGCCACACTTGCCCCACTCCGCTGAGACCAAACCATTCGTGCACGACGGTCACCGGATGAACTTGCGGCAGGACATAGAAGCTGCTAGTGTCACGTACGTACCTAGCGTGGGAGGAGTTTCGTCGGAGGCGCTGTCGGAGGTCCGGCTACGGCGCGCTCTGAGCCGCCACCAGCAGAGCCGCGGCGGTGCGAGTGGTAAGCTGCTGACCAAGGAAGAGCGACGACGGAGGGCCGCTATAGCTTCGGCATTCATCAATGCGGCGACGTCGCTCGGTCAGCAGCTCCGGACGGATCACTCGTCGAGCAGCCAGATCGAACCAAGAAACGCACCGAATCTAGACGATGGCTGGGCTGGGTGTTTTAAAGAGCAGAGCACGATGGCAGGGATGGATGCAATTGGGGTAGCTACTAGCTGGTGCGCAATCAGAGGAGGAACAGAGCAGCTAGACAGCCAGGCTCCAGGGGGCATCCTGTACTTCGTCTGCAAGGCGATGCGCGGGGGCGGCGTTTGCAGCGGAAGACCCGGGGCGGGGGTGCAGCGGCGTCCCATCGCCGCCCGGGCATTGGTGGCGGCCGGCCTCCTCTTGAATGCGTCGCAGAGACGCGTTGGGGGCGACGATGATGGAAGCAACGCGCACGCCTCCCCCTCGAAGGACAGGCGGCGTCTCCGGAACCTCGCCACCAAGCTCAGCTGCCTGGATCCAGAGACGTGCAGCGGCCGATCCAGATCGGGCACCAGTGGCACGACAGTGGACACAGGGATAACAACCGGGGGGAAAGAAAATTCTCCGGCAAGCGGGGCGGCGGCGGTGGCAGCTCATGTTGTCCGGCGAGCCCCGAATGGCACGCGCCGGGAGGGGC
>1BS_z21_157_120 1BS_c-1482183 gene  Bradi5g01510 36-1482; approx position on ctg157: 313-441; bacend=TaaCsp1BS093I02REV1;
GCCTTATGAGAACCTCTGAACGTGCCATCCTTCCCAACTATTCTTTCGTGTGAAAAATCATCTGTGATTTTCTCCAGAACTTTTAGGTCAGACAGGTCCACCGACGCCGGCAACTCAATTACCAGGTCAGGTTTATCAGGTTCCTGTGTGCTCGTTTCTCCAGTCGTGTCTGCTGAGGCGGGTTCTTCGTCACTTAGAAGAAACTCGGCTGTTGTCTCTGTCTTCGAAGCTTCTGTATCCGATAAATCGGATTCCTCATCTCCTGACTGCACTTATATATAAATCCACATGTAAGCATCTTGCTATGTGTGACGTCAATATGCTCTTAGATGTGTCATGTAGGAGTAGAATCGTAAGATTTCTGCTAAGTTGACAAGGTGCCTTCCCTCGCTTAAGAGACGATTACTTCGTGCCAAGAGTTTGTTTCTTCTCTATTTTACACGGTGTCTTCCTTTTTGTTATGTATTTTCCTTTTCTTATTTAGTTTACTTAGCGCATACCTTTCCATGGAAATGACTTTCCGAACTGCTATATGTTAATCCCAATTGCTAAACAAAATAAATGTACTAATGTACTGTCTGATGTGAGGATGTAATGTTCGTACCTGCCAAAGTGGTGGTGCAGAATAGTTAGCACTTTCGTTTTCATAAAGCCGTTGGATAATTTCCAAAGCAGAAGGCCTTTTATCTGGGTCGTCTTCCATGCAGGTATACCCAATCTCTAGACATGTTCTAACTTGATGGTATTTGTTTTCCCATGATGAAAACGCTCCTTCTTTTACCAACCGTTTCCTCAACTGTTTAAGTACCTGTACAAATTTATACCAATACATGGGTCATAATGGCTCAGAGACATTCTCTGTTTGAGGAGTTAGCACTTGATACAATCCAAATAAATTGATGGTATCACTTCGATCCAAATGTGGTTTGAAAATTTTCTCACTTGCTCAACACTTGGCCCGCACCCTTTCTTCCCAGTCAATAACTCTGTGATCATAATGCCCAAGCTGTATATGTCAGACTTAGTTGACCAATGACCTTCAATCATCTCTGGAGCCATATATCCTCTGCATATATGTGTATATACAAACCCAAATACATTTTGATTACCGAAGTACATATTGTTGGCAGAACAAAATAAAACTACCAAGAGGATCGGGTTAGCTTACATAGTTCCCTTGACGTCTTTGGTGTAACCTGAAGTTTCTCCATCATCAAAGGACCGGGACATACCGAAGTCAAAAAATTTTGGCACGTGGTTATCCCCTATTAATATATTGCTTGGTTTGATATCTCCGTGAACAACATGCAATGTCTCATGGAGATGACATAGACCCTGACAAATTCCTTTTAGAATTTGATAACGCTGGTTCCAGTCAAGTTCACCATACTCACCTGCAGAAGTATTGGTTATGCCATGAAGGTGGTCTTGTCATCGCGAAAGGCTTTGATGATATATAGAATGAAATAGTGTATCATCCCAAGGTTCCCAATTTGCAAACAAACAGCGGTCAAAACCATGATCCTGTAAATCATGACGTGTTTTCCACCCAAAAGCATGGAGCTTGCCCCAAAACGAACCTAACCGTCCCGATCTAATCCAGCTAAATTCTTGCACCCCGTCGTTGTCAGCCTGATTTCATTGCTGGCGACTCTTTCTTAATAAGCACATAATGCAGCGCACTCTCCTTAACAAGCAGCAGGCATGACTGCCATTTCTCTCGGGTGGAGTGGAGGGTCTCGCTCTTGGGGCGCAGCTGCAACTGTTCACATTCATCGATCGGCTCATCTTCACATGATTTTCGAACATCCTACTTCACATGAGTAGAGTTTATACTACTCTCTCCGTTCACAAATCTAAGATATTTCGGATATTTCAATATAGACTACATACGGACTGAAATGGGTGAACAAACATTTGTTGTTGGATCGGCGAGCGTGAATGGAGGGAGTAATTTTCAGTCGGCTGATTTCTAATTGGCTCTCAGTCGAATTTTCAATCGTTGGATCAGCAGGCATGAAACTTAGCGAGCACTTGTCGTGTCGTCCTGGTTGTACGCATGAGCTCATTAGATGTGGGTTTTAGCTTTTCTGGCCTATCAAACTTAATAATGTGACTAGCCTTCTTTTCCAGATCACATTGCTTTTTTTTGGTCTGTCTAAGTTTCCCTTCAGTTAGTGGTGTGCGAACAGATGTGTCCTATTCAAGTGATTCTGGGTCGGAATTGGTGTTAGGCTCTTGGGAGAGCTTATCTACCTTGAGTTCTCAGTTTTGGGTTTACTTGGAGATTATAACGAGGAATGCCGTTTGTTGCACATGCTCATGCTGTGGTGCGAGCATCTATTATTGTGGCCTTTTGTTAATCCTGATCCCTGTGTTGTCTTCTTCAGATAGTTATCGTGGTAGCATAAGTATTTTCTGCAAGCTCGAAAGAAATTTAATTATTTCTTTGTTTTATGTATTTCAAAATATATGTGGTACTAAGCTCGTTGTTCTTTCTGCACATTAGTTTTCTCACCCAGATCATTTATTCTTCAGTTTATTAGTTCCCCCTTATTTCAATTGCTTACTTTATCAATTCTTTAATTTATATTTGTTTATTAGCTTAATATTTTCTTATTCTTTTCTTTGTCACATTATTTTTCTTTTTTCAGTATTGTTCCTTCAGTTTATTCATTACTCACTTTTCTTCTTTCATTTTTTTCTCGGTCTTCAATCTGGATTACAGTGATACAATTTCTTTTCAGCTTTCAATGTACTGAGTTCCTCAGTTTCTCTTTTATCTATCTATTTTTCCAATGACATATTTCTTTTTTAGCCCCTTGGTTTCTCGTTAGTTTTCCAGTCTTTCTTTATTCCTTCATTGATCCATATTTCTTCAGTCTCTCACTCTTCTTCAAGGCAGATAAACTCCGCTCCCTAATTCTTGGGAATGGATTACCTCAATCAATGATTGGCTACGCAAATGATGGCGTCTCTCTGTTCCAGCCAATCGGAAGAGCACCTTATCCATACTGCTGCTCACTACATGGGAATTATGGCGGGAACGAAACGGACACATATTTCAGCGTGAAGAGATGGCTGCAACTGGTATTCGCCGCCTAATCAAGGATGAGATTAGTCAATTCATGCTCCAGCCAGTTACTTCAAAAGTCCGAACTGATGGAGGGATGCGGGCAATATATTTCAACACTCTCCCTCACGTCTAGACTATTTTAGTCATTAGATGTGGGATCGATGTAGGCCGCAAAATCGTTTTTTATTTAATTTTGCGTTGGCAGAGTCTTGACTCAAGACCTCTTGGCTCTGATACCATATTGAATTCATGCTCCAGCCAGTTACTCCAAAAGTTTAAACTGATGGAGGAAGGCGGGGAATATATTTCAACAGAAATCACTATGTGTAACTTTCCCGGCTCTTCAATTCCTTTTGACCCTGGCTGAGTAGTTTCAGTTATTTTCCTTTTTTGGGCCTTCGACCTGAGCAATCCGGTTTGGTTTTTTTCTACTCTCTTCCTAATCAATGAAATTAGCAGGCCTAACTGCCAACATTTAAAATGAAAAAAGCTCAAAGCCCACATGCAGGGCTTGCAACCTGAGCTTTACAAGGTGATGTTTCTTTCATCGTTCTTTGCACGCATGCTTTAAAAGACCTCTTACATGAGTGCTAGCGACACCACAGCAGATTCGGAAAGATCAGGGTCTCGGACGTCCAGCAACCTGATATTCTGCTGGAAAATTTTGGTCACACCCCATCACCCGGACGACAAGCTTCCAGCCTAGACGTCCGGAGACAGAAAGGATTTATACGGGGCTATACACTCATTTTGCAAGATGCAAATTAAAAATACCAAAATTGATTGTGATACCCATATTAGACATATAGTTCCTTCAATGGTTCCATCGCTGCAGGAATGGATACATGGCCGAGACTATTTCAACTTTACCTTTTTTTTCATTTTTTAAGGGTTTGTGATTTAACTACTATCTGTAGGTCATTTTGACATGTTTTCCTTTTTCTTTTTTATTCATCAATCTAGTCCATGCCTGCATCCAGTGCATTTTTTTGTCTTGTCCATGGTGTGTAAAAGTCCTCCTTGGTTCTTCCATTATTATTGTTAAACTGTTTCACAGACAACAAATTTATTCCACTGGGACTTCAAAAATTTGTGCTATTTCATTTGAATTTCCATACCAACTTTGTAATATCAATAATACTTTTCTATGCTAGATTTTGTAGCCATGTTTTGATTCACGAGCACTATAATTTTGCTCTGTTCTAAACTTTATATTCCAATATTAATTGAGCTCTTTTAC
>1BS_z21_157_130 1BS_c-3471377 gene  Bradi5g03200 1404-1658 Bradi5g03150 7685-8770; approx position on ctg157: 371-476; bacend=TaaCsp1BS114G11REV1; signal=Ta_S15902633;Ta_S17988422;Ta_S32427699;Ta_S37761266;Ta_S37769559;
TGTTGACGTATAATGTGCTGCCTAGTCTCTTCCATCAGATCGGTCTTTTGGTTGCATTGGCTAGAGCATGCACTTCTACACAATACACGCCTCTCTCTTCTATAGGCATTGCACATGGAGGAGTTAATTCTAACTCACCCTCTATCTGCTAATTATCGAGGAGTTCTGTTTATTTCTCAGAGAACTAATGAGCATATATTAGGGCAAGTACAATAAGGCGATGTTGGCCGGAGGTGATCAAAATTTTTGTGGGGTTATTGTTGAGGAATCGCCTTCCATCGGGGACGGAGGTGATTAAGAGGCATGGCCCGGATAATGGGTTATGTCCCCTTTGTGGAGTTCCAGAAATAGGGACCCACATCCTCTTCTCTTGCACGCCTACTCACGTGCTCCGGAGCTTTGTCCTCTAGACACCCGTGCCTGATTGGAAGGCTTCGGACCTAGCCGACTTCCTTCAAGCCAGAGTGTTTCAGACCGGGAGAAAGAGGCGCCTCTTCTGACAAGTTTTTGCGGCGTTGGTTTGGACGCTTTGGACGACGTGTAATAAGTTGCTGATCGAGCAGATCTTCCTTTTGCGGGCCTCTGACTCATTTTTCAAATTTCTTTTGTTTTTGCAGCATTGATACCTGTTGGCTAGGGCAGCGGGACCGTGACTTACTGGTGCAAATGTTGGATGCGCCACATGGCACTGCACGTCGACTTGCTTCGCCGACGACCCCTGATGTTGTAGCCACTTGCTGGTCTTTTTTGTGCCTTCCTTTCATGTTTTTCTGGGCTTGTGTTTTGCAGCATTATCCCTCAGTCGACGTGTGGGGATTTTTGCTTCGTGCCACACACGCGGGATGGAGATGAGTATTACTTGTTGGGCGTGTGGCACGAAGTAGCCGCGCCCACACGTGTGGGTAATTCCAATGTCCGTCCACACACAGCCCGTGTGGGCTGCCTCCTGCTCACATCACACACGGTGTGTCGGCGAATGTCGAATATACCACACGTGTGGTGAATATTTCCAAGTTCTTTAAAGAAATAGTAAAACTTATACATACTCACGACAGATCTGTAAAATTTCTTTCAAAAACATTATGATTTGCAAACTGCACAAAACAAATACCGGCCCAACAACAACGAAAAAAGATCCATTTTCATGTATGCATTTTTTTTGTCTACTCCACGTATGTAAGTATATTGTTATGAAAATTTCCCTGAACGTATTTTACATGTATGTGTGCATGTACACAAAATTCATTTTTTTTTGTGATGCAGAACTATGTTTTTTTAAATCCTCTGATGCACCAATTTACCGTTTGCACTTCTCGCAGAAAAACAACCATACATACGGAAGAAAGCAAGGAATAAAGAGGGGGAATTAACACTGGCCCATGCCTGTTGTCGATCTTACCAGAGATATGCGCTTCGAGGGTTCCATTAGGTCCATACTCTACACAGATCAACCTTTCTCTAATCTCTGCGAAAATATATTCTTCGCCGTTTTTGAAATATATTTGCTGTGTGTCACAACAGTACCCGATGAGTCGCACTGTGTTTTTGTGAGCAGCCTTCATCGTGGTCTCAATTTCACGTTGAAATGAACGCTCCTTAGCTGTATGGCTATTGGAAATCCTCTTGACAGCAATACGTAACCCACTTGAAAGCACCCCCTATACATTGGACCACAGTAAGAAGTTACTCCCTTCATTTCCTTATACAAGACCACTATAAAAAATACACTTTTCATCTATACAAGACCACCAACAGGAATCAAGGCAAAAATATGATGATTATCGAGATATGAATTGTGTAATGTCTAATGACATAACTGTATGAGTCTAAATAATCGTACCAGGTAAACCGCTGCAAATCCACCTCGGCCAATTTCAGATTCACAGGAGAAATCATTTGTTATGTGCCTGAGAAGCGGCAACATCATACTCATTGGCCCTGCACTTTCATCGCGTACAACGTGTTCTAGTGCATCTAGCTCCGCCCTCTGGAACTCGTATCCATCCATTTCTGTATAAATTTTACCTTCAATATGTCCAGAAAGGGTTCCGTTAGGCACATACTCCGTACAGATCAACCTTTCTATGACCTCTGCAAAAACTTGTTTTCCTTCGTATTGGAAAATCTGCTGTTGCATGTGACCACAATAACCTATGAGTCGCACTTTGTTCCTGTGATCACCCTTCATTGCCCTATTAACTTCATTTCCAAATGCATCTTCATTATCCAAGCAATCACGAAAGTGAAACTTTTTGACAGCAATACAGAACCCACTTGGAAGCACCCCCTATACATCAACCACATAAGGAGTATACTAATTAAGGAGATAGGGTTTGGTTATTAATATCAAACGAGATATGAGTTTAGTCGTACCAGGTAAACCACTGCAGAATCATCTTTGCCAATTTCAAATTCAGCGGAGAAATCTTTGGTTATGTGCCTGAGAAGCGGCAACGTCAATCTCATTGGCTCCGCACTTTCATCGCGTACGACGCGTTCCAGTGCATCTAGCTCCACCCTCTGGAACTCGTATCCATCCATTTCCGGGTACACGCGCAAGAAGCTTTCTAGCAAAGCGATAGCCCCGATAGAGATATGGATACGAATATGAATATGGTTGCTAGCCTCTCCTTCATTTGTTGCTGCAGAAAACAAATCAAGCAGAAGATAAAGACTTGGCTAACTGGAGTTGTCGTATCAACACAAGGGGGGAGAAGAAAGCAGGAGCATCTTAATTACTCACCTGGAGATGGAAGAGGTGAACGGAGTCTCTGCAAGACTGGGCTTGCTTCTCGTCTTCTAGATCATGAATCGATCAGTGGCGCTGAGCAAGCAAAAGCATTGACCAAAGGGAAATAGGTAGATCCAGATCTGGATGGGCCGAGCATATGCTTTTGCTAGCTGGCTGCACCATTTGATTAAGAAAACCGGGGACGGGTGAAAGAGGCAGCTTCCATTTTGAAAGACGCGCGCCGGAGGAGGAGACCGCCGGCTCCGTCTTGTTGTATGAATTTCTTAATATGAAGAATCAAATTAGTTAAGTAGCACCCACCTGGCGTTTTTGTGTATATGCAATTTTTGTTTTTTGCTTCAGGTGAACGGAGTCTCTGGAAGACAGGTTGTAATTCGAAGGGTCAAGTTGTAAAATTGCAAGTTTGCAAGGGTCTCCCTCTGCTAGATGCCATCCTCCACGGCCCATGGGGGCAGTTGGCATGTGAAGCCGCCGAAGTTTTGCGTGTGCCATTTTTTTATTCTAGTACCTGTGATTGGCCAACAATATTATATAATCTTCGCAAGTTGAAGGCAAGCTACCACGACAGGTGATTAAAAGAAAGGCATGTTTGCGTATTAATCGAAAGGGAGACCTGCAACTTGTTGTAGATAAGATCATCAGAACAGTAGCTACCTACAACTTGTAGAAAAGATCATCGAAAGAGTTCGTACCCATAAATCACAGCGACGTGCTGCTCTGATGTATTATTGCCTCTTTCTTGGTGAAATATTAGTGTTGGTGACTGCCTGATTGGCACCTTCTTTCTGATTTTTGGCTGGGAACAGGTCTGCAATTGCCTTGCTGATGTCATTCTCGATCTGATGGCAATTTGTTTCAGGTGCAAATGGCTAGATTCAGTTTAATCCGCAGTTGTATGGCGATGTAATCCGCTCAGGAAAATTGAAGCACAAATGTGATCACCACTCCCTTTCGTGTGAATGTTCAACTGGTTGGCTCAGTCATCAGAATGTCAAATATCCTAAGCACCATTGATTCAATACAACTTGTATCAGTTATATCATATCTTTTCAGTTTGATTGATAGATGATGGCTGGGCTGCGTCTTAAATATCGCCGTCTCATATTTTCAAGACACACCATATTTCCGAACTTCAGAAATGGATTGAACTCTCTGCGCCTTGAGTTAGTACACGCCCATCGGTTGCATTTCTCCCAGTTTTCCTTGACTGCTTAATTCCAGCGTATCACCCACTAACATTTTTGTTGGCACAAATGCGAAAGGTACGTACCTAGTAGTTACCTTTTCTGCTTGCTTATCCGCAAACTCTGTACCTTCTGCGTCCAGCTTCGGGCTCAATACCAAGTCTCAGCAAGTGTTAAGATGCCTTTGTTTGAATCAGAAGAAGCTTCATGAGTGAGTTGCTTCTTGCAGCCTGCTGACATGATGAAGACTCCTTGTTGGACGTCACACATGCAATCCTCTCTGCGTTTGGCAGAACCTCCGGTCTGCGCACTAATTTCAGCAAGTGAGTCCTCGGTCTTTCCCATTGGATGTGATACCTTGGCTTGCCGCTCTCCTTGGGAAGGCTCAAGCGTATGGATCTTCAACTGCTCATCGATAAAATCGCTGCCAAGTTGGCCGGCTGGAAAGGGAAACTGCTGACCAAGACTGGGCTCACCTCCATCACCACCTACTACACACAGTACAATGTGTGCCCCTTCTAAGTGGCTGATCAAACGCATTGACAAGCTCCGGAGAGGGTTCCTTTGGCGTGGCGAGGACGAAGCTGCTGGAATCCATTGTGCAGTGAATTGGAAACAGGTGTGTTCCCCGAAGAGATTTGGGGGCTTGGGCATCAAAAACCTGGAGTGTAAAAAAAAATTCATCTACACACCTGAAAAGTCGATTGACTCCCTCCCGCGCCGCCACCCGCGAGGCGGCCGGGGAGGGCGCCCCGATCTCCTCCGCTCGGCCCCTCTCCCTCCCTACTCCCCCTCGCCGCCGCTGGAGGGCGCGGCCGGGCGAAGCCCGGTCTGCGCAGGCGGCGGCGGGGCCTCCTTCGTCCCATCGCGCGGGTGGTCAGGCGCGGGCCAGATCCGCCGGGCCTGGGCGCCGGACTGGTTAACGGGTGCGGCGGCACGGCGTGCTGCGGAGTGGTCGAGCTCCTGGCGGCGGTGCGGCGGGCGTCATGGTGGTGGTCCTCGCCTCTTGGCGCGCGGGGNNNNNNNNNNNNNNNNNNNNNNNNNNNNNNNNNNNNNNNNNNNNNNNNNNNNNNNNNNNNNNNNNNNNNNNNNNNNNNNNNNNNNNNNNNNNNNNNNNNNNNNNNNNNNNNNNNNNNNNNNNNNNNCAAGGATGGCGGCGACCCGTGCACGAGAGATGGAGGTCTTCGATCAGATCTGGGTGAAAACCTGCTATTGGCTATTGCCAAGGCCGGCGATGGCGACGCTGTCTGCGTCGTTCCCTTCCTGAAGGCATCGTCGTGGAGATGTTCAAGGCCACTCTCTGCTACCTCCGGGGGAAACCCTAGATCAGTAGATCGGATGGCGGCGGCTCTCTGGTGTCGTCTTCCCCCTGGGGGCGTCATTCTTGGAGGTGCACACGGGCTCGAGGGACTAGAGGACGGCGACTTTGGTGGAGCGGTGCTTCATCTTTCACATTGATGATGGCGGATCTCGGCTGCATGGTGCTGTGGAGACTCGGCGTCTGATGCGCGGAGATGGACTCGTGCAGGAGGAGGAAGCTGTCTGGCGTCATGGGGACGTCGATGGCAGAGTGGCCAGACAAGGTAGAAGCTTCAATTTGATCTGAAGACGAACCTGTGGAAGATGGCGGCGACGACACACGAGTGCGTCTGACCGGATTGCGCCCCAGACCCAGTATGTGGCTCGGCTGGGGTTACCGAATGAGTTTTGGCTTCCGGCTTTTGATGTTTGACTTATGTGAGTGGTTTGGGTAGTGGCCCAGCTAGCACCCCCTCATCATATTGGATAGGAGTAGCGGCACATGTTGCCAAGATGGTGGATTCAGACACTTTGTTGTAATACTTTGTATGGTTGTCGAGAATAATCAATAAAGTGGCCGTATGCATCTCCCAGATGCAGAGGCCGGGGGTCATCCTCCTTTTCTAAAAAAAATCAAAAACCTGGAGTTCTTCAGCCGGTTTCTTCGGCTTCGTTGGCTCTGGAACTCTTGGACCACTTCATCGCGCTCTTGGATTGGTTCCCGAATGCCATGCTCTGCTACTGACCTTCCCCTGTTCAACGCTGCAACTTCGATCACTCTTGTCAATGGAAGATCGACCAAATGTTGGTCCTCCTGCTGGCTTAATGGAGCAGCCCCCATGAACGCACCCAACCTGTACAAGCTCGCGTGGAGGCCGGATCTGTTATGTAGTGTCTTACACTTTGTCACTTTAAGGGTGGTTTTCAGTAATGAAAATCGAAAGGGGGCAAGCCCTTCTTTGATAAAAAAAGAAGCTCGCGTGGAGGAGGAATGCATCGGTTGCAGCTGCACGAACCAGTGGCAACTAGATGAGAGGGCTGCAGCGTCTAACAACAACTGCAGACCTGCACTGCTTCTTTTCCCTTTGGCAAAATATTCAGCGAGTCAGCCTCACTGATGAACCTGATGCAATCTGCTAGGAGACCCCACCATCAAATCATTACTCTGCCTCCTCGGCATACGGCCTTCAGTTCTTGGGCTCCATCAACCGACCTGCCCTGGAGGAAAAGTGAAGTTCTTCACCTGGCTGTTGGCGCAGAACAGGTTTCCCACTACCGATCGACTGCGAGGCAGAGTCTGTGACCTCGACGACAGATGTTCTCTCTGTGATCAGACTGCTGAAAATGCGGCTCACCTGTTTTAACAGTGCCCCTTCACTTCTGAAGTCTGTTTTAAGCTGCACTGCACCCTGCACCCCAGCCAAAATGCTGCTGCAAGCTTCATGCACTTCCTCACTGCTCAGGGTTGGTGGGCTCACCACAGCTCTGGCCCCAAGCAAGATGCCCAGCAAGCCATGGATTTTGCGTGGAACATTTGGGATGAACGCAACCGGCGCGTCTTCAAGCACATCTCTTCGACTGCTGATGAGGTTGTTTCCTAGATTGCCTCGGACTTTAAAGCATCTACGTGTAGCCTTCTGTAGACCCCCACCTGAACCAGACTGAGGTTTCCCCCTTTGTACCTTAAACTCTCTAACGGCAACCTTCTTGTACATTCTTTTTCTATAATGCAAAATGCAAAGGCAGAGCACCTGCCATTCGTCCTAAAAAAAATGATGAAGACTCCTTCATGCGTGACGGAATTTCAAGCACGGAGGGGCAACTAAACAAGGCCGACCAGGACAGTTTCTGCCATGAAAAATAGAATAAAAAGGGAGAAAAACGAAGTGCCAACAGCAACATTGTGACAGAATGTATGGGTGTTCCTACCACACGTTTCCCAAACTTGTAACGAATTACATCATAAAACTTCCAAAAATAAAGGAACTTCTTTTTGCTGGAGTTGTAACGCAAACACAAACAAACCTTCGTTGTCTGCAGATCAGTATACAGCATGATACACCCTTGCAAATCACTCTAGTGCATAGTCACAAGGAACCCTTGAATTGGAAACGTATGGTCAAGAAAAAGAATTTCATGCTTGAGAATACTCTAGCAGATCTCTGAATTCTTATGATCACCCCTAGATATTGCCATGGAATGCACTGTTTCATGGCGAGCCCGTTGAGGTTTCCAGGAGCAAGAGCAAATCGCAACATCACACATGAATTTAATTAATTAATCCATACATTTGGTCACATAAAACACACGATTACTTGCTACATTCATACTACAAGTTCTCTGAAACCCCTACTTCTCAGAGCAGCAAATACAATAAGGGAAGGTTCACACATCGAAAGTTGCATATCTTACTTGAAGATGCACTTCGACTTTGGAATGGGAAGAAATGTGATGCACAGTAAAGGTTCATACATGTTGCTAAAACTCAACTCCGCAAACCAAGTTACACCATACGTGATCGACTCAATGTGAGAAGGCGCGCCACAACGTCTGTCATTGATGGCCTTTGATCCACATCAAGGTTGAGACATCCCACAGCAATCCCTGCTAGTGTGTCAAGAAGCTCCAAATTTCCTGTGGTTGCAATTTCCTTATCAAACAACTCGGTTGCTTTCTTCTTCTCTTTGTGGCACTCGAGGAAACTCGTCACCAAGCTGTTGTTGTCAGAATGAGTGGCCTTCTTCCTGCTAATGACCTCTAAGATGACAACCCCAAAACTGTAGACATCACTTTTTTCAGTCAATAGGCCTGTTTGTAGGTATACTGGGTCCATATAAGTCATGTCACCAATGACATTTGCAGTGTGTTCCTTGTCTATTGCAATCAACCTTGATATGCCAAAGTCTGAGATCTTTGGCACAAAATTGTCATCCAAGAGTATATTTGCTGGTTTAACATCACCGTGCAGGATTTTGGTATGGGCCTGTGAATGCATATAAGCTAGACCATGTGCAGATTCAGCAACAATGCTTAGACGCACATCCAAGTTGAGAGGCTCCTTGTTGTCAACCCTGTGAAGAATGTCGTGCAAACTTCCTTTCGAAATGAACTCGTACACTAGCATGGGGGTATCCACTTCTAGGCAACAACCTATGAGCCTAACAATGTTCTTGTGGATGACTTGGGATTGGATGATGACTTCATTTGCAAATTGCTTGTTCTCCAGCACATTACCACTAATTGGTTTCTTTACTGCGACTAGTATGTCATCAACAACCCCCTTGTAAACTTCACCAAAGCCACCTTTTCCAATTAAATTGCTACTCTTTAAAACTGGCTTGAGCTCCTCTTTTTTGAAAAGCTTTATAACTTTAGCTTTCTCTAAGGTAAGACCACCATTTTTCTCATAGAACTCTTTGGTCTTCTGCTTCTCTTTCCGAATAATAATGACGAATGCCATAAATGCGATGACAAGAGTACCACCTATTGTACCTATATGAACAAAGAAGCAAACGTAACTAACTAAAATTACTGATTATTATTCCGTCAGCAAAAGATAGTAAGTTAACATTTGAGTTTACTCCCCGCTTAGAAGCGCTACCAACATTAATAAAAAGGATTGCAAGATACTGAAACTTGTTAAACATTGTAAGCATATACGGTAGAGTATATAAACCGTATATGTATTGTATTTGTACAAGTGGATAGGTGTGCGTGTTGTGTATTCT
>1BS_z21_157_140 1BS_c-3426402 approx position on ctg157: 414-539; bacend=TaaCsp1BS117B11FOR1;
TGTGAATAACACCCATAGACACCCGCTGGGAGTGCAAGGGGCTTGCTGGTTAACCAGCAAGAGTCTGAAAGAGCGAAGGATCCATTCAAACTTGTTGAAGCGACGGATCCGACTAAACTCATTGGAATACTGGCTCAAATAAAACGAAAGTGTAGTGTTTCGACTGAGTTGCTACCCCGGAGGACCGATGAAAACTTGAAATGAAGAATGACACATGGTGTTCGTGAATGATGTATGCGAAAAATGAAAGTTGGACTCGGGAGTCACATAACCAGTACTAAACAAGTATGTGGAAATAAGCAGCCGAGCGTAGAGGTACACTCGGTGGCGTGGCCTCCGAGTGAACGTGATGTGTGAATTACGGGATACTCGGGAAGACGGAAATAACATAATGTAAAATGACTTAGTTGTCTGAATGCGCACGGGTGGCCGAGTAGTGATAAGGCGACCAACCGAGTGGCGACGCACAGGCAGCCGAGTGGTGATGAGGTGACCAACCGATGGCGACGCGCGGGCATCCGAGTGGTGATGAGGTGACCAACCGATGGCGACGCGCGGGGTGGCCGAGTAGTTATGAGGTGACCAACCGAGTGGCGACATGCGGGGCGGCCAAGTGGTGATGAGGTGACCAACCGATGGCGACGCGCGGGGCGGCCGAGTGGTGATGAGGTGACCAACCGATGGCGACGCGCGGGGCGGCCGAGTGGTGATGAGGTGACCAACCGATGGCGACGCGCGGGGCGGCTGAGTGGTGATGAGGTGACCAACCGAGTGGCGACGCGCGAGACGGCTGAGTGGTGATGAGGTGACCAACCGATGGCGATGCGCGGGCCGGTCGAGATGAGTAGATGCGTCCCGCGGATTGGCGACGCGCGGGGCATCCGAGTGATGTAGACGCGTGCTGCGGAGTGACGATGCACAGGGCGTCCGGGTGAAGTAGACGCGTGCCACGGAGTGACGATGCGTGGGGCGCCCGGGTGAAGTAGACGCGTCCCACGGAGTGGCGATGTGCGGGGCGTCCGAGTGAAGTAGACGCGTCCCGTGAAGTGGCGATGTGCGGGGCGTCCGGGTGAAATAGACGTGTGCCACGGAGTGACGATGCGCGGGGCGTCCGGGTGAAGTAGACGCGTCCCACGGAGTGGCGATGCGCGGGGCATCCGAGTGAAGTAGATGCGTCCCGTGGAGTGGTGATGCGTGGGAAGTCCGGATGATGTAGACGTGTTCAAACGATGATGAAGCACGTGGTGGTCGAGTGAAACTCCATGGGAAGGTTGAGCCATAGGAAGCAGTTGTCGCAGTCGAGGGTCGCCCTGACCTGTCGCCGCGTTCACTGAAGGGAGATGAATCCACGAGTGTGTTCGCTGCATGGAGTAGAGTGGCAGACGAGTTGAATGCAGTGGTCATTGTCGTTGCTGTGGAGGACCGTCCGAGTGAATCCAGCAACCTCACGGCCGAGTGGGCCCTATCCAAGCAGACGCCTCGTCCGAGTGCTCCCGCCCATCCGAGTGAACCGCAACTAGGCTGGGATCCAGTCGTTGCAGAGCTGGCTAGGCAAGGTCGACGTGGAGGGCCGGGCTCAGAGGCGCTGGTGAGGTCCGACGTGGATGTGCCCACGAACGCACAAGTGTTGAATGGGCCTGATCCAAAGCATGCAGGCGGAGTTGCCCCCGTCCAACGCCGAATTAATCTGCATGCAGATGGTGTTAACGTTAATTGATATAAGGAAGAGTTAAAACCGTTCATGCATGTAAGGGAAGTTTCCTTTTCCCACGGCCATTTATCCCCTGCATGCAGGAAATAAATGGGAGGGAATTAAGGGAATAAATGGGCAGGAATCCAGAAATAAGAGAAGAAGGTCTCTACAAGCCTCCTCAGAGATCAGCGATTCTGGGCCGTTGGATTGGTTCTCTTGATGCGTTTTCGTCCGTTGGATCAAGATCTGGAGGAATCTGGCTCGTCGGATCAAAATAAGTTACTGCTGGAATGAATAGTTACTGCCTCTTACTGCCTCATCGCGCTCGTTTTTACTCCGTTTTTTCTGTCTGAAGTCTCTGACATGTGGGTCCGCTCGCGGGTGGGCCGCGGTTGTCAGCGACCGTGGCTTGGATATGACCCGGTTGTCTCGTCACGCGCATCGGCGGGGGAAAGATCTCGTGCCACCGCACGTAATACCCTGCCCCCACCGATGGTATTTTCATCTTTTCGCTGACAGGGTCGTGCGTGGCGTGCATCGGTTGGCTCGTGCGGCTATGGGGTGGGGGAGGGCGGCGGCCCATTCGTTCATGCTCTCATTTGTCACCCCCGTCTCTTTCGCTCATGCCTCCGCCCCGCGCCTCCCCTGCGCCCAGCTCCTCCCGCCTTGCCGCTGCCGCCTCCTCTCCCCTCCCGCGTGCCACCTCTCCCCTCCCCTCCCCTCCCGCCGCCTCTCTCTCTCGAGCCACCGCTGCCGCCACTTTCGTGGTACTAAGACTGACAGTAGAATGGGGGGTAGGTATGGAGAGGCAAGATCCTAGCTATGAAGGAGTTGTACACACAAGAGATTTATGAGTTCAGGCCCTTCTCGGAGGAAGTAACAGCCCTACGTCTCGGAGCCCGGAGGCGGTCGACTGGATTATAAGTGTATGAGTTACAGGGGTGCGAACCCTTCTACCCGTGGAGGGGCTGGCTTATATAGAGTGCGCCAGGACCCCAGCCAGCCCATGTAGCGGAGGGTTTAAGGTACATTAAGACAGGGGGTTACTGGTAACGCCCACATAAAGTGCTATAAAGACCATAAAAGCTACTTAATGGCAGACCGTTGCGTGCAGAGTGACTTTAGATCTCCTGGCCGTCGAGTGGTTAGCTCCATGGTCGAGTGGTTATCTTCATCGTCGAGTGTCCTAGAGTTCGTCGAGTGGATCACCTCTAGGTCGACTGACAGGTAATTTCTTCTAGAGATGTCCTTGGGTAGGATAGCTTAGACAAGTCCATGACCCTACCCTAGGTACATGACTCCATCATTAGTCCCCGAATGGATCGAGGTTTGAGTGAGGAAGGAGTTGATAATTTTTCCGACCTGTTTTCCGTGTTCTGAATATGTCACATTCTGGATCAATGACCTTTTTTAGCGATGGCATCAACTTTTCTTTCAGTCGCCTTGATCCATTCTTTTCCTCTGTCGAGTGAACTTTTGAACTTGGTGGACTTCCGAGCGACGGATCGTAAGGAATCTGCCGCCTGACAAGTTGCTCTGCTGTTAGCGGATTTAGTGGGATCCGAATTTTGGGAAGCGCGCAAAGTGGAGAGGGTCGTGGTACTTGGATGGGATAAGGCGAAGACGCCTTGATTTCCATGCCGACTTTTTTGCCACATATCGCGCGCGCCTGTTTCAGGATTTGACAGGATCGCCCAGGCCTACCTGTCAGCCACTCGGAAGTGTCTTTATATAAGGTGCCGGACGAGGGTTTCTGAACAGTGTGTCTCCATTCCCCTCTCCACTTTCCTCTACCTCGCCCGCTGCACCCGCTTTTTCCTCCGCCCATCCACTCCTCGCACGCCTCACCAGCGACGATGGTGAAGGAGAAGACGGCGGCCTTGGAGCGAGCGAAGAAGGCTACGGCGACAGCGAAAGCAAAGGGGAGAGCGCCCAGTCGGGGTGGATCTTCATCGCGGTCCCGCCTGCCGCAAGGTTGGGTCCAAGGAGATTGGATCCGCTCGACCATCACCCAGAAAGATCTCGATGATCTGGCCAATGAGGGACTGATCCCTCATGGGTCAGCGAGGCTTCCGGGGACCGAGTGGCAACCGCAGCCGCTGGAGGGTGAGTGCATTCTCTTAGCCACTCATGTAGATTGCGGGTTCTCTCAGCCACCGAATCTTTTCTTCCTAGGGTTTCTGAACTTCTTTCGGGCACAACTCCACCATTTTACTCCCAATTCCATTGCCTATCTTGCCGCTTTCGTGTCTCTGTGCGAAAACTTCTTGGGTTGTCGGCCGCACTGGGGTCTCTTTAAGCACATATTCACTTGTCGCTCTCAGACGGTGAAAAAGGCGAGTCCGGATGATGAGAGGACCAAGGTTATCTAGATGTGTGGGGGGCTTGGGATCCAAATGAGGAGTAAGAGTGCCTTTCCAGCCATGACCCTTCCCGAGTCGGTTAGAGGATGGCAGTCGACCTGGTTCTACTGCCAAGACGAGGTGACGCTGGGGTAGTCGACTGGTCTCCCTCCGTTCTCCATGGACCTAGTGAACAAGCCATCTTCCCTAAAGGTACTTCCGGAAGAAAAGGCTCAGGTTAAAATGTTGGTGGAGCGTGTGGTTCAACTCATTCGTGACGGTGTCACTGGCCTGGATCTTTTGGAGGTGTTTCTTCGACGGCGCATTCAGCCGCTCCAGTATCGAGGTCACCCGATGTGGTTGTACTCTGGTATCGAGGACACCACTTGGTTCCACCCAGAGGAGGTTGATGACGCCACACTGGAGAGGTGGATGACTGCCATCACGGGGAACAAAGATAACCCTCATGGGGCTAGGAGGATCCCACCACTCGACCAGTCTTATCAGCCAGACACGGTATGACCATTTACTCCCGGTGGTGCTCCTGTTCCATTCACTTTGTTTCATTGTCAACCGGTCGATTAACCTTTGTCTTGTCTTGTTGTTTGTCAGGCCACCACTGAGTTGTACTCGATGCCCAATGGGGCGCAGGCACCGACTGAGGAGGACGAAGGAAGTGGAGGTGAAAGTCAAGAGGAGTGGGAATCGAATGGCGATGAGGGTGATGAAGATGGTGATTCCGATGAGGAATAGGAGGAGGAAGAGGAGGAGGAAGTCGCGCCTCCCATTCTGAAAAGAGATCCAAGCTTGTCCATGACCCTGCAGTCGAACATGGCAAGGGGACTGCGCCTGTCGTACAGTCGACCAAGCGTCCTCGGGCGACCTCTCCGGCATCGACTGAGAAAGCGCCGAAGCAATCTCGAGTGGCACCGTCAAAGCCGACGAAGGCCTTGCCGAAGATGAAGATGGCAATTCCCACTATTTCTGGGTAATGACGTAACTTGCGTCTTCTTGTTTCTCATGAATTTACTCTTGGTCGATTTGTTCGTTGACTGACTGATTTCTGGAACTGCAGTGCTGCGACTTCTGAGACCTCGACCAAGCCTGAAGATCAAGAGATGGAGGATGATGAGGATATGTACCTAGGGTAGGGTCATGGACCTATCTAGAATACCATGCCCAAGGACATCCTTAGACGAAGCTACCTTCCAGTCAACCAAGAGAGACTCCACTCGACCGGCTGGAAGACACTCGACAAACCTGAAGACACTCGACCATCAAGACCCACTCGACCATCAGGAGTTCAGGATCTACTCTGCATCCAAATGGTCTGTAATTAAGTAGTCTTAATGGTCATGATAACACTTTAAGTAGGGCGTTACCAGTAACCCCCGGCCTTAATGTACTTTAATCCTCTGCTACGTGGGATGGCTGGGGTCCTGGCATCCTCTATATAAGCCACCCCCCTCCACTGGTAGAAGGGTTGGCACCTCTGTAACTCATATACACAGAAATTAGTCGACCGCCTCCGGGCTCCGAGACGTAGGGCTGTTACTTCCTCCGAGAAGGGCCTGAACTCGCTAAACAMTCRTGTGTACAACTACTCCATAGYTAGGATCTTGCCTCTCCATACCTACCCCCCATTCTACTGTCAGACTTAGAACCACGACAGTTGGCGCCCACCGTGGGGCAGGTGTCTTAACGACTTTTTTGGAGAAGTTGCAATTTGTCTGATCGCCTTCATCATGGTTTCCGGCGGAGCTCTGGTCGAGGGCCGCGAGATCCGTCTCGGTGCGCTCGCTTTCATCGCCGACGACTCCACTTGGCTCCAGGAGGCACCACTCGACGTCGACGCGCTCCCCGTCCGCGGGGCGACACACTTTCGGGCGTGTGTCCGCAACGTCTTGCTACGGCAGCCGTCAACCCCATACCGGTCGACTCCTGCGCCGTCCTCCCTCCCTGTCTCCCGCCAGCGCAAGCGCTCCGGTCGGTCGAGGCTCCAGCGATGGGTGAGACACGCAGTGGCTCGCCGATCGGCCACCACCCAAGTCGCGGCAATTGAGCCCGACGAATCTCTCTACGGCCTGTTCGACCTGTCGACTGGCTCCATAGAGACTGCATCCGAGTGCGATAGCAGTGATCCAGCGGCGGAGGTCCTGATGGTCAACGGGCCTTGTAGTCCTCCCGGTTTCCCCCGTGACGACGGGATGGACGACGGGGGCGACCCCACTCAAGCCCATGAAGAGTATCAGCCCGAGCCACTCACTTCTCAGCAGAGGGAAGAACTTCGCCGCCGGAACATGGATGCCCTGCATACTCCCATTGCAGGGGAAACTCCTGAGGCTCGTGCCCTGGAAGAGGCGCGTTTAGCCAACCTGGCTGAACGCACTCGACTGGAGAACCTCCAGCGAGCACTCGACGAGCGTGCACGTCAACGAGTTACCAACTCCAACCGACGTCAGCTTTTTCCGCAACCGACTCAGGTATATCGAACCCCAATTCAGAATTTGGCAGCTGCAGCCCGCATAGCGGAGTCAATTCAGCCCTCTCAGTCAGAGGCTGGAAGAGGCTTGATGCAGATTAGAGATTTGCTCCGGGCGACAGGAGATCAGAATTCAGTTGTGTCACAGTCGCGTAACAGGATTCACAGTCGATCCGTCGCTGCGAATACTGTTCAGTCGGCTCACAGTCCAAGGTCGCCTCCGAGGCGCATGGGACGTGGAGGCCGGCGGGACCACTATGATGATCGATTTGATCATGATGATGGGTGTCGAGCGCTCACTCCTCCTCCGAGAAGTGGGTCTAACGCCCATCGGCAGCAAGATGACAGACGCCAGCTCAATGTTGGGCGGAGAGCTCCAGTCGACCCCAGAGAGCCAGGCTTTGACGCTAGATCCATCATCGTGCAAGGTTTGGTCGACCGAAACAGAGCTGTTAGAGGTGGTCATGACAGAGATATGCCCACAAGCAGCCGAGTCCACGTTTCTGGTCTAGAATATTTTAGCAGAGCGATCAGAGCCGTAGTGATACCCCCCAACTTCAGTTTGGCGACTGGGGTGAGTAAGTTCACCGGAGAGTCTAAGCCTGAAACTTGGCTCAAAGACTACCGAGTGGCTGTTCAGATTGGTGGCGGTAATGATGAGGTGGCCATGAAACATTTGCCACTTATGCTAGAGGGTTCGGCCAGGCATGGTTGAATCAATTAGCTCCTAGCAGCATTTACACCTGGGAAGATCTTTCTCGAGTGTTCGTCAGGACGTTTGAGGGAACTTGCAAGCGACCTGCCGGATTGACTGAGCTGCAAGTTTGTGTACAAAAGTCGAGTGAAACACTGAGGGATTACATCCAGAGGTGGATCACTTTGCATCATACTGTAGAGAATGTGTCAGACCATCAAGCTGTTTGCGCCTTCAAGGATGGCGTCAAGAACAGAGAGTTGAGCCTGAAATTTGGTCGAACTAGAGACATGACCCTGAGTCGGATGATGGAAATAGCCACCAAGTACGCCAACGGCGAAGAAGAGGACCGACTCCGGAGCGGCAAGTACAAG
>1BS_z21_157_150 1BS_c-3443407 approx position on ctg157: 435-566; bacend=TaaCsp1BS085A07FOR1;
GTAAATGATAAAAAAGATAATTTTTTATGTGGAATGCTACCTAGCATAATCTTGATCATATGTCTAATCACGGCATGAATATTAAGACATGAGTGATTCAGAGCAACAGTCTACCATTTGACATAAAAATGATAATACTTCGAGCGTACTAATAAAGCAACCATGTCTTTTCAAAACAACATGGCCAAAGCAAGCTTATCCCTACAAAATCATATAGTTTGGCTATGCTCATTTTCATCACACAAAATGCACCCATCATGCACAACCCCGATGACAAGACGAGCAATTGGTTCATACTTTTTAACGCGCTTCAGCGTTTTCAACCCTCACGCAATACATGACCGCAAGCCGTGGATATAGCACTATAGGTGGAATAGAATATGATAACGGAGGTTTATGTGGAGAAGACAAAAAGTGAGAAAGTCTCACATTGACGTGGCTAATCAACGGGCTATGGAGATGCCCATCAATTGATGTCAGTGCGAGGAGTAGGGATTGCCATGCAACGGATGCACTAAGAGCTATAAGTGTATGAAAGCTCAAACTGAAACTAAGTGGGTGTGCATCCAACTTGCTTGCTCATGAATACCTAGGGCATTTGAGGAAGCCCATCTATGACAGCCTGGTTTTGCCCTCTTTTTCTTTGCCTGGTTTTCAGTTGAGTTAGTTTTGAATTTGGAGTTTTGAATCATTTCATTTGGACTTAACCACTTGGGTACCCCTTGGCTTTCACCCAAGTGCTTCTTCTCCTTCTCAAACCATCACTTCACCTCTTGATCATCTCAAGATATTTCTTGGAATATTTTTCTTAAATGAAAAATATTCATTTTGCCCTCCAAAACCCTAGCTAGCACTTTGTGCTCCAAAGCAACCCTAATTTTTCTTGCCCCAAAAATCCTGAGAAAAATCCCAATTATTCTTTGAACCCTAGGGCACCTTTGTGAGCAAAACATATTTCATCACTCTTTGGAATATTTTGGCTACAGAAAATAATTTCATTTCTGGACAGAAATGGTAGTTTCTACAGCAACTACCATTTTACTAGCTCCATTGTAGTTGGTTTTTCTTGTGCCTATTTACCTTAGTAAGTGTAAGTAAGCCTCCAAAGTTCAGCCCTTAACTCCTTGCAGTTTGACCACAGTAAACCTCCAAAGTTACTGTCCAGAAACTTGCTAGCAGTACAAATCCATTTCTACTGCACCTGGAACCAAGCCCAACCGTGGTTACACTCCAAACTACCAAGGACTACACGACAGGCATCAAGTTAGCGCTTAGGGTGGCCTGATGTCATAGTTCACGCGGTGACCGCGTTCGTCCGGGTGTGCTGGCATGCAAAGCACGCGCTCTGCGTGCCGCCTAGTGCTCTGTTGAGCTCGGGCTCGCTGCCCAGCCTGCCCGAGCATGCCAAACCTCGCCACCATCCCCGTCTCCACTCCCTTAACTCCCCCCTGGCACTCGCCGACGCCGGAGCTCGCCGCAGCGGGCATGGGCACGGTCTGGCCAATGACACAGTGTGCAGCGCACTGTGCTCGTCGTCTTCTCCCTTGCCCATGTGCCCATCCAAGCCCGCCAATAGTTCCCGCGTGATCTCCGTCCTCTTCCCCCTCTCTCATTGGTGTCGTTCGTCGCCGGGCGCCGTGGACAGGTGTCCTCCAGCAGAGCCCGAACCCCTCTCGCCGCTCTCCTATAAATGCCGCCACCCCCAGCCTCCTCGAGCACCCGCAGCTACTCCCACACCCTCCACAAGCCAGTAGGAGCCGCAGCCCGACCGAGCAGGCCGCAAGCTGCCGTCCCCAAGACTGAGCTTGCCGGCGATCCCCTTCGAATTGTCCCCGTAGCTCCAACCCCAACCAGGCCAGGGCGACCCTGCCAGGGCCTCCGCCACTCTTCGGTGAAGCCATTCCACCCTGTTGGAGCCCCCGGAGCCGCCCCGAGCCGCCGTCGTCTTCGTCTCCGGTGACCGCTGCCCTCTGCCCCCGCTGGAGAGGTAGTTTCTGACGCCGTCCGACCACCTCTAGCCACGCTACGGGTACGGGCAGGTGTGCCATCTTCTTCTCCTTCGACCCCCCTCTCGTTTGGCCCCAAGATCCCTCGCTGCCGGCGTGCACTCCGGTGAAGCTCCGCTTCTCTCTGTTTCGCTCTCCCCCTCCTTCTAACCTGAGTAGTGGGGCCCGCTAGTCAACCACTCAGTACGCGCGCGAAGCGGTATGAGCGGTGGCGCCCTGGGCTTTTACACCTTCGACATCATCCCCCCCAGTCTGTTTTATTTTTATTTCAAATTCATTTAAATCTAGGAAACTTCAAACAACCATAACTTTTTGTCTATAAGTCCAAATGCATTGATTCTTTTTGCATTGTGTTCTTTGTCCAAAAATCTAACAACACCCAAAATATGGGATTTTTCCTTGCTTTCTAGATTTTCTGGTAATTTTCAGAAGGTTTCTTGATGTTTTCTTTTTGTGGTTTTGTACATTTTCAGAAGAGCAGGCTTGTCTTGAGGATCACCAGGAGGTTTGTGAACCTCATCTGCACTAAGGCAAGCCACAACAACATTTTCATAGTGCCACTTCAATATTTGTGATTTTCCTACTTGAATTTATGATTATTCATGCATTTAAATTATTATTATGATAATTATATTATGTTAAATGCTTGTCATGTTAAATATGCTTGATTTACAGAAATTTTGAAGTGAATCTTGTTGATAAGCTAACAAGAACTTAGTTATGAGTAATGGTAAAATGATATGATCATGGAGATAAATAGTCCGTTAAAGTTATTATTCTTGCATGATGAAAAATGATGAGGTTGCTAGAAATGATTCTGGTTTAAGTGAGGTTAGGTCTTAACCAGAGAAGTATCATGTTGATGATAGCTCCGTGGGAGTGTAGTTGACTTAGTTATTTTCATGGATATGTGATGCATATGTTGGTGATGCATGGCATGGCATTATGACACCGGTTACTTTCACTTTAAGTTGAACCTGATAAATAACTCAACTTGAACATGTTGTTAACCGGGTCATGGTGCCGCTGAAACGAATTTCTCCCAGTGCAACCACATTTGCCGGTATGGGACGGCCTTAATGCGTTTCATTGTCGTGCCTCTGGTCGGTGCCTCCATCTAGGGAAGGTTATGGGTGTGCTGTACCCTGGCCCGGTAAGCAGGCATAACCTTGTGAGCCCGTTGTTAAGTTAAGTTTTTGGTACCGGGTCCCTGAGTGGATCGTGGCCACGACGGTGGTCGAGGTGTCTTGAAATAGACACGGGGCCACCCAGGACTAGCCCGATGGGGATTGAGTCGGAGTGGCCGGGAGAGTGTCATGACAATGAAGTGGTTTCGTCGGAATGCCGTTGGTCCACCCAAATGTGAGTGTGAGGCCATGGGTTCCGTAGTGTGGGTCCAGTGTGCTACCTCTGTAGAGTGTATTAATCTATCGATAACCAAGTCCACAGTTATGGACACGCTCGAAAGTAGGGTACACCATGGGTCAACAGTTAATAAATTTGCACACTAAGTTTGCACTGAGGATGGTACTAAGGCCATCGTGTTGAGTTGGCCCAGGTGTGGTCGGGCTGTGATCATCGTAAGGATCACGGGCCATGTATTGGTCGGGTTGTGATCGCCGTAAGGATCACGGGCCATGTATACGTCGGGTTGTGATTGTCGTAAGGATCACGGGCCATTTATTGGTCGGGTTGTGATCGCCATAAGGATCACGAGCCATGTATTGGTCGGGTTGTGATCGCTGTAAGGATCACGGGCCATGTATTGGTCGGGTTGTGATCGCCATAAGGATCACGAGTTTGTTTTTGAGATCATCACGTTTGTGTTCAAGAAATGATCACGTCCGGACGCCAGTCCAAGGGACGAGTAACACTTGAGCATAGTCACATCATGTTGGATATGTTGTTGCATTGTTAATAAATGGTTAAATATCATGATATTGTTTCTCATTATGTTTATGCTTGTTGTGAGCTTGCAAGTACATTCAATGTACTGACCTGGCATGTCAAGCCAGATTTCAGGAAAGTCTCGTTGGAAAGGAGTGTTGTCCGAGTCTAGATCGTGTCCACATCGGTGTCCCTGTGCTATGGAGTCCCGCTATGACGTTGTTCCGCTACCGCGTAGTTGTCATGATCGAGGCCCCTTTATGTTCACTAAATAATGTACATATTGTTCAGCCGCACCGTGTGTGCAGCTTGGCCTCGCTAACTGTTGTAATATGAACTATGCTCCGCTAGCATAAATAAAGCGATTTTTTTTCTGTACCAAGTTGTTGTGTGTTGCCAGAAGACAAGGTCTCTGGGCTGGCAATACAAGGTAAACCAGTCGCTCTGAGCTGGGGTACCACACCATCGCTGGAATATACAAGCCAAGTTCTATAATGAAAAATTCCCACTAGTATATGAAAGTGACAATATAGGAGACTCTCTATATGAAGAACATGGTATTACTCTAAAGCACAAATGTGGTAAAAGGATAGTAACATTGCCCCTTTTTTCCTTTTCTTTTTGCAGGCTTCTTTGGCCCCATTTTTTTATTTAGGCTTCTTTGGCCTCTTTTTTCTTTCTTTTTTTTCATGGGGCAATGCTCTATAATGATGATCACCACACTTTTATTTACTTACAACTCAATATTACAACTCGATACTAGAACAAAGATATGACTCTATATGAAT
>1BS_z21_157_160 1BS_c-3458119 approx position on ctg157: 655-758; bacend=TaaCsp1BS013P18FOR1;
GGGGCCGGCCCCCTTCCCCCTTCCCCTATAAATAGAGGGGCGAGGGGAGGGCTGAACACCTGATCCAAGGCGCAGCCCTCCCCTCCCCAACACCTCTCCTCCTCCGTTAAGTGCTTGGCGAAGCCCTATCGGAGTACTGCCTCTCCACCACCACCACGCCGTCGTGCTACTGCTGGAGTCTTCTTCCTCAACCTCTCCTTCCCCCTTGTTGGATCAAGAAGGAGGAGATGTCATCTGCTCCGTACGTGTGTTGAACGTGGAGGTGCTGTCCGTTCGGCACTTGGTCATTGGTGATTTGGATCACGGCGAGTACGACTCCATCATCCCCTTTCTCTTGAAAGCTTCCGCTCGCGATCTACAAAGGTATGTAGATGCACTCCTATCACTCGTTGCTTAGATGAACTCATAGATGGATCTTGGTGAAACCGTAGGAAATTTTTTATTTTCTGCAACGTTCCCCAACAACCCACGCCCGTGTTGATGAGAATCCCGCAATAAAGGGACACGATCTCTGCTTTGACAAAACATGCCAATGGAACCGCATCTCGAAACATGGAGTGGCAGGCTAAAAACGGTTCGAAATAATAGCCGAGCGGTGACCAAGCTTCAAAATATCAGATATCGGGTTCATATCGGTTTGGCTTTGACATATCGGATGTCGGATATCAGGTGATATATCGGACGATATGTAGATATATCGACGAAAACATGTGCAGTGGTTTTTCATTATTCTTGTTCAAAACATTTATTTTTAGTAAAACCAAATGTATGATATGTCAAAGCTTGAACATGTAACTTTTAGATTCTTAGTTTATTAACTTGTTGATTAAGAAACTATTAAGGAAAGATGCACAAAATGCTTACTCTATGATTAAAAATAGTATGATATATATGCATTTGTACGAAACAGTGTGCATGATGTTGATAATATATAATGAAGTTGTAAATGCATAATCTTATTTCACTGCTATCTAATAAATAATTGTTGTCGTCTATGTACCGTCCTATATCAGTGGACATATCGGGCTAGATATCGGGTATATCGGTAGATATTTCGGTCCATATCGGATGATATGTTGGAAAATGATATTTGCAAAATGATATGTTATGTTTATATCGGTGGAGCCCCAAAAGTGATATATCGGCCTATATATCAGTCGTATTGGCCTAGATTTAAAAGCTTGGCGGTGACATGATGTCACGCTATAAAATTTGTCAGCGGATTGGAATCATGAAATATTATACTCTCTACGGTTGTGTGTGGAATTTGTTTTGCAGAGCCGGACACAATTCTTGTGTTCGAAGACTATTTTGGAGTATTCGGAGGAGGAACCCACCTTGCATTGCCGAAGACAATCTGCATGTTGGACACCTCGTCATTGAAGCCTGGTTCAGGGGCTACTGAGGGAGTCCTGGATTAAGGGGTCCTCGGGCGTCCAGACTATTGACATGGGCTGGACTGATGGGCTGTGAAGATACAAGACCGAAGACCCTCTCCCGTGTCCGGATGGGACTCTCCTTGGTGTGGAAGGCAATCTTGGAGTTCGGATATGTAGATTCCTTTCTCTGTAACCGACTCTATATAACCCTAGTCCCCTCCGATGTCTATATAAACCGGAGGGCTTAGTCCGTAGAGGGAATCCTAATCATAATCATACAGGCAAACTCCTAGGGTTTTAGCCATTACGATCTCATGGTAGATCAACTCTTGTAATACTCATATTCATCAAGATCAATCAAAAAGGAAGTAGGGTATTACCTCCATAGAGAGGGCCCAAACCTGGGTAAACATCGTGTCCCCCGCCTCCTGTTACCATCAGCCTTAGATGCACAGTTCGGGACCCCCTACCCGAGATCCGCCGGTTTTGACACCGACACTCGGCACCTGTGCATCTCACCTCTTACCAAAGGGCCACAGGCATCTCAATTGCCTCAGGAGCATTTGCAAGATCTTCAGCTCCTCCTCAGTCTTCAATAGGCCCCACTTTGCTGAAGACCAAGGCCACTGCTAGACGAGGCACCAGACCAAGTCCTCACAAGAAGCAAGTTGGCCAAGTGCCGTCAGATGATGATGAAGCTTATGATGAGGAATTAGCTGAAATCGTCAGAGACAGACAGCAAAGGGCCGCTAGAGCCAAGGGCAGTGCTGTGCCACTCATGTTGGATCCGAAGAAGATCCTGGACTTCATTGACCTCTGGCACAAGGACCCAAACACTCCCTTGCCAGAATTAAACCTCACACCTGGCCAAAGTTATATGTTGACGGCCTTCATTTCTGAAGAAAAATGGAAATTTGAGAAAGCCAGGTCTGTGAAGAAAGCCTAATACAAGAAATAGCGCTTTCTGAAGGACAACATTCTAACGCTATCGCTTGATGAACTTGTCGCTCTGCAATCTGAGATCAAGAAACTCAGTGATGAATTTGACGCGTAGAAGGCAGAATGGCTGGGAGCCAAAGTCAGATTCGTCAGAATGGCGAAGGGGTTTACACCAAATGTTGCTACTCCAACGCACATTGAAATTCCTCAGGCTGAAGCATCTGCACAGCCTATTGAAGAACATGCCAGCACAGCTGATGAAAATTAGGCTGCTGATGAAACTAAAAGCACCAGGGCTGATGGAGCTATTCCAGCCGCTGAAGAAATTGCCAGGGCAACCTCTAGTGTTGCACCTGAAGAACAAGACAGGCCAGCTGAAGCATCTGAAGCTACACCTGAGGAAACTGAACAAGTCAGGACAACTGCATCAATTGTGCCTGAAGAAACTGCACCAATTTCCTCTGCTCCTCCTACACCAACGTCAACACCAAGTCCTATTCTTCCTTCTACATTAGAAGTTAAGAAAACCAAGGCTGCGGAGCGAGCTGCAGTGAAGAAAAGGAAAGCATATGCTTCCTCACAGTCTTCTGCTCCCAAGAAAGCGAAGATTTTGACCAACTCATTTGCAAATCCAATAGATGTTGTTCCTCTTTCAAGTATGCCATCAAAGGAAATAATTCTTTTGGTGAAGATTATGTGATTCCAAGCGAATCAGATGAAGAAGATCCTTCTGCTGCTTCGACAGAGCAGATGGATAAAGAAATTGAAGTGGACAATGTCACTTCAACCCCTCTGGTATCATCGCCCATTCCTTAGTTCATGGCTGAAGAGGCAGGCGTTGAAGAAATTGATGAAGAAGAAGAAGACGTGGACATTGGGTGCACCACTCCAGTGTTGAATGATGACTATTGGGAAAGTCATCACCCCAATTCCCCCATGTTCACCCCACTG
>1BS_z21_157_170 1BS_c-597946 approx position on ctg157: 852-919; bacend=TaaCsp1BS061B14REV1;
TTGCACAAGCCATCGAGTCATCAAGCTTCTCTCCTTGATTCTCATAGTAAAGCTTCACAGCATCCACACGCAGTTGGTACAACATGTCTTTCACCTTTTTCCTTGCATAGGTGTCAATAATCCGGTTAGCCTCTTCCTCAATTCGGATTCGGGCACTATCATCTTCCTCGTCATCCACATGCAGCTCAAACAAGTTCTACATGTTCAAAAATTTCCAGATCAGATTTTTACAACAATACAAAGATATGTATAATTGCAATTACTCCAAAAAAATATACTTACCCAAAACTCTTCCTTCACACGATCTGCGGCTGTCCGTTGCTGAAAATCTAGGGTCGAATCATGATAGTAATCGTACCACTCCAAAGCCGGGCGCGTATTAGTGATGACACCATCATCATTTTTTTCTTCTATTTTTCCTGGGTATTCACGTTTGAGAAGAACTCCAAGTTGTGTAGTGTACTTGTAGTTCTTGGGATGATAGGGTACATACTTAAATTGCCTACATGCACTAAATGTTATTAATTGAAAGTTTTTTTAACTATATTAATTGACAAGTTCTAGAAAAACAGGAAACACATGTGCAACAATACATCATTTTCGATACCTTTCACCTTTAGGTTGAAGGCCAACTTTGCGACCACGTGGAGGCACTCTTAATTCAATAGTAGCTCTCATGCGTCTTCCTCTACGCTTCTCAGATGAAGGGTGAGATGAGTTCACATTACTCTTTTGGGACAAAAGGTTGGTAGAGTTAGTGCTGCCAGAAATTGTCCTTCTCGAATTGGTTGTCATCTTCATCAAGTGAAGTAACACAAACCCCACTATTGACTGTAGTTAATTCAGATTTCTTCCTCTCATACTTCTCTGACCGAAACCTATACCCATTCACATCATAACAGCCATAAGTAGCAACTCTTGTGCGAAAACCATAAGACATTTGGCGTAAAGCATTGTGAATGCTAGGTGACTTCATGCACTGCAAGATATAATTACTTATGTCAGTTTTGGAGCTAATTGAATATTGGGCACAAATTTAAGTGTTTTAGGGACAATACTTTAGTTTTAAACCAGTCAAAAAAATTAGGTCCATGACATCTAGCAGGTCCTGATTTCCAGCCATTCAGTCTTAACTCACGGAGTTGTTTCGGTGTTGGAACAACTCGAGGGCTCTTCCACTGCTCATTATCAAACTCCCTACACAAAGTTATTTAGAGTTATGAACAGTTGAAAACATATTATTGTTCACAGTAGTTATTGAGATTTTAAGACGTACTTGAAAAGATCATCCATTTCAGGCATGTTTGTCAATATGTACAAGAAAGCAGCCTTGTATTCGTCGTTATTGAGCTCACGGTATCCTTGAGGGCTCATGCATCGGCCAGGGCATTTAAATATCTCAAGGTCACATGCAGATTCAAATGTAGAGGCCCCATCATCATACCGAGGTGCCTTGTTTCTAACTGACCGTACTTTAGGATTAAAATACAAAGACAGGAAATTAGTTGACTCCTCAACGAGATAAGCCTCAACAATGGAGCCCTCAACTCGAGCCTTATTGCGCACTTTTGTCTTAAGTTTACCTATGCATCTGCGAGGGCAAGTCAAGAAGTTAGCCTAAGAGCCAACACACCACCTTATAGTGGACTACAAGTTCTGGATTTACCTCTCATAGTTATACATCCATCGGGCTAAGACAGGGCCTCCTAGTCGAGCTTGATAGGGAAGATGTACAATTAGATGTTGCATTGAATTAAAGAAACCAGGAGGGAATATCTTCTCCAGTTTGCATACAAGCACCGCAGCATTCTTTTCTAGGGAGCTCACAACATCTTTGCTAAGTTCTTTTGCACATAGCTGCCTATAGAAAAAGCTTAGCTCGGCCAAACATAACCATATATTCTCCGGAATGAAGCCACGAAATGCAACTGGTAGCAGCCGTTCCATGAAGATATGGTAATCATGACTTTTAAGCCCAAAAATCTTCCTTTGCTGGAAGCTAACTCCTCTTTTAAAACCCGCTGCATATCCATCGGTAAATTTCAGCTCTTTAAACCATTTAAGAATGGTTAACCTATCATCTTTCTCAATGACAAATGGTGCCCTTGGCTTGAACCACTTCCCATTGTCCTTCAAATGCAAATGCTGCTTAGGGCGATGTCATATTTCTTCTAGATCTTTTCTTGCCTTCACATTATCTTTAGTTTTATTAGGAATGTCAAAGCATGTGTTCCATATAGCTTCTGCTACATTTTTCTCATTGTGCATCAAATCGATGTTGTGCCTAAGCTTCAGTTTATCAAAGTATGGAAGATCCCAAAAGCAGCTTATGTGGGTCCAGTTGTGCAATTTATTATAGTTATCTGTGTCATATACATTTGCAACCATGTGAGCTCGCACTTCCTCCCCTGCCAAACGCCTTGGTGGCCCCTCAAGCACTATTGTATCCTTTCTAAATGAATTGGCTTCGGTTCTGAACTCATGGTCAGGAGGTAGAAAGCGCCTATGGCAATCAAACCAGCAAGCCTTACGCCCATGCGGAAGTCTAAATGATTTTGAATCACTCAAGCATTCTGGGCAAGCTAGCTTCCCATGAGTGCTCCACCCAGCAAACATACCAAAAGCAGGGAAATCATGGACTGACCATAGAAAAGCTGCTTTCATTAAAAAGTTTCTCTTCACAAAGGCATCCCATGTATTAACCCCCAGCCACAGTTGCATAAGCTCATCTGCTAATGGTTGCATCAGACCCGGAAGGAGTGTGAGAACGCATAAGCTTTGCGGTCTCCTCATTGGCATACAACCTTTGCAATCTATCTTTTAGAGGGAGGTACCGCAAAACTTTACGTGGGATTTTCTTTTGGCCTTCCTCGTAACGAGATGTGCCACAAAAGTCACACTTCTCTTTATGTTTGTTATCTTTGTAATACAACATGCAATTATTTTTGCACACATCTATTTTGACATATGGCATCCCAAGACCTTCTAAGAGTTTCTTGGATTGGTAGAAGTCTTCGGACAAATTAGATTCAGGAGGCAAAAGTTCATGGATTATTTTTAAGGTATCATCAAAATGTGCAATGGACATGTTGTATTGTGATTTCATAGCCAGCAAACGAGCTACAGCAGAAAGACGTGAGTGTTTTGTGTTCTCATGTACCAATTCATCGGCACTACTGACCATCCTATAAAAAGCCTTGGCAGAGGAG
>1BS_z21_157_180 1BS_c-3469980 approx position on ctg157: 887-982; bacend=TaaCsp1BS110I24FOR1;
TTTGAAAAATCATAGAAAATAATCCATAACTCGGATGAAAAAGTTTTATACATGAAAGTTGCTCAGAACGACAAGACGAACCTAGATACGCTCTCATTCATCTGTCACATGCCTCAAGCATAGCGAACATGGAACTTTTCCCCTTCGGTCCGCTTGTCCGAAAATGCCAAACTTCGGGAAAACTTCCCGGATGTTATCACCCTTTGCCGATATTGTGTAGCACCATGTTAGAACACGTCTAGCTCTGCATGTTGTCTTGTTATGCTCTTGCTTGCTATGTATTTACTGTTTACTGCCCCCTCTTCTCTTCGGTAGACCCCGTGACGGCTGCCGATGCCGCTGTGATCGACGACGTTGATGACGACCCCTCCTTCTCGCCTGAGCAACAAGGCAAGCCCCCCTTTGATCATCCGGATATCGCCCATTCTATACTCTCAGGCTTCCATTAGATTTTGCTACTGTTATTGTTTGCTCCTATTCTGATGCATAGCCTGCTTTTGTACCTGCTATTGTTACCTACCTGCTTATCCTAAACTGCTTAGTATAGGTTGGTTAGTGACCCATCAGTGACCCCCCACCTTGTCCTTGTTGCCCGTGCTTCATCTTCGATGACTCGATCAACGTGATCAAGGACCAGAGCCTGACACCTCACATCACATCATGCCCCTTTAGTTGCTCGACTCTGCAGAGCTACTATCGAGTGCCGAGGGTGATCCCCCATAACGCACTCCCGATGATAATTCTGTAGTGTAGCTACTCGGTCGTGGTCATCGAGGGTGGTTCCTCTTTCACCATTCCTGATACGGCTCTGTCGTGCAACACCTCAAGTGTGAACCCGGAGGGTGGTTCCTCTCACATTCACCTTGATGATTACATCGGGTGGAATCCACCGGGGGTGATTCCTCGGGTTTTCCCCTTGATGTTTGGACACGCAGTTACCTTGACTTTACTTGAGACCATTGATGAAGTCGGGTCGGCCCTGAGGGGTACCCGCGAGTTGATGTGAAAGTCGGGCGGGCCTATAGAGCACCCGCGAGTTTTCCACATGGCACGCCCGGGCAGTCTGGGCCCTTGACGTAAGTCACCTTATCATGATTCTCTGCTCGTTTCCCCGAGCCCCCAATGCACTAACAAGTTTGGGTATTTGTTCTTAGTTGGCCTCTGGCCTTTACGCACTAACCACCACGCGAGAATAGTTATGTGCCTCGACGTCGTAGTATCAGCCGAAGTTTTGTCAGACGTCCAGTTCAACATCGTGGGCCTGTCGGGCCAGTGCCATCCAGTATGAGGTGGTGCTCGTCCCGGCTTGTCGCACAACGACCCGGAGTGCTGCGGGCGATGGGCCCAAGACTCCAGAGTGCTTAGGATGTAGACCGGTGGGGACCTCTCTGCTGAGCCTAGGTGGGGCTGCGACGTGTTGATGTTCCGAGGCCGGGCATTGACCCAGAAAAGTGTGTCCGGCCAGAGTGATCGAGCGTGTTGGAAAACGTGGTGCACCCCTGCAGGGAAGATTATCTATTAATAGCCGTGTCCACGGTAACGGACGTTTAGACTTATATCCTGATCTTATACAACTACAAATGGATACTTGAGATGTGTGGCTCCGAGATTGCTTTCCCGCAGGGAGTCGGGGAAGGATCTCTGGGCGTTAATGTTACAACATGCTTGTTAAATATTAAAATGCTACTCTTTACTCTCCTACATGCTACAAGTTGCTCGGAGCTCCTTGAAGATGCTAGTCTTCGATATGCTAGGCCTTCCCCCTCTATTATGCCATTCTACAGTTCAGTCCACAGGTACAAACCTTCCTTTTGATACCAATGCATACTTAGTATAGATCTAATGCTTGCGAGTACTTTGGTGAGTACTCACGGTTGCTTTGCTATCCCTTTCCCCCCTTCTTTCTTCTTTCCGGTTGATGCAACCAGATGTTGGATCCCTGGAGCTAGATGCCATCATCGATGGATGCTACTACATGGAGACCGCCGATGACCAGGAGTAGTTAGGAGGTCCCAGGCAGGAGGCCTTGCCTCTTCGATCGTGTTGCTTTTGTGCTAGCCTTCTTAAGGCATCCTTGTTTAACTTATGTCTGTACTCAGATATTGTTGCTTCCGCTGACTCTCTTGTGTATCGAGCTATGTATTCGAGCCCTCGAGGCCCCTGGCTTGTAATATAAAGCTTGTATTACCTTATTTGGGTCTAGAGTTATGTTGTGATATCTTCCCGTGAGTCCCTGATCTTGATCGTACACATTTGCGTGTTTGATTAGTGTATGATTGAATAAGGGGTGTCACATTTAATACGCAATGTTGAATAATAATTTTATTGATTTCTTAGAGTAGAAAATGATAAGTTTTTTGCATTGGTTTATACTAACTTATCTCTCGAGCTCTTGTTGAGTTTGGTGTGGATAAAGCTTTCGAGATTTAGGAAACCGAGATATAAAAGGAATTAAGGAGACACAAAAGCTTAAGCTTGGGGATGCCCAAAGCACCCGAAGATAATATTTCAAGAAGTCTCAAGCATCCAAGCTTGGGGATGCCCCGGTAGGCATCCCACCTTTCTTCTTCAACAA
>1BS_z21_157_190 1BS_c-3446230 approx position on ctg157: 915-1055; bacend=TaaCsp1BS133B05REV1;
TCTCGCGGGTTTTGAGATTGCTGAGTCCTCGTGACTCACCAGATACTATCACAACAGTTGCAGGTGCCGATGATGCCAGTGCAGATGATGCAACCGAGCTCAGATGGGAGCTCAACAAAGATCTTAGTTGTTGCTATGTTTTGTTTCTTGTTGATCAGTAGTGGAGCCCAGTTGGGACGATCAGGGATCTATCAGTTGGGTTATCTTCTTTTCTTTTGGCTTCGTCCGTAGTCGGACTATATGTGTGTACTCTGAATGATGTATGATTTATTATATGTTCATTGTGTGAAGTGGTGATTGTAAGCCAACTCTTTATCTCATTCTTGTTCATTACATGGGATTGTGTGAAGATGACCCTTCTTGCGACAAAACCACAATGCGGTTATGCCTCTAAGTCATGCTTCTACACGTGGGAGATATAGCCGCATCGTGGGTGTTACATCGGAGACTGATTGTAAGCATGATTTTCATTAGCTGTCACACTGATTATAAGCATGAGCAGGTGGAAGATTAGGTTAATGCGAAGCTTACCTTAAACCCTACCGCCACCGTTGAAATGAGGCGAGCGTCGAGGGAACCGTGGAGAACATCAGGGAAGTGACGTCGCGCCATCTGGCCTCCTCTTGCGGAGGGAGAACTAATACTCCTATGGCTCCGGCTGGCTCTGCACCCTCATGAACGACATACCGTACTCAATCGATTCGTTATCCTCTGGGTGCTCAATCTTCGACTTGTACGCCCACCACCTTCTCCTGACTATCGCCTCGGGCGAATCTGTTTGCTCCATCGCCCAAAGGAGATACTCGATGAACTCGGAGGACTGCGGTGTGACTGCCGCCGAGGAGTACATGTACATCGCCACCCTCATCGCCGCCATCTCGCTCTTTCGCATACATTGCCACATGGCCCTCACCGTCCTTGAAATCTCTCACTCATTGTCAAACCAAACAAGGATCTCCTTCAACCTGGCTAACTTTGCCTGGTCGCCGCCGGCAATCTGCATGATTTGCTGTTGCATCCTCTCCATAGATGCCCTTCTGAGTGGTCCGGTGCTAGCTTTGGAAGATGGAAGGAGAGATGGTGGTCTTGCAATAGAGAAGAGGGAGAGGCGAGATGGTGGTTTTGGAATGGAGATGATGGAGAGGAGAGGAGGTGGTTTTCAATGGAGAAGAGGGAGAGGCGAGACGGTGGTTTTGGAATGGAGATGATGGAGAGGAGAGGAGGTGGTTTTGCAATGGAGAAGAGGGAGAGGAGCGTGCGGCAGTGATTTAGGATTGGATAAGAGGGCTGGCACGCTATGACTGGATCAAAATCAAAATCAATTTACCCTTAAATTAAGAAAGCGGCCCCACATTAACTCATCTCCCTTTTATTCTAGGTCATAATTGACCATGCTTTTCGCAAATAAAATATATGTTATACGTTGCAAAAATAATATAATTTGAAAGTACATTCAGAAACGAACCAAACGATACAATTTTTGGTGACATGCATTCACATTTTGTTTGTCAAATACTGTCACATCCCTAGCTTCTGGCATTGCTCTAGGCTAGCTTCATGTGTGCATCATGTCTATATTTTTGAAACTTGAATTGAGGAATATTGGAAGCCTCAAAACCCTAAATAAAAGAGGGGCAAAAACCCTAGAAATCTCATTCATTGCTCCAAAAGGCTCTTCTTAAATGTTTGATAATTTTTGGTAAGGGTTCTGGTCCCAACCAAAATATTGAACATTTTTAAGGATTTATTTTTGGGACTTTGAATTTAAATCATTAGCTATTTGAATTTGAATTATATTCATATAATTAGAATATaatTTYAAATAYCCCTGAAATAttTTATGAGCTTTTGGAAAAGTCCATCTAGCCAAATAAAATTATTCAGAGGAGTTTTTGGCATTGTTTGAATTTGTTTAAAATTCAAAACAGTGGCAAAACGAAATTAAATAAAACAAAACAGAAAAAAATATATAAAAAAAATAGAAGCCTACCTGGGCCACTTACCTGTAGCCGGCCCAGCTGGCCAGCTCCTCCCGCTGGCCCAGCCCACCGCCGCCTCCCT
>1BS_z21_157_200 1BS_c-1796189 approx position on ctg157: 1067-1213; bacend=TaaCsp1BS104I06FOR1;
TGCAGAATAACCCTCCAGGATAGGATATTCACCCATAGGTCTAGAATCACGCCATGCAACTGTTCGATCTAAGATCTAAGGGCTCTCGGTAGCCCGTATCATGGGAGAATGGAAAGCTTCGTATCACCTGTAATTTTCCCGACGCTTGACATGACATTGAAAGCCAATTAATTGGGCGTTGAGTAGACATGACATCTTATTGGGGCCCCATAGTACTATGCATGAATCCATTTATCCAACAGGCAAGCCACTACCCTGCCGTTCGCATGCCCCACTCAGCATTTTTATAATCGAAAAACTGCTGGCAGTTTGCTCCTACTCGTCCCAGACGTCCTTTAACATTACAGCAGTTCGCTCCTAGTCGTCCCATCCTTTCACATTACGGCAGTTGCACTAATCCTAACCCTCCTCCCAAATCCATGGCGTCCCAAATCTCCATAATCAGCGGAGAGTAAAAGGTTAGAACCATCACCGGCGATGAGTTCGACGTCATCTACACCCGTTCTTCCGCGATGGTAAAAGGATGCCTTGCTCGCTTCATATGCATGTTCGAAAACTTAAATGATGAGTGGGTCGTTGGCCTAGATGTTGAGTACACCACAGTCCTGGGACGAGAGAAGGATCTAAAGGAGGAACAGAAGAAGAAGCCCGCCGTGATCGAGGTTTGCGTGCATGACTTATGCTTGGTCTACCACATATGCCATGCCGACGTTGAGTGC
>1BS_z21_157_210 1BS_c-3469289 gene  Bradi3g47230 2338-2732 Bradi2g11080 3534-3743 Bradi3g47220 6104-6511; approx position on ctg157: 1067-1213; bacend=TaaCsp1BS019E17FOR1;TaaCsp1BS093I06REV1;TaaCsp1BS104I06REV1; signal=Ta_S15823978;Ta_S32494317;
TGAAGAGTGCCTCTTGAGCTTGTGTGCAAATAAAGAGTCACTATTCAGCCTATACGTGGACGAAAAGGGCCTCTTCAACCAGGCCGCGGGATGAAGAGTTACTGTTAGTTCAACATGGAACGACGGTGTGATACTTCTAAAATTATTGAACCCATGATATTACATTAGAATCAGTTGATCAGTAAAAATGAATAAAACACGTGTCAATTATTAAGTAGAAAGCTTCTTCTAAACATCTTGTGTACTCCAGACTTTTCTATTTAGATATATCTAATTATAAACATGCCTATCAAATACATTTTTACACCACAATATTTATAATTGTTTATTAGGATAGTAAACCACACATACATATACCTATATTACTGCAAGATTCATAAATTAATTCAAAAAGGCATGTAATTTTCCTGTTCTGATATTAGCACATTTAAGTGGATTGATTTAAATATTTTTAAGCCATATTATATTGAAAATTGTAAAGAAAAATGTAATTTAACTTACCATAGCAATTAGCTACGACTGTAAGTCTGTAATTAAGAAAAGACTTTTAAACAAGTATCAAAGTTTATTATAAATAGTGATGCTGCACGTGAGTTTTGTGGTATAAATTTTTATGTAGTTCTGTTGTATATGAGTAAAGAAGTGGGCGATCCCTCAAAGCCAGTTCGTTTTGAACTACTACCCCTATTTGACAACCAATTTACATCGAAATTATTACTCGGTCTAGACTAACAGAGGCCGAAAACACACCCTAACATCTCTCCCGATCCGCTCCCCCTCACGTTCGTCTCACCGTACCAACCGCGTGAGCCCTCGAGCTACAGTTCCCGCCTCTAACCGGCGACCCTGACCTACCGCTGTCAAATTCGTTTGCAGCAATCACCCTACTTCGCCGCATCATCCCGTACGCCAGGTTAGCGTACCTGCCCGCCCGTCTCCTTTCCGCCCGGCCCAGTCTTCACCAAGCCGGCAAACGATTTTGTGGGCAGATTCACAAAATCAGGTTCTGGAAAATTAAGAGATAAAACGAACTGGCCTTGAGGCAGGGCTCTTTTAGGTGCTAATTAAAAAAATGTAAACTTATTTCCCTATGTACAACAATGAATATGATTCTCCCACACCTTCAACAAATGTTCCAAGAGTTGGATTGTTGGAGTCAATGATTGATATCCAGGATTTGTGGTCTTTCCCTGCTAACAATATATCTGTGGTTTCTTTCACCATGACCTTAAGTATGATCTTCTCATATCCTAAGAAAAAGTCATCCCAGGTAGATTTTATTTTATCCAGCTTGCATCTAGTTATTTTCATGATAACCTTGAATAACAACATCTTTCCAATTAATTGGTTATAATAGTTCAAACAGCAACATGTTTTTTTTAATTTAGAATGATGAAATTGCTCTCGCACGGAGCTTAGCACCTCTGCAACTACCTGTAGTGTTAGTCGTTTGCAGCACGGCTGTTTTCCACTATTAAGCAAAGCACTCGTTCCTGGCCATCATTTTTAATTTTTGCAAAGTGCTTGGCCATTCTGGTATATATTGCCCCTGACGATCATGCTACAAGACAAGAAATGTGGTGTGGTGTGATCATACTACGAGCACGAGACAGGCCAGCATATTCTTGCAGATCCGGTTCGAAGCATCTTGAAGAAATAGCGACACATTCATCCTGCAGTGTGATGTTGCATACCTCCATGACAAGACACCTGTGAACCATCCTTCTTTCTCCATAACGTGTGAGCTTCTTCTTTTTTTACGGGAGAAACTTTCAAACTATTCATCTTCAATCTTGGTAGTATAGAGAATACTAGAAGTAATAGCGTGTGAGCTTGGCAACTGAAATATTTAGAATTGGTAAAATTCTTTGCCAATCTCAAACTTCTAGCAAACGCGATTACTTTGTTTCCCCGTCTCCAGATAACCGTTACCATTATACAGATTTGTTGTAACCATCTGAATTGAGGGCTGCCGCCTGCCGATTACGGAGTTGAGCAGAAGATTTTGTCACGCCCCATGTCGTATAAATCATATTCATTTTCCGGGCGCGTGACAGATTTTTGTTGGACTCGAAACCGGACTTGTCATGCTGACGGTCCGCTTGTTTTTTTGTCAGAAACTCTGCTCTTTGAGAACACAAGACCCGAAATCGAAGGAAGCTTAACTAACTGAAACTCGACACAGCAGCTAGCTGAACCTTAGTAGATACTCCTTCCTCAAAGTCCGATACCACCATGAAAACTTGAGAGGTGCCGAGCTCTCGATCGTCAAGTACGACCGGCAAAAGTCCATACAAGTAATCAACGCGCTACCCTATCAGCATGTGATGTGCTCTACATTACCGAACATGTGCCCGGCTCCGGCCGCGAGCATGGGTACCCGTACGCCTCGACGGCGGAGTGCTGCTGCTCGTAGAAGAAGTTGACCGGCGCCGGTTGCGATGGGTAGTAGCAGCCGTACGGGTAGTATTCGACCACGGCCGCGCCGGCTTCTTCCCGTCCTCCTTCTTGACGTCGCCGACCTGCACCAGCTCCGCGTGGCCGACCTTCCTGCGCAGAGCGCTGGTGAGCTTGACGGAGTCGACCCCGTGGCCGACGACCACCACCTGGTCCTTGCCGTCCCCGGCCAGCGCCACCAAGTCCACCCCCGGCGTGGCCGCCACCAGCGCCAGCGCTTTGGACCGGCACCTGCTGCTCGCCATCTGCACTGCGATCACGATCCTCTGCGTCATATTAAGCTGGCTGCCGCGTCTGGTTGTGTGTGGAGGTGGAGCTTGCAGTGGGTTGGAAGCAGAGTGCCCTTCGATGCAAGGCTGCAATCTGTTTTGAATATGCCAGGGAAAGATCTGTTTTGAATATGGATTGATTGATTTTTTTCCTCTCCTCACCCAAACAATGAAGGAAAGCGTGCAAGGGAAAGATCTGTTTTGAATATAAATTGATAGATTGATTAGATTAGATAGATACATTAGGAAAGCATGGTGAGGGGTAGATTAGGAAAGCGTGTTTTTTTTGTGTTGTTTTTCTCCTTGGTTTTATGTCCATCGGTTTTGCAGGGGAGAGGAAAAAATTGGTGAGGTGGGATTAACTGGTGGAGGTATCGTTCGATGGGGTGGGGGATGACGGAAAAAAACCAGCGAAAATAAACCTTGGATACTATTCACCAACTCAGACATTAGGAATAGAGATAAACGGGGGGAAAACCCCTGTGCATCACCTGTTGATTCTAGGAATTGAACTCGGGTTGTTGGGATGCACAACCGCAAACCCAACTACTGAGCCAAGGCTCTCTTTGCAAAAACTCAGGTCTGCTGTGTGTTCTGTTCTTCGACGATGGAAGGAGCTCTCTCCGATCCTTTTCCTCGAGAGCCACCTTCATGCTCCGGCCGCTGCTCGCTCAGCTCCCTCTAGATACAATCTACCATGATCTAAATTGTACATATATCATGAACTTCTGACTATACTTTGCTTTTGCACATGTTTCAGCTACTGTAATTTTATTGGTCTGCTGAATGCTGAATCTGTGTAAGATTGGTATGTTCTTACAGGCATCTGCAGCAATGCAGAAACTTAGCCAATGGGCAATTGCTGCATAAAGACAGATGTGGTTCATTGAGCCAATTCAACATGGAGGCCTTTGTGCAGCCTGGTCTCAACATATGCAGTCAAAGCATCATCTCCAGGTAAGAAAAGATATTTATGACAAGGACTTGCAAAGAATATCATCCCCTTTTGAGAATATCTAGGAACCATGTTCCAGAATGATGCAAGGAAACAGAGCGGTAGCAGAAAAAATGGAGTTCTTTCATAGATACATTTACATGTTAAGATGAACTATTCACATAGATACTTTTACGATGGCACCAATATCAACATCAGTAGTTGTTTCAACCGTTAAATATACTGCATACAAATGAAAAAAGAACATATGCTTAAGTTGCAGCACAATGTGTAGAAAAGTTCATGCCAGATTCTTACCTTCCTTTGTCTGCAAAATTTGTTATCTTCGTCTGTGCATACATGCAGCTTGACTTATGGTCTAATTGAGTTTATTTATGTATCAAATATGCATGGGAAAAACTGCAATTTTCAGTTACATGCTTATCTACTTCACATCTAATGTGTCAATCCCAATGTGCCATAAATTTATCTTTCCAGGAAAAAGAATAGAAAAAGGAAGAGAAGGAGACAATGCTGAAGCACAAGAGCGAGAGGCTAGCGGAAGTTAAAGCAGTAAACAATTAGCATTTTTGGGTAGAGAGGTGGGTGAGTGAGGAGGATTAGCATGTAATAAGAACCCTGTAACTATGGTGGAGGCACTCTTTGCCTTTCTTCTTTAATATATGATATGCACACTCGTGCATATTCGAGAAAAAAAAACTATTAGCATTTTGAATGATTAGGGCCTCGTGGTGTTGGGAACATTACAACCATGGGGAAAGCTAATTTTGGTTGCTTGTTTAGCATAGAAGCCACCATATGCTCATTTTGGTCGCGTGTCACATCCAAAAACATATATAATTTTCCTTTTGTTGCACAACATACTTATATATGGTCGTTTCTAGAAACATATGTATTTGGTCGTTATGTTTATCGATGAAGTTTAAGTTTTAGGATGAGCCCCATTTGTAAATTATGTATAAATAGTGTCATTTGTCTTGATTGCCTGAACAAAGTGAATGCATATTGAATTAGCGATTTGTTGCCCACATCAATTTGCTTTTGCTAGCGAAATCAACGTGATGGCATAACTGCCGATAACTGCAGTTTTTGTGCCATGGCCAATCTGCCGGGAGAAAACTAACTGCCGGGAAATACATGTGTGGGGGCAGTGAAACTGTCGGGAAAAGTTTATCTGCCGGGGAAAGTAATCCCCGGCAGCCGTTCTTGTGGCAGTTCTATCTGTCGGGAGAATTGCTCTCCCGGCAGTTTATCTGCCCTCTTAAGGGGTTTCTCCCGGCAAATTACATGCCAGTGCATTGGTGTTGTGGTGGAGTGTCTTCACCGCGCCCGCTCGCCCGTCTCCTCTCCGCCTGGCCCAGTCTTCACCAAGCCGGCAGATGATTTTGTGGACAGATTCGCATAATCAGATTCTGGAGAATTGAGAGGTGAAATGAACTGGCCTTGAGGCAGGGCTCTTTTCGGTGTTGATAAAAGAAAAGCAAACTCATTTCCCTATGTACAACAATGAATATGATTTTCGCACACCTTCACCAAATGTTCAAGAGTTGGACTGTTGGAGTCAAGGATTGATATCCAAGATTTGTGGTCTTTCCCTGCTAACAATATATCTGTAGTTTCTTTCACCATGACCTTAAGTATGATTTTCTCATAAAGACCCCTAAGAAACAGTCATCCGAGGTAGATTTTATTTTATCCAGCTTCCTTCTAATTATTTTCATGATAACCTTAACGAATAACAACATCTTTCAATTAATTGGTTATAAAAGTTCAGACAGTTATTTTGAGACGGCGGAAGTACAAGACAAGAAATGTGGTGTGGTGTGATCATACTACGAGCACGAGACATGCCAGCATATTCTTGCAGGTCCAGTTAGAAGCATCTTGAAGCAATAGCGACACATTCATCCTGCAGTGTGATGTTGCATACCTGCATGACAAGACACCTGTGAACCATCCTTCTATCTCCATAACGTGTGAGTTTTTTTTTTTGCGGAAAAAACTTCCAATCTATTCATCTTCAATCTTAGTATTACAAAGAACATTTGAGGTAATAACGTGTGAGCTTGGCAGCTGAAACATCTAAAATTGGTAGAATTCTTTGCCAATCTCAAACTTTTAGCAAACTTGATTACTTTGTTTCCCCGTCTACACACATCTGAATAGACCAGCGGTGAGGTTGAGAGGTGACGCCTGCCGATTACGGAGTTAGCAGAAGATTTGTCACGCGCCATGTTGTATAACTCATATTCATTTTTCGGGCGCGTGACAGATTTTGTTGGACTCGAAACCGGATTTGTCATGCTGACGGTCCGCTTGTTTTTTGTCAGAAACTCTGCTGTTTCAGCTGCGGGTCGCAGGTAAAAGTCTATACAAGTAATCAAGCTACTACCCTATCACTATCAGCATGTGATGTGCTCTACATTACTGAGCAGGTGCCCGGCTCCGGCCGCGAGCATGGGTACCCGTACGCCTCCACGGCAGCAACAGCAGGGTAGTGCTGCTGCTCGTAGAAGAAGTTGACCGGCGCCGGTTGCGACGGGTAGTAGTAGCCGTACGGGTAGTATTCGACCACGGCGGCCGGCGGCTTCGTCCCGTCCTCCTTCTTGGCGTCGCCAACCTGCAGCAGCTGCGCGTGGCCGACCTTCCTGCGCAGCGCGCTGGCGAGTTTGACGGAGTCGACGCCGTGGCCGACGACCACCACCTGGTCCTTGCCGTCCCCGGCGAGCGCCACCGAGTCCACTCCCGGCGTGGCCGCCACCAGCGCCAGCGCCTTGGACCGGCACCTGCTGCTCGCCATCTGCACCGCGATCACGATCTTCTGCGTCATATTAAGCTGGCTGCTGCGTCTCTTTGTGTGTGGAGGTGGAGGCGTGGAGCTTGCAGTGGATGAGAAGCAGAGTGCTCTTCGCCGCAAGGCTGCAATCCGTATATATATGGCCAGAATCAAAGAGGTTGGACGACCGAGAAAGCAGAGCAGCAGCTTCGTTGGAGGTTTCGACACTGATGAAGACGCGGTGTGCAGGAAGACTTGTTTTGTTAGGACTTGGGTGGGTCTTTTGGGCTTCTACACTGACTGCGCTCTGTCTCGTTGCCTCGGACGGACGCGCAAGGATACGCGTTGTCAGTTTTGTCCCGTTGCCAGGGCTACTCCACTTGTAGCACCCACACTAGAAACAAGTTGTAGTCAGCGGCGACTATGCATACATGTGCAGTAGTAGGTTTGGACTCGGTGACCAAGCAAGTCTTCCCCTTCAGCTTGCAGATTTTGTCGATTTCGTGCTAAGATTGTTGGTGGCTACAAAATCCTCACAGCATGTACATCCAAACGCTCATATAGAGGTAGGTACTCATTTTGTTAGCGGTGCCGATGCTAGCTTCACAAGTCTTGTTTTCACTCAGGGGTCCATCCAGTTTTTTTTCCTTCAAAAGGAGGTCCAAACCATAGGCCTGTACATCATAGTGATGCACACAATCCTTTATTAAAGTTGATGCAAAGTGTTAAGCTTTATGCACTCGTCAACGCAATCAAAAGTCTGACAGGTGGAAAGAGCTTCATGCGCTTGTTTTGATGACCACGTCGTCCACGTATGCTTTGACTGTTTTTCCTATTTGCTTTTTCAGGCATGTTTGAATCATGCGCTGGTAGGTAGCTGTTGGAAATATGCCCTAGAGTCAATAATAAAATGGTTATTATTATATTTCCTTGTTCATGATAATTGTCTATTGTTCATGCTATAATTGTGTTATCCGGAAATCGTAATACATGTGTGAATATATATACCACAACACGTCCCTAGTGAGCCTCTAGTTGACTAGCTCGTTGATCAACAGATAGTCATGATTTCCTGACTATGAACATTGAATGTCATTGATAACGGGATCACATCATTAGGAGAATGATGTGATGGACAAGACCCAATTCTAAGCATAGC
>1BS_z21_157_220 1BS_c-1183049 gene  Bradi2g39980 1509-2027; approx position on ctg157: 1072-1228; signal=Ta_S32683093;
TATTGCTCCCACGAACATAAATGTAGTCCTGCTTTATTTATTCCATATGGGAATCAAGATCAAATATCTTGGACCAAGCAGGAACAATCACAATGCATAAACGGAACGAAATGAATGTAAGCACATTGGAGATAGGTGCATAAAGAAAGAGCAAGTACCGCAATATACTAAGTAAAAGCACTTACAGAGGGTTGTAGGGCAGGAGTATGTGGTCCTTTTTCCTTATTATTGCTCCCATGAACCTGAAGGTGAAAAACTGGAATCCAAAACTGACACGTTATCATGTCATCCCGCTTTATTGTTCTCTGGGTATCAAAGTAGAATACCTTGTACCAAGCAGGAACAATCACAATGATCAAGTGTTCGATGGGTAAACAGAACAAATGAATGTAACACACAGATATAGGTGCATAAAACAAGAGAAGTACAACAGTACTAGGTAAAAGAGCTTACGGAGGATTGTAGGGCACACATATGTAGTCCTTGCCCTTAGGTAGGATGGAGCATATGTAGTCCTTGTCCTTAGGATGGAGCAATAGGTAATTTACTACTACACTTAATTTCAGGCACTTGTAACAAGATTTTCATGGAACAAAGATACAACCTTCTTTTTCTTGATGCCTAATACAAACTTAACGAAGGATGAGATGAGATGATAGGAAAAGCCGTGACAGACAATACAAGAGCTAGCAACGTCCCATAATTTCATTATCAGAAAAGCAGATACCAATTCAACTCAGCAGAGACATACTAACAACAGGATGTACAACCGTATAGAGAACACTCCCTTTATCACACACTATTGTTCCAACACAAAGGGAAAGAGACATTCCATCGTTCAACGAATTGCAGTGGTATATGATGCAAGATACAATGAATGTGTCCATGCATAAACAAAGTGCCGACCATTTACAACGAGATCAAAACCTACACCATAGCTTTTTTGTTACTTTCAGGTACGAATTGATGCGTGCGGCACGGTAGGCAGTCCAAGTTCATCCTCCTGCACCAACAGACAAAAGTAAGCAGAGCAAATTAGTATAATGGTTGACAAGTGTTGACATTACAATCAGGGGGGATCAAGAAAATTGAAGTATGTGCCATCCGAGATGTTCAACGGACACTTCGAAGTTCATGATGAAATCCATCACATACCACATGTTTGGCATGAAAATGGTTTGCATGTTCTCCTTCTGTGAGTTTCTTTTACTATTAAGCTCAAGCTATTATAAGCACAAATTGTTCATACCAACAACATATGCATGCATCATGAAGTTGACCCCAAAATACAAGAGTTATGAGTTCAGCAATATATTCATAATGATCTCAAGCATCTAGCCTGTCAGATTAGATCATGTCATAAGATAAAAGGAACCCGTTTACAACTTCAAACACTGTGATTGCATGGGAAATGACATGAACCATCGATTTTTTCCTAGGGGTATCAACATCAGAATCAATGTGAACAGAAACTGAACTAGTCAGTCTTGCAATTGACATACCTGCTGCCGGTTCGCTGGGACTGCTGCATGACCACTTGGTGCAGCAGGTAGGTTAAGCTCAGAATCAAGATCGGTCTCCTTGTCTGGTTGGAGGTACGATGGGACTGAATTCGACTCAAAGTCCATATCGGCTTCCAAAGCATCAAGCTCTGCATTTTCCAACATACAAAATGAGAACAGCAAACAGAGAACCTTCTTGTCTGTAAATTAACACATGCATGACGCAAAACCAGTCTTGCAACAAAAGGGCCAAAAAAATTGTTTCAGATGAAACCTAAGACCAATATAAAATGGAGAGTGTACTGAATCAAATTCAACTACAAAACTTTTACTGAAGAGTGGTTCCCAGCTGGTAACCACTGCAAGGAAAACTAGTTGGCCAAGTAAGCTTTTGAATTATCTGAGAATAACCAACTACAGAATAAGAGCCATACCCCCCATAAGTTCCTCCTCATCAATATCATCTGGGACATTGTAGCTTCTACCAAGAGTTTCTTGTATTTCATTGCTCACATCCATAAGATCCA
>1BS_z21_157_230 1BS_c-3474595 gene  Bradi3g00580 3358-4551; approx position on ctg157: 1177-1249; bacend=TaaCsp1BS027E07FOR1;TaaCsp1BS076C22FOR1; signal=Ta_S32598477;Ta_S32725542;
ATAACCAGCGCATAAGGCGCTGAATATTGGTTTAATGAAGGACGTGTATTTCTCCGCTTAACATTTTAGGGCTGAGCAGTTTACAGGGCTTAAACTTGGCTTAATGGAGGGAGCGTATTTCTCAGATGACAGTGAACAAATGACACGCGTGGCCTGACAACTGGCAACACAGAGCAGACTATCTTGTATCTTCAGTTCAGAAGCCAACTCAACCAATACTCTAGTAGCCGCATCTCATCATCAAAGAAAAGGAGGAAGGAAAGCAGCACCAGGCAGGCAGTTACAGTTCAACATCCAACACTCATTAGCCAGGACCCGATAAAAGTTTCAGCATAATAATAGACGCTAGTCAGCACCTTAGGCGATTAAATTCCTACGAGCCCACTATCTGCACAGTTCAGTTCACCGGTGCGCGCTACGAGTAGTACGAAGAGGGACACGCCAAATGATCACAGCCAAACAAGCCATTTCTGCATCTCGGCCACACGGAACAGAAGAGCCTACGCCCATCTCTGCACCCCTTGCTACCTGCGGAGCATTAATCATTTATTAGTACTTCGTTCAGCCCCCCATTGATCTAGACTAGAATTGACTTATGTAAGTGTTCCACTTATAGCAATTTATATTGCCTTCATTCAAAATATGAGATTTATTTGGATGGAACTGCTCCTTGTTCAGTCATGATTCACTCCACTTGTGACTGCCATGTACAACAGATTACATTGTAATACGTACGTTTAACTAAAGAGTCAAGAATAGCAGATACCATATCAATTCAGAGGTGATATATAGGGGTTGGTAAATTCCTAAAGTCAAGAATAGGCCTTTGTTCTTCAAGTCCGTTGATAAGGTTGACGACTAAGTTCCAATTTGCAATAGCGATGAGAGTCGGGAAAGATTTCTGCTCCAGATTTGAAAGGCTCCTTTAATTGAACTAAAACCACGACACTTATTTTGGAATGGAGGGAGTAGAAAATGTAAGAGATGTGCCTCTGCCGTCTCAGTGTTTCAAAGGGAGACTCCAAGCTTGTCGGAATAACTCTGTGAAGCCTGGGTGGTCAACCCAAAAGTTCTCGAGGTGGAAGACCTTTGATTTAGGTACTTTGGTCTGAATGGAGAGAGCATAAGGGATGTATTCAAGGTGAATCTTGGAAGAGGTTTAACAAAGGTATTAGGGAAGACCATAGTCAAGGCAGCCAAGGTAAAAACAAAAACTATGTGTTCAGATTTATTATTCTCTTATGAAAAAATGTAAAGATAAAACCTTAACGTAGTATAGTAAACAGTTCTCACTTTGGATTTAGAAATCTGATATGTAAATTTTAGTTACAAACTGATGGTGAAAAACTACAGTGAGAATATTATAAGTTTGATACTATCTCAAAATTGTATTTGCAAGATTTAGCTGTAATGTTTTGCATGCTTTCAATCTCAAATACTCCCTCCGTTCCCTAATATAAGACCTTTTAGCTTTTTCTTGATTCGTATGTATCTAGACACATTTTAGTATGTATGTTCACTCATTTTAGTATGTACTCCCTCCGTCCGAAAAAGCTTGTCTCTCAAATGGATGTATCTAGCACTAACTTGGTGCTAGATACATCCATTTGAGGGACAAGCTTTTCCGGACGGAGGGAGTATGTAGTCAATATTTTGAAATAGTTAAAAGGTCTTATATTAAGGAACGGAGGGAGTAATTAGTGAGGATGAGAAAAAAATAAACTATAGAGTTACTGAAAACAACCAGATGTATCAAGTAAGATTATTAAAAAATTGCAACCAAGCACTCGGCATTACAACAATCCCAGTGAAAGCAATGTGAAATGGCAATTTATATAGGTCCGAGTTTTAAAAAAAAAGTTCAAAACCAAATGCTCAGTATTGTTGGGCATCAATTACTTGTGTGCAGGGGACAACTTAAAATCACACTTGGATCTCATCGATTTGTAGCCACAAAAATAGCAAATGCAATGTTGCAACCCGTAAAAGTAAACAGAAATTATCAATGAAGCAGAAGAAAGGGGAATATTTCATTGTGCTACTATTTAAAGATAAGCTTACTTACTCTATTAATACATCACAATAGCATATCCATCTGACCAATCATCTTAGGTATTGTGCAAAAGTTTAGCTCCATCATGTCCACCACCAATGCCCGTGCCTACAAGGGGGCATTCCAACCATTATGTATCTCGTCTTGAGAAACATCTGCACTGCAGCTATGCACTAATAGTACCATTCCTATCAGATTAAGTAGATACGAGGGGAAATCGATGAGATATTCGGATAAGCACACATATATAATTTGAGGAAAATAACTCAGTTTTAATAATATCATGACGATGAGTAGATAAACATATACCCATCTACTATCAAATAAAGAGAATATTCTCAAAAAAGAATTTACTAACTAGTGTCATAAAAATGAAGAATATGCGCACTCAGACTATTAGCTGACCTGACCTGAAGGGGCAAGTTACCTAAAATTATACTTAAGCTCGCTCCATGCCATATCGGATAAAATAAAATATAGCCATGCTGATAAACTCTAGCAATAAAAAGGATCATGACTATTCATATGTTCAAATACATTTAACCGGCAAAGATGAAATAAACTCAAATTATTATTTTTCTAACTTGCCACTGGCAGAACAAATGTTTTTCAAGTATCAAACCAAGTCATTATTGTGGATTTAAGATTCGTAAGACCAGTGATAACAATATTGAATGAATGAAAGCTTCATAATGTGCCAACTAATCTACCTATTCGACATCTCACTTGGTGCAAGCTGTTTTTTTTGTCATGTAGTTGTCTCAATTTCCAAACGTTATGTATCTCATCTTGAGAAGCATCTGCTCTGTAGCTATGCATTAATACTAACGTTATACAATTCTTGAATATGCCAATAGGCAGCCAACAATAAAATTTAGTTCAATTATTATACAAAAACTGCTTATCTCTTTGTCATTGTTTCATTCTAGGATGACAACAGAGTAAACAGATAATGAATTTCACACCTCTGATTCAAACCATATAAGTCCATAATAGAGTATGAGAACAACAAAGAAAAACATTGCTACATTTTATCTAATTTTTTGACAAAGGAGGTGCACAACTGGTTTCAACTAAGGGAACTAAAAATCACGATATAGTAAAATCACCTCTCCAGAAAATCAGAACTGGCTAGCTACCACTAAAAGTTGTTTTTTCCAAATCATAACCGTTACATAGAACACCACCACACAAACATCCAAAAAGAAACACTAGAACAAAATCGCTATATGTTGAGAAAAGATCATCAAGTAGCAAAAGAAACAATTCATATGGCACCTAAAATTATTAGCTTAGAGCGGAAGGATGTGAAAATAGAATTCGATCAACCAATTACAAATAATATCTAGATTTTTGTTATACCCACAATGTAAAGGCATACCTGCAGCATAGGCACTTTCAAATGGATAATAGCGAGCCAACATGTGTATTTTGGACACTTTCTTGAACTGCAGTGACTCAAGCTGGACTGTGAAGTTGTGGATATGTGTCCACAGGAAAACCACATTATTGTATTCAGCAAACCCTTGTATACCTGGGAATGGGAAATCGTTATCTTCCACTTCTGAGCACTCCTCTTCTGAGTTCTCTTCCTCTTCTAGACCCAGGGGGAGTAGCTTGTCCAGTTCAACGGTTCTTCCCAGCACCCATGATGCAACACCATCAGAAGCGGTCTCCATCTTCCATAACTGGGCGCTGAATTTAAACAGAAAGAGAATACCAAGGCCACCGCCCTCTGCCCGCATAACCTGGAATTTGCCCTGTTTTTCCTTGGCAATATCGACTGGCACCGGTTTCACAGCTAGGATCTGCATCTCCAAATCAAACTCAACTATGCCATCCACTCTGCCAGTCGATATGTCCACGAACAACCAGTAAAGGGAATGCCCAACTAGCACACTCAGAGTAAAGCCCATACAATTCTTGCTGGGAAGTCTGGATGGATATGGTGTTGAGATGCGATCACCCCATGCGCCAGTCTCCGACGAGTAAACGCGGGCGATGACCTGTCTATGCTGAAGCTCGTCTGTCTCTGCGCTTACCAAGACCACTTGGAAGTGTTGGATCTCTCCGGCGGCGCGATACACCGCCCCACCGATAAAGGTCTTCTTCTCATCGAACCCTGGGGGAACGGCTACGCGGTGCTGGGCGACGTTGAAGGGGTCCCACACCAGGAGCTGGTTCCCTGTTCCGTGGAAGTGGAGTAGGAGGCCATGGCGGGATCCAAGATTCCTGAACATGCCGCCGGTGTCGATGCGCACGGAGAAGTAGCCATCCGGGACACGATTGGGGGGATCCATGGTAGGATGGAAACGGAAGCCCTCGAAGAAACCAAGGAGAGGAGGGTTGTGGCGGTGGTGGAGGCGGAAGCGGCGAGAGAAGCCGGGGTCGGAGACGAGGCCGAGCCAGCGCTTGGAGACGAGGGAGGCGCGAGGGAGGGAGGACGGGTCTGGCGGGAGGCGGAGGAGTATCTCGGAGAGCAGGTTGTCGTCCTCCAGCGGCGGCACCGGCGCGGGCGGCGGCGGCGGCGAGCATGGGCGGCGGCGGCGGCTCATCTCGTCACAGCTGATGCGGGGAGGTGGTGGGGTCGAAGCAGCAGCAGCCCACAATGTGGAGTGACACTCCTTTCTTTGTCAATCCGGAGAGAGAAGAGACGGCCCACGAGAGCTCAAGTAAAAGAAAGCCCACTACACACAACCAGAACGCATAAACGAAGATTTTTTGCCCTTTTGATTGATTTTCACAATTTCTCAAAAAAAAAAAGAGAGATTGATTTTCAGAAGCTAGCCGTATGTGCACAGAACCAACAAAAATAGTAAAAGGTTTTCAGTTTTAAAATAAGAAAAACTCCTACAAGATTCAACGGTCAGCCAACAAGATTTAGGCCACCCGAGAACGGCATGGCCACGACAAAACAAAGTCCACACATCAAAACAAGAAAATTCAGCCGCCCCTAATGTGATCGCCATCACCCCACCCCCTCACGGCATAGCGACCCTAACTTCATGACAGACAAACACATACGTGCTTTATGTAGTGGTTGGCCTTCCTATTTTCATGCCCTCTTTAGTCGAAGAGCTAAGTATGCATAGGAATCAAACAAACTTGCATGAAGGACATGAAGAGCACATGAGATCATAATATATATCAATACCCTCTTTTTTTTGAATTTTCTTATTATCCTTTCGTTTTCTTATCAGAATATAAAGAAGATATAGAATATATTCATATGTGTGTGTATATTTATCTAAATTCTAGATTTATAGATAATGTAATCCTTCTAAAAAACATATCCTTATTTTGAAGATGAACTTAGAAGAAAAGATGTGGATGGCTTGCGTCGATCTAATCCATTGTGACCTATCATCGCCTGAACGATGCTACCACGTCTCCGACTCCACCGTGATGCAATGAAAACAGATCACAGGAACCCATGGACACGTTGCGGAGCCCACTACCAAGCCCTTGGCGCGACCTAAGTGTCACATGCTACCATTTTATTTCTACACAAGCCATCACACCTTAACCCAAGTTAGATATATATGGCTTGATTCATAGACTAGATCTAGAAAATTGGATGGGCGATGTCCTCACCGTACCTGTTTAACCAATTAGGCTAGAACATGAGGGATGGGGCTCCAAATTCGTGTCAACATGGCTCATGATACCATGATGTTGTAGTGCATGGGCCAAAGTGCCCCAATTTGTCCGGATGTTCACAAATTGGAGGTGGCTACGAAGAGGAACGCGAAGAACACGAAGAACACGAGGGGAAATCACAAGAGAAACACTCAAGAACAAGTCGAATCACACATCCACTAGACAATCACACACACAAGATCCACAAGGTACATGAACAATCAAAGGAAAAGATACAAGGTAGAGTTCGTCCCAAATCCAATGGAGATGAGGTCTTGATGATCTAGATAGATCCTTCCCTAGAAGGGGTCTTGAATCCCTAAGTATCTTCTCCAATGAAGGTCTTGAACTCCAATGGAGTGTCCCTCTCTCAAGAGGAATCCCACAAGGGGAGGTACATGAGCTAAGCTCCAATGTCTAGATATATTCTTAGCTATCCTACAAATGAGGTGGAGGAGGAGTATATATAGGTCCAAGACATGAAGGGGTAAGTAGGGGCATAATAGGGACTACATGGGCAAAGCCCAACAGTTGCACGCAGGAGGCCCCGTGCGCACGAGGTAAGTAGAGCCCTTGCGCACGGGGTATCCAGAGACTTAGGGACTTAGCCCGTGCACACGGGGTCCAAAGGCCCATGCGCCCGGGGTATCCAGAGGCTCGCAGCATGTCGCCTTCTCGTGGACACCCGTCGATGCTGGTGGAACTTAGCTTTCTTCTCAACAGTTCCTTCTCCGCTGCCAAGCTTCCCTCTTGGATGGTGTTGTTGTTCTCTTGAGTTTGGACTCCTCCTATATGAATGTGTAGCTCCGCTCACACCTATGTATTCACATGAGAGAGGGGTCAAGTAGTATACCATCCTCGAAGGGCACAGATGTACATGTGTAAATGAGATGATTCACCTTTATGCATGTGAAGTAGATGTGTGATAACCCACAAGTATAGGGGATCACAACAGTTTTCGAGGGTAGAGTATTCAACCCAAATTTATAGATTCGACACAAGGGGAGACAAAGAATTTTTGAAGGTATTAGCAGCAGAGTTGTCAATTCAACCACACCTGGAGATTAATTATGTGCAGCAAGTAATCAATAGCAAATTAATATGATAGTTTTGATAGTAGTAACATAAGCAATGGTAACGGTAACAGTGATAGCAGTATTTTTGTAGCAAGTGTAACAGTGATGATAGCAGTAGTAACTTAGCAAAAACAATATAAGATAAATTCATGGGCATTGGATCGGTGACTTGTTGGATGATATTCATCATGAGATAGTTATAACCTAGGGCGATATGGCACTAGCCCCAGTTCGTCAATATAATGTAGGCATGTATTCCGTAAATAGTCATACGTGCTTATGGAAAGAACTTGCATGACATCTTTTGTCCTACCCTCCCGTGGCAGCGGGGTCCATATTGAAAACTAAGGGATATTAAGGCCTCCTTTTAATAGAGAACGGAAACAAAGCATTGACACATAGTGAATACATGAACTCCTCAAACTATGGTAATCACCGGGTGTTGTCCCGACTACTGTCACTCTGGGGGTGCCGGATCATAACATGTAGTAGGTGACTATAACTTGCAAGATCGGATCTAAAACATGGATATAATGATGAAAACATAAACGGTTCAGATCTGAGTTCATGGCACACGGGCCCAAAGTGACAAGCATTAAGCATGGCAAAGTCATAGCGACATCAATCTTAGAACATAGTGGATACTAGGGATCAAGCCTAACAAAACCAACTCGATTACATGATGAATCTCATCCAACTCCTCACCGACCAGCGAACCTATGAAGGAATTACTCACTCCTAGTGGGGAGCATCATGGAATTGTCGATGGAGAAGGGTTGGTGATGATGAAGAACGAAGACCCCCCTCTCCGGAGCCCCAAACGGACTCCAGAACTGGCCTCCCGATGAAGAACAGGAGGTGACGGTCGCTCCACCTCGTGGATCGCGATAATTCTTTCTTCCTTTTTTCTGGAAAATAGGATTTTATAGCGTCGGTTTCAGGGTCTGCAGGGCCACCAGGTGGGGACAACCCACCTGGGCGCGCCAGCAGAGGGGGGCGTGCCCTGGTGGGTTGTGCCCACCCAGGTGCCCCTCTCTAGTGGGTCTTGGCTCTAGAAATTCTCTTTATTGGTATAAAAATTCCTTGCAAAGTTTCATTCCATTCGGAGAACTTTTATTTCTGCACAAAAACAACACCATGGTAGTTCTGCTGAAAACAGCGTCAGTCCGGGGTTAGTTTCATTCAAATCATGCAAATTAGAGTCCAATACAAGAGGAAAAACGTTAAGAAAAGTAGATACGTTGGAGACGTATCAATTCCCCCAAGCTTAAACCTTTGCTTGACCTCAAGCAATTCAGTTGATAAACTGAAAGTGAAAAAGAAAAACTTTTACGAACTCTTTTGCTCTTGTTT
>1BS_z21_157_240 1BS_c-3475465 approx position on ctg157: 1177-1249; bacend=TaaCsp1BS027E07REV1;
AAAGAAAGAGTTCTTGCCTGTGTTACAAGGTGTGAGATTGAGTAAGACTCAAAACCCGACCACGGCAGAAGATAGAAAGAGAATGAAATTCATTCCCTATGCATCAGCCATAGGTTCTATAAAGTATGCCATGCTGTGTACCAGATCTATTGCATACCCTACCACTAAGCTTGGCAAGGGAGTGCAATAGTGATGTAGGAGTAGATCAATGGACAGCGGTCAAAATTATCCTTAGTGAAATAAGGAGATGTTTCTCGATTATGAGGTGATAAAAAGAGCCCGTCATAAAGAGTTACATTGGTGCAAGCTTTTACACCAATCCAGATGACTCTAAGTCTCAATCTGGATACATATTGAAAGTGGGAGCAATTAGCTAGAGTAGCTTCGTGTAGAGTATTGTAGACATAGAATATTTGCAAAATACATACGGCTCTGAATGTGACAGACCCGTTGACTAAGCTTCTCTCACGAGCAAAACATGATCACACCTTAGTACTCTTTGGGTGTTAATCACATAGCGATGTGAACTAGATTATTGACTCTAGTAAACCCTTTGGGTGTTTGTCGGGGATATACCCCGCGGTATGACCCGGCATGAATCGTAAACCGGCCGGGACTTGGTAAACCAGCGGATGGTAAACCGGCAGACAGTTAAGACAGATGGCTGAGTTAGATGGTAAACCGGCGGGTGTTAAACCGGCAGATGGCCAAGACAGACGGTAAACCGGCAAGTGTTAAACCGGCAGATGGCTAAGACAGATGGTAAACCGGCAAGTGTTAAACCGGTAGACATTGTTAAACCGGCAGACGTTGTTAAACCGGCAGACAATGTTAAACCGGCAGACGTTGTTAAACCGACAGACAATGTTAAACCGGCAGACGTTAAGAAGCCCAGGAAAGGAAGTTAAAATAGTTTAAGTTAGAGTCCGAGCTGGACTCCACATGTAACCCGACCCTTCAACATATATAAGGAGGTGCGGGGCTCCCCAAAGAGGGACAAGAAAGGAACAGGGGCTGTTTGGTTTGCGCCCATGCCGGCCTTGCCAATCCTGGGCTGGCCAAATAATTGGTGCTGGATTTGGCCGCCCACGCCCTGCCAAAAAGTTGGCTACGAATTGAACTACGGCTGATGTGGAGCTGCGGGCGCACCAATTTTTTGGCCACCAACCAAATGAGAACCAAAGCTGGGTCAACGACCAATTTTTTGGCATGGCGTCTCGGGGCAATGATCCAAACAGCCCCACAATCTCTAGGGCTAGACACAATTAGAGGAGAGCCGGTTTACGGCGACTCCCTCGTGATGATAATGAGATCTAGCCTCGAACAACATGTAGGGTTTTTACCGGATGATGTTTCCCGGGGTCCGAAGCTGTCTAAACCCTTGTTTGTGTTGCGTCTCTCGATTCTGCTCAACCCCTCTCAAGTTACCACATAGATGCGTTGGCCTCGCGACTAAGTCCTCACACTAAGGACATCTGACGTGTTAATTCCACGACAGTTGGCGCCCACCGTGGGGCTCACCGTGGGGCCAGACGCATGGTGGTGTTGAGTTCTTGGAGGGATCTCTTCCAGGGATTGGAGAAGCTCGCAAATTTCCGGATAAAGAAAAGTCGGTGTTGAAAGGATCTATATCAATTTTGATCAAAATCAGAAATTATTTATTAGTGGAGTTCATCCGGTTGGTTGGCAAGATTATCAGAAAAAATCCTGAAGGGTTGGTTCGGTTCAGTGTTGGTTCACCGAAATCCGTGCAAATCATCAACATGAACAAGGCCAATTTGTTTCAAGACCGCCGCCGACACCCGCCTCGCGGGCGTACTCATCGCGTTTCACCTTAAACCGCCACACCTCGAGCAAAGTTGCCTCTTCTTCGCCGGGTCAATTCCATGGACTCCAGGCTTTGTTGTTTGCCGCCTCGACCGAGCACTCGAGCGCTGCCTCCGTGACTAACTTTGCCTTCACCCTAGAATCCGTGTTGGAGCCGCGAGTCGCTGCGTCTATTCTGAGTTGCCCAGGGAATCAGTTTCCGTCATGGACTCTAGGCTGCTGTCGCTATCATCCACCTGGTGCGGTCTTGTTACATCCTGCAACCGTACGGCCACCGCCCTGAAAATCGCCAAGACCGACAAGATTTTCCACGGCCGCTAATTGAAGGAGTCGGCCCAGCCCGACACGTATTTTTCTTGGTTTCATGCAATACACACATCCAATTCATTGAGCTGTCAGGTTGTGCTTGAGAAGACCGATTTCACTGAAGCCTTGCTACTCTCCACGTGAAGTAAAGTCCAATTTTTTTTTCACTACCGAGAACCACTACTAGTACTAGCACTAGCATGGAGCAGTTTTTGGAAGGACATAATTCGATTGACAAAAACGGGGTTGAAAAACACACAAGGAAGCCAGCATTAAGAAACGCTCGTTCACATGGGCTGCTACTCCCGCTTCAAGTCTCAACCGTTACACGTCAAGCAGGCGGCACCCCTGGCTGCTGTTGTTAACCTGCCTTGCTGATTCTTCCGCGAACCCGCTGGCACGCCAAGCTGCCACTTTGGACCGCCCGAGCTATCGCACCTCTTCTGGCCGGGGATGATCCGCTACACCTGGGCCGCTACAAGCGCACGCGTTCACATTGTCGCCAAACTCCAGCGCTTCAAGCCCCGTCCCCGTTACTTCCGGGCCGCCCTGGCTGCAGCGTCACTTCACCTCGGGTCGCCGCTCCCGCCGGAGTCCGTCTCTAAACTGCCGACCTCGGTTTTTCCGCCAAGAGCCGCCGTGGCCCCTACTAGAGCAGGCCTCGGGCCGTCTTCGCAGCTGCGTCAAGCCATTGCAGTGACCCGGAGGAGTGGCCTTAGCCTACTGCCGCGCCTTGAGTCGCCGCTGTACCTCGCTGGCATCTTTCTGCTGCAGCTCACACACGCCAAGCCGCTCCACTCCGCCGCCCTGATGGGTCAACACCGAGCCACGCCCGGCCTCGTCTCAAGTCACCGCCACCGCGGTCTCTCCCATCACGTCGAGCCACCATGGCCAGCATCAAGTCACCCAGCCTCAACAGCCGTCTCCGCATGGCCGATCGCCTCCGCCTTGAGTGCGGTCCTACCACCCCGCCGTGGCCAGCAAGCCGCCGGGGCCATGGTTTGCCATGCTGCCGACAAGCTGCCTCCGCCATCATGCGTCGAGTTACCATGCCATCTCAGCCTCCGCTTGACCCGTCGTGCTCCTATTGTCTGGTCCCGGTACCTGGTACTCCGTTCCCTGGTCGCTTTGCCTTAAACCGCCAAGCTGTCGCCCTGAGAGCCGACCATGAGTCGCCGCCGCTTGATTACCGTGTTGCCAAGTCATCGTCGCCATCGGGCTTAAACCGCCGCCTGTTTAAACTACTGGGAGAGGTTGCCTGCTTAAACCTCCGCCGCCGGTTTACCTCGTTTCGGTGAGTCACCCGCGGCAGAGCCGTCGTCGTCCGAATCGCCGCCGCCGGCTCCTTCGGTGAGAAGATGACCGCGTGTCTGGTTCCGAGTCGTGGACGGTCCTGCTCCATTGACAAAGTCACCCGCGGCGTTCAAACCGCTGTCGAGTCGCCTCCTCTACGACGGGTCAACACCGAGCCACGCCCGGCCTCGTCTCGAGCCGCCCTCCCACCACGTGACTCCGCTTCCGAACCGGCAGTTCTTGCCGGGCCACGTCCGCTGGCGTCATAAACCGCCTCCGCGCACCTTGTTCTGCGCATCAGCCACAGTCTGGCCTAGCCTCCnCCCGCCGCTGCCGCCGCCTCGCCGGTCCTCGTCCTGGCACTCGTCTCCCCTCACCTCCTCCGTCGGGTCACCGCTTTTTCTTCAAGCTGTTGCAGGCTGGCCCTGATCGCCTTCAAACCATCGACACGGCCGCGTTGAGCTGCCGATTCACCGCCGTCTCTGCCGCAGCTGCCGCTTGTGAACCGCCATGGGCCTACTCAAGTCGCCCCGGGACCCAGTCCCGAGTCACCACTCCTAAACCGGCCTACTGCCCCTGCCTTGGAGCCTCTCCGAGTTAAGGCGTCAAGATGCCGAGCTTTCTGTCCCTTCCGCCACATGCCCGTTTTACAAAGAAGGGAGAAAGACAGAGGAAGTTCATCGTGAGTGTTGTGCTACATCACATCAGCAGGGTTCCATGTATATATATTATCCAACGCCAGTATCCGCGTTCATCCGACAAAAAACATCAAATGATATCTATTTAAATATATTTTATAAAAGCACAATATTATTTTTGTCAAAGAACAATTATTTTGTCCGGTAATATTTTTTACGCAGGACGACTATTAAATAAAAAGGGGAGTGGTGTTATGCCACGGATGCACGTTCGGCTGTGTCGCGTGGCTCCACGGGCACGCGTGTCGCGGTCTAGTTTACATCAAACGGGCCAGCTGACTCACCCGTCCGCACCGCCTTACAACGCCACGGACGACTAGCCCGTCCGTCCTCGCGGCCGGTTCACGTGTCCGCGCCAGCTTACCACGTGGAGGACAACTTGCTCGTCCGCGACGGTTTACAACACTATGGGCGATTTACCCGTCTAACCCCGTGGCCGACTCTCCCATCCATGCCGCTTTACAATGCCACGGCCGACTCATCTCTTGTCCGGACGAATCAGGTGATATCTTTCTAAAGTATAAATTTTCTACAATAATATGATTCAGCAAGTCTTGCTAGTTTCAGCAAATTCAAGTGCCCCAGGAGGTTGAAGGGAAAGATAACTCGGTCCCGGAGGCTACTGCTATATTGATGAAAATTTAAAGGCCGTCAGAGAATTTCCGGCTCAGATAGTATATGACAAAATCCCGGCTCAATAAAGAAGTTCCGGATCATCAGAAAGGATTTCGGTTTAAAATCCGGTTCAAGACACATCTCTCTCTCATAAATATCCGGTTGAAAAATCTGGCTCAAGGGAAGTTAGTCTCACTGAAGCTCTCCAAATATCCGGTTTACAATCCGGTTCAAAAGGAAATTTATCTATCATGAAGCTTTGAAGCTCTCAAATCCGGTTCAAAATCCGGTTCAAGGGGAAATTTATCTCCCACAAATCTCTGAAGTTGTCAATATCCGGTTCAAAATCACGGTTCAAGAAGAATTTATCTCTTGCAAAAAGTTAAAGGTTGCCGAAGAGGACCTATTGCCATGATGCACGGTTCAAACATGGGTATCCCGCCTTATTGGCTTATCATATTATTGGTTACATGGGGGCTTCAGCTGACAAAG
>1BS_z21_232_10 1BS_c-3458781 approx position on ctg232: 194-293; bacend=TaaCsp1BS001K04REV1;
TTATTTGCATGTGAGATCTGATAGAGATGGATAAACGACAAAGTAGTGTTTTGGTATTTTTGGGTTTATGGAACGGAAAGTAAAAGATTCCAAAGAAAGTAAATAGGAAACTAAAAGTGTAGATCGGAAACTTATATGATGGAAAATAGACTCGAGGGCCATAGGTTTCACTAGAGGCTTCTCTTGAGAAAGGAATTATTACGGTGGGTGAACAAATTACTGCCGAGCAATTGATAGAAAAGCGCAAAGTTATTACGATATCTAAGGCAATGATCATGAATATAGGCATCAGGTTTGTGTCAAGTAGACCGAAATGATTCTGCATCTACTACTATTACTCCACACATCGACAACTATCCAACATGCATCTAGAGTATTAAGTTCATAAGAATAGAGTAGCGCTTTAAGCAAGATGACATGACATAGAGGAATTAACTCAAACAATATGACGAAAACCCCATCTTTTTATCCTCGATGGCAACAATACAATATGTGTCGTTTCCCCTTCTCCCAAAGCTAAGCACTTCTCCCATTGCAAGAAAAATGAATCTAGATGGCAAAACCAAATCGATAGTTCGAAGAGACTTGCAAAGATATCAAATCATGCATATAAGAATTCAGAGAAGATTCAAATAATATTCATAGATAAGCTGATCATAAATCCACAATTCAGCGGATCTAGGTAAACACACCGCAAAAGACTATTACATCGAATAGATCTCCAAGAACTTCGAGGACAACTTTGTATTGAGAATCAAAGAGAGAGAAGAAGCCATCTAGGTACTTTCTATGGACCCGTAGGTCTGTGGTAAACTACTCACGCCTCATCGCAGAGGCGATGGTGTTGATGTAGAAGCCCTCCGTGATCAAATCCCCCTCTGGCAGGACGCCAGAAAAGGCCCCTAGATGGGATCACACGGGTACAGAAGGTTGCGGCAATGGAAAAGTGGTTTCGTGGCTCCCCTGGAAGTTTTTGGGGTATATGAGTATATATAGGAGGAAGATCTAGGTTAGGAGGTCACCGAGGGGCCCACAAGGTTGGGGGCGTGCCCTCCACCCTTGTGGCCGCCNNNNNNNNNNNNNNNNNNNNNNNNNNNNNNNNNNNNNNNNCATTGCTAAAGTTTTATTCCGTTTGGACTCTATTTGGTACTCCTTTTCTGTGAAATTCTAAAGCAAGAAAAAAACAAGAACTGGCGATGGGCTCTAGGTTAATAGGTTAGTCCAAAAAATCATATAAAATAGCATATTAATGCATATAAAACATCCAAAACAGATAATATAATAGCATGGAACAA
>1BS_z21_232_20 1BS_c-3473352 approx position on ctg232: 194-293; bacend=TaaCsp1BS001K03REV1;
CTTTTGTCTGATGGACGTAGCGTTGAATCCATCAGAAGACTTCGATCGCCCGTCATGTGGTTAGTGCATCCACTGTCCGTAATCCATTCTGAAGTACGAGGTGTCGTAGCCTACAGTGCAGTTTGGGGGATAGGCTTCACCAAGCGAGTTGTGAAGCATAAACATTTGACGAACAAGTGGAACATGAAAATTCAGATCTTGGTTAGGATAGATAGGGTGAGTATCAAGGAATCCTAGAACGAAATACATAGTAAGACCATTTGGGCATTTTATCTTGTGCCCCACAAGATGTTTAAGGTCCCCGGCATTAGTTTTGGACGCCTTTGATTTCCGGCTGGAGACCTTACCCTGCAAAACAGAGTTATGTTTTCTTAACCACCCACATTTTAAGGGGTGGCTTAAAGCAATGAGTCTAAGTGCAGCATCTGAGAATTTCGGCTTTGGATCCCTAGTAAATAGCCTTGCAGGAGGTGAATAATACTCATAGGAATAAGCCGAAAAATTCTTTGTTCTATGAACATAGCGGTTTGAGGAAACACGCTCATATTCATGGGTCTAAGTATGATTTCACTTGACGTTAGGGTGACTCAGATGAGTCTTCGATCTATATGAAGCTTTTGGACAATATGAAGCCTTTGGTATGTGATTTGTCTTCTTCACAGGTGGTGTCATGATGACATTCACTAGAAGATTCTTAAGACAACTTTTGGGAACCCATATCTTCCTCAAAGTTGGCCCATTCCTGCAGTTAGTACCAATATACCTGGCAAACACTTCACCATTCTGATTCTTAAATAGTTTGTAGTTTGCATCAAAGGATTCATCATTGATAATGGGGTTAGCACAAGTGAAACCAGATAAGGTGGATGGATCAACTGGAGGTTCCTTTGTAGCAACCCATGTGGTTTTACGGTACTACTCAGGCTTCCAGTATGACCCATCAACGTTCATTTTCCTCTCGAACCCAACACCCTCTTTCCTAGGGTTGCGGTTCAGAATCTGCATTTTGAGGACATCACACAATGTCTGATGACCTTTTAGACTTTTGTACATCCCTGTCTCAAGCAGTGTTTTCAACCTGGCATTCTCATCAGCAATAGTAGTGGTATCCTCAGCAGAGGGGTTAGTTACCATGTCAGCAGTTGAAGATATTGCAACAGTAGCAGCGGTAGAACATTCAGCAACAGTGCGTTATCATGCTCAATGCATTTTATGCATGGTGGTTCAAATCCTTCCTAAGCGGGACTGATCTGTTGGTCGTGAAGTGACTCATTTTCCTTTTGAAGATCTTCATGATCCGATCTCAATTTCTCAAGTTCCTGCTTCCTTTGAAGATAATCATAGGAAAGCTTTACATGGGAAGTTGTGAGCGATTCATGTCGACCTTCAAGTTCCTGGTACATAATATGAAGATTTTTTATGTCTTTATTTAAGGACTGAGACTTACTCATTTTAGCGTCCAATAGGTCATCGCTTTTGTCTAACAGTTTTTGAGTATGTTCCATAGCTTTCTGTTGTTCAGTTGCAATTTTAGCAAGAGTTTTGTAGCTAGGTTTGGATTCACCAACAGAGCCATCCTCACTGGATGTTTGAAAGTAAGCATCGCGTGATTTTACCTTGGCACCACATGCCATGAAGCAGTAGGTGGGAGGTGAGTCGTCCCCTTCATTATCATCAGTGTTGGTGACGGAGCCATTGTCTTTGGTGTTGAAGATGGACTTGGCGACATAGGCAGTAGCTAGGGCCAGACTCGCAACACCCTAGTCAGAATCCCCCTCAGACTCCACCTCCGCCTCCTCTGAAGCTGACTCCTCCTCAGAATCCATTTCCTTGCCAACAAAAGCACGGGCCTTGCCAGATGAGCTCTTCTTGTGTGATGAAGATCTGGAAGAAGACTTGGAAGAATACTTTGAGGATTTCTTCTTCTTGTTGTCATCCGAATCATATTCTTTGCTCTTCTTCTTCTTCTCATTGTCCCACTGTGGACATTTAGAGATGTAGTGACCAGGTTTCTTGCACTTGTGACAGGTTCTCTTCTTGTGATCATAGGCAGAAGCTTCATCATTTCTTAAGCTGGATCGTGAAGACTTTCTGAAGCCTTTCTTCTTGGTGAATTTCTGGAACTTATTCACAAGCATAGCAAGCTCCTTTCCAATGTCTTCAGGATCACCAGAACTGTTAGATGAGGAAGCAGCAGCCTTTGCCTTCAAAGCTCGAGTTCGGCCATAGTTAGGGCCATAGATATCTCGTTTCTCAAATAGCTAGTACTCATGTGTATTGAGCCTCTCAAGTATGTCAGGCGGATCGAGAGTCTTGAAATCAGGGCATTCTTGTATCATCAGGGCTAAGGTGTCAAATGAGTTGTCAAGAGATCTCAGTAGTGCCTTTACTATCTCATGCTTCGTGATCTCTGTGGCGCCGAGTGCTTGGAGCTCATTTGTGATATCAGTGAGGCGGTCAAATGTGAGCTGGACATTCTCGTTGTCGTGTCTCTTGAAGCGGTTGAAGAGATTGCCAAGAGTACTGATATGTTGATCTCGCTGAGTTGAGACGCCTTCATTGACCTTGGAGAGCCAGCCCAGACTAGCTTCGACGTTTCCAGAGCACTCACACGGCCATACTGTCCTTTGGTAAGGTGACCACAAATGATGTTCTTGGCAGTAGAGTCCAGTTGAATGAACTTCTTGACATCAGCAGGGGTGACACCTTCACCAGTCTTGGGAACGCCTTTCTTGACGACATACCATAGATCAACATCAATGGCTTCAAGATGCATGCGCATCCTATTCTTCCAATAGGGATATTCAGTGCCATCGAAGATGGGGCACGTAGCGGAGACTTTGATTATCCCTGCAGTCGACATAGCTAAACTCCAGGTGGTTAAACCGAATCACACAGAACAAGGGAGTACCTTGCTCTGATACCAATTGAAAGGGCTAGTTATCAACTAGAGGGGGGTGAATAGGCGATTTTTATGAAAGTCTTCAAAACATGGAAGTTTCAAAGACAAACAATATAAACAACACTATTCGAATGTAGCAGAAGGTAGACTACACTAGACAAGCCATAGTCAAGTATTAAATGGAGTGAAAGCGCGAAGACTAATAGCAGCTAGGTAGTAAAGATTAGTATGGAAGATAGTATGAAGCCAATCAGAACAGATAGTCACATAGTGAAGTCCAACAGATAATGCAAGCAGGCAATGACTTCACGAAGACAAACTGTAAGTAAAGAGAGGTAAGAGATAGAACCAGAGTCTTCAGAAGGACGGGGATTTGTTCGACCAGTTCCAGTTGCTGTGACAACTGTACGTCTGGTTAGGGAGGCTGAGATTCAACTC
>1BS_z21_232_30 1BS_c-3462799 gene  Bradi2g39980 7148-8850; approx position on ctg232: 322-437; bacend=TaaCsp1BS011C05REV1; signal=Ta_S22386607;
AAATTGGTGATGGAGGATGGTTGATGATGACGACGGCGACGAATCCCCCTCTCCGGAGCCCCGAATGGACTCCAAATCAGCCCTCCCGAGAGAGATTAGGGCTTGGCGGCGGCTCCGTGTCGTGAAACGCGATGAAACTTTCTCCTTGATTTTTTTTCTCCCCGAGACGGAATATATGGAATTGGAGTTGAGGTCGGAGGAGGTCCAGGGGGCCCACAAGATAGGGGGCCGCGCCCTAGGGGGGGCCTGTCTCGTGGACAGGCCGTGGGACCCCTGACACTAATTCTTTCGCCAAAAATTATTATTAATTCCAAAAAGTGCCTCCGTGGATTTCCAGGACATTCCGAGAACTTTTCTTTTCTACACATAAAACAACATCATGGCAGTTCTGCTGAAAACAGCGTCAGTCCGGATTAGTTTCATTCAAATCATGCAAGTTAGAGTCCAAAATAAGGACAAAAGTGTTTGGAAAAGTAGATACATTGGAGACGTATCAGGTGTGTACCGCTCATCATAGCGCATCCACCCAATGGTGACCCCGTGAGACCGAAGCTTCAGAGGTGCAAGCTCCTACAAACAAACAAATCATAAAATTACATATGGGGCATTTGTGTTTGAAATAAACACGAAATTCATAACACCGGCCACTTTCATTATTACCCGCTGCTCCACCGACACAGCGTACGACCAGTGTTGTTTGTCCCAGTGATCATCGAGAAGCCAAATCATCCTAATAATTTGAAAAAAAGAGTTCTTGTCAACTGTGCGTATCTTTTGAATACAAATAAACTAAAGTACACCTAATAGATGCAAAATTCAAAGCATATGTATCCAAAGCATTCTTGTCAATATAAATATAAGTTCAACACAAATGAACTAACCTAGGCCTACTTCATGCAAGATTAAATACAAATCTCTTTTCCATATAAAATAACATGTCAACCTATGTATCCAAACCATATCTTTTCAATAAAATAAACTAAACTAGGGTTGCAAAATTAGGTACATGCAAGATTATAATACATGCAACATTCAAATCTAATCAAATCGAACAAGGGTTCCTCAAAATCTTCAAAATAGCATACATTATATGGATAGAAAGAAGGAGATCGGAGGAGGGTACCTTCTAGGATGGATTGGTGAAGGAACCCACGGACCACATCGTCCGATTTGATGGATTTGGAAGAGGGGATTGAGAGAGGGAGAGGAGAGGGCCGCCGCCGCGGCTTCTTCTGGTTCTGTAACTGGTGGCAATGGGGTGAGTGGGGGAGGAGAGGGCCGCCGCGGCTGGATGTAAGTCACAGTGCAGCGCCCGAGGGCTAGGCGCTGCACATTACATGTGTGGCGCCTAGCACGGAGGCGCTGCACGGCTGGGTGCGGGGCCAGGCCTGCCACGGTGGACAGATGTGCAACGTCCCCGGGCTAGGCACTGCATCGTAGAGTGGCGCCGGCGTGGTGGGCGCCACACAAAAATGTCAGGGGCATGAAATAGTTTCACGAGCAGTTCATTCTGTGAATTGATTTGATGCCAAGGTCAAAATGGTCAAATTTGCCAGCTGTTGCAAGCTAGCTGCAGGCTCCTCCTCCTCGTGATCCGTGCCCGCTGCTTTGCTTGCACGTGTGGACGGCAGCGAGGCCCACAGCCTGACCTGGCACGCTTATCTTCATTCTACTCTCTCTTCCCTTCATTTCCATGTCAACTATTAGCTTTTTTTAGGGGATGTCAACTATTAGCTGATGAACATCATTGCCCGCTGCTTAGTTTGGATCTGCAAAAAAGAAACAGTTCGGAGCCGGGACATGGGCCAGGCGGGCATGAACCACAACACCAATACAGGGTTTTCTTTGTGCACGGGCCGACAAGAGACCACGTGCCTGGTTCAGAGGGAGCTCCTAGTCGGTGCTTTCCGCCAGAGCTATTTATCGCATTAAGCAATAATACAAACTAGTCTTGCGTCGAGGGAAAAATGGTGGGTCGGCCCATATTAGCATGCGAGGTTGAAAAAAATCAGCAATAAAAGAAGCACACCGAGGTATCAAACCCTGGTCTCCCGGGTGGTAACCGAGGCAACCAACCCGTCCACCAGCGAGTAGTTACAGGTTAAAAGTAGGATTGCGGCCTACTAGATCCGACCGGACGCGGTCTTCTTCGGTTTTTCTTTGTTTTCTCATTTTTTATTTGATTTTTTCATTCTCCATTTTGTTTCTTTTTTTCTTTTGTTTCCTTTTGTTCTTAATTTTACATTTTTATATACATGTTCAACATTTTTTCAAATATTTGTTCAATATTTTTAAAATACCCGTTCAACATTTTTATATACATGACCAATTTATTTAAAATACCGGTTCAACATTTTAATTTTTTGTTACTTTTCATTCTACTTTTCCGTATATGTCAATAATACCGGTTCGACATTATTTGTATACACGTTCAACATTGTCCCAACGCTTATTCAAAAATTTTCAAATAATTTTTTCAACATTTAATACTTGTGTCAACATTTTTCAAATATTTGTTCCACATTTTTCAAATACTCGTTCAATATTTTTCAAATACTTGTACACCATTTTTTAAATGCTTGTTCAACATTTTTAATACTTATTCAACATTTTTCTAAATACTCGGTCACCATTTTTCGAATGTGTTTTTTAAGAGTGTTTTTTTGTAATATTATGGTGAAAAAAATGTCGAACAAGTTTTTGAATTTTTTTGAATAAGTATTTAAATGTTGAACGAGTGTTTGAAAAATGTTGAATAAGCGCTCGAACAATATTGAACGCATAAACCAAATTTGTTGACCGCTTATTAAGAAAATGTTTTCAATATTGAATGTGTATAAACCAAATATGTTGAATAAGCGCTCGAGACCGACTAGTGCACACTGTAAGGCGGACCTCCTATATGAACCTCAATAGCTATATCGTGCTCATAGCGAGATAGTAATTCCGCCCTGTGCATTTGGGCCAGCCCACTAGAGACGTGCGTTTCTCGCTTGCTCGATCGGGTTTGGTCACTGCATTTTTTTCTCTATAGTCTTTTTTTTTATTTTTCCTTCGCTGTTTTTTTGTTTTTCTTTGTTTCATCATTATTGCTTCGATTTATTTGTTTCCCCCCATTTTTCACTATGTTCAACTGTTCTAAAATGGTTTCTTCTTTTTCTCTGTTTTTCTTTTCGTTTTACTTGTGTTCTATACGACCTGGAACCTTTTATAATAAACATTGTAAATTTTCTGTATACAGTAGGGACATTTTTATGCACATTTATCATTTTCAAAATACATTATTAAAATTATTGTAAATATATGGTTCCAGGTTTACTTATTTCGCATGCAGATTGCATTTTTTGTATGCAGTAGGAACACTGTTTTATACACGTTCAGCATTTTTCTGATAGATGGTTAACAATTTTTCAAATACATGTTTTGATGTCTGCTTTTTTTCATAAAGCGTGTACAATTTTGTTAGTAAAGAAACATTTTTAGTCCATGTTTCACATTTTAAATACATGATCAACGTTTTTTTAAATATATGTTTTGATGTCCAATTTTTTTCATGTGTTGTACATTTTTTGTATAAATCAAAACATTAGTTTATACATGCTTATTTTTAATACATGCTGTTTTAATGTAGGCTTTTTTCCTACAAGTTGTACAGTTGTCCTATACATCAGGAACATTCTTTTGTTCATGTTTAAAACTGCTTTAATACATCAATAACATTTTTTATAATGTCACATACATTTTTTTAAACATGTGAACATTTTTTGTTACAAAACTATTCTATCAACATATTTTTGAACACCAGGGAAACATTTTTTCAACACTAGAGAAACATTTTTCTCGAAACTGAATAATTGTTTGTGGATTTTTTATTATAGGATTTGTTTTTTGAGAATAAAAACAAAAATAAGAGAAAATCAAAGTAAAAAACCGGAGAAAAGATCAAACAGATCGGATAAATGAAGAAACCTTTTACTGGGCCGACGCATCAGGGCGTTCCTGCACGCGATGAGAGCTTCTACATCGCTCTAAGCGATACATAGTCGCTACATATATGATCGCGCGTTGCGTCTGATAGGCATCTGACACAAAAGGCGCACCCACGATTGTGCTAGCCCATTCACAATACTGTTAAGCGAGTGAGCACCTAGCGGCACAACAGGGTGTTGAAGTGGATGCTTCGTATTTCATGCGTGGGTCGCCGGATAACGACCAACCATGCACCGTCCTGTGCATAGGTGGCCAGGAGAACAATTTCTAGTTTTTCTTTTTTTTCTTTTCCTCTTTCCTTTTTTCAAATATGCGAACCTTATTTCAAACTAGTGAACTTTATTGAATTCTTCAAGTTTCTCCAAATCCGTGAATGTTGTTTCAATTTTGTGAACTTTATTGAAAATCATGCAAATTATTAAAAATTTGTGATTGATTATTCAATTTGAAAACTTTTCTGAAATATGCGAATGTTTCTTGAAATAAGGTTATAATTTTCTTATACGGGAGCCGTTTCAAAAACTTGAGAACATTTTTAATTTATGAAAATTAAACCCTGAACATTTTCAGTTTACAATTTTTTCTGTACTCCGTGAACATTTTTCAAAACCATAAACTTATTTCGTATTCACAAGAAATTTTTCTAAAATCAGGAATCTGTTTTGAATTCAAGGACATTTTCCAATTAGTGAACATTTTGTGTATTCATGAACATTTTATAAATGATGGATGTTTTTGAATCCGCCAGGAGAACATTTTGTGTATTAATGATCATTTCATGATTTTTTTCAAATACAGTTTTTAAATCCGCAACATTTTTTGAAACTTCGACTATATTTTAAATTCACGATTTTTCTTAAACTATTTAAATGGGCCGGTCGACTATGGGCATCAGGGAGAGCCGAACTATGTGTTTGGTCGCTATGCATTGACCTATGCGCTAAATAGGAGGTCCCGCTGAAGCGGACCGTAGACTGTAGTGAACCATACTGTATCGAACTTTTACGGTACCAAACTATTTTGAAAATTCCATTTTTTTGGAAGATTCTATCACCTTTCTAAAAGTGAACACGTGTTTCAAAATTTCAAACATATATTTGAAAATGGGAACTATTTTGGAATGTTTGCACAAAATTTTGGAAAGAACAAACAATATTTGAACTTCCATTTTTTAAACATGGACAACTTTTGACATTTTTATATTCCAAGCATTTTTCGCAATTGAATCTTTTTCTCAAAGTAGAATGACTTCAAAATTTCATGATTTTTTGAAAATACGAACAACTGTTGATATTTTTTATTTTTCTTATAATGCAAAGAAATATCAATTTTTTATTCTCTTTTAAAATTTTGAGAATTTTTTTCGGAAAAGTTCACATATTTTGAAATTCAGATCAGTTTTGAAAATATGAACACATCTTGATTTTTTTGATGTTCTGAACATTTTTGCCAACAGTTATAGAATATCCATTCTTTCCCACTATTTTGCATTGTTGCCACATCCAGGATATGCCACAGCTGCGCCATTGCTTGCCAAACAAATCGCTCTAGGCATCTACAAAATGTATCAAAAGTGCTCTCCCACTCGAAGCCGCGGATCGAACAAGTGCCAGTGTTTGTCATGTGCCGGCCATGCTTATTTGCCCAAGTAGCAAGAGAATTCGAAGCTGAACACCGATCAAAGATACCCACCTTTGGAGGAGCAGGGTACCTCCATATGAATTCCCAAACGACACGTCGCCCACCTGGTGTCCTGCTCGCCACAATTAAAGAATGCCTGCATTGCTCTTCTAGCGCCAACTGGTACGCGTGTGTAACGGCGAAGACCTCGTTTTTCTCCGGTCCCCAAGTAGTTACGTTGGGTCAAGTCTTATGGAAGCTTTGATCTTCATGATCTCCTCTACATCAACTGGCAGGGATATTTGCCAGAGAAGCCGTATGTTTCACACACCATGCGCGTCAAGTAGTCCCTGCACACGACGTAAATGATATCTCCCCCGCGGTAAGACCGGAACGCGGGCGACCGGATGAGGGATCCATGGGCCGCGTCGTATATGGATATCCGCCTCATTGCCAATGCGCCAAATGACGCCCTTTTGAGAAACTAAAGACCATAAACGACGTCTTGCCAAGATTGCGAAGACTTGGCCGAAAAGACCGTGTCCTGCGGTTAGCCATGGGGCCTTAATATCTCGCCGTCAAAATACAAGAACATAAGCTACCCGGTGCAACAAGGAGACGCCAAAGCTTGACGAGACCAGAGGGTTTGATTGAAAAAACGAAAGCCCTCGAAATCTTACCCACCATGAGGTTTGCCCAGAGTTATTCTCAACCGGCCACGAAAGTGCGGAAAGGAGGGACGTGGAGTTTCTGCACCCGAGCTCATTTGAGCTCGGGTGAACAGTAAAATCGAAAAAAATTCAAAAAATTCCAATTTTTTTTTGAGAGAAACATTGACAAAAGTTTTAAGTGCTTGCAAAAATTCGTCATGAAATCACATTTCTAGAAGGCGTGGCAAAAAAAACAAAATCGGTACTCTGAAAATGCTACTTTCAAAAGCATTTTGGAGCCTGAATTTTTTTTTGCCACGCCTTACAGGAATGTGATTTCATGATGAATTTTTGCAAGCACTTAGAACTTTTGTCAATGTTTCTTCCAAAATTTTTTTGGAATTTTTTGAATTTTTTTCGATTTTTTTTCGATTTTACTGTTCACCGAGCTCAAATGAGCTCGGGAGCAGAAAGGCACTTTCGGGAAAGGAGCTTTACATACATATAAGACTTTGAAAATCTAGACTTTTTCTTTCCAAACACTATTGTCAACTCTTAGACAAAATCTTTGCAAGTTGCAACCTCCATGTGGCAAAAGCCTTGGACGTGAAGGCAGAGGAAACCGTGTGGACCTGTCACCTGTGGAGTAGTAGGACCAGGGAGGGAACTTTAACCCAAACACCACGGAGATTTCCAGGAACCACACAACAGGACCTAGACCCCTCCTCTGCTCTCCCGATTCCCCTCCCGATTTCATCCCCAATCCTGCGCGAGACGGCGGCAATTCGACCCTGAGACAATCAATCCCAGCGGCCCAATCGAAGCAGCACCATCGTCAACCTCGAGAGGCGATTCGACCGATCTCGCGCGCGGAGGCGGAGGTAGCGATGAAGAAGATCTTCGGCGCCAAGAAGAGCCAGGACCCGCCGCCGTCCATCCAGGACGCCACCGACCGGGTACGCATCTCATCTTATCTTCGCTTTGATTCCTCGATTTTCAGCTAGCTAGCTAGGGTTGGATTCGATCCCCTGCTCATCGAATGAATCCATGGATGGGCTGGATGGCAGATATACAAGCGGGGGGACACGGTGGACGAGAAGATCAAGAAGCTGGACGCGGAGCTGGCGCGCTACAAGGAGCAGATCAAGAAGACCAGGCCGGGACCCGCGCAGGAGGCCGTCAAGGCGCGCGCCATGAGGATCCTCAAGCAGCGCAAGATGTATGCACCAGTATCCCAACCTGCTTGCTACAAACCCCAACCCCACCCCCCATCTTCATTTATTTCTTTTTCTCTGCTCAACTAGTGGATGATAATGATGAAAACTAGCAGCTGCTCAACTGATGTTGACATGCAATTTCTAGGAGATGTGGCCACCATTACATGTCAAGATGGCAAGCCTGCATTTGCAAAACAGTTTCAGAATGTTTTCTTTCTCACCTAACAGACCACACCTGAAACATATACCAAACCAGTTTTTATTATAAAACAATTTTAGGATGTTCCACCCTCTCTTATCTTCTTACTAATCATTCAGTCAATAGCTTCCTCTGCTCCGCGTCGACGGGCTCCATGAATGAGTGATCATCATCGGTTGCCAGGCAGCGCCAAACGCTGTCAAGGGAATCTCCAATATGCTCTGTTATATAAAAACTTATAAGAGTTGCACTGGTAGTTGCGGGGATATCCGCATTCGTTATGTTTGCTTTCCTGGGTCAGGGACAGCTAAAAAGGAATATTGCATTAACAATGAGGCTGCACTACCAATGCTTGCCTAAAATGTCAACTAAAATACATGGTTAGCCAGACCTACCACTCTCTTGTGGTCGTCCATGGGCAGTACCAATATTGTTGACAAGTCATCTTCTGAAAGGCTAGCTGAGAAGGCATAGCTGAATCTATTTGACGTGCTTTCGTACACCTTTAGGTTTTCTTTCCTTCTTTACAAATCACAATACGTCATCTTTGTGTAGTTTCAGAATTTCCTCCTAGGTAGGTTGTGTCCTGTTCTTAACATGGATAAGGCAGAAGTGGAGTGCTATTTGTTCTCCATGATTATCCTGTACCATTTAATCATTCCTTTTGTGGCAGGAGCCTATATTAGTAGTGCTCTAATCTTTATACTCCATATGCTTCCCTACAGGTATGAAGGTCAGCGTGACATGCTGTACAACCAAACTTATAATCTTGACCAAGTTGCTTTCGCATCGGAGGGAATTAAAGATGCTCAACAAACTGTATGCTGCCTTCTTACTATCAGGTTTAATGATAGATTCTGATTCTGGCTCTCAAACTTATGTGAATTGTTTTTCATTTAACAGATGACTGCAATGAAAGCTGCCAATAAAGAGCTGAAAGGGATGATGAAGACTGTCAGGATTGAAGATATAGATGTATGCAACATCCTGTTTTGTACCAGATTCATTATTTGCTTGCTTAATTTATCCTGTCTATTTTTGTTTTAATTACATCTGAATCCATACTTGTTTTAATAATCATCCGCAGAGCATGCAAGACGAGATGATGGATCTTATGGATGTGAGCAATGAAATACAAGAAACTCTTGGTAGAAGCTACAATGTCCCAGATGATAT
>1BS_z21_7_10 1BS_c-3483856 approx position on ctg7: 22-129; bacend=TaaCsp1BS015P07FOR1;
TCAAAGCTGCTGCTGGTCGCCTGTTTTCCTTCTTCAGTGTCGCCATCTCTTCCTCTATTTTCTGTCCTCGTTCCTATGGAAAAATGACACAGGACTTATTCCTAGAAAGCAATACCCACGGCATACGCCTGCTCATATATTTCCCAATTCTCCTCCGTCAACGACTCATGCACTGAATGGACTTGAGTTAACATTGCAGCAGAGTTTTTGTTTGATGGTGTCCCCTGTGATTTTTTTGGTAGTATTTCCTTGTTTATTTGATCATGAAAACTGCTTCAGTATATATGTCTTAAGCTATCCTAAAAAATGTTTCTCTTTTTGCTTTTCAGCTGGTACATAGACGAGAAAATCCCGTGCTTGAATTCTACCCACCAGCTGTGGTAGAAATAAATGTTTCAGTGTTGAATTCTGTTTAATACAAATCCTGGACCGTAAGTCTTGTTGGAAGTCGTGTGTCTGAGGGAATATGAGGCCATGGCTGCAACTTCTGGAACTCAAAGTCTGTCGAGCCAAGGAGCATCTTGACCACACAAACTGAAGAAAATACAAACTCAAGTGGGTCACTGGCGCTTTCTGTACGTCTACCAGCCCGCGTATGTGTTGGTTGCCGTGTAACATCCAACACGCCAAACTTTTCTTCTTCAGTGTTGCCATCTATTCCTCTATTTTCTCTCGTGGAAAAAATGGCAGATTAATTTTCTCCTGTGAAGTTTTTCTTAGACAGTGATGCAAACTCTGTATCTTGGCGAAATTCAGTTTTTGTAATAAGTGTGACGATAGTTGGACTAATGAACCTCGAGGTTTGTTTTTTTACTTAGCCAACTAGTGAACAATGTAATTGTTCTACTAACTCAATAAAGCTAGCCATGATGGAATTTGTGTGTTTGGCTGCATCTTGTGGAATTCAAGGTATCTAGAAGCAAGCAGCATATTGGCCACACAAACAGCTGAAGAAAAGTTGCAACCTCAGGTGGATTGAATGAATCAGTAAAATTCTACATCTAGCGCTTCCTGTACGTCTGCCATGGCGGCGTTTCCTGTACGTCTGCCGGATTGCTAATGTAAATAATTAATACATTCTCCCTGTTTTAGCAAGGGAAAGGCGTATGTTTCATTTTAGATCAAGTATAAAGTAGTACTCCCCCCGTTCCTAAATATTTGTCTTTTTAGAGATTTCAAATGGACTACCACATACGGATGTATATAGACATGTTTTAGAGTGTAGATTCACTCATTTTGCTCCGTATGTAGTCACTTGCTGAAATCCCTAGAAAGACAAATATTTAGGAACGAAGGGAGTACAACACAAATTAAATAGCCAGCAAAGCAAAGTTGGACCTACAAATACAACTCAAATGCTCTTCCTACGAGCTGAACTGATTTTACTAAAATAAAAGGATCCAGAAAATCAGAACCCTTTGAGCGGTTTCACAATTTCAGAATCTTTGTACCAAGCAAACACAAGAATCTCGGTATCTCATCCCTCAAATGGTGTCTTAGGAGCTGTTCGGTGATCCACTAGCTCCACCAAATTTGAGGATGTGCAGAGCACCTATTCCCCTTCTCCAGGATTTTTAACTTGCGCTCCGCCAACTCCCGGAGCGAAAGTGTGGAGCGGAGGAGAGCCGAACAGGCCCTTAATTCCTGCTATTTTCATATTCATCATATATACTCTTGATAGATAAAAAGAGATGCGACCCCCTAAAAAAGGTAAGAACAAAATGTTTCTGAGTGCTGGATTTCCAGAGCAAAGACATGATGTAACGGCTATGGTATATGCCTTGAGTAGTCGCTCAAGCTTCACTTGTTCCTCAACTTCAGGTCATTTTAGAATCTAAACATCAAGAATTATAGTGGTACTTGCCGTGGAATTGTCACGTCAGATGTCCTAGTGTGAGGACTTAGTCGTGGAGCCATCGCAACGAGATTAGCTTAAAGGGGTTAAACCGGACAAAGGACACGGAAAGTTTATACTGGTTCGGCCCCTTGCGATGAAAGTAAAAGCCTACGATCCAGTTGTGGTGGAATTGATGGGGTTTCGATAACCATGGAGCGAATCCGCTTTGCCTGTCTCTCGAGTTGTTGTTTTTTGTCCCTGGACCGCCGTCGAGTCGTCCCTTTATATACACAGATTGACGTCCGGCGGTTTACAGAATCCCGGCCGGCTCATACACGTGTCCGGCTCGGTTTCTACCCTTTCCTACCTTACAACACAAGTTACACAGTATATGGCGGTTTATGTCTACGGGCCCTAACCCGCCTTTGGGTCCTGGGCCTTTAAGTCTCTATAGTAAAGCGCCATACTCCTTGTCTTCATGGGCTTCAATATGGATAACTCATTACGGGTATAACCCGGCCCCACCTGGGCGGTTTATACTCAGCAGTTATATCCCCAACATTAGGCCCCAGATTGATTTGAACCTATTGATGTCAATCTTCAACACTTAGGAAAATTCCTTCTTCAACACCTTCGTGTAAACCTTGTAATCCGCCATGACGTCATCTTCCAAGATTACAGTAAATCGCCATGACGTCACCTGCTTATTAAAAAACCATACATACATCCCCTTTATTAATGAGCCTCCGAAAATCGAGGCGACAACTCTGTCACATATCCATTTTTTGGGCTCCTCGATTCTCGTGCCTGTCGCTTATCCCTTCACCTTATAAATAAAGTCGAGGGTCATTTTTACCTTTCCCCCTCGTGCCTCTTTACTTCTTCTTCCTCCTCGCGCCGACCTAGCGTGCAAACTCAGCCGCCGACGCCAAGTCTTCGTCCTCAACCTCAACTCCGGCCGCTGCATCACCCTAAGCTTACCAGAGAATCGCGGTGCCTCTCCGCTGCTCCCGTGACACCGGTAAGTCTTCTTTCCTTCTACCCTAGATCTGTCATTAGGGTTTCTGTATCCATCGGTGTTCATCAGTGTTCGGCATTACTCGTTTCTGCACAACAGTTCTTGATTTAGACCTTGATATTTATCCTGTATAGAGATAGCCATGATTCTTCCTTTCCATTAGTGCATCTCATTTTAAGTAGAAAACCCCATCTGGATCCTTCAACTGTTCCAATGCCAGAACATTTAAACTTGAATATTTTTCCATTTTCTGACACACGGTACATCCAGATTTGTAATGTCAATTTGTGAACCCTGATTTTTCATCACTTAGTTATTTCAGATCTGTACCTCCATACCAATGTAGGTGGTTTAACTTTTAGAAAATTATAACCTGCCAGGTACCATTAGCCCTCTCTTAAACCGCCGATTCGTCATTTCTATAACCCCGCCAATGTCAGAATCTGGTTTAATATGTATATATGCCTCAATGTCTTCTCCCTATGACCTTGCAACGCATTATACTTGTCAGTCATGAATCTTAAACTGCATTGATCTTTTTCCAGCTTTTCATTGAAATGGCCAAACAATTTTATGCTTGCAACTGGGTTCCTTCCTGGTTTACGGAAGAGCAGCTGAACGGGTGTGTTGCAACCGGCGCTTTAGCGAGTAAAAAAATCATCCACTAGAGGATCCCCAGTCCAGAAAATCCTCCCGGGCCCAAGGATGGAGAGGTGATTGTGTTTGTTGATCATCTGAGTCGAGGGTTTAGCCCCCCCGGATCAAAATTCTTTCGTGACGTGCTTGCTAGCTTCCAACTCCGCCCTCAAGACATTGGACCGAACTCCGTGTCCAATATTTGCAATTTTCAAGTATTTTGCAAGGCTTATCTGCAAGAAGAGCCTACTGTTGAATTATTTAGAGACTTCTTTTACTTAAACCGCCGCACTGAATTTACGGATGGACCCAATACTGAACTCGGCGGAGTTTCAATTCAGAAAAGGAAAGATGTCAGTTTTCCTCATGCCAAGCATCATAGCCACCCCAAAGACTGGAATCAGACTTGATTTTATTATCAAAATACAGCTCCAGATGACGAAAATCATCTGCTGGGTTATCGTGCTCACCGGCTTACCAATACACATCCATGTCCCCAACGACTCACTGCAAAGGAACGAGCGAAGTATGCACCACAGCTTTCAAAGCTTCGAGCCTTTATGGCAAATGGTTTAACTGGCGTCGATTTTGTCCGTTGTTGGGTCTCTCGGATTATCTTGCCCTTAAGCCGTCGCCCCGGTTTAATGTGCGAGTACACAGGGGATGTTAAAGACCCTCGGCGGCACATTGATATTCAGCTATCTGACGAGGAGATCACTGAATCTGTCAAGAAGATGCTGGATGAACCAGTATCTGAGTGCAGCAAGACAGGGCTTAGTCCTTTCTGTGTTTCCAATAAACCACCAGCTGTAAGAATTGCATCATTCTTGTCTTAATCTGACCCTTCTTAAATATTTCTTTATAACTTGTTGTCCATCTTTGCAGGGTGATGATCCGCTAGAAGAGGAAGCCACGGGATAAACCGGCGAAGCCGCAGGATAAACCGATGAAAATGCCTCGCACTAAGACCAAAGTTACAAAGAAACCTGCAAAGAAGAAAACTGCCGAGTCCCCTGACCTGCCCAATGATGAAGAGCTTGATGATTCAGAGTCAGAGGTAGAACTTGATTCTCTTGGTTCTTATTTCATACACCTCATTGACAATGATCATTATCAGGATGATGCGGAGGCTAGCCGTGCTGGTGATGTAGAGGTAATTACTCTTTCTTCCAACTCAGACCCTCTGCCAACACCGAAAACCCGTCAAGCAGTCCGGAAAGTAAGATTTTCACACCCTCTAGCTTATTTAGATCCGCACTTTCTTTTGAAGACACGGCAGCATGAAGCTCGCCGCACAACCCGGCATAGCGTCCAAGTGGTTACTTCCTCCGGTTTACCGAACACTCCGGCTCGTAAACGCCGCCAAGAGGTCTCTTGTACTTCTGATACACCATGTCCCGGGGCGGGTTATTTCCGATATCCTCTTAATCCGTCTAACTCGAATTACCAGGGGACCTCCCATTCATCTTCCGGCGAATCAACAGGGACGAAGCTTCCAACCCTTAAAACGGTTCATGGGTGAGCAGATTTTGCTAATCCTCCATACCTTTATATTTTTCATCCTTGCATTGTTCTGATGCATACTTATTACTTTCCAGGGCCAAAGCCAGAGCCAGCAAGAAGGCCAAAGTGAACAAACCGGCTGAAGACCCCAATCGGGGTGAAACGGAAAAAACTCCTGAACCATCACATCCAGATGTTGGCAATATTCCTGATGGCTCGTCGTTGCCGGATCAAGCAACTGAAGCTGAGCACATGGATATTGATCCATCGGCTCATGCTGATGATCCGCCAAGCCCGACTAAAGGTGCTGATGACGATGTTGTCATTACTGGCATTGGTTACACCTCCCCTGGCAATCCTATCGCTTTATCAAAGCATAGTGCCAAGGAAGAACTTTCTGCTATGGACAAGGGAAAGTGGAAAATAGATTTATCACGCTATGCCCACCTCAACGCCCAAGACATTCATTCTGGATTCTTAAACCGCCTGTACACAAGCCGCGACTATGAAGCCAGTTTAGTGGGCCTGATGAAGGAGCGGTATGAGGTAAATATCACTCACTCTGCATAAGTTGTCTTTCCTTATGACCGGCTTAGACTATCAATTCCAGTAGCCCCCAAGGGCCGATTCATAATATTAATGTGAACGAGACTTGTAGCAGAACAATATTTAATTTTGCTTGCGTAGCCCCCAGGGACCAGTTTATACCTTTAGGATGAACCGGTACCTTTCTGTCATGAAACTTCCAAAATTCTTGATAATCATCTATGTAATCCGATTGAGGAGGAAAAAACCATAACCTTGACTTGAGCAAATATGCATTAGCCCCCAAGTGCCAAGTGTATAACTTGTTATGTGCTTGGGACTTAAAATG
>1BS_z21_7_20 1BS_c-3483006 gene  Bradi3g53860 2024-2506 Bradi2g09490 6116-7606; approx position on ctg7: 94-230; bacend=TaaCsp1BS124O12REV1; signal=Ta_S22378677;
GCAGGTCTTGCCACGGGAGCACGTGGTAGCAGCACTTATCTTGCTAGATTCTGCGCCAACACTCAGTCCACTATTGCTGATGGCGTCGACATCACCCCTTGCCACCCCGATCTGCGCCCACTCTTACCGGATCTCACTTCTTAGCTCAACAGTTGCATACTTCGGCTACATTTCTCTTATTATGTACTCCCTTCATTCCCTTATACAAGGCTACAAACTCAGATTACAGGTACCAAGGTAAAATTTAATGACTGCTTTGCAAGACAACTTTATTTACGTTAATTGGGATCATTAATACATCTACATGCATGCAAAGAAGGAATGGAAAGGAGGTAGCGCACTGTCATTATGACTACATGCATACAAGTATTAAATAAGTTGCTAGTACGAGGAAACATCATAAAATTTTGCCTCGATTACTGTTAGTGGCCTTGTATAGATGCAAAATGTATTTTACATAGTGGTCTTGTATAAGAGAATAGAGGGAGTACTATAAATTTCCAAAAAAAATTCAAAAAATTTAAGAAAATGTTTACAAAATCAGTAATGTTTTTTAATCCACAAACACTTTATTATTTATTAACAATTTTGAAAATTCTCGTTTTTAAATTTCAGAAATTTTTTGAAGTCCCAAATTTTTTAAAGTAGAAAAAAAGTAAAATAAAAAGAACAATCAAAACAATATATAAAACACTGGCCATCCGGATATGGGCCGGCCCAAAGAGTTATGCTGCATCTTCTCCCAAAGCGCAGAGCGCGGTATAGGAAGTTGCTACTGCATGGGCCGGCCCTGGCGGGGGATTTCCCTGTGTAAAATGTTTTTTTATCAGTTATAGGAGCCATTGGTGGGTCATTTATGAAATTTTGAAAACATATGTTCAGGAAATCAAATTTTTATGATTTTCAAAAAGTTTGTGTATTAAAAAATGTAAATTAAGAAAAAAAAATTGCCAAGTCAAAGAATGTTCACGAATGGAAAAATATCCTAAAATTTCAAAAACTGTCTGTGACTTGCAAACTAGCTTATTCATTCACAAAATGTTCGCTGATTCAAAAACTGATCATGCATTTCAAAACATGTTCGTTAAATCAAAATAATGTTCTTGAATTTTAAAAATTGTTCCACCTATTTCAAAAAAGGTCTTCATCGATTCTAGAAATGTTCACTAATTCAAGAAAATTGTTTCAAAAATATTCACAATTTTTTTAAAAAAGTTTGAAAATAGTATAAAGTGTTCATGAATTCAAAATATGTTCTTGATTTTAGAAAATGTTCAAAAATTTATAAAAGTGTTCATGAATTTGAAAAATGTTCATAATTTGAAATATGTTCACAAAAAAGTAGACTAAATAAACGCATGAAGAGGACTATATGAAGCCTACTCGTCAACCACGTAGTATAAGATGGCACGCATGAAGAGGACTAGGTTAGCATCCTGCCCCATTTGGAAAACGGCGATGAACTTGTCACCTTCCTCACTAATGCATATGTAAGATAATTACTAAACTCAAGTTGTGGTAAACTATTTTAAACTCAAGTTGCATACTCAAGTTGTGATAATTAAAATCAAGAGTTAATTACACTCTTGATACATAAAGTTGCACGACAGGTACAAATTCATACACAAACTTGAAGAATGATTCAAAATGATCACTAGACTATCATTTTGGGTACAAATTGATACAAGATAATCCGAATCTGTTCAGGGGATGACACGTGGTTATCTTTTCTTACAAAGAGCTCCCTGTAAGTTATGTAATTTATAGTGTGTGGTCCTCAGCCTTTAAGATCCCCAAATTCATCGCCATGGTCACGTTCGCTGCTGCTGTCCCCTATTCAACCTGCACATGTTTTGGTACTCGATCACTAGTCTTTTGATTTCCGTCCTCCTACTCAACCTGTACATGTTCCGAATCAAGTTCATCCATCTCGGTCTCCCTAAAAAAAGAGGTTCATCCATGGCTTAGTATGTACACATGAGAAAATAAATGATTGATTCATATAGTGTTGCCAATGTGCATGCAGCTGCCTGATAACCCCAAAATCCCTCCCAACACGTGTGCGCGCAACTACAAGGTGCGAGACTCGCATGGTGGTTTGGGTGTGGAAATGTGGTTCTCGCCGAGGCACCAGCCGACTACCAAGAAACTGCCGTGGTCCGAGCCATATGTACGCCCGGGGTTCATGGATATCGGGACATGTCCATAGTGCATGAGCTCCCCTACGACCACTTCATCTTGATCGAGAACCTCATGGTCATGGACCTAGCCCACGTCCCCATCTCACACCCCTCGCACCGGCAAGCATGAGGACACGCAGCCGCTCGCATTCAACGCCACTGAGAGCATCACCCGTGGCTTCACCGACCACTAATGGCCCATGCGCACGCCACACCTTCGTAGCTTGCTCTGCTTCAAGGCGCCCTATGTCACTGTTGTTCGGGAACACGCTCGAGTATGTGGACAAAGACGAGAGGAGTGTTGTTGCTCGACGTGGTTCTGGTGTGTGGTCGCCACCATTGCATGGGCCATCGTCATTTGATGCCGACGAGACGGACCTATAACTCCGCGATGTTGCTTGACCAAAAAAAAAGGCAAGACGCGCGAGCATGGTAGCGAGGCAGTGCCTACCGACGGTGTTGTAGGTCACCGGCTATGAGCTGAGACATGGCAACATGTGGAGGAGGAACCATTGTCCATGTCGGCATCGACGACTACTAGCTCGGCCTTGGTGTTGGAGTAGGGGACCTCGATGTTGCCCGCTACCGCTGCCCGCCCACCGGCACACTCCAACCATGTCGTGCTGCAACTACCGCCAAGTTGCTCACTACACGGGAGCCACCTGCATGACTTGCTCCGTGCACGTTCCATCGAACACGTCACGTGCATTCCAGGAAAGAGTACAATTCGTGTTTGCAATAGATAAAGTGTCTCGGAGTTTTTTAGTAAAAGAAACAGTGCCACGTGTGAGCCTGTTAATGATTTTGTATCAATTTAAACCCGCAACTGAAGTTATATGACCAATTTGTGTCATTTTTCAAGTTTTTGTATGAATCTGTACCCAACGTGCAATTTTATCTATTGTAGGTGCAATCAACCCTACAATCAAGTTATACATACTAATTAATCATTACACTACATATAACACGAATTAAATTTTTTTTGCATGTCTAGCACTAATTAATCAATCTAACTAATCTAATAAACTAGGTACAGTGGCCAAATAAACTAAATTTAACTAGGTACTCAAATGAGCTAAGGTAGACACATTCGTAGGATTGAGGACGGTCGGATAGAATTCACCACACCTATGGGGCAGATCGAGAGGAGGAGGGCGGCTGGATTGAACTAACCACTAATTAGACGTGTGCACGCCGGCCTGCGGCATAAATGCCACCAATAATCGTCGGTTGTGGATTTCAAGATGAGAATGTCGGGCATGGCAGAGAGAGAGCGCAAAGAGATGGGGAGAGGAAGAAGAGAGAGTGAGTGGGAAGTTAATAAAACCCGGGCGGAACAGTTTGTATGCATACAAGCTAGCAGTGTGTGCGCCCGCGGAACACTGCTAACTTACACGACGGTTTTACTATACTAAACACAAGCCACATGTGCAAGAACTTGGAGTACAAGACAAGCCAAAACAAATCTTAGTCTATCTCGTCCTAATAATTCATATACTCAACATCCCCCCGCAGTCACAACGGTAGCGACGCAGATGGTGAGACTGGAGAAGGATCCGAAGGCAAGCTGACGGACACCCCCCACAGTCGTAACGGTAGACATATCGCGGAAGTCGTGGCTGAAGTGGAAACCCGACAAGGTTGCTCAAGCAAGGCGGTAGCCCTTTGTGCCGTTTGTCGAGGTAGCCGAGAGCGTGTGTGGTGTAGCCGTGGTCGAGGTAGTCGTGCGAAGAATGCCGTTGTCGATGTCGAGTCGGAGGGCTCGGTGTTGAGGAAGTCGCCGTGGAGCCGTGGGCGCAAGGAGGAGCCGAGTTAGTCATGGACGCAGTAGTGTCGAAGTAGTAGTGCGCCGGGAAGAAGACGTTGTTGATGACGCATCGCGCTGGGTTTGCCAAGCCCGAGAATACGTCGTAGACGAAGGCACGCGTCGGTGTTGCCGGCACCGGGCATGCATAGACGGACGAAGACGAAGCGCCTTACCAGGCTTGCCAGGCTCGGGGACACGTCGTGGACGAAGGCACGCATCGGTATTGCCAGCGCTGGGCATGCGTAGACTGGGAACTGCACGAGCTGTACGCCATGTCGGAGAAGTCGGAGAGGCCGGCAGAGAAGGACTCAACGATGGTTGCGGTGCCAATCGGCGTAGGGACGATGCCGCCCGCGGTTTGTCGGAGTAGATGAAGTGGGTCGGGGCAGCGGTGGCGGCGGTTCTCGAAGTAGGCAAAAACAAAATTATATGGCAATTTGTTTCGTGGACATGGTATATTTTACAATGCCTTAAAATTTTACTCATTTACTGAAATGATTTTTTTGCGGGTGCATTTACTGAAATGATTATATGAACATTCTATATTTTTTCTTACTTTTATATTTTCTCTTTGTTTATACGAAGAAGAAGAAAAAGTGTAGAAGGCCGAAAATAGCGCTCGTCGGCCCGCAGCCATTCCGGGTACGGACAGCCCATGTGAGCCCACATCTTCCTCCGCTCCTCCGCTGGAAATTACAGAGACGAGCGAGACTAGTACTAGGGTTTGCACTCTGCTCTCTTCCTCCGCCGGCGCCATCTCCGAGCGAGGTCGACCGGCGGCGGCTACTGTCTCCCGGCCGGTCGTGCTCAAGGAAGGTACCGCCGTTGTTTTTCGCTTCTCCTCTCCTCTCCTCTCCTCTCCTGAGAGACCCCTCCCTCTTCCTTCCTTGCGTTGGTTCCCCATTTAGATTCGACATGTAGACGCTTTTTTCTTTGTGATTCGCTTTCTTGTTCTTGATTGGGGAAACCAATCCAGTAGTATATATCATCCATAAATAAACTTTGTTAATGTTGGAAAGCCTTTCTCCTAGGTAGTAGTAGAAAGTAAGCTTTTTTGCCTAGGGTTGCAGCAAATACTTGTGTATTATTTCTAGTTGAACAGATATTAGATTGGCCCTGTGAACTCAGTAATCCAAACAATACAAACAGAAAAAAAAGATTGGCCCTGTGAACTCATCCTGCTGTGGCAAAATTATTGATTGATTTCCCTACTTTCTTTCTTGCCCAACCAAGACCTGCAAGTACTAACTAATTTGCATATATGCTCTGCTTTTCATGTTCAGATTCAGCAATTACAAGTAATTCTCCTTGCGGAATTGCTTCCGTCAATTCTAGCTCATTATTCAGGCTCTGCTACTTAATCAAGGTGGCAGCTAGTTTAATTTAATGATGTGGCAGATATTAGATTCGTGTTATCTATGAATAACTGCACCCTGTGAACTCAACTCATCGGCTGTGGCTGGCAAAATGATTTCCCGACTTCCTTTCTTGCCCAAGCAAGCGCCACAAGTACTAACTAATTTGCATGTATGCTCTGATTTTTCATCTTATTAATTAGGTGCCTCCAAATTAGTTCTCAAATTAAAAAAAAAATTGGCTCAGATTCAGCCCGAGGACGTGACTGGATCGCATACACATGGCTCTGCCAGAATTGCTTTCTGTGTACGATTCAGAATTGAAGTAAGCCCGACCGTGGGTCTTCTTGCGGAACTGCTTGCGTCAGTTCTATCTCGTTTCTTTATACTTATTCTCTTAGATAGCTCATTATTCAGGCTCTGCTTGCTACTTAACCATGGTGTTAGCTAGTTTGATTTAATGATGTGGCCTGCCTGCAGCGTCATTTTTTTCTTTCTAACAATCTAGGCACAGATGAGGTGCCAGCTAGCTACTTTGATAAATCTCCATGCTTATGAACAAAACACAAGTTTTGGACGGATAAAAAATTGCACAAAGTTCATCAGTATATTATTCTTCGTAATGAGTATCTGTCAGACAGTGTATCTCCATCTATCTTCACATGCGTGTATTATTCTGATATATCATCAGTTTTAGTTCAGCTCTTAATTTGGTTGTTTTCTGAACCTTGATATATATTACCTGATGATTGGTACAGCTGAATTTGTTCTGTTCGATGGAAGACCTACCGGAGGCTCTGCTGACAGAGATTCTCAACAGGATCACCAGTACAACTGATCTGAACTCTCTTTCCCTTGTGTCAAAGCAGCTCTACAAGATAGAGGGGAATCAAAGGGATGCTATCCGTGTTGGTTCCGGTCTTTGCACTGCTACAGAAGCACTGACATCATTGTGCGCCCGCTTCCCAAATCTGCGGAAAGTGGAAATCGATTACTCTGGTTGGATACCTGGACATGGAAAGCAGCTGGACAACAAAGGCCTTTCTGTGTTTTCATCTCACTGTTCCTCGCTGATTGACCTCACCTTAAGCTTCTGCTCATGCATCGATGACTCTGGGCTTGCTTGTTTAGCTTATTGCAAGACATTGGTGTCTCTCAGGCTCAACTCCGCACCAAAAATAACGTCAGTTGGGCTTTTCTCGGTTGCAGTTGGCTGCACAAGTCTATCTGCTCTCCACCTTATTGGTTGCGAGAAAATTGACAGTGTAGAGTGGCTGGAATACCTTGGTAGGGATGGATCGTTGGAAGAGCTTGTAGTGAAGAATTGCAAAGGAATCAATCATCATGACTTTATAAAGTTTGGTTCTGGATGGATGAAGCTCCAGAAGTTTGGGTTCCAGAGGAAAAGAGGAAAATATGATCTTCTTGATCCAGGTGATGTGGTCTATGACTCCTCGTACGATGCTCACAGCATGGATGTATATGATTTCTGCTGTGAGAGTTTGAAGGATTTAAGGTTGGCACGTATTGAAACTTGGCCAGAAGTAGGACTTCGTGTTGTCCTAGGGAAGTGTAAAGCATTGGAGAAGCTTTGCCTTGAGTATGTTCGTGACCTAAATGACAATGACATTATTACATTATCTCAGAGCTGCAGCAACCTTAAAAGCATCACACTTTGGCTCAACCTGCAGCGCTACTCGAGTGATGTCAACTATTGTGAGACCAGGACGTCATTTACTGATAACAGCCTTTATGCTCTAGCCCTCAACTGTCGTATGCTTCAGATGATAGACCTCAGCTTTATAGGATGTAATGCTGACTGGCCATCAGAAATAGGATTCACACAAGAGGGTTTTCTGGTGCTCATTCAGTCCTGCCCAATTCGTGTTCTTGTGCTCAACAACGCCAACTTCTTTGATGACGAGGGGATGAAGGCCCTCTCATCCTCACCTCATCTGGAGGCACTCGAGCTTATATTGTGTCATGCGGTGACTGATGCCGGGATGCGCTTCATTGCGCACACCCCATGCTTGAGTAATCTCACACTTCGGATGTGTCATAGCGTTACTGATGTTGGAGTGGCTGAACTGGAACATGCACAGAAGTTAGAGTCTTTGGTCATCGAGTCTTGTGGTAAGGTCTCTCTGCAAGCTGCGCAGTGTGTTGCCAAGTCAGTTCAGTACTCCAGCAAGTGTTCAAATGCCCTTATGAAGAAAATTGGTCTTGGCGGCTATTGATGAATTGGTCTCCAAAATTTTCAGTATGAATTCGCTGCTGAAGCCATTAAGTTGTTCAGTGTGCATCATTGCACAAGGCTGTGCATCATCCTACCTAGATTCACTTGTCTGGACTTCTATTGCCTTCTGCCTTTACTATATGATTTTTCTGTATGACAGTTTAATTATGATCTTTGAATGGCATCTGGTGGATGAAACTTTAGTACTCTAGTATGCACCACTTGTGTATTACTATCAACCGGAATTCTGGTTGCTTAACTCTGTAGCCGTATCGAAACCAGCATAAGTAGGCCCCAAGATTCCCTGTTTTTACTGTGGAGGCACTATATGGCTGTTTGGTGTTACTTATTTGTATTATGTAAGAAAATGCCATGAACTCTTTTTTATTGCTGAAGTGATTTTGAAGAGATATATATCTGCCTGCTACGTTCTCGTGGCAATTTTGGTATGGATCATTGTAGTAATAATATTATGTCCAAGTTTCCACGGACATGTACAACGCGGCATGCTTGTTTTGTTGATATCGACTCAATTTGTTTGCTTCTCAAAAGAATAGTACTAGTACTAGTAGCATAACAAAATGACTTGAAGTTGAGGAACAGCTGAAACTACTGAAGGCCTATAACATACTCCCTCCGTTCTAAAATAGATGACCCAACTTTGTACTAGCTTTGTACTAAAGCTAGTACAAAGTTGAGGGAGTAGCTGTGTGCTAATTACAGGTAGGTAGGCACATCATGTCTTTGCTCTGGACGTCCAGCACTCAACAACATTGTGTTCTTACCTTTTTGAGGGGGTTTACCTATCAATAGTATATATGGTGAGTGTATGAAAATAGCTGAAATTAAGACACCATTTGAGGGATGAGATATTGAGATTCATGCGTTTGCTTGGTTCATCAGTCTAGTAAATCTTTTATTTTAGTAACGAGACAGCTCGTTGCATCAGTTCAGCTTGGAGGAACAACATTTGCCTTGTATTTGTAGCTCATCAAGATGCCAACTTTGCTGGCTATGTACTTTGTGTTGTACTACTTGATAAGTACTTGAGCTAAATTGAAATACGCCCCTTTCCCTTGTTAGAAAAGGGAGGATTTTTTTTCCCATCATGGCTAGCTTTATATTGAATTAAAGAGCAATTACATTGTTCACTAGTTGGCGAAGTAAAAAACCTGGAGGTTCATTAGTCTAACTATTGTCACACTTATTAAAAAAACTGAGTTTCGCTAGCTCATGAGCTACAGAGTTTGCATCACTGACCGGGAAAAATTTCGCGGGAGAAAATTAATCTGTCATTTTTTCCCAGGAGCCAGAAAATACAGGCGACACTGAAGAAGAAAATTTTGGCGTGTTGGATACACGGCAGCAGCACATAAGCGGGCTGGTAGACGTAAAGAAAGCGCCGGTAACCCATTTGGGTTTGCATTTTCTTCAGTTTGTGTGGTCAAGATGCTGCTTGGCTGCACAGGCTTTGAGTTCAAGAAGTTGCAGCCATGGCCTCATATTCCACAGCCGGTGGATAGAATTCAAGCATGGAATTTTCCCGCAATTTGTAGTTGCGTTGCGCCACCAGTCATGACTCCTTGATCTAAATATTTGGTCTATGTACCAGCTGAAAAACGAAAAGAGAAACATTTTTTAGGATAGCTTATTAAGACATATATACTGAAGCAGTTTTACATGATCAAATAAACAAGGAAATACTATCAAAAAATCACAGGGGATACCATCAAGGAAAAACCCAGCTGCAATGTTAACTCAAGTCCATTCAGTGCATGAGTTGTTGACGGAGGAGAATTGGGAAATGTATGAGCAAACACAAAATGCAAAGGCTGGGCAGAAATATGGGACCTTTGTTCTCTCTCTGTGTGCTGCTCTTGCCATGCCTCCTCCCTCAAGAAGCACATGCGATGCGCCATGTAGGGATCTGACTGAGGTCTCAGCACATGGCCCTCCTCCACCGGAAAGCTACACTTGCGAGCCCACCATTGCTGAGCCGAGGAGCAGGTGGAAAGAGATGAAGTAAGAAGAAACTTAATGCCTTGTCATCTTTCAGTTTTTCATAGCAACACACAAAGCGCTGCCCTACCAATTTATTCCATGGTGTAGCCACTGGAAATATTGCCGCGTTTGACATTACATGGCAAGCTGGCAGACGTAGAGGAAGCTCATTCAACCCAGCTGAACTTGCAACTTTCCTTCAGCTTTGAATTCCACAAGCACATGACTTCCCATAAGACTTGCGGTCCAGTATTTGTCTTAACCTCGATTGAACATAGAAATCATCAATTTCCAGAGTTAATTGTTGTGTTGCGCAAAAAGGTTTGCACGTTCCCCTCCTGTCCTATGTGGTTTCTTTTACTAGTAAGATCAAGCTAGGATGAGCTCAGTTGTTCACATAGACAATATAGGTATCTATCATGACACTGAGCCCGAAATACACGACTTGGAGTTAAGAAATACTGGCGGGCGGAGGCGCGGCAGCACACCGCACCCGTCGGAGAGCCCGTGTCGATGCCTGTTATTCTTTTAATGAGGGAAGATGAAATAGTGGGTTTGAAAGAGAGCTGATGGTATAGGAGTTTTAAGTTTTAACATGTCTAGCAGGCTCGTGCAGATCCCTGAATTTTCTTGTTTCTTGCATGCAGGTCTTGGTTGTTGTTTTTTGATTGAGTTTTTTTCCATGCATGGCTGGCTTGTCGATCTGTTCTTTAGTTTTAAGCAATCTGTTACTTTCATCAAGCTACATGTGGAAGTGAGAAAGGAGGTGGCCGGGTCGAAGTAGCGTTCCCTTCTCAACACTACTTTCTGGTTTTCGGTTCTGATGACTACTGTACTCAAGTTTGAGCACTTCAGGGAATATGAGGTGTCCTGATAGCGGCGTGGAGTCTGCTCGCTGGCAGCATGGTTCTCATGCGACTCATTGACAGTTAGCATATAAATACCATGCTTAGTGGGTTTCCTGACACAGGTGTGTGGAACCAGGTACACTGGGGAAGGTGGTGGCTGGTCTTTGTGGGGACATTATTCAGATTTTGCAATGGAAGGATCGAGAGATTGTTGTAGTAGACATATGGCGGAAGGACCCATCTGTTGTTCCAAAATCTTCAGTTTCTTCTAACAAACTTTACAACTCATGTATCACCATTCGCTAGTGGAAACCACCTCAATGATCTTGATCTTAAGCTTGTAAGACTGGTTTTGCACATGGTTTGAAAATATGTTTTTAAGTCCAAAGTGTACGTACCAATGAAAGTAACATCGATATATTTTCACAGTACCATAGTATCATTAGGTTCTACACCAGCCAAGGCATTGATAGTTGTTTCAATTGCTTCTTTACGGCCTTGACCAGGATTTTTGAAATTTGATTTCGTAAGGAACATTTCCAATTCTATACAATTGCACCACTTGAGCCTGAAACTTTTCTTCAGTTTGTGTGGCCAAGATGCTGCTGCTTGCTTCTACAGGCCTTGAATTCTCTCCACGAGATGCAGCCAAACACACGAATTCCAACAAGACTTGCGGTCCTGGATTTGTGTTAACCAAAATTCGGCACATAAACCTTTTATCCTTACCATCGACAGAATTTCCAGCATGGAATTTTTCCCACAATTAATATTTTGTTCTACTACTATGTAGCATCTGAAAAGCGAAAATGGGAACATTAGTACAGCAGATAATAGCTTAAGAGAAACTGTAACTTCACCACGCTTGCTTTCCCGTGATGACTGATGACTTGTTTCAGCTAGGTTAGGCGCCTGCCAACTTCTCTCTTCGGGAAATTTAGCAGAAAACATAACAGTCTGAACAATTGTCGAGTTTAGAGAACAGCTCCCTTTATCCCTTTCTAAGAGAGAAGCAGGATTTATACCAGTTCAGAGTTCAGAGTTCAGAAACCATTTCTAACCAGTTCAGAGTTCAGAGAACAACTACCAACATAAGACAACCATGTACAACTACCGTATGGTGAGCAGCTCCCATTATCACTACCACTATTCCAAAACAAGTCTTCTTCTACCTTTCTCAGTGCCTTCTCAGATTTTCGACGGAATATCAGAGGTCGGCAAGTGGATTTAATTTGCACTCATTTGATTACTCATAAATGACAAAGGGGCATACCTGGGTCTGGGAATTGTTAAAGAATAGGCTTGTATGTAACGTGACAAGTGTCACGGTGGATGTATTGCGTATAGTAGTGCGTGCGTGTTGTATGTACATGGCAGGTTGTTAGGCTAGAAGATCTTATCTCTAGTATAGCTTGGAGTAGAGGTCAAGAATAGCAACAACCTGCCGATCTTGTAAATGTCTCGCTATATATGAACATGCACGCGTCCCTGCCGAGGTGCATACGCTTAATCTCTTTCTTTCTTACATGGTATCAGAGCCTACCTCGAATTCATCCATGGCAAGCTCTTCAGCAAACTCCTTCCCCTCATCTCCGTTTGCACACACCGCAACAGAGAAGCTTATGAGAGGGAACGAGGCGCTATGGCGCGCCACCATGCTCTCGGCTATCCGAGCGGCGCAGATGGCGGCCTTCCTCGACGTCAAGCAGGTGGTGCCTCCGATGAACATTGAAGTCACCAGCGACGACGGCAAGACCAAGTCCAAGGCTCCAAATCCGGCGTTCAGTGCATGGTACTCGCGCGATCAGCAGGTGTTCTCTTACCTGCTGACCACGCTACCCCACGAGATGGCCATCCAGGTGGCAACGTGCCACACCACATCAGAGCTATGGAACACGGTGCAGGGCATGATGGCATCGCATACCCGTGCGCAGACCGTCAACCTCAGGATCGCGTTGGCGAATCTCCAGAAGGGCAACATGACTATCACTGAATATGTTGGTAATGTCCGAACCCTTTGTGATGAACTAGCTGCTTCAGGGAAGAAGGTGGACGAGGAGGATGTCGTCTCTCACATCCTCGCGGGACTAGACGAGGAGTTCGACCCCGTGGTGTCTGCCATGTGCTCTAGGGTTGAGTCTGTCAGGGTTCCAGAGCTGTACTCGCAGCTCCTAAGCTTCGAGACTCGCATGAATCTACGTGGCGGGTCCTCTCAGTCATCGGCAAACGCGGCGACACGTGGGCGCGGTCGCGGTCGCGGTGGTGGTGACCGCGGTGACCGTGGGCGCGACTTCAACAACAGGCAAGGCGGCGGCGGTGATCGTGGCCGTGGCCCCTTCTCCAAGCCACCGAACTGTGGCAACCCTAAAGGCAACAACGACAGCAGCGGCAACTACAACAACAACGCCGCCAAACCAGCGTGCTAGATGTGTGGCAAGGTTGGTCACCCAACGTGGAAGTGCTGGAAGCGTTACGCCTCCTCCTATCAAGGGGGGGAGGAATGCTCTGCAAACATGGCGGCTCCTCAGTATGGCATCGACACCAACAGGTACCTGGACAGTGGTGCGACGAACCATATCACAGGAGACCTAGAGAAGCTCACCATCCGGGATCGGTACACAAGAGACGACCAAATCCACACCGCTAGTGGGTCAGGTATGGCTATAGCACACATTGGTCAATCTCATATTTGTACTCCCGAACGTGATCTTCTCCTTAAAAATGTCTTACATGTTCTTGAGGCTGACAAGAGTTTAATCTCTGCAAGCCGACTTTCTATTGACAACAACTCTTTCGTCGAAATTCACCCCTATTCTTTTCTTGTAAAGGATCAGGAAACGAGGAGGGTTCTGCTGCAAGGCAGGGGTAGGAGAGGCCTATACCCTCTCAAACACATGGGACAAGGCGCCAAGAAGCACGTGCTCAGTGCCATACCCTCCTCGGATAGATGGCACCGGCGCCTAGGGCATCCTTCATCAACCATAGTTAGCAAAATAATTAGCAAGAATAAGCTCCCATATGTCAAATTATTCAATTATGAAGTTATTTGTGATTCCTGTCAACTGGGCAAAAGCCATCAGTTGCCTTATCCGAACTCAATAAGTGAATCAAAGTTCCCTTTGGAACTTATTTTTTCTGATGTGTGGGGTCCAGCTGTTGAATTAGTAGGTAGAAAGAAATACTACGTGAGCTTTATAAATGATTTCAGTAAGTTCACGTGGATCTACCTACTCAAACATAAGTCAAAAGTTCTTCAAAAATTTCATGACTTTCAAAATCTTGTTGAACGACAATTTGATCGCAAAATTCTTGCTCTCCAAACAGACTAGGGAGGGGAGTATGTGAAGCTAAATTCTTTCTTCACAAAAGTTGGGATATCCCATCACGTTTCCTGCCCTCATGCACATCAGCAAAATGGGTCAGCAGAACGTAAACATCGGCATATAGTCGAAGTTGGTCTTTCTCTTCTAGCTCAAGCAAGCATGCCTCTTAAATTCTGGGATGAGGCTTTCATAGCTGCTACATACCTCATCAACAGATTACAAAGCAAAGTGATCAACTTTGAAACTCCTCTTGAAAATTTATCCCATGAAAAGCCTAATTATTCTTCTCTTCGCATCTTTGGATGTGCTTGCTGGCTGAATTTACGTCCATACAGTACCCATAAGCTCCAATTTCGCTCCAAACAATGCGTCTTCTTAGGTTACAATAATTTGCACAAAGGTTTTAAGTGCTTAGACATCTCTTCCAGCCGAGTCTATGTTTCTAGGGATGTTGTGTTTGATGAAACGGTGTTTCCTTTCTCCACTTTGCATCCTAATGCCGGTGCATGTTTACATGCTAAAATTCTTCTTCTTTCCCCGGAGCTTTTGAATCCAACTGGTCATGGGGGAGATAAATATGCTGATGGTCATTTGGCTAATAGTCTTAAACCTGATGCTAATGGAAACAGTGAAAAAATGTTGTTCAAATCTGTGATTTTATGCAGAATTTGGCTGGTAGTACAAGCGCTGGACACGAGGGGGATCCGGCTGACACAGCCCAGGGCGCGGATCCCGAGAGATTCGGCGCACGAGGCGCAGGAGCAGACGCGGCGAATCCCGGTGCGGATTCCCCTGCACGCAACGGGACAAACCAGCCCCGCCTGGCACGTCACCAGGCGCTGCGGCGCGGTCGGGCCGAACGACCCCGTGCCCACCAGGCGCTGCGACACGGTCGGGCGGAACGGCCCTGAGGGAGTCCTGGATTAGGGGGTGTCCGGATGGCCGGACTATGACCTTTGGCCGGACTCCTGGACTATGAAGATACAAGATTGAAGACTTTGTCCCGTGTCTGGATGGGACTTTCCTTGGCGTGGAAGGAAAGCTTGGCGATACGGATATGTAGATCTCCTTCCGTTGTAACCGACTCTGTGTAACCTTAACCCTCTCAGTTGTCTATATAAACCCGAGGGTTTTAGTCCGTAGGACGAACAACAATCATACCATAGGCTAGCTTCTAGGGTTTAGCCTCTCTGAT
>1BS_z21_7_30 1BS_c-3480342 gene  Bradi5g15800 195-1154; approx position on ctg7: 117-264; bacend=TaaCsp1BS111I22FOR1;
GAATTCTAATCCTGCGAATGCATCTACGGGTGTAGGGTGTTGGTTGAAGCATCCAGGTACCATGTTGGCAACTTCATTACCAGTTCATCTACAGGTCTAGCTTAGGTGTCATGGAAAATTTTAAAAATGACCATGGTCCCCCCTTTTTTATGCTATGATTGTTTTTTTTTTTCTGAAACAATGGTGTCGATCTAGTTTTGACAGTGTCGTGTTTACTTATTCTCCAGCTGAAGAATATGCAAACCTTGTTGCATCTTGGCCTCGCTCTTGCACTGCTTGCAGCACAATACGCCCATGGAACTGCGGTTCCGGGTTCAGAGTGCCGAAGGCGGTGCGGCGATGTTGACATACCGTACCCATTCGGTATTGATCCGGGCTGCTCGTTCGGCGAAGACTTTGACATAAACTGCAAGGTCCAAGATGGCATCAGGAAGCCATTTAAGTACAGTTTAGAGGTTCTCAGCATCTCCTTGACTAAAAGCACGGCCAGGGTGTTGAATAACATCATGGGGTACTGCTACAACAACTCCACCGCGAACATGGAGGAATTCGGCAATTCCATGGATACCAACAAAATCAGTCGTTCTCCTTCGTTTCCCTATCGGCTCTCTGACGTAGACAACAAGTTCACGGTCATCGGATGCAATGCCCTTGCCTCCATGAGCGACGCCGAGGACACAGGCATAGGCACAGGCACAGGCTACCAAGCCCTCGGCATCGCAACATGTCACGGTCTGCCAGACTTAGTGGACGGATCCTGCTCCGGTATCGGGTGCTCCCAGACTACGATACCGAAGAAGATTCCCTACTACCATACAAGTTTCCTCAAGTCGGTCAACACAAGTCAGATCTGGGAGTTCAACCGGTGTAGCTATGCTGTGTTGATGGAGACAGCTGAATTCAACTTTAGAGCTTCGTACATAAGAAATACTGAGTTCAATGACACATATCAGGGGCGGGTGCCTCTAGTGGTTGATTGGGCTATAAGAGATGTGAGTTCATGTGATGACGCCCGACGAAATAGCACAGGTACTTACGCATGTGTAAGCAGCAACAGCAAGTGTGTGAATTCCAACAATGATCGCGGGTACACATGCAATTGTGTCCACGGGTATGAAGGCAACCCTTATCTTCCACACGGATGCAAAGGTACTGCTCCCACATTCTAAATTACTTGAAGTTCTAGCTTTGTCTTAAGTCATACTTCTTTCAACTTGATCAAGTTTATAGAAAAATATATGAACATCTACAACACCAAAATAGTTTCTTTAGATTCCTCATAAAATATATCTTCATACTATATACATTTGACGTTGTATTTGATATTGTATAAATTTAGCATATTTTTCTATAAACCCGGGCACACTTAAAAGAAATTTTACTTGGGATGAACATAGAACTCAAGTAATTTAGAATGGGAGAGTAATTGATTAGCTTTGTATGCAAATCAATCATGTACACCCTGGATGTACACGCTTAGTCCCTTAATTTTATACACGTACAAAATTCTAATATCTGATTTTGCCGATTCACTACAGATGTCAACGAATGCGACCACAATCCATGTCCTCCGAACGGCATTTGCCACAATATCGTTGGAGGGCACCGGTGTTCTTGCCGAGGTGGGAAAAAATTTGACGACAAAAGCAATACGTGCAACCCAGACACCGGCTTTATAATAGGTAAGACTTAAAGAAACAAGATCACCAGCTAAGCCATTCACTTCCATTTGCATTTGTTTTGGAGCAAAACCTTATGATAGAATTAAATATTGCCCCACAGTCTACTTTGCACCTCCAATTTGAAATAATTTATTTTATCTCTACTATTAAAGGGGAGTTGGTAGGTTCGCCTCACCTCCTCTCTCGAGTTTTTTCCTCCCCAAGCCCACATTCCCCTTCGGGTTTTCTGTTAATTAATTTGTCATCTTAACTGAGGCAACACAAAATAAAAATCAACGTAAATAGAGTAACTTGAAATAATCTAAATCAAACAGGTACTTTCCAGAACCACATTCTGTATTAACTTAATCAAATCAAATCTTATAACAATCTAATATTTCGTGCCTTCCCCTATCGAAACCCAAATCAAATTAAATCTTATCAAAACCCTAAATAAATTAAAACTTTCCTTGCCTTCCCCCACACATACTCAAATCAAATTAATTTTATCAAAATCTAGAATATGATGGTTGTAAGCTATATGTTGGACAAGATTGATATTGAACCACTAGAATATGTATGCCCTCGTTGTATTTTTTTTTGGAAAAGGAGGTTAAAACCCCCGGCCTCTGCATCAATCAATGCATACAGTCATCTTTATTAATTTTCAACAAAGATCTGAGAAGAACGAACATGAAGCCACCCGAGGCCACCACTCACACTTACAACCTCAATAATGTGGAGTGCTCTCACTCCCCATATCTAAAACTAGCGTCGTCCCTGATCCATCCACATAACGTATCGGAACCTACATCTGGTGCAGCAAACTTAAAGCGTACAACACATGCACACATTTTAGAAGTCGTCATCATCATCGAATCGCTGACCCATCTTCAGGAAAGAGATCTCCATCAGCCTTGCCACTCCGGCCATCCGTCGATGCCACCACGGCGCCCAACAGCACCACCTCCCTGCGCAAACTACTGAGCACGTCGCGGTCACCGCCGATACACCGCAGCACCATGCCACCAAGTACCACCAGCCGACGCAGCTTGAAGTCTATGGAAGATCTGTCGTGCGTAGCACCTGCCGAATAGGCATGACACGGCGTAGCACCTATCGGTCAGCCATGACTTGACATCTCCACCGAAGCTCCGTGCAATAGAAAACCGTTCTACCTCCTGCCTTTTTCTTCCAGCGTTGCTCCACAAACGATGCTCCCAAGAGAGAAACGACACCGTAGTGCCGTCATCGTCCGATCTGGAAAACCACATCCTAGGGTTTCCCATGGAACAATATCAGTTGGTCGATAGTAGTTACATGATGATGCCTTCATCAAGGTAACGACACAGAACGCCACCATCGCCCGATGTTGGCTCAGTTTTCACCGGCAACTCTGTCTCCCCGACTCACAATCGGGACTAGATGACGGATCTCGAGATCCGACCACCCTGCCTCAGGACGACCACCACCGACGGAGGAGATGACCACCACCACCAAGCCTAGGGTCGTCGTCCCGGGCGCCCGTGTGATGCAAATGAAGACCAGGAGCGCCACCACGATTAGAAGCCAAACCGGAGGTTGAATGGCTGCAACATGGCCGCCGCCGCCACACTCTAGCCATCATTGTCCACCATCACCGCCGAGGAGATCAAGATCAAAACCGTCGCAGCGATCTTGAGCTGCTGACGCGCGAGAAGAAGGCCATCGCCACCGAGCCGCTCGGGCACGATCTGAAGCCAAACCGGAGGTTGATGGCTGCAACATGGTTGCCGCCGCCACACTCTAGCCATCATTGTCCACCATCACCGCCGAGGAGATCAAGATCAGAACCGTCGCAGCGATCTTGTGCTGCTGACGCGCGAGAAGAAGGCCGTCGCCACCGAGCCGCTCGGGCTTTACCCTAGCGGCGTCACCGGCGACGACGGAGAGGAGAGTGGTCGCGGTGGACCGGAGGAGGGAGGCAGGGACGCCCCGATGCGGCGCAGCAGAGCCGTGCGGGAGCGGGGCTAGGTTTGTGTGAGAAGGTGATGGAGGAAGGACGACCCGACGGCGACGCTAGATCAGGTCGCGAGCCCCTCCCGGTCGCTAGGAGCTAGGAGCCCCCTGGTGTAGAATTGGTGGTTAGTCGACCTGTTGCTCCGTTGTCGCGTACGCAGCGGCCGGCGGGTTCTAGAGCTCCTAAAAATGGGAGAGATTTTCACTTCCCAATCTCTGCACCAACTAGGGATGCATACGACCATTTTAGTATGAGTACCAAGATAAACATGGTCCTCAGATTTTTTTTAAATGAGTATCAAGATACTTCTTCGTGAGTGGTTCCACCACACACCAAGCTTGATCCTCAATAAATGGAAGAAAATTCCTTGTGCATCACTTGTCAATTCTAAGAAATTAAACTCAGGTCATTAGGCTGCACAACCGCATGCCCAACCACTGAGCCAAGGCTCTCTTTGCAATGCATGGGATGCATGAGCAATTAGTTAGCTAGTCTTTAAAGAAATGTTTAGTTCGCACCCTCAGGTCGTAACATGTCTAAACATTTGGCAGACTTAATTACATGAGAAAGAGCAAAATTAAGACTAGCTTTATTGCATAAATTGACATTGGCATGTTGATTCAAGACGTATGCATGCCCTCCAAAGCTCGCACACCCCCAGTGTTGACATCATTTACTTACCTACTCAATCTCCGGTATTTTTTGTCACCATGAACATTGTCATCCTACCGAAGGGAATTAATTCTAAGCGGGGAGCAGGAAGGGCGCGGGGATGGCATATTCAGCAAAGCCACTAGTCAGACACCTAAGTAGTGTATTGGGAAAGGGGTAACAACCCACTTCCCAAGCTCATGTGTTAGGGAGGCATATAGAAAACCCCCCCAAGAGCCCCCACATCTAAGGGATCCTATATATAGCGTGTCATCTTATTCATGTGGTATGAAAAATTGACTAGAATTGGCGGTAGGCATTGATCCTTAGGATGGATTAAAAAGTGAAAATATGAATTGAAGAAGGCAATATGTCCATACAAGTATTGGCTGGTGTGTCATCTAT
>1BS_z21_7_40 1BS_c-3462869 gene  Bradi4g06210 398-1253 Bradi2g25330 2992-5685 Bradi1g48750 5941-7731 Bradi4g13980 14717-15415; approx position on ctg7: 190-291; bacend=TaaCsp1BS016O10REV1; signal=Ta_S12937536;Ta_S13048548;Ta_S16223760;Ta_S32688927;Ta_S37893089;
TTTGCGTTGCGTAAACCGTTGCAGCTTTTCTGCTTTGTTCTCCTCTTTATTTAAACAGCTCATTAGCTCAACTAGCTAAGATAAAGATCCTTATCTTGCGCCATGAGCAAGCTTCACGGCCGTGCCATCCCACGACCCTTGACCATGCGTCAAGTTCTAAGCCGCTACAGCCGGTACTCGTGCCATCGCACGAGGCGATCGTAATAGCATGCAACTACTGATCCGGCCATGTCGTGAACAGGCTCATGCTGCATGGATCGGTTATTGTTTTTGCTAGAAATAAAACCTACGAGATGACACAAAATGATTACAAACTTCAACATATATAGATGGTATATGAATGACTCGAGGCAAAACATAAACCTAAATCGGCTTCTGCAATGATAGACCTTGGCTTCTCACTACATGAATCCCTTATTGTAATGTAAGTGTGCTGAAAGGCACGGGACAGGAGCTAGAAGAGGGTCGTTGGCTGAGTTTGGTATGCCTCCTGCATGGTTGGCCTTGCTTGTGGAGAAGATTCCAAGCAGGAAAAGGCCAGCTTGATGAGCAGAGCTAAGCTATTCCCTTCTGCTGTTGTTGGTGTTGTCGGCCGGTGATCGAGAATATCTTTCACTAGCATAGATTGATCCCCTCTCGATAAACCACGGTCTAACAGATCCCTTGGATGCTTGCCAATCACTAGCTCTAGCACAACCACACCAAAGCTATTTACATCATATCAACATATTAGATTTAGGAACAAATGGATAGGGATAACTGCTTCTGATGTGAGCAACAATGTTATACTAGTATGTACCAGGGGCTATGTAGCCATTTGTTCCTGCTAGTGCACTCCAGTTTGATGAATCGTACTTGAGAATTCTTGCTGTTCCGAAATCCGAGACAAAAGCCTTAAAGGTTGTACCAAGCAAGATGTTGTTGCTCGTGATATCTCGGTGGATAATAGGTGGACTGCAATCATGATGCAAATAAGATATTGCTTGAGCCACATCAGTTGCGAGAGCAATTCTCTTATTCCGGTCTAATTCCTTTGCTAGCTCCTCATTTTCCAATATCCCATGGAGCCTAGCTGTATGGCCTGATTTCTTCCTTGTGCTGCACTAAAGTATGGCCTCTGCTGATAGAATAACCTGCATCCCTGAAAGATTCCGTAAAGAAATATAAGAGCGTTTAGACAATTTTCCCCAAATATAAATTTTATTTACGAAACTTATTAACAAATAGTTCATTTTTAGTCTAACTAGTTCTTTTGTTAAATCTGAATAATGTTTTTTCTTAAGAAAAAAGAAAACCTAATCCAAGACCGGAAATGGAACGGCCACCGAATCGTGCGGGCCACCGATGCCAAAGTTGTGTCCCCATNNNNNNNNNNNNNNNNNNNNNNNNNNNNNNNNNNNNNNNCAACCCAACCTCGTAGGCGCACTCGGAGTAACACGTAAATTTACAAAAATTCAATCTAATTTCAACCGAAATTTGCATGCATTTAAACACAAATTCAACACAGATAGTCTTGACAACCAAACATCAAACATAAATTTAAATTTAAACTAAACTAAACTTAAACCACACTAAAAACTTAAAACTTCAACGGCCGTAGTGGAGGTCGAGCCATTCCTTCCACATCAGGCCACCGACGGTGAGAGCTTGGTCCTGGCCGGTGTCATCATCGCTGCCGTCGGGGAAGATACTCCGCCACTCCTCAATGTCGATCTCCTCCTCCTAGCCGCCCTTCTTGCCGCCTTCCACCTCATCGTCGGAGATGACGATGACCTCCCCGCCATTGTTGGCGAATATCGCCCGCTCGGACTCCACGAGCTTCGGGTGCTGGCGGCGGAGGTCCTCCATGTATGCCTTGTCTGCGGCCGACGCCTTGAGGCGCTCCCTCACCCCTCGGTCTTCTTGCGCCATCGCTCCGCCCATCACACCCGGTTCCGGCGGCACGAGCTGGAAGTTCAAGTCGCGCATCGCAATCGTGGAAGCGGACTTGCCATCGGTCATACTCCATCGCCATGAGCTCTGCCGTGTGGAGCAACCCGATCCACCATGTCCCCCACGACCGCTGCCGGACACAAAGGTAGGTCATCTGTCGTGGAGGAAGCTCCGAGAAATCAGCGAATTGGGTGGGGGTGGGTGCATCAGGCGAGCGGCTGTGGCTCGAGGATGCGTCGGCGGGTGTCAGGCCATCGGGAGGAGAGGGGGCGGCGGGGAAGGGCGTGGGACGCGTCGGCGGTGGGCGAGGGGGAGAAGAGGAGGCAGGGGAGAGGAAGAGAAGTTATACTCGGCTGCCAAGCGGTGGAGTAAAAATGGGGAGATTCGCGGCGGTCGAGCCAGTAAGGTCTATTGGGGATTTGTTAGGTCCCAGTTAGAGGAGTAAAACCGCATTTTTACTTCTCTAACTGGTTATAACGGATCATTTAGAAATGCCCTTATCTGGTTGTAATGTTATCTAACATACACTGATTTCCCAACACTAGCAAACCCGTACACAGACCACCTCTCACCAGGATGGTTAAAGAGCTGATATAAATCCAGTACATGCAACTCAACTCTATAAAGTTCAAATTTATCCTCTTGCTCTATGTTGCTTCCTCCATCTTCATGCCCGCTCCTATCCACTTGATCAGAACCCTGCAAGTGTATATATACATAGGGGTTAGGATCTGTAGTGAAGATCCATGAAAACCATCCAATAGCATTGCTCAAATAACAAAGTTTGCTGATCATCAGGACTAACTGCTACTACTTTCATGCGGCTATTTTTCAGATAGCGCGCTGCTCTTCTCGTTCAATATCCTCGGCACCTCGTCCATCGGCTACTCTAAAGTCTTCTCTTTCACTTATTGTATAGCCATGTGTTGCTAAAATATAAGATGTATTCATCTTTTCCACAAGTCAAGCATTTCTACTTACCTACATAGGTTTTAAGAACGTCGACCTCATGTACCGCTAGTGGAATTTCCATTTAGAGGCGCCAGTAATGAACATCGCAGGCAGGATCCCCGGTGTGATGTTTGGCGATCCCTTGACGCGCAGGTCGATGGGACCTGTGCAGCGCTCAAGGCCCGACAGGGAGGACAGCCGCGGGCAGTCGATGATGCTCACCTCCCTCAGCCGAGGGAACGACAGTTCTGGCATGTCACTCCACGCCATCAGTCTTGGCATGTCATCCAGCACCACCTTCTTCAGCGCTGGGAACGTGCCAACGCGGCAGAAGCCGCCGTCGATGCTCTTGACGCAGGGCAGCTCCTTGACAACCAGAAGCTCCAGGCAGGGAAGGCCGCCGATAGCAGGCAGGGCCTGAAGTCTCGTGCAGTTCCTGAGGTACAGGCACACCAGCTTCTCCATCGTCACACCCAGCCAGGTCGGCGACGTCGCCCCAGGGTACCTCGTGATTCGCAGTTCATGGAGGTCATGGTGAGGCTGCAGGCCTTCGAGGACGGCCGTGGCGGTGTCAAAAGCAGCTGGTCCTCTGTTAAGTTGCCGCGGATCTGGTGGCCCCCATTCAAGCTTGAGCACCTTGACCGCACTTTTGTTCTCGAGTTGAGCCTTCATGGCTTCCTCCTTGCTATCGACTGCATCGAGGCCCTTTATGCTCAGCGTCTCTCCCAGAGAGTTCATCCCTTCCAACTCTGACACGGCATGCCCTTCTTTCTCTGACGCCCTGATGGCCTTGAACTCGATGGGCCCTTGCAGTTTAGCCATCCTCCCAATGCCGCTGATGTTGGCGATGGACTCCATGTCGATGTCAAGGTGTCGCATGTTGACGAGTCTGTTCATATGTTTTGGAAACCTGTGAAGCCGACAGGTATTCCGCTTCTTCCCAGCAAGGCTGAAGGTCTGGAGAAACAATAACCCGGTGACCTCATCACAGAGATTCCTGATGGTGCTCGGAAGACCGAGGTACCGGACATGTTTCAGCTTGTGGATAGTTCCTGGCAGATGTGTCAGGTCTGTTGCTGTCAGGTCGAGTACTCTCACACCCTTGAAAAGGTTGAGTATGCCTTTGTCAAAAGTTGACGTCGTCGAATCATCATCGTCATTCTTTAGGACAACCAGAGTCCGCATATTGTTGAGCACCGAACTAGGATATGCCTTGAGCTGATCGAGGCAGCCGCTCAAGACAGACAAGTGGCGAACTGTCACAGGAATTCTTCTCGGTGTTGTGCTATGGCATCCGGTGCTAGAGATGCTGATGCAGTTCTTGGTGGAGGCCATGCGTATCATCCAATGGATCTGCTCATGGATCACATAAGTTGTCCCTATTCCTAGTGCCTCACCTTCTTCTTGGAACAATGAACGATCAACCAGATCATGGAAGTAGCCTCTGGCGACATCTTCCATGCACGGACCTTGTTGGGTGTCCTCGACGAAACCAAGAGCTATCCACATCTTGGTTAACTTCTCAGGCTCAAACCTCCAATTGTATGGGAATATGCTGCAGAACTCAAAGCAACGCTGCAGGTGCGGTGGCAGATGGCGATACGTGAACAAATGTCCCTCTAATACACTGCCCAGATGATGTTCAATGTTGTGTAAGATGTTGCACATCTTGTCACTTGTGGCTTGTTTCCTCAACTCGTGACCGATCTCTACGGCTGCCAATGGAGACCCCTTGAGCTTGGGCACCTGTTTGTTTAGCAGCTCCTGGATACCATTAGTCCTAAGCTTTACAATGTTGTCGAGCAGAAGTGTGATCTCCTTGGGTTTGATCCCATCTAAGATGATGCTTGCATCTGCTCTGAACGTTGCCGAGCAAATCTTGGCTCGAGTAGTCAACACGACTCTACTTCCATCTTCGGCGAAGCCCATAAACGAGTCCAGAGCCACCAATGCATGCTTCCTATGCACCTCGCTGGTCGCCAACTCATGGTTCCATACATCGTCGAGCACCAGAAGGCACCTCTTTGACGCCAGGAGCTGCTTGAGTTCAATCTGGAGCTGCCTGACTTCCATCTCACCGACCGCTTTGTGACCAACAACATACTTCCAGATCTCTTTCAGGAGGTCGTATTCAGTGTTCTTGCGGTAGGCATGCACCCATATGCAAAGGTCAAACTTGCCTTTGGCGCCCCGAAATACCTGGCGAGCAAGCTCTGTCTTCCCCATCCCGGCATGGCCGACGATGGCGATAATCCGATGCATCTTGTTGTCCGCCTTGCTGCCATCCGGCTGCTTCTGCAACATGGAGGCCAGCTGGGCATACTCGTCCTGATACCCGAAGAAGCTCCTGTCGTCCCTCACCGGGTTCGGGCCGGTTTCGGCTCGTGGCAAGATGGAAGGAACTGCACCGTGTTGGAGTTCCCTCGCCCTGTCCCGAGTCTCGCCTACACTCTTGAGCACTTTCACCAGCCGGACTTTTTTGCTGTCCAGATGCTTCAAATTGTAATTACCAGTTAACTGGACGTCATTGATCTCCAGCTGAAATAAGTCCAGGATCTCCTCAACCTCATGAATGTCGTTTTTGAGCTGCCATAGTTGGTCGAGCTTGGCTTGGTTGTTGACGATGGCCGTGCTGGCTGGGCCTAGGAGGCGCTTGATGTCCTTCAGAGCTTGCACCAGTTTCGCCAGCTTCTCCATGCTTCCCCGGTATAGCATGCAATTGGTGGCTGCACAGTCCTGTGCAACCTTCATAAGCTCGGTGATGTGAGGTGACAGGAACCACCCCATCACTGAGACTGTCATAAGCTTATTCTTTTCTTCAATAAAGTTCATAAGCTTATTCTGGAAGACTGAATGCTGATTTTCTGGTGGACCATCATACTCTTCCTCAACAATATCTCCTCTTTTTAAGCTGGCGTCACTATGATGCTTGCCAATGGTGTCTTTGAATGCAAACTCTGCAGCTATCAAGTCCTGCTGCTTTTTGGCTGTTGACCCAATTTTTCCAGCAATCTTCTGGACGTTTGACAGGTGCTCAATGCCCACAAGCAAAGGACCATACTGCTCTTCCTCAACAACATCTCCCCTTTTTAAGCTGATCTTACCATGATGCTTGCAAATGGCGTCCTTGAATGCAGACTCCGCAGCTTCCATGTCCTTTTCCTCGGCACCGGCAGTTGATCCAATTATTCCAACAATCTCCTTGACGGTTGACAGGTGTTCAATGCCCACAAGCAATCGACCATACCATTCTCCTCTATGAGCATTGAAACCTAGCTTAACCTTCCGAAGCTTGGGCATTGCTCCTTCCTTAAAGGCCAGGTGGTGTAATACACCACACCTGAACTCAAAATATTCGAGAGCGGCGAATGCTCCTGTTACAAAGATGATTTTTTCTGTAGTTCGTTGCTTGACGTACAACGACAAAACAGTGAGGGATGGCAATCCTTGCAGTTTACCGGTGTCATCCATTAGCAGTTCTCTGACCACAACTTTCAGAATGCAGAGTTTGGTAAGCCATCCGGTCCACTTGGGGACTCTACAAATGGGCGGCAACAACTCGATTGTCTTCACTGAATCCGGAGGACTGTTCGACTCATCCAACAAAATGGCAGCACTAGGAGGATTCAGGGAGACATTAGTGAGAGTACCAGTAACATCAGGTAGTTCAGTCCCACCTCCGAGACGGAGATGCAACAAGCTCCGAAGATGAACAATATCCAATGGAATAGCTGCTACCCTTGCATTTATTTCAAGTGTTTCCAGGAGTTTCAGACCTTGCATCTGACGTGGAAGATGTACAATGTCGTTGCATATGACCTGCAAATACCTCAACAGAAGCAATTCACAAATAACCACGAGGTCTACACCTGTGCTTGGTTGTTGATCACTCCAAATATGAAGGTTCAGAAATCGAAGAAGCTTAAACTCCAAGATAGAAATGGGAAAGCAGCTCATCAGTCCAATAAAAGTAAGAGACCGAATCTGTGACAGCCCAGTACTTGCTGGTGTAGTTGCGAATGTTGCACTGCCAAACTGGAGAGACAAACGACTAGCCTTGTTAGAAAACCGTACTGTCCTTTGCGAATAATCTACCACAGTGATAAAATTATCTTCTATGGACTTTGATGTGATAAGATCATGTACCATGTGATGCACTGCATAGTACAATACCTTGTTGCTATACCCTACGTCTATATGTTGGATCAGGCCCATATCGACAAGCTTATCAAAATAGCTCCCAGCAACTATCATTTTCTCTTTCTCTGTTGGTGCACAAACAAACCCTTCAGCCACCCATTGCTTCATTATATCTTCCTTCAAGATTATATAGTTCTCTGGGTATATACTAAGATACAATAGACATGTCTGAAGGCAACTGGGAAGACTATTGTAGCAAAAATTCAGCACTTGTTTCAGTATCTCCTCAGAAGCTGTATTTGCTGGCAAATTGCGTTGCATTTGCTCCCAGCTCTCCGCTGTGTTTGCTTCCGCATGGCTTGCTAGGACACTGGATATGCTAATAATTGCCTGCGGTAAACCAGCACATCTTGTCAGGATATCATCTGAGAGTTCATCTAACTGGCGCGAGTGCCGTTCTGCCGAGCCAAATACTGCACTGGTGAACAACTCTTTTGACTGACTGTCACTGAGGGGTTCCAACTTAAACATGTACTCGGATTGATAACTGCAGCATGCTAGAGCAACATCCTCAACTTCTGTTGTTGTTATTATCCTGCTTCCGTGATTGCCCTCCGGGAAAGCACAGGAAGCAACATCCCACACTGATGTATGCCATAGGTCGTCGATTATAATAAAATACCTGTTAAAATTTTTTGTATAGGATAATTAAACTTATGTGGAACACAGTAAATATTCTCAACACACTTAGACCAAGTGGATAAGTATATAGGCTAAACACAAATGGATAAGTGTCACATAAGAGTTTATCAATAAAGTAACTAAGTACAAAAGGAAAAAATATGCATATATAGAGAAATCAAAACATCCTTGTGCCACTGGGGTGACACAAAAGTGATAGACGCACTGCTGCAGAACGGTGCCAACCTATTTCATGGCTGCTCAGCTCAGAGAGGCCAGGAGATTTGGTGTTTCCTTTTTCGTTTGGGACATTTTTGACTCGCTATTTTTTCTTGAGGGAATGTTCACAATGTAGGATGCTGCTGCCGGATTCCCCAACAAAGAAGCATGACCAGTCCACACACACAAACCCAAACAACCCCCCCCCCNNNNNCCGTCCAAAAAAAAACTTGTCCCAAACTTATTCCTCAAATGGATGTATCTAGCACTAACTTGGTGCTAGATACATTCATCTGAGGGACAAGCTTTTTTCGGGCGGAGGGAGTACTAACGATGTCTAGATGGCAAAGCCCAAAGAGCTAGGGAATTGCATATCACGAACAACATACGCGACCAAGTCCACAAATCATTAACCTACTCGTTACAGACCTCAAACGCAACTAGAAAAGGGACTCTTACTCAAGTGGTCATTTTGCCGAACACATACGGTGCATAGAGCTGAAGTAGGAATGATAATTCTGTACTCATCACCGCCGAAAGAGCAGTGCAACAGTGGAAGGAATTCCGTCGTTGTTTTCCGTCGTTGTTTTCGTCCACCATCAACTCCGTGCAATCGGGGAAGGGACAGTAGAATCTCCGCGCGCCAAAGGAACATGGACTCCGCGGTGCAGCGCGCCGCCGCTTGTACACATCGCCTGGAAGTGCAGTGCGACAGAGAGCTTTCCGGCGCACGATGCGTCCAGGCATCGCACGGTGGTGGCGCCGCCGGGCTTGACCTTGAAGCGGCTGTGGTCTGCTCGGCACGCTCGGCACAAGACACGCGCGCGACCCATGAACTACTTTTATGTACCCTCCTAAATTTAACCATCGGGTAGGTGACGGGAGTTTGCATGAGATACTTTATTAGGACTCTGAATCTCGATAAATGACACCCGTGTGGGTTGAAGAAGGTCAGGCCACACGCCCTTCTAACCGCCCACTGTGACACTACAACCATTTTGTTTTCTTCCACACATGTACGCAAATAGAGACGGAGAGATTCCCATCTCTTTCATTATCCCAAGTGTAAGGGTACCCGCTCCCCCCCTCGCATCGCTCCTGGTAGGGCGACTCGGGGGTCCAAACCCTAGCTCCGCCGCCACCCCCCTTTCCCCTCCCTCCCTCCCTTGCCGCCGCCGGGCAAGCCCGGGGCACCGCTAAAGAAGGTGGCGGCAGGGCCCTGGCTGCCATGCGTCTTTTGCGGGGGGCCGCGATCTTCGGGGCGGTAGCCCTGGCCGGAGAGGCGTCACCGCGGTGGCGCGGGCGTGGGCCGGCGATCCTGGCCGTGTGGACGGCGGGTGAACCGGTGGACGAGTGCCTTGGTGATGCGGCCGCTGTTGCTGTCGGCAGCGCCAGATCTGGCAGCCCCTGCCTCCCCTGTTCGACAAGCTCCGCCCCGGCCGGATCCGGCCTGCCTCTTTGCGAGCCACCGGATCTAGCGTCGTTGGGGTAAGGGGGGCGGGGATTCGAAGACCGGGAGAAATCCCAAACCGGCCTCGCCGGTTTTGGCGGCAGCGACGCTCGAGGGCGCCGTTCCCCTCCTTGGAGGCGCCGTTCAGGTTAGATCCGCCGTCCCCCTTTCCCTCTAGCCTCCCAGGTGAAAACCACAACTCTGTTGGGCGGCGGCGGTGCCCTTGGCGTCGCGTCCTTCCTGAAGGTGCCGTTTTTGGGAGCTAGGTGGGCTTTGGGCTTCTCGGTGATGTGGTGGGTGTGCAGCAGCCCCGGTAGCTGGTGTCCTAAGTCTGCGGCGAGATCCTCAGCGGGTCCTTGCATTCCGGAGCTCTCATGGCAGAGGAGGTGTGCCTTGCCTTCCAGCGCGAGAGGGGAGCGGGTTCCCCTCCGGTGGCTCATCTCAGTGTCCCGTGAGAGCTAAAGCTCCACAGTCAAGGCCTTAGGTTCTCAATGCCTTCCTGGGTCACTTGCTACTGCTCTTCTCCGTCTGTTCCGGCATCTCTTTCTCCTTCGTGTCCAGTACGTGGGTTTTGGTGGTGCTCTGCTACAGGTGAGCACCCCGTGGCTAGTCGGGTGAGCTCGGTTCCTCTCCAGTGTTGCTGCCTGCCGGTGTCCTTCCTCCCAGGTTCTAGGGTGAACTTCTACACTATCAATGGTTCGGCGCCTTCGAGCCAGGCGAGGAGGCGGGGGCTTTCTTTGGCAGTGGAGCTGGGAGGACATGGCATGTCAGGGCCGCTGGTGATTTGGCGATGGCATGCCCTTCCTCGCCATCGGAAGTGCTGCTCCTGTGCTGACATTATCCTTCCCTGGTGACCTGTACGCGATTGAGGACCTTCACATCTCTGAGCTGCGTGTCTCCATGTATGATCATTTTTAGCTTGGTGTGTGTGAGGCTTGTGAGCTGCTTTCTTGTGCCTTAAAATGTGTGATATGCCGTGAATAGTTCCATGGAAGAAAGTCTAATTTTCTTATGTATAGAACTTTTTTTAACCATTCGTCATTTCTAGTAGAAATTCTGAATTGGTATAATGGCTCTTTCTTACATTACAAGCGCCTTTGTACCTTGTGGTTTTTATGTTTTCTTGTGTTGGTTTCGAGTGTGTAATCCTGGCCGGTTGATGGCTTTGTTAGTTCACAGTTGGGCTCTTCTTCTTAAGCCTTCGTTCTAAAAAAAGGGACGGAGAGAGATGATGCCAGCGGTAATCTTTTTAGTTTTCAAACTTTAATATGTTTTATCTCTTAAATGACAAATCTAATTGAAAATGCGCTTCCACCATTAAAACGGTCACGACGAGGACTTCAAAACTAGATCCCATATCAATATGTTTCGACGATATTTTTTGGCGGTCAAAAGTTGCCATGTCTATTGCACATAAATTGCCATGGTGTTTATACTGAAATTGTCATGATATGTTTCAACTACTTTTTCTTCTATGTTTAAACTAATTTTTGCCATGTCATAAATAAATAAATTACGAAAATAAACTTGACATGATGAATTACTCAAATTTTTCATTATCCATGAAATAATTGTGATATGGTTCATAATTAAAAAGAAATTTGTCATTAATTACTTTAAAAATGCATGGTCGATGACTCAAATTTTCCATGAACCAGAAAATAAAATTTCCATGGTGAATTATTTAAATTTGTCATGATACATGCACTCAAATTTGCCATGGTTCATACAAAAAATAATTTTCATGGTCAAACACGCTAGAATTACCATGTTCAAAATACTAAAATTGCCATGACCTATAAACTAAAATTGCCATGATCCATGAATTAAATTTGTCATAGTTAATTACTAAAAGTTGTCATGGTCAATTAATAAAATTTGCCCTGAAAAATAGTTGAAATACAAGTGTTGCTTTAAATCTCGAAGGAAAACATAGATTAAACATATCATGACAACTTTGATTTAAACACTATGGCAACTTCAGTGTAACATCATGACAAATTTTGGCCCAAAAAGAATCATCAAAACATATCAATATGAGATCTATTTTTGAAAATCTCATCGAGATGGATTTAATGATGAAATGGATTTTTAATTAAGAGATACTATAACATTTTTAAGTCCGAAAAAGGCAAAACGATTCCGCTGATGTCATCTGTTTGATGTGGCAAAATGGATGCTAATGGGGGCGTTTGGACCATGTTACTTCATGCCACATATGTGGCACTTATCATTTGGGATACTTTATATAGGGATTAAAAAAGATCTCCTACTTGTTGTTTGCTTTGGGGTGTTTGGAGTAGTGTTGTTGTTGGTCAGTTACCTTGTATCTGCTTTGGGTGCGTGTGATGTCGGGTGGTTAGAATCTTGTATGTCGAGCGTTGCTTTATGGTGGAGCTAAATTCTTTTTCGGTAAAAAAATCTCCTAAAATTTATTTTATGAGGTGACCATTAAATTTAATGGAAGTTATTCGAAGCTACTTTTGTCAGTTTCCATAAACTTCTTCCCATAAATCTGGTTTATTTTTAATGCCCTGGGACCGGTCAGTAAGTGACACGTATGACGGCCGTCGGCTAGGGGCGGCGTGGCGAAGAGCGTAGGATGACCTACGATGAGAGGCAGTGCAAGCAACGGCGTTCCATCACGTTGCGACGGCGGTGGCGGTGTTCTGGTGAGGTTCTTGCGGGGCAAGTGGTAAAGTTTCAGGCGGTTACTAGGCCGCCAAAACGTTACCAGTAAACCTACAGGAACGAATGTCCAATTTGAAGGTTCCATCTAAAATTGTGGTCATGTTATATGAATTGATGGAGAGACTTTTTTGCCCTAACTGTCGGCGGTTATTTAGAGATAAGGGAGTTGTTCGAGATGCTGACATGGGAAGCAGATTTTTACTCTCATTCCCTTGTTTGATATGAGATGGGACTTAGGCTGGGATGAAACTCTGCCTAAAAATTAACAGGTAACCCACGAGAAGAAATCAATGGGAATTAGCTCTCTCAACTTTCATTCCCTTTTCGAATTAAATTCTCATCCGCTCTAATAAATCGGACGAATTTTATTCTCCCCACCCCTCAACTTCGGTTCCATATCTCTGATTCTCACAAATCAAACATGTTGTAAATGCTGAAAATGCAGTTGTACTTTTTAGAACAATCGAGCACACACCGTTCGCGACCACATGATGAATCATCACATGGTTCAGACATAGAAACAACAAATAAGAACTACTCCATCCCTTCTGCTTTATACAATTCAATTCAACAATCAGACCAACCAAGATAGATAATGAGTGGTCAAATAATTTTTGTAGTTTACAAAAGTACTCAATTAATACATTTTTTTCTTAAAAAAGTATGTTCACCAATGCATCAATTGCTTGTAAATCGGAAGGGAGGGAGTATATCTAGTCTAACCATGATTGAAACCGTCACCACCTGGGACATGTGCATTAAACAGGTATAAGCATGCGATGAGGCGATGCATGTGTGAGCTAGACCTGTTCATACCCCGGGCCAGGCAGGGTTTTGGGCCATTCTTGGCAAAGCCGAAAGTGAAAATCCCAAGCCCGAGCCCGGCCTCACCCGGCCTGAAACTCAAAAACAGTGTTCTTTATAATTAAAATAATCATATTTGATATATTATATTTATATATCATACCTATATTTGAAATAAAATATCTATATGTGGTCATTTTGGGCTTTTTCTAGGCTTTCAGGCCGAGCTTCAGGCGAGAAAGTGGAGCCCGCGCCAGGCCGAATGTCTAGGTCTAATGTGAGCCAACATGAAAAGTTAGGTACGTTGCCCAGGAGCATTTAATATGGTAATGTTTTCTTCAAAATATCATAACTTTTTAACCGAGTGTAGTAATTATGATCCATTTTCACCCGTAGGTTTCTCATGATAAACTCTTTGAAAGTAGATATCCTATGAATATGTTTGGACGAAAAAATTTCTCTGCAACTTTAGTGATCCGAACTAAAACTTTAGTGCTTCGGAAACCAATTGTAGTGCCACATATGCGAACTTGCTCTTAGGAGAAAAAGCTGCACATCGACTGCTAGGTAATTGTTTATGAGAGCAGAAGAAGTGGCACATCTCACTAGAAGAGTAGTTGGGACGGGGTGTTGGTAGCGGAAGCTGCACATACACGGATATGACAGAAAGTTGCATTATCAACCGCAAGGCAATTGCTTCATGCATGACAATGAATGAGATCATCTAAGGTATTAACCTATGATACTATGTACTGCGAGTAGTATGTTATGCATGATACTGGTATATGATACTTCCCACTGAGAGCAGTCTAAACTACAAACAAATTATATTGGTTGCCCTCAAGTTTGTGTGTTTTATGTCTGTTATGTGTATTCCATTAGCCCTCGTCAATGTGTAGGTTGTTACCTCTGTATTATATAACCAAGTTTGCAATGGAGCAACTGTTACAAATACTTATTATTATTACTCCGTCTGATCCAAATTAGTTGTTGCTCGAACGGATGTATCTAGCACTAAAATACATTTAGAGACATCCATTTTAGCGACAAGTGATATGGATCAGTGGGTGTGTTTTATATCAAGTTGGTGTTGCAAATACAACTTCTCTGTTTTAGCTTTTCAGCATTCTGACTTGTTCTTGTCCATGGGTCAAGAAATTACAGAACACGGAAAAACATAAATAATGCAAGGATCTATTTTAGATATTCAAAATATTTTCTAGAAGATTAGTTTTGGAACTACATTCAATATGCTTCTCCATTTGAATACAAATTCCAGTTCAACATAAATGGTAGGTAGTTGAGTTTCCAACTCAACATATTCCAATTTTTTTAGGGAGTAGGTGATGAATACACAAGATACCGCATCACTGACGTTCGGCCTAATGAGAGAGGAAATGCTTATGCATTGGTTTTTATTGTGTATTCTAGACCCACCTTCCCTGTATTAACTCTTGTATTTTGATTGCAAGGTAATCATTCACGTAGTATTAAGTACAAATCCCAAAGGGTAGAACTATGAATTCACCATGTCTAGAAAATTTGTGATTTTTGTTTTGTATGACCTAAAAACAAGTGGTTCATATAATCGCCGCACGCACAAGGAATGGAGCAAACGTGAGCTCTCTATAATTTCCATAGTGTGAAACGTAGGTGAGCATATTTAGATGTAATAAATTGACTACTCCTTCCGTTCAGAAATATAAGATGCTCTAATTTATTTTTCTAGATCAGATGTATGTAGACTCATTTTAGTATGTTTGTTCATTTATTTCAGTCTGTATATAATCCATATTAAAATATTTTATAATTCGGCACAGAGGTGATATTTGTATCGATCCAAGAAAATATGTACCTTTTATCCTGTAGATGTTGTGTGAGGTCGTGAATGAGGTCGTGCACCTCGCTGGCGTCGGGTGGTTGGTCCGGACGAACTTGAGCGAGTATGCTTCTGAGGACCCTCCTCATGTCAGGTTTCTTGGCCGTCCGCACAAAAGCCCGGCAGCGGAAGTGGTCCCCGAGCTTGTGCTCACGCCATAGCTGTTTGGCAAGCGTGGTCTTCCCGATTCCTCCTACGCCGACAACGGATAGCACCTTGAGCTGCTCATCCCCGTCGGCCAGAGTGTTGCAGATCGTCTTGAAGGCGCCGCCCTCGCCATCAAGGCCGACGACCATATCTGTCTTCCGGCCGGCGTCCACCATTGGAATCGTAGCGATGTTCATACGGCTGGGGACGCTCTCGAGGTTGTACCTGTCGTACCGTCCATTGGCGTCCTTGGCTCGAGCCTTGAATCCTGACATCTTGTGGATCCATTCTGCGTCGGTGTCGACAAAGTTGTCCATGTCATAGGATAGTTCGCGTACATCCTTCATCCAGATCCTCGCTGTTACTGGGGGATCCCGTGCCTTGGAGAGCGCCAGCAGCCGCGACCTGAGCTTCCTGATCTCATCCTTGTGCTCTGTATCCTGGAGCGCGTCCAGCTTTCCCGAAATGGAACCCATGGCACCAAGGGATGCACTAATCGGAGGCAGCTCCATGCTGTTCTCTCTGCAAAAAGAGAGCGAGCACCAAATTAGCAAGAACGCCACACCCCTGGTCGTCGGAGGGAGGAAACACAAAAAAAACCCGGACCCGTCGCCTCCGGGCTTCTTCTCTTCCATCTCTTCTGTCGCTGCCGAGCTCGATCTGTAGTTCACAACCAGCGACACGAACCCTCGAGCTCGATCGAAGCACGATCCTCTGCATAAGGAACCGCACGGATTGATAGGTAATGAATTCACAGAACGAGCCAGAAAATGTAGAATTAATCACCGTTCACAAACAGGATATGGTTTTGATAAGAGGTCAAGCTTACCTTCGTTCGAGGAGATAGTGGGAGAGACACAGCAAACAGTTAGATAGCAGATGTGGAGGGGAAGCGGATTGAAGACATCTACACGGAACAGGCAGACGAGCTGCTCACAGTTGTGTACTGCGGACTAGTATATCACAAGTGGAGCTACAATAATGCTACACCTACGGACCTAACTGACATGGAAATCTAGGGACTAATGTTTTTCTTTGATTTCAACTACTCTAAAAATGGTTATAGTAGGGAGTACCATATACTAGTATCATACATATCAGACTGTCTACATCAGGAGTAATTTCGCAGTAACATAAGGTTCAACTAGCAAATTTGCTTATATGACAATGATTTAATGAGAAGAGAAATGATTGAGTAACATAGCTAGTTACTCACACTATAAGTAACATCACATATATCAAGATAAGATAAGCCTACAAGATAATGAATAAAGTGTAGCATGACGCCACACATATGTTACTCCCACTATAGAGGTAGTAACATATGCACGTTACTAGTTTAAATTACTCCATACTATGCACAGTCCAATACTAGTGTATGATACTACATCCGTAATGTATAATATCATATATTTGTATCACATGTGGTCTCATTTATTGCCATGTATAACACATAGTAGTATATAATTTATTATCAAAACCGTATCATAATATGATATTCAACTTGCCCTTTCTTCATTTAATTGTACGCCATCTCATTAAAAGTGTCTAGTTGGCACACATTACGAGTAGCTTGATGTGAGAAGATAATTTAGAGGAGAAGATTTTGTTGACCCAGGAAGAAAGGTGCTAGGCGCACATACAGACCTATACCAAAACACAATTTATCATCTACAACTCATCAAATGAAGGAAGCTTAGGAAGAAAAGGTCACTACTACAAAAAGGGCTATAGATGGAATGGCCACTAATGGCGCACCTGTGATGTGGTGCGCCATTACTATATTCTAATGGCGCACCATGTCTCGGTGCGCCATTAGTAATATATTACTAATGGCGCACCTGGTGTGTGGTGCGCCATTAGTAGTTTTGAAAAAAAACATAAAATTTTTTTTGTTACTATTGGCGCACCGTTGCATAGTGCGTCATTACTAATTGACATAGTAATGGCGCACCACATCCGTCGTGCGCCATTAGTAGTTTTGAAAAAAAGTAAAAAAAAAATAAAATTTTTTTGTTACTAATGGTGCACCATGTCTCGGTGTGCCATTACTAGTTTTAACTAGTAATGGCGCACTTTTCAATGGTGCGCCATTACTAAGTTTTTTTCAAAAAAAAATCAAAAAAATATCAATTTTTTTTATTTTTTTTCAAAACTAGTAATGGCGCACCGTGGGTACTAGTAATGGCGCACCATCCCACGGTGCGCCATTACTAACTTGCCCCAACACCGAATGCACCCCCCCTGGATCGCCTTTTCAGTTTTAAAAAAAATAAAACAAAATGATGGAAATGTCAAAAAAATAAAAGATAATATGTTTCCCATGTGATATGTGCTCTAGTTTTTGGGAAAATTTACAAATATGAATTTCGACTTTATTTGCAAAATCTCTCTGGAAATTTATAAAACGGGCATAACTTTTGCATACGAACTCGGATGAAAAAGTTTTTTATATGAAAAATCATCTACTCGAAAAGTTACATCCAAATTTACGGGGCTTTCAAGATCTAGCGGCAAAAAAGTTAAAAATTTTCAAAATCCCCAAAAACCTAACAGAAAAAAAGTTACGGGGCTTTCAAGATCTAGCGGCAAAAAAATTCAAAAA
>1BS_z21_7_50 1BS_c-3418813 gene  Bradi2g09490 11254-11661 Bradi4g06170 11670-12694; approx position on ctg7: 316-418; bacend=TaaCsp1BS013K11FOR1; signal=Ta_S12983527;Ta_S17987967;Ta_S37916409;
GCAGTGGTAGGTTGCCCTCCAGATTTGCTCCACCATTTACAAATTTCCTGACGCTAGCCATAAGATGGTCAAGCATAAGCTGTTCAAAATTGGTGCTCTTTATTGTCTCAATGTTTCTAACAATCCCAAGGTATTTGTTGTCCACATATTGTTGTGTTGTCGGGCATACATATTTGCCTATGGTGTACAAGACAAATGGCCTGACAAAATTAGGTGTGTTGTCGCCTTTCATCTTGGCTAGCAATCCTTTCAAAGTTACTTTTGTGTCACTAGGGTCTTTCTGTTCCTTCCACAAATCCAAAGTATCGTTGTGATTTGAAAAGACGTGATTCTTCCCCATGCAGGGCAGGCCTGTTATATGCTCCACATCTTTTAGTGTGATCCTACATGGTCTCCCATTAATTATAAAGGCATCCTGCTCTGTATCATATGAATAAGCGATGGACTGGCACATTAGACGTCTCATTCAGATGCCAGGAGTCTTGAGAAGTTCACCCAGTCCAATCAACTTGATGTACGTCAGTCGCTGTGTGTTTAAATCTTTTATGAACTTCTCGTATTGCAGCAAAGAAGCAACCTGAGTTCCCTGAATGTACAAATAGTGTGATTAGATCTATATGGTATTCATTTGAACACACATTGAACCAACTAGATCTAATCTATGCCAATATCAAAATTGTGCTCTACAGTACTGCATCAAATCATAGAGCTTCTTGGCCATATAATGAACACCAGACATAGAAAAACAAGCTATCTCTGTCGGCAAATTGACTGATAATAGTATTGATTTTTAGTAGAAAGAGCAGACTTTGGTCTATGTACACTACTAAAGTTTCAGGCGTCACGCTTACGAAAATAATTGCATACATGATCAGAAGATCAATAGTTTATAGATAATCTCGAAAAAGGAATGTAGCAGTTCCATTGCAAGCATTCAAGAGCACATACTCCTTAGTTCCGATCAGATTAAAAAAGATCAATTAGTAAAGACCATGCAAAATTAAGGGGAATCACCAACAGTTTCAATCACTGGAGATTAAGAACTCATTTAGAAAGCCTATGCGAAAAAATTAGTAATTTCCAAATGTTAAGGCATATAAACAGAGACGATAACCCTGATTTTATTGCACATCTAAGTCCTATGTCATTGATTTTATGCTAAGATTGGTGCAAGCCTTTTTTGTCCTTTTTTCTTTTCTTTCTAGACACACCCATCTCCCTTCGGTAAAATAGGGTCAATTATGGGATTGCATGCAGACTTGGGAAGGAGGGAGTATGCATAATACAAGGATCACGATCGTTACTGGAGGATTCTCTCGATGGCGACCGGCTCCATTGCCGTTCGCTTTCATCTTTTGCTTTGCCAGCTTCTCCGACGTGTCATTCTCTTTCGTCTGCTTCTCTGACATGCCCTTCTCTTTCATCTCAGGATTCGCCGATGCAGGCTTCGAAGATGATAGCTCCGTCGGTTTCACCGACCTGGGAGCTACTTTGGGCGGCGTGGGGTGGTAATTCGGTGTAGTCATGGAAGGCTAGGTATGGGAGGCGTGGGGTGGGGAGGCGTGGGGTGGAGTATTTATAGGGGATTTGGGATGTCACGAAGAGGTAGTTTTAGATCACGTAATGTTTTTTTTGGGCGATGCTATTGCGTGCGCGCTCGCTCTGTCGAGCGATTTCCGACTAGACATGCTTTATTAGGTAACCACGTCCAAACAGGAATCCCTTTAAATTAGGAAGGAGAGAGATAACTGAAGAGATTTTACAGAGAATATCTTACCTGCCCATGTTGAGATCAGGGGGGCATAGAGATTAGAGGGGAGATCTCTTTAGGCCCACCTGAAAATCAGGGGGCAGAAAGATTAGAATCGTGGGGGGAGAGAGAGATTGGGATCGAGCGTTGCCAGGCTCGCTCGTCAAAGAGCGTTTCCGGTTGTTGTTTTTTAGCAAGTTTTTTTGAGACTTTTTTTATCAACTTAATCTCACCCGTAAAGCATTTGGGCTTCTTGTGCTTTCTTATACGGGACTATTACAATGGGATGAGCCCACTTTAAATGAGAACATGAGAAAGGAAAGCGAGGACTCTAAAAGAAATTGAGGAACATTTTTTTAAGTGTATATTTTGAAAAATTGAGAGCATTTTTAATTTGTGAACAAATGTTCAAATACAGGAAAGATTTTTTGAAAACTCAAAATAAATTTTAAAAGCACAGACATTCTTAGAATGTGCAAACAGTTTTTTTGAAGTGCAAACAAATTTGCCGAAGTTGTGAACATTTATGAAATTCCGAACAATTTGTGAAACAGTGAACATTTTTTGAATTTGTGAAAAAATAGAAAAGTGCAAAATGTTACAAATTACGAACAGTAATTTCAAACCGCGAACTGTTATGAAATTGCCTGAACATTTTCTATGTTTTTTTTTGTCTGTGTTGTTCATCATAAATAAAAAATATTTAGAAGGCCAAAAATAGCCCCCATGGGCCTGCAGACATTCCTGGTTGGGCCATGTGAGCGAGGCGGCGCTGCAGCCCACATCTTCGTCCGCTCCCATGCAAATTACAGAGACGAACGGAAAATCCTATTGGCCGCTCACTGCGGCAAATTGCCGGGAGCTCCTAGTCGGCATTTCCTATTTGGCGCCACAGGCGCCAGTTAACGTGCATTTTCGTTCACTAGTGCCTGTGGCATCCGTAATGGGCCGGCCCATCTAGGCGCCGGTTGACATTTTTAAAAATTTCAAAATTTTATTTTAGATTGATGAACTTTTTTGAAATTTGATGAACATATTTTTGAAAATGGATGAACTTTTTTTATTTATGAACTTTTTTATTTTTGAAAATGGATGAACTTATGGAGCAGTGGGCACACAGAGGCTACGACGGCGGAATGGACACGTACAACACCATCATAACCCATAGACGCGTACATACATCATGTCACAATGTTTTGAGATACGCAATGAATTCTTCACTTGAACTCTTCTATTGTAATCATCTTCTCAGGATCTTGATCCTCCATGACTTAACTCATGAGCTAGAGCAAGACAACCTTTGAGGCACCATGCAGTTTTCATTGTGTAACTTGCCATCTTCATATTGGAGGAAGAAGCTAGACATATTTTTTGGCAAAAATAAAAAGAAGCTAGGCATGACGACTGGGACCAACTTTGTGGTGGATGCTCAAGGAGAAGAGTGCGAGCCTCCAGTAGTGTGGTGTTTAGAAACTTCGTGGTTACCAACACCTCTCAAATGATGATCAGGTTTCTGATCAGGAAGTAGACATCGAGATAAATTTTCATCTCCTCATGTCTCGATTACCCAAGTAATTTACCCATTGGGCGGCATCACAACAAGCGATACCGTGGGAGAAAAAAATGTTAAAAAGTGTAGCGCTGGCGAGAAATCAACCTTGTAACGAGCTGCTGCTGATGAATGCGTGTACCTAGCCACCGGAGCTGGTTAGTGTTGTTGATTGTAAGTCAGCGCATACCTTATTGAACCAACCGGAGCCACATAACCGGACTGCTGCAGTATGGCAAACCGGAGTCAGTCGCTGTCGCAAATCAAACCATGCAAATGTAGCGAACCGGTATTAGTTACTGCGGTGGACATTTCTAAAACAAATTGAGGAACATTTTTCAAAAGTGTATTTTGCAAAATTGCTAATATTTTGAATTTGTGAACAAATGTTCAAAAACAAGAAACACTTTTTGAAAACTCAAAATAATTTTTTAAAGCACGGGCATTCTTTGAATGTGTGAACAATCTTTTTAGAAAATCGCAAACAAATATGTTGAAGTTGTGAGCATTTATGAAATTCTGAAGAAAAAAATTAAACAGTGAACTTTTTTTCAATTTGTGAAACAAAAATTGAAAAATGTTATGGAAGTCCGAGCAAAACAAATTCAACTGCGAAGATTTTTTAAAATTCCTGGATATTTTATATATTTGTCCCTATTGTTTTCTTACTTTTATTTTTTCTGTGTTTTTCATAAACAAAAAAGGTCTAGAAGGACAAAAATAGCGCCCGTCGGAAATTCAGAATAAAAGAGTGTGATTTTTTTGAATTTGTGAACAAATGTACAAAGACATGAAACATTTTTTGGAAACTCAAAATAAATTTTGAATGTGTGAACAATCTTTTTAAAAAAGCACAAACAAATTTGTTGAAGCTGTGAACATGTATGAAAGTCTAAACATTTTTTTGAGTATGTGAAACAAAAATTAAAAATTTATGAAATTACAAACATAAAAAATTCAACCGTGAACCTTTTTTAAATCCCTTGAATATTTTACATTTTCTCCATTGTTTTCTTATAGTTAGATTTTTTTTTTGAGAATTCTCGCCAGTCTTTATTTAAACCAACAAAAAAATTTGTGGGTACAAGGTTTGGGTCGTGAGGCATGCCCAGCCAGACATGACGACCAACCGAAAGACTACTAGAAAACATGGCGAGATCATGAGCCTCGAAATTAAAATTTCTACGTTCGAAAACAAAATTACAAGAAAGAAAAAAACTCTTCCGTTCTGATATTTCATGTAGAATCACTGCATGTGGTCCTCTGCTTCCGGCGTTGATGTCCGTGATCACTCCTTGGCAATCATTTGCAATACGTAGCCTGTGGATGTTGAGATCTTCTGCCAGGCACATTGCCTCTCTGCATGCATATACTTCCAGGAGCGAAGGATCCGTGATGCCACGAAACACAATAGCCGATGAACCAAGGTATTCTCCTGTGTGATCTCTACATATTGCAGCCGCCACACCTACATTACCATCACCAGAAACAGCACCGTCCGCATTGATCTTTGCAACCCCCTCCTCAGAAGGAAGCCATCGAGGAGCAACCGATGATTGTGAAACAATTATGCGCGCCTGTCTGGGCCGCTTAGGGATAGTTTGTAACTCCTGAAGAGAAGAGTTCACAAAAGCACTAGTTTGTTGCGGACTCTGAAAAGTGTTTTCATAGATCGCCTTTCGCGTTGCAAACCAAATGGCCCAAAGGGTCACCGCCATCTTAGTAAACTTGTCATGGTTCAAAATATCATAGAGATCAAACAGCCCATGCTTGGCACTTGACTGAACATTCTCCCTCATTCTGTCAACAATCTCCTCGTCTGATAACGCCCAAGTGCATCTAGCCATAGTGCAAGACACAAGAGCGTACTATATTTCTTGAGCAACTGTAGATTTTGGTTTTCTGTGTTTTTCATAAAGAAAAAAGAAGAAAGTATAGTTTTCCCCCTCAAATCTCTATAATTGGTTCAAATTCCCCCTCAAGTCCAAAACCGGATTAATCACCCCCTCAAATCTGTTATACCGGATCAATCAGGCCCCAAGGTGGTATTGGACATGATTTAAGGTGGTTTTGAGTTGTTGATGCTGACTGGACATATAAAAGTCAGCTGCGATGAGTCTCCCCCACCAATCGTCTTCCTCTCCGGCGGGGTCTGGCAGGTGAGCCCCAGGCCGCGTGACGCGGTGCCTGCGAGGTCGTCCATTTGCGGCCTCCAGTGGGTAGCAGAGCCGGCGGACGTGGCGCCAGTGCTCGCCGTGGTGCGCGAAGACGAGGCGAGGCCCTGGAGCGGCTCATGGAGAACCGGCGGTGCAACAGCCCGAGGAGATTGGAGGGGCGGTGATCATCTCATCGGGACCTGCGCTGCACGACGGCTGAGAAGTGCTCGAACAGGTCGGCGCCGGCACCATCCCGTCTGGGTCAAGCTCGAGGAGTTTGGTGGCCGCCTTGTCGTAGACTGTCTCCTGACACTTCTTGTCGGTCGTCCGGCCCACCTCATAATCTCCGATGACCGGCGGCCACAGTGGCAGTACTAACCTTGGACTACGAGGTCGGGGAGGAGATCACGAGCCGCGGTGCACGGACCCGCCTCTGCGTGCGTGCAGGAGTACAAGTGGTGCCCAAACGCCGGCAGCTTCCCGAGCGGGCGCACACCGCAGTCAAACGATCACATCGCGTTCCCGTCGGCAGCCCCGGGCAGTGCAGTACGAGTACCTCCCAGTCCGGGAGAAGCACGACCTCAGTCTCTAGCAGCAAAGATCGTGAATTTCGGCCGGCGGCTGGCATGGCGGACGCAGTAGTCCGTGGACGGCGAAGAGGCGGGTGTACAACTGACGTGGCGGGACGAGCTGCAGCACGCGGCCGCGACGAGCAGCCCCGCGGGGTCGAGGCGACTGAAGCAGAGGACCGCGGCGAGCGACATGGTGATGGCCACGGCCGGCAATGAGCACGCAAGGTGTCCCTGGCGTACAAGGCGCTTGAAAATGTCTTCGTCAAGAGAGTCAACTCGCGGCAAGGCGTGAACCGCGTGGCCTCGATGTGTAGTATGTACTACCGACGTGGCATGTAAGGAGAGAGAAAATAGGAGCAAAACCACCTTCAATTCTCTCCAAAACCACCTAGGGTGAGATTTATACGGTTTTGCAAAGCTTAGGGGGGGAAATAATCCGGTTTTGAAGTTCAGGGGGTTATTGATCCATTAGGAAGGACTAGCTGAGTGCCCGTGCGTTGCCACGGAATATAACTTTACACGTCTCTCACCATCGTTATTCGCCGCCAATGTTGACCCAGCCTTGCTAGTTGTTTCATTGTTATCGACGAACCCACGATAAGCCTTCTTGTGGTCCTAGTAAACCCTCAAAGCGCTCATCCCACAAAATAATATGACCTCTTTCTTACAAAGTACTACCAAACCATATACATGTGGCTCAAACTTGAATTCCAGATATAAATACTTATCGTCATGAGTGAAAAAAAAGGATGTCCATGTCTTAATCAAATCTCGTATAGCTTGAGGAACACTGGCCACCAAGTAAACCACTATGATTGTAATTCCAAAAGCTTTACTATTGATAAAACCATATGAAACAGCAAGCGCAGATGGCAAATGAGTCTATGGCTCCATGCTAACTACAAACATGTACTTACGTAATAGTATTCAAAATGAATCTCTGTTCATGCCAAAAGTAAAAAATAGAAAAGGCTCAACAATACTGGAATACATTTAGAAAAGGTCCTCTTGCCTTAAGAGTGATAGTAAGCAGAGGTGATGGAACATGATTCAACGACTTGCAAGACCATGTTGATGAACAATTTAAGTAACCGATCTTGTCCTGAGTGAATTATCCTCCTGCTGTTGTACGCCTGCTTCTCACCCACCAGGATGGTGATGCGTACACTCGGGCTCGCCATCGCACCACCTCTGCTAGCGAGGGCATCAAGCAATTTTCATTGCTAGGTCATTTCCATAGCCGCAAGTGGGTGAATTATAAATATTGTCCAACTCAAAGGATGCACCTCTGTACATTATCTACCTTGAATAATGCTTAATTTCACATAAGAGTCTCCCTATTAACCATTTACTCTTTCAGAAGGAGAGATAATCTTATGAGTAAATCAACATGCTACGACAAATTGGATGTGAACAAATTCCATATTATTCGAGCTTACTAAACAATATGAAGGATATAGGAATGTCGTCGAAGAACCAAATTTCTTGTCTCCCTACACAAAAATTCATGAGCAGCTTTACCGCTGTGTACGCCTGCTTCTCATCCACCGGGATGGTGATGTGTACACTCAGGCACACCGTCGCGACCACCTCTGCTGGCGAGGGCATCAAACCCTTTTCACTGCTAGGTCAAGGCCATAGCTGCAAGTGGGTGAATTGTAAATATTCTCCAATTCAAAAGGATGCACCTCCGTACATTCTCTACCCTGAATAATGCTTCATTTCAGAAAAAGATTCTCCCTTTCACCATTAGCTCATTAGGAAGGAGAGATAATCTTATAGTAAAGCAATATGCTAAGACAAAATAAATGTGATCGGGTTCGTTCAAACATATTAAACATTATGAAGTACATAGAAATGCCATCCACGATCAAACACATTTAATTGCACAATAAAACTAAAACTTTGTGGATGGAGACTCTGGCATGCATGTCAGTATGGAAACAATAACAAATAGGTGAACCTGGCGCACAATAACTTCGCCTGAGTGCTCATGGTGTGCATTATGTGATCCGGAACAATTTAGCAGAAAAATAAAGGTGGACCAATGTTTACGGAGTACCTTATGTAGTTACGTTACTAAACTGCAATATGATACATGTTGTGAGGCCGATCAGACCGGCGGGAGCAACAAAGGCGGACGGAGGAGTCAACAACCTCGATGGACACCAGCTGTGAGGACGATCATCCAGCTGGCGACGGCCGCCACGAACAGCCAAGCAATCCTTCATCTACACAATTAGCATGACCATGGAGCACAGATAATCACGAGCTACTCATGTAGAAAATGCACGGCCAGTATGGATGACTGCTTAATATGGTAACAGGTCAATATGAAACAATTTGAATCAAAATGAAACAATTTACTGATTTATAGGAAATTATCTGGACAAAATATTGGTAGAAAAGAATTGCACATAACTTTTAAGAAACAAAGTTCTAGGGACTGATAGTCCCCTGTAAAGCTATTGTAAGTAATCATGTAGTGAACCATAATAGTAAACTGGAGATGTTGGATATTAAGATCATACCTTCTAATCCAGCACAAGCCACTAATCACTGGAATCATCTATTACAGTCAATCTACCTATGACCATATTTATTGAAATTTCCTTCGACAGCCAAAGGAATTCTGTCACGGCAGATGCTGTCCTTATGGCCCCAATGCAAGTAAAGTAGCCGCGGTTTCATCAAGTCAGGATTCTAAACACAACTCAGTCACAAATCGCATGGAGCACAAACACGACCTGCTATATTTCTCTGATTTTCATCATCGCAGCAGTAAAAGATTTAAGTCTGATGCTTTCCCTATTTGCCCAAAGTAACTAATTCCTAAGATAACAAGCACAACACACTCACCAATCCCATGGACTAAAGAAACTGCAGACACTAATTTCCACACAAAAATCACAGGCAGTACTAAACCATTTACCTCTTTGGCCATCCCGATGTGTTCTTCCTTGGCCTCACCTCATCCCCACTTGGTGTCCCTCGGAGGAGGCTCTGCCCATGATGGTGGGGATCCTAGGCTGCTGGGTAGGTAGATGGTGCGAGTCGGGGCCTGCCAGCGAAGTCCCTCTCCATGTCATCCCTACCAACCTCCGTTTGACAGGGGCGCTGAACTGCATACATCGACAGTGGCCACATCTGCTTTTCCTGACGATCCGGATCCAGTGGAACGGGATCGACCAGCACCGCCGCTGCGCTCCTCCTCCCTCCCTCCCTTCCCCCCCCCTCTCTCTCTGCAGGCAAAAGGCCTCCAACACCGCCACTGCGCTCCTGCTCCTCCTCCCTCCCTCTGCCCTCTCTCTCTCTCTCTCTCTGCGGGCGAAAGGGCCCCAGCACCGGCGCTGCTCTCCTCTCTCTCTCTGTGTGTGTGTGGGTGGATCGCAAGGTGTCGTGCGTGGGTACGGGACGTCGAGCACAACCGGCGGCGGGAGAGAGATGGGATCGGGGGTGAGGGTTCGGGGAGAGCAACGTAATGTACTCGGGAGTCAGGGAGAGAGACGTGATCTGGGGCGAGGGGTGGGGAGAGTGGGACGTGGAACGTGTGTGCATCTGTGGCGATGTTTTTTTCTGTTCCGAGCGGGGACGGGAGGGCGTGGCGGTTTTTTTTCTGTTCCGAGCGAGGACGGGAGGAGGTCCATGGGCCGAATATCGGATGAGTTGCCGGCTTGCGGGCTGGATTTTGTGCGGGCGTGTGGGACACTGCGGGATGGCTGTCGTACGAGGCGGGGGATGGAACGAGGTGGTCGAACCATCACGACGTTCGATCCCCTTTAGTAGTAGAGATTTGAGGGGGAAAACTATACTTTCTTCAAGAAAAAAATGTCTAGAAGGCCCGTCGGGCCGCAGCACCGGTCCCTGGCTGGGCCATCTGAGCGTGGCGCCGCTGCAGCCCACATCTAAATGAAATTACAGAGACGAGCGAGAGACTAGCTAGCTAGGGTTTACACTCTGCTCTGCTCTCCTCTCCTCTCCTCCGTCGAGCGGCGGCGGCCGGTCGTGGTCAAGCCTCAAGGTACCACCGTTTTTCGATTCTCCTCTTCTCTCCTGAGAGACCCCCTCCCTCCCTCTTCGTTTGTTGCGGTGGTTCCCCGATTCCACATGTAGATGCGTTTTTTTTTTCTGATTCGATTTCTTGTTCTTGATAGATAGGGGAAACCAAACCCGGTAGTATCATCCCCATCCATAAACTTAGTTATTAGTTAATGCTGTAAACCCGGTAGTATCTTGTTCTTGATAGAGGTAGTAAGTAAGCTTTTTGCCTGTATCTTCTTCTTGAACAGATATTAGATTGAACCCAACTCATCGGCTGTGGCAGGCAAAATGATTGGTTTCCCTGCTTTCTTTCTTGCCCAAGCAAGAGCTGCAAGTACTAATTAATTTGCATATATGCTCTGGATTTCATGTTACTGTTAATTAGCATTTCTTTGCATTCAGATTCAGCACGTTTCTTTGCATATATACGTACATGTTACCGAATAAGTTGGTTCAGATTCAGCACGTTTCTTTGTATTCTCTTAGTTATTAGTTCATTATTCAGGCTCTGCTTGCTACTTAATTATGGTGGTACCTAATTTAATTTAATGATGTGGCCTGCCTGTAGTGTCATTTTTCTTTCTAATAACAATCTAGAGACAGGTAAGGTGCTACCTAGCTAGCTACTTTAATAAATCTCTATGCTTATAAAACAACACACAATTAAGTTTTGTGGCCCTGTGAACCCAACTCATCGGCTGTGGCTGGCAAAATGATTGATTTCCCTACTTTCTTTCTTGCCCAACCAAGACCTACACATACGTACTAACTAATTTGCATATATGCTCTGCTTTTCATGTTCGGATTCAGCAATTAGTAGTAATTCTGCTTGCCCTTATTCAGCCTATGCTACTTAATTATGGTTAATTTAACGATGTGGCCCACCTGTAGCATCATTTTTTCTTCCTAACAATCCAGAGACATATTAGGTGCTAGCTAGCTACTTCAATAAATCTCCATGCTTACGAACAACACACGATTAAGTTTTGGACAGAAAGTGCTCAAACTTCATCAGCAGTTGGAATTCTTCGTAATGAGTGTCTGTCGCCAGTGTTTCTCCATCTATCTTCACATGCATGCATTATCCTGATATTATATCATAGAAGTTTGAGTCCAGCTCTTTCGGTTGTTTTCTGAACCTTGATATATATTACCTGATGATTGGTACAGCTGAATTGAATTTGTTCCATGGAGGACCTACCGGAGGCTCTGCTGACAGAGATTCTCAAGAGGATCACCCGGACAAGTGATCTCAATTCTCTTTCCCTCGTGTCGAAGCAACTCTACAAGATAGAGGGGAATCAAAGGGGTGCTATCCGTGTTGGTTCCGGTCTTTGCACTGCTACAAAAGCACTGACATCATTGTGCGCCCGCTTCCCGAATTTGCGGAAAGTGGAAATCGATTACTCTGGTTGGATACCTGGACATGGAAAGCAGCTGGACAACAAAGGCCTTTCTGTGTTTTCATCTCACTGTTCCTCGCTGGTTGACCTCACCTTAAGCTTCTGCTCATGCATCGATGACTCTGGGCTTGGTTGCTTAGCGAATTGCAAGAAATTAGTGTCTCAGGCTGAACTCCACACCGCAAATAACTTTGATTGGGCTTTTTCTCGGTTGCAGTTGGTTGCACAAGTCTATCTGCTCTCCACCTTATTGGTTGCGAGAAAATTGACAGTGTAGAGTGGCTGGAATACCTTGGTAGGGATGGACCATTGGAAGAGCTTGTAGTGAAGAATTGCAAAGGAATCAATCATCATGACTTCCTAAAGTTTGGTTCAGGATGGATGAAGCTCCAGAAGTTTGAGTTTGAGGGCAAAAGAGGAAGATATGATAGTCTTACAGGTGATGTGGTCTATGACTCCTCGTACGATGCTCACAGCATGGATTTGTATGATTTCTGTTGTGAGAGTTTGAAGGATTTAAGGTTGGCGCGTATTAAAACTTGGCCGGAAATAGGACTTCGTGTTGTCCTAGGGAAATGTAAAGCATTGGAGACGCTTTGCCTTGAGTATGTTTGTGCCTAAATGACAATGACATGATTGCATTATCTCGGAGCTGCAACAATCTTAAAAGCATCTCACTTTGGCTCAACCTGCAGCTTTACTCTAGTGATGTCGGCTATTGTGAGACCAGGACGTCATTTACTGATAACAGCCTTTACGCTCTAGCCCTCAACTGCCGTATGCTTCAGACGGTAGACCTCAGCTTTACAGGATGTTCCCCTGACTGGCCATCAGAAATAGGATTCACACAAGAGGGTTTTCTGGCACTCATTCAGTCCTGCCCGATTCGTGTTCTTGTGCAAAATACCGCCAACTTCTTTGATGACGAGGGGATGAAGGGCCTCTCATCCTCACCACATCTGGAGACACTTCAGCTTATATTGTGTCACGCGGTAACTGATGCTGGGATGCGCTTCATTGCGCACACCCCAGGCTTGAGTAATCTCACACTTCAGTTGTGTCAATACATTACTGATGTTGGAGTGGCTGAACTGAGGCGTGCACATAAGTTAGAGTCTTTGGTCATTGAGTGTTGTGGTGAGGTCTCTCTGCAAGCTGCGCAGGGTGTCGCCAAGTCAGTTCACTACTCCAGCAACTATTCAGATGACCTTAGGAAGAGAATTGGCCTTGGCGGCTATTATTGAAGTGGTCTCCAAAATTTTCAGTATAAATTTGCTGCTGAAGACATTAAGTTGTTCCGTGTGCATCATTGGACAAGGTTGTGTGCATCATCCGACCTAGATTCACTTGTGTGGACTTTCTATTGCCTTCTACCTTTACTGTATAATTTTTCTGTATGACAGTCTAATGATGACCTTTGGATGGCATCTGGTGAATGAAACTTTAATACTGTAGTAGGCACCACTGGTGTATTACTGTCAACCGTAATTCTGGTTGCTTAATTTCTACTCTCTGTAACCGTTTTGAAACCGACATAAGTAGGCCCCAAGATTCCCTGTTTTTGCCGTGGAGGCACTATATGAGAGTTTGGTGTTACTTATTTGTATTATTTAAGCAAATGTCATGAACTATTTTTTCTCGCGGAAGTGATTTTGAAGACATATATATCTGCATGCTATGTTCGTGTGGCAATTTTTGTATGGATCGTTGTATTGATAATATTATGTCCAAGTTTTGATGGACACGTACAAAGGCGGCATGCTTGTTTTGATGATCTCAACTCTACTGGAGGATGTCTCAAAAGTATAGTGCTAGTTACTAGTATCATAAATGTGGATGTTTAGATTCCAAAATGACCTGAAGTTGTGGAACAACTGAAACTACTCAAGGTCTATAACATAACTGTGTGCTAATTACAGGTAGGTAGTAACATCATGTCTTTGCTCTGGACATCCAGCACAAAACAACATTTTGTTTTTACCTTTTTGAGGGGGTCACATCTCTTTATACCTATCATGTGTTTGCTTGGTACAAAGATTCATCTCTTTTTGAGGGGTTCTGATTTCTGAATCCTTTTATTTTAGTAACAAGACAGCACGTTGCATCAGTTCAGCTCGTAGGAAGAGCATTTGCCTTGTATTTGTAGCTCATCAAGATGCTACGTAATATGTGTTGTACTCCCTCTGTCCCATAATATAAGAACGTTTTTCAAACTGTTTTAGCTTAAAAAGTGTTCTTATATTATGGGACGGAGGGAGTACTTTATACTTGAGCTAAAATGAAACACGCGATTTTTACTGATTCCGTCAACCCACCTGAGGTTGCAACTTTTCTCCAGCTGTCTGTGTGACCATGATGCTGCTTGCTTCTAGATGCCTTGAATTCCACAAGAAGCAGCCAAACACACAAATTCCATCATGGCTAGCTTTATTGATTTAAAGAACAATTACATTCTTCACTAGTTGGCTAAGTAAAAAACCTAGAGGTTCATTGAGTACAAAAACTGAATTTTGCTAGCTCATGAGCTACAGAGTTTGCATCACTGTCTAAGGAATATTTCACAGGAGAATTAATCTGTCATTTTTTCCAAAGGAGAAAATAGAGGATAGATGGTGACACTGAAGAAGAAAATTTTGGCGTGTCGGATGTTAGACAGTACGCGGCCTGGTAGATGTATAGAAAGCGCTGGTAACCCACTTGAGTTTGTATTTTTCTTCAGTTTGTGTGGTCAAGATGCTGCTTGGCTGCACATGCTTTGAGTTCCAGAAGTTGCAGCCATGGCCTCATATTCCCTCGGACACATGACTTCCAGCAAGACTTTCGGTCCAGGATTTGTATTAAATAGAATTCAACAGTGAAACCTTTATTTCTACCACAGCTGGTGGATAGAATTGAAGCACGGAATTTTGCCGCAATTTGTAGTCGCGTTGCGCCACCAGTCATGAGTCGTTAACTCAAGTCCATTCAGTGCATGAGTTGCTGATGGAGAATTGGGAAATATATGAGCAGGCATGCGCCGTGGGTATTGCTTTCTAGGAATAAGTCCTGTGTCATTTTTTCATAGGAATGAGGACAGAAAATAGAGGAAGAGATGGCGACACACAAAATCACAACTAGCAAATTAGGTGCCAACTCAACAAAAAAAATCATCGAAAATCACCTCGGCTATTGCAATCACAGACATGCTAAGAACAGGACGTACAACCGTATCAAGAGCAGCTGCTTTTACCACTCGCCATCATTCCAAAACAATGGGAAGGGAAACGATGGCTGAGTCAAGGAACAGGTGGAAATACTGAAATAGAAGAAGCAAGAAGTTAACGTCTTGTCATCTTCTTCTTTTTCATACCAACGCACAAAGCACTTTGCTAGTACCAATAATGTGCACCGCCATGGTGATTTGTTCCACCGCGTATTTCAGAAAAATACGATCATAGACCCATGTTGTATTTCTTCAGAGATAAACTATGGAACACACACGGTTAATGGAAGGAAAGCGAAAATAGCATTGATGCGGATCAACTTAAGTGACTGTAGGTAAGAATCAACTGAACCGACAGTAGATAAGGTGGATGGGTCTGTTTTCCTATCCTGGACGATATAGAATCAACTTCAGTTAGAGTAGATAAGAATCCAAATACCCCGTAAAAGAAAAAAGATAAGAATACAAATAAAGCAAACTGAGCTGCATTATTATGGTTTTGTGTTCCATTTAGCAGAGTCTTGACCTGATTCTTGTGATTTTGTGATCCACATACAAATCGGAGCTAGCAGAAACGCAGAGGGCCCGAAGAAACTTGCTTCCCTTAGAGGCATCAACAACACAAGCATCGCAACTAACAGGGTACTCACCCATTCGGCTTTCGAGAGATCTGCTGTTGTGGCGAAATACCCATCTGCTCACAGGCCACACACTGTATTCATTTGGATTCCCAAGTTTCCTTTATTAGAAACACCAGTTTTCACTCTTCAGAGAGGTTCATTTACGTTGGGTAGTCCACATCTCTTCTACTACTATGATAATAAATACTACAGGAACCATTTCGACACCCTTCTGGTCCCGCACGCAAAAACCAGAAAAAACTCAGCGGCGAGAGAACCATAAGAAAATCATTGGCTGTTGTAAATAAATGGGCAGGAAGAAGCGCAGGTATGGCGGAAGCAGCTGGTTCAGGCTGCATTGCAAGGAACCAAAAAAGAAAACCCTAAACTCCATGGTAGTTCTGGTGATTTCGTCAATTTTGGCGTGAAAGGAACCGCAGGGTCTTCGACAAGACTTACACACCAATTCAAAGAGTCGTTGATCAATTAGAGCAGATGCAAAACACTTTGCTTGTCAAACTAAAACGATAAAGCATATCATAACAACTCAGTTAAGATCCCGGGGGGATACTGCGCCATTGGGACTTGGAATTAATGCAGCCATGAAGATCCCCAGACACCTAAAGATTTGTGATTAAATAGTTGGTTTTGTGGAGTATACATATTATATATATGATCTTTAACAGACCAAAGTGTCATTTTCAAAGTTATCAGCGAGCCATTGTGTTGGATGTTTACCGAAAGCACTAGTAGTAGAACCGAATCAACCCACTTGAGCTTCGACCTTTTCTTCAGTCAGTGTGCTCATGATGCTGCTTGGTTGTACATGCTTTGAATTCCACAGATTGCAGCCACTACCTCATTTTTTACTCAGACACATGGCTTCCAACAAGACTT
>1BS_z21_7_60 1BS_c-3480471 gene  Bradi2g09490 787-2583 Bradi3g44640 9183-9577 Bradi2g39980 16924-17046; approx position on ctg7: 373-499; bacend=TaaCsp1BS001D01REV1; signal=Ta_S13049499;Ta_S16249715;Ta_S17986637;Ta_S22378293;Ta_S26027143;Ta_S32532707;Ta_S32559465;Ta_S32699753;Ta_S44691096;
[truncated: 13,410,080 more chars]
