# Supplementary material for: The physical map of wheat chromosome 1BS provides insights into its gene space organization and evolution
Source: Genome Biol. 2013 Dec 20;14(12):R138. doi: 10.1186/gb-2013-14-12-r138 (PMC4053865; doi:10.1186/gb-2013-14-12-r138)
Supplement: Additional file 5 — 1S GenomeZipper. The table shows the homology between Brachypodium Bd2, rice Os5 and sorghum Sb9 and markers mapped to wheat chromosome 1BS BAC clones and the established 1BS deletion bins. Gene-derived markers of different types mapped at these positions on clones and contigs with corresponding homologous genes from orthologous regions of the three model grass genomes, Brachypodium Bd2, rice Os5, and sorghum Sb9, as well as deletion bin position are presented. [file gb-2013-14-12-r138-S5.xlsx]

## Sheet: Sheet1
1S genome zipper: homology between Brachypodium Bd2, rice Os5 and sorghum Sb9 and markers mapped to wheat chromosome 1BS BAC clones and 1BS deletion bins establishment.
			Genes of Brachypodium			Genes of Rice			Genes of SorgPCR current study m			Genome sequence of Brachypodium Bd2	Genes of Wheat mapped by Peng et al., 2004						1BS Deletion Bin Mapping
Marker Type	Marker	Clones	Number of Homologues	Closest Homologe	Other Homologs	Number of Homologues	Closest Homologe	Other Homologs	Number of Homologues	Closest Homologe	Other Homologs	position (bp)	Number of Homologues	Closest Homologe	Other Homologs		Deletion Bin position		Deletion Bin mapping by PCR or hybridizations	Assigment to bins established at the curent project
Illumina scaffolds in silico	1BS_z749_114_20	TaaCsp1BS024C21	1	Bradi2g30410	no	3	LOC_Os07g34550	LOC_Os12g07770,LOC_Os05g23320	0	no	no	30062047								1BS9-0.84-sat-1.00
microarray	Ta#S13119797	TaaCsp1BS136P09,TaaCsp1BS137M22										30088867								C-1BS10-0.50
microarray	Ta#S17883079	TaaCsp1BS032O02,TaaCsp1BS122I20	1	Bradi2g30480	no	1	LOC_Os05g23420	no	1	Sb09g012310	no	30137533								1BS9-0.84-1.06
microarray	Ta#S22385088	TaaCsp1BS032O02,TaaCsp1BS122I20	1	Bradi2g30480	no	1	LOC_Os05g23420	no	1	Sb09g012300	no	30137533								1BS9-0.84-1.06
microarray	Ta#S32503733	TaaCsp1BS023H20,TaaCsp1BS061F17	3	Bradi2g30500	Bradi2g54950,Bradi3g35100	3	LOC_Os05g20050	LOC_Os03g60870,LOC_Os01g62950	4	Sb09g008430	Sb01g002980,Sb09g025640,Sb02g008790	30163186	1	BE499250	no	C-1BS10-0.50 (Peng et al., 2004 based on BE499250)			C-1BS10-0.50 (Peng et al., 2004 based on BE499250)	C-1BS10-0.50
microarray	Ta#S12923229	TaaCsp1BS057C19,TaaCsp1BS130K03	2	Bradi2g30560	Bradi4g39470	2	LOC_Os05g23740	LOC_Os12g14070	2	Sb01g011310	Sb08g009580	30223015								C-1BS10-0.50
PCR	TrAes_1BS_00456_UZH	TaaCsp1BS057C19,TaaCsp1BS130K03	2	Bradi2g30560	Bradi4g39470	2	LOC_Os05g23740	LOC_Os12g14070	2	Sb01g011310	Sb08g009580	30229068								C-1BS10-0.50
microarray	Ta#S37947192	TaaCsp1BS039G05,TaaCsp1BS049N13,TaaCsp1BS098D07	1	Bradi2g30850	no	1	LOC_Os05g26840	no	1	Sb09g013790	no	30554783								1BS9-0.84-sat-1.00
Illumina scaffolds in silico	1BS_z326_238_130	TaaCsp1BS004A17	1	Bradi4g12770	no	0	no	no	0	no	no	30744571
microarray	Ta#S26023366	TaaCsp1BS099P02,TaaCsp1BS113K04	2	Bradi2g31107	Bradi3g39457	1	LOC_Os05g23670	no	0	no	no	30874552								C-1BS10-0.50
microarray	Ta#S32702148	TaaCsp1BS015P08,TaaCsp1BS109N16,TaaCsp1BS109L06	1	Bradi2g31120	no	1	LOC_Os05g23610	no	1	Sb02g007250	no	30934679								1BS9-0.84-sat-1.00
microarray	Ta#S12948363	TaaCsp1BS054C04	1	Bradi2g31150	no	1	LOC_Os05g24770	no	1	Sb09g008640	no	30968028								1BS10-0.50-1.06
Illumina scaffolds in silico	1BS_z313_304_80	TaaCsp1BS006D21										31009457								1BS10-0.50-1.06
microarray	Ta#S13168628	TaaCsp1BS086G23,TaaCsp1BS141E12	1	Bradi2g31230	no	1	LOC_Os05g25070	no	1	Sb09g012510	no	31046594								C-1BS10-0.50
microarray	Ta#S37911961	TaaCsp1BS086G23,TaaCsp1BS141E12	1	Bradi2g31230	no	1	LOC_Os05g25070	no	1	Sb09g012510	no	31046594								C-1BS10-0.50
Illumina scaffolds in silico	1BS_z332_474_70	TaaCsp1BS086G23	2	Bradi2g31230	Bradi2g54620	3	LOC_Os05g25070	LOC_Os05g38500,LOC_Os01g62380	1	Sb09g012510	no	31046594								C-1BS10-0.50
Illumina scaffolds in silico	1BS_z337_68_130	TaaCsp1BS071O24	0	no	no	1	LOC_Os02g21140	no	0	no	no	31056056								1BS10-0.50-1.06
microarray	Ta#S12966353	TaaCsp1BS130J03	3	Bradi2g31260	Bradi1g76820,Bradi1g76240	1	LOC_Os05g25194	no	1	Sb08g004950	no	31088817								C-1BS10-0.50
microarray	Ta#S13141535	TaaCsp1BS029H11,TaaCsp1BS098E13	1	Bradi2g31570	no	1	LOC_Os05g14300	no	2	Sb09g007960	Sb03g000730	31377190								C-1BS10-0.50
microarray	Ta#S17988069	TaaCsp1BS126H15	1	Bradi2g31580	no	1	LOC_Os05g14590	no	1	Sb09g008010	no	31389889								C-1BS10-0.50
BES_R_Masked_ in silico	TaaCsp1BS005H10FOR1	TaaCsp1BS005H10	0	no	no	25	LOC_Os05g15030	LOC_Os04g17840,LOC_Os11g21960,LOC_Os06g25890,LOC_Os09g05080,LOC_Os04g24370,LOC_Os04g18980,LOC_Os01g29900,LOC_Os10g16560,LOC_Os02g24150,LOC_Os04g39730,LOC_Os08g22420,LOC_Os02g27380,LOC_Os04g13180,LOC_Os05g17830,LOC_Os02g23820,LOC_Os04g18400,LOC_Os08g20220,LOC_Os08g02790,LOC_Os01g33220,LOC_Os11g23970,LOC_Os05g21020,LOC_Os12g26500,LOC_Os04g16600,LOC_Os08g20250	0	no	no	31590389
BES_R_Masked_ in silico	TaaCsp1BS035F19FOR1	TaaCsp1BS035F19	0	no	no	25	LOC_Os05g15030	LOC_Os04g18980,LOC_Os11g21960,LOC_Os06g25890,LOC_Os09g05080,LOC_Os01g33220,LOC_Os04g39730,LOC_Os04g17840,LOC_Os05g17830,LOC_Os05g21020,LOC_Os12g26500,LOC_Os09g03870,LOC_Os02g23820,LOC_Os01g35720,LOC_Os01g29900,LOC_Os07g22310,LOC_Os04g18400,LOC_Os04g16600,LOC_Os04g14580,LOC_Os08g20220,LOC_Os08g22420,LOC_Os08g02790,LOC_Os10g16560,LOC_Os12g15350,LOC_Os04g24370	0	no	no	31590389
microarray	Ta#S17890362_a	TaaCsp1BS093J22,TaaCsp1BS093J24,TaaCsp1BS093G05,TaaCsp1BS118M09										31604263
microarray	Ta#S17890362_b	TaaCsp1BS094M07,TaaCsp1BS115J13										31604263								1BS10-0.50-0.84
PCR	TrAes_1BS_00440_UZH	TaaCsp1BS057C19,TaaCsp1BS130K03	2	Bradi2g31730	Bradi1g67010	3	LOC_Os05g16300	LOC_Os01g55795,LOC_Os03g16060	2	Sb09g010410	Sb01g039970	31663661								C-1BS10-0.50
microarray	Ta#S17884343	TaaCsp1BS003F10,TaaCsp1BS058A14	3	Bradi2g31810	Bradi3g05715,Bradi3g14960	3	LOC_Os05g14194	LOC_Os02g17920,LOC_Os08g09250	1	Sb09g007910	no	31749059								C-1BS10-0.50
microarray	Ta#S17986297	TaaCsp1BS082G10,TaaCsp1BS121J18	1	Bradi2g31830	no	1	LOC_Os05g14170	no	1	Sb09g007880	no	31771118	1	BG604711	no	1BS10-0.50-0.84 (Peng et al., 2004 based on BG604711)			1BS10-0.50-0.84 (Peng et al., 2004 based on BG604711)	C-1BS10-0.50
Illumina scaffolds in silico	1BS_z760_211_10	TaaCsp1BS008M09,TaaCsp1BS068M05	14	Bradi2g31830	Bradi4g24070,Bradi3g11987,Bradi3g61082,Bradi5g03654,Bradi3g23362,Bradi5g20467,Bradi4g28786,Bradi3g29975,Bradi2g42996,Bradi4g24251,Bradi1g48675,Bradi1g06635,Bradi5g03305	1	LOC_Os05g14170	no	1	Sb09g007880	no	31771118	1	BG604711	no	1BS10-0.50-0.84 (Peng et al., 2004 based on BG604711)			1BS10-0.50-0.84 (Peng et al., 2004 based on BG604711)	C-1BS10-0.50
microarray	Ta#S17890448	TaaCsp1BS007C05,TaaCsp1BS009D15,TaaCsp1BS032G11,TaaCsp1BS092D21	1	Bradi2g31870	no	2	LOC_Os05g14010	LOC_Os01g13000	2	Sb09g007650	Sb0187s002010	31847634								C-1BS10-0.50
Illumina scaffolds in silico	1BS_z673_10_60	TaaCsp1BS016L23	1	Bradi2g31870	no	2	LOC_Os05g14010	LOC_Os01g13000	2	Sb09g007650	Sb0187s002010	31847634								C-1BS10-0.50
BES_R_Masked_ in silico	TaaCsp1BS016L23REV1	TaaCsp1BS016L23	1	Bradi2g31870	no	1	LOC_Os05g14010	no	1	Sb09g007650	no	31847634								C-1BS10-0.50
microarray	Ta#S13141153	TaaCsp1BS007C05,TaaCsp1BS009D15,TaaCsp1BS032G11,TaaCsp1BS092D21										31854209								C-1BS10-0.50
microarray	Ta#S17990032	TaaCsp1BS013H04,TaaCsp1BS098F10	1	Bradi2g31887	no	0	no	no	0	no	no	31861290								C-1BS10-0.50
microarray	Ta#S46933441	TaaCsp1BS062K01,TaaCsp1BS129J17	4	Bradi2g31910	Bradi5g16400,Bradi3g29847,Bradi4g32850	4	LOC_Os05g13520	LOC_Os04g44610,LOC_Os09g29670,LOC_Os09g29660	4	Sb09g007330	Sb05g027420,Sb06g023280,Sb10g013313	31948970	1	BE637715	no	C-1BS10-0.50 (Peng et al., 2004 based on BE637715)			C-1BS10-0.50 (Peng et al., 2004 based on BE637715)	C-1BS10-0.50
Illumina scaffolds in silico	1BS_z21_7_20	TaaCsp1BS124O12	9	Bradi2g09487	Bradi4g06170,Bradi4g06250,Bradi4g05910,Bradi4g06270,Bradi4g06257,Bradi4g06200,Bradi4g06190,Bradi4g06237	6	LOC_Os05g13510	LOC_Os12g16430,LOC_Os07g39230,LOC_Os12g33210,LOC_Os06g17100,LOC_Os02g01840	0	no	no	31948970	1	BG606148	no	1BS.sat18-0.50-1.00 (Peng et al., 2004 based on BG606148)			1BS.sat18-0.50-1.00 (Peng et al., 2004 based on BG606148)	1BS.sat18-0.50-1.00
microarray	Ta#S17980487	TaaCsp1BS010E13,TaaCsp1BS028E24,TaaCsp1BS046L24	1	Bradi2g31920	no	1	LOC_Os05g13440	no	1	Sb09g007310	no	31964638								C-1BS10-0.50
Illumina scaffolds in silico	1BS_z332_91_50	TaaCsp1BS029C20	13	Bradi3g61082	Bradi1g06635,Bradi2g42996,Bradi3g23362,Bradi3g29975,Bradi3g11987,Bradi5g20467,Bradi4g28786,Bradi1g48675,Bradi5g03654,Bradi2g31920,Bradi4g24251,Bradi2g49930	3	LOC_Os05g13440	LOC_Os01g54670,LOC_Os05g13380	2	Sb09g007310	Sb03g034700	31964638								C-1BS10-0.50
microarray	Ta#S22389100	TaaCsp1BS010E13,TaaCsp1BS028E24,TaaCsp1BS046L24										31968782								C-1BS10-0.50
microarray	Ta#S17879740	TaaCsp1BS007A07,TaaCsp1BS106C10	1	Bradi2g31930	no	1	LOC_Os05g13370	no	1	Sb09g007300	no	31970788								C-1BS10-0.50
Illumina scaffolds in silico	1BS_z391_296_40	TaaCsp1BS026O24	6	Bradi1g05890	Bradi3g41060,Bradi1g75950,Bradi1g06280,Bradi1g33640,Bradi4g13820	45	LOC_Os07g08860	LOC_Os05g07300,LOC_Os05g07420,LOC_Os04g28780,LOC_Os11g10260,LOC_Os04g01310,LOC_Os05g07450,LOC_Os04g01320,LOC_Os11g10280,LOC_Os04g14840,LOC_Os03g30860,LOC_Os01g43340,LOC_Os04g34410,LOC_Os03g06540,LOC_Os01g63960,LOC_Os04g34370,LOC_Os05g07470,LOC_Os01g67690,LOC_Os05g49850,LOC_Os04g34360,LOC_Os04g34420,LOC_Os04g34320,LOC_Os10g18440,LOC_Os11g10290,LOC_Os07g18310,LOC_Os05g42448,LOC_Os06g13540,LOC_Os02g…	5	Sb09g007250	Sb09g001740,Sb09g001750,Sb02g033290,Sb06g016370	31984133								1BS.sat18-0.50-1.00
Illumina scaffolds in silico	1BS_z43_523_40	TaaCsp1BS018F20	11	Bradi1g05890	Bradi3g41060,Bradi1g75950,Bradi5g09910,Bradi5g09900,Bradi1g33640,Bradi1g33650,Bradi2g34620,Bradi1g06280,Bradi4g13820,Bradi1g33620	19	LOC_Os07g08860	LOC_Os05g07300,LOC_Os05g07420,LOC_Os04g28780,LOC_Os11g10260,LOC_Os04g01310,LOC_Os05g07450,LOC_Os04g01320,LOC_Os04g14840,LOC_Os11g10280,LOC_Os05g07470,LOC_Os05g07080,LOC_Os04g34370,LOC_Os04g34410,LOC_Os04g34330,LOC_Os04g34270,LOC_Os04g34360,LOC_Os04g34320,LOC_Os04g34420	7	Sb09g007250	Sb09g001740,Sb09g001750,Sb06g016420,Sb06g016410,Sb06g016370,Sb07g003780	31984133								1BS.sat18-0.50-1.00
BES_R_Masked_ in silico	TaaCsp1BS018F20FOR1	TaaCsp1BS018F20	11	Bradi1g05890	Bradi3g41060,Bradi1g75950,Bradi5g09910,Bradi5g09900,Bradi1g33640,Bradi1g33650,Bradi1g06280,Bradi4g13820,Bradi2g34620,Bradi1g33620	19	LOC_Os07g08860	LOC_Os04g28780,LOC_Os05g07300,LOC_Os11g10260,LOC_Os04g14840,LOC_Os11g10280,LOC_Os04g01310,LOC_Os04g01320,LOC_Os05g07420,LOC_Os05g07470,LOC_Os05g07450,LOC_Os05g07080,LOC_Os04g34330,LOC_Os04g34270,LOC_Os04g34370,LOC_Os04g34410,LOC_Os04g34420,LOC_Os04g34250,LOC_Os10g20120	8	Sb09g007250	Sb09g001740,Sb09g001750,Sb06g016420,Sb06g016410,Sb06g016370,Sb07g003780,Sb02g033290	31984133								1BS.sat18-0.50-1.00
microarray	Ta#S19225638	TaaCsp1BS010H11,TaaCsp1BS133L14	3	Bradi2g31957	Bradi2g07540,Bradi2g43950	7	LOC_Os01g28840	LOC_Os05g13320,LOC_Os02g32814,LOC_Os01g12680,LOC_Os07g08350,LOC_Os06g08970,LOC_Os01g43460	3	Sb09g007180	Sb07g003180,Sb09g029910	32019437								C-1BS10-0.50
Illumina scaffolds in silico	1BS_z655_118_40	TaaCsp1BS003C12	1	Bradi2g31967	no	1	LOC_Os05g13300	no	1	Sb09g007185	no	32037663								C-1BS10-0.50
microarray	Ta#S13130727	TaaCsp1BS010N08,TaaCsp1BS059K21	1	Bradi2g31980	no	1	LOC_Os05g12580	no	1	Sb09g007150	no	32044076								C-1BS10-0.50
microarray	Ta#S32216511	TaaCsp1BS010N08,TaaCsp1BS059K21	1	Bradi2g31980	no	1	LOC_Os05g12580	no	3	Sb09g007150	Sb03g029960,Sb04g009780	32044076								C-1BS10-0.50
PCR	TrAes_1BS_00427_UZH	TaaCsp1BS067C09,TaaCsp1BS083E24	3	Bradi2g31990	Bradi2g07560,Bradi2g07546	2	LOC_Os05g12680	LOC_Os01g12720	2	Sb09g007240	Sb03g001090	32061410							C-1BS10-0.50 (Peng et al., 2004 based on BE399468)	C-1BS10-0.50
microarray	Ta#S32735991	TaaCsp1BS003N09,TaaCsp1BS064A16,TaaCsp1BS130D07	1	Bradi2g32220	no	1	LOC_Os05g12380	no	1	Sb09g006930	no	32217953								C-1BS10-0.50
Illumina scaffolds in silico	1BS_z657_2583_10	TaaCsp1BS018D19	22	Bradi2g32220	Bradi2g42996,Bradi3g23362,Bradi5g20467,Bradi1g48675,Bradi3g61082,Bradi1g06635,Bradi3g11987,Bradi5g03654,Bradi3g05385,Bradi4g38225,Bradi3g29975,Bradi3g43816,Bradi3g49835,Bradi4g17105,Bradi5g07075,Bradi3g37625,Bradi1g52995,Bradi4g28786,Bradi1g47205,Bradi1g32235,Bradi4g24251	250	LOC_Os03g46450	LOC_Os10g01450,LOC_Os10g18420,LOC_Os02g53610,LOC_Os01g72400,LOC_Os01g73380,LOC_Os05g11940,LOC_Os12g23320,LOC_Os02g05550,LOC_Os04g32910,LOC_Os08g08640,LOC_Os08g08370,LOC_Os07g14410,LOC_Os04g11160,LOC_Os08g10710,LOC_Os09g13790,LOC_Os03g56676,LOC_Os08g06850,LOC_Os01g16270,LOC_Os07g39670,LOC_Os08g13340,LOC_Os08g14340,LOC_Os08g05150,LOC_Os06g13500,LOC_Os09g33750,LOC_Os03g31200,LOC_Os04g19950,LOC_Os05g…	1	Sb09g006930	no	32217953	1	BE500523	no	1BS (Peng et al., 2004 based on BE500523)			1BS (Peng et al., 2004 based on BE500523)	C-1BS10-0.50
Illumina scaffolds in silico	1BS_z771_464_80	TaaCsp1BS096F11	0	no	no	3	LOC_Os05g12360	LOC_Os09g04550,LOC_Os01g34490	0	no	no	32217953
microarray	Ta#S22368942	TaaCsp1BS064P14,TaaCsp1BS058C08,TaaCsp1BS059N23,TaaCsp1BS064P06,TaaCsp1BS062M15	1	Bradi2g32230	no	2	LOC_Os05g12320	LOC_Os01g12130	2	Sb03g001520	Sb09g006950	32251125								1BS9-0.84-1.06,C-1BS10-0.50
Illumina scaffolds in silico	1BS_z655_118_130	TaaCsp1BS058C08,TaaCsp1BS120O13	2	Bradi2g32230	Bradi2g32240	2	LOC_Os05g12320	LOC_Os05g12330	2	Sb03g001520	Sb09g006950	32251125								C-1BS10-0.50
microarray	Ta#S32728445	TaaCsp1BS044E15,TaaCsp1BS052A09,TaaCsp1BS052C22	1	Bradi2g32240	no	1	LOC_Os05g12330	no	1	Sb09g006900	no	32257719								C-1BS10-0.50
microarray	Ta#S22390530	TaaCsp1BS127B13	2	Bradi2g32250	Bradi3g09580	2	LOC_Os05g12260	LOC_Os02g15640	2	Sb09g006700	Sb04g009280	32264242								C-1BS10-0.50
Illumina scaffolds in silico	1BS_z767_330_70	TaaCsp1BS010H14										32406899								1BS10-0.50-0.84
Illumina scaffolds in silico	1BS_z21_157_150	TaaCsp1BS085A07										32406928								1BS9-0.84-1.06
microarray	Ta#S32664188	TaaCsp1BS133O20,TaaCsp1BS135E23	2	Bradi2g32520	Bradi2g06950	4	LOC_Os05g11950	LOC_Os06g03890,LOC_Os06g06260,LOC_Os06g06290	7	Sb09g006590	Sb10g003900,Sb04g010100,Sb03g001810,Sb10g020950,Sb10g003890,Sb01g023210	32449479								C-1BS10-0.50
PCR	TrAes_1BS_00421_UZH	TaaCsp1BS133O20,TaaCsp1BS135E23	1	Bradi2g32520	no	1	LOC_Os05g11950	no	3	Sb09g006590	Sb09g006580,Sb03g001810	32451877							1BS1-0.35-0.50 (PCR current study )	C-1BS10-0.50
microarray	Ta#S22388217	TaaCsp1BS003H16,TaaCsp1BS003A20	1	Bradi2g32570	no	1	LOC_Os05g11850	no	1	Sb09g006500	no	32490888	1	BE637864	no	C-1BS10-0.50 (Peng et al., 2004 based on BE637864)			C-1BS10-0.50 (Peng et al., 2004 based on BE637864)	C-1BS10-0.50
microarray	Ta#S26028313	TaaCsp1BS008M20,TaaCsp1BS010H07	2	Bradi2g32600	Bradi2g06520	3	LOC_Os05g11780	LOC_Os11g24450,LOC_Os11g25030	1	Sb09g006480	no	32517190	1	BG262247	no	1BS10-0.50-0.84 (Peng et al., 2004 based on BG262247)			1BS10-0.50-0.84 (Peng et al., 2004 based on BG262247)	C-1BS10-0.50
BES_R_Masked_ in silico	TaaCsp1BS128J23FOR1	TaaCsp1BS128J23	1	Bradi2g32600	no	0	no	no	0	no	no	32517190	1	BE399929	no	C-1BS10-0.50 (Peng et al., 2004 based on BE399929)			C-1BS10-0.50 (Peng et al., 2004 based on BE399929)	C-1BS10-0.50
microarray	Ta#S32496769	TaaCsp1BS120B03	1	Bradi2g32607	no	1	LOC_Os05g11750	no	1	Sb09g006470	no	32545714								C-1BS10-0.50
Illumina scaffolds in silico	1BS_z633_52_200	TaaCsp1BS054E23	1	Bradi2g32607	no	1	LOC_Os05g11750	no	1	Sb09g006470	no	32545714	1	BE399929	no	C-1BS10-0.50 (Peng et al., 2004 based on BE399929)			C-1BS10-0.50 (Peng et al., 2004 based on BE399929)	C-1BS10-0.50
microarray	Ta#S16058189	TaaCsp1BS037G14,TaaCsp1BS135F21	4	Bradi2g32620	Bradi2g06490,Bradi3g09067,Bradi2g38590	6	LOC_Os05g11730	LOC_Os01g10840,LOC_Os06g35530,LOC_Os02g14130,LOC_Os03g47580,LOC_Os01g12950	3	Sb03g002380	Sb04g008580,Sb03g012070	32568107	1	BG262410	no	C-1BS10-0.50 (Peng et al., 2004 based on BG262410)			C-1BS10-0.50 (Peng et al., 2004 based on BG262410)	C-1BS10-0.50
Illumina scaffolds in silico	1BS_z588_132_80	TaaCsp1BS037G14	3	Bradi2g32620	Bradi2g06490,Bradi3g09067	5	LOC_Os05g11730	LOC_Os01g10840,LOC_Os06g35530,LOC_Os03g47580,LOC_Os02g14130	2	Sb03g002380	Sb04g008580	32568107	1	BG262410	no	C-1BS10-0.50 (Peng et al., 2004 based on BG262410)			C-1BS10-0.50 (Peng et al., 2004 based on BG262410)	C-1BS10-0.50
BES_R_Masked_ in silico	TaaCsp1BS037G14FOR1	TaaCsp1BS037G14	2	Bradi2g32620	Bradi2g06490	2	LOC_Os05g11730	LOC_Os01g10840	0	no	no	32568107	1	BG262410	no	C-1BS10-0.50 (Peng et al., 2004 based on BG262410)			C-1BS10-0.50 (Peng et al., 2004 based on BG262410)	C-1BS10-0.50
microarray	Ta#S32701081	TaaCsp1BS010K04,TaaCsp1BS037L03	1	Bradi2g32627	no	1	LOC_Os05g11720	no	0	no	no	32573153								C-1BS10-0.50
microarray	Ta#S17895315	TaaCsp1BS010K04,TaaCsp1BS037L03	3	Bradi2g32640	Bradi2g06467,Bradi3g09030	6	LOC_Os01g10820	LOC_Os05g11710,LOC_Os06g35730,LOC_Os02g14059,LOC_Os11g31020,LOC_Os06g50290	6	Sb03g002420	Sb10g021710,Sb04g008540,Sb04g008530,Sb09g006460,Sb04g008510	32574995								C-1BS10-0.50
Illumina scaffolds in silico	1BS_z171_130_110	TaaCsp1BS090M16										32677841								1BS9-0.84-sat-1.00
microarray	Ta#S16058485	TaaCsp1BS131L04,TaaCsp1BS142H15	20	Bradi2g32910	Bradi2g06330,Bradi4g40350,Bradi3g51800,Bradi1g69890,Bradi4g34680,Bradi2g25090,Bradi1g21980,Bradi3g32090,Bradi1g48520,Bradi3g41260,Bradi3g58220,Bradi1g08340,Bradi3g00730,Bradi3g39177,Bradi1g08326,Bradi1g59250,Bradi1g77020,Bradi3g04880,Bradi3g41297	22	LOC_Os05g11414	LOC_Os01g10504,LOC_Os05g11380,LOC_Os12g10540,LOC_Os04g49150,LOC_Os02g45770,LOC_Os10g39130,LOC_Os03g03100,LOC_Os03g11614,LOC_Os01g66290,LOC_Os06g06750,LOC_Os02g01365,LOC_Os02g01355,LOC_Os02g52340,LOC_Os07g41370,LOC_Os08g41950,LOC_Os09g32948,LOC_Os03g54160,LOC_Os08g41960,LOC_Os06g01890,LOC_Os03g54170,LOC_Os08g38590	24	Sb09g006360	Sb03g002525,Sb08g006460,Sb07g026200,Sb04g031750,Sb06g026300,Sb02g029310,Sb10g004390,Sb01g042840,Sb04g000500,Sb01g049020,Sb01g030570,Sb02g001090,Sb10g029810,Sb01g007780,Sb03g041860,Sb02g038780,Sb10g007810,Sb04g004736,Sb04g033930,Sb07g026180,Sb01g007790,Sb03g042080,Sb10g007380	32919159								C-1BS10-0.50
microarray	Ta#S17989253	TaaCsp1BS133O20,TaaCsp1BS135E23	1	Bradi2g32930	no	1	LOC_Os11g32280	no	1	Sb05g019630	no	32929517								C-1BS10-0.50
microarray	Ta#S12996732	TaaCsp1BS001D04,TaaCsp1BS053F22,TaaCsp1BS132L06	2	Bradi2g33000	Bradi2g06090	1	LOC_Os05g11160	no	1	Sb09g006280	no	33056013								C-1BS10-0.50
microarray	Ta#S32592466	TaaCsp1BS103F11,TaaCsp1BS130O20	3	Bradi2g33037	Bradi2g06060,Bradi2g49590	3	LOC_Os05g11140	LOC_Os01g10150,LOC_Os01g54100	2	Sb09g006270	Sb03g002790	33081038	1	BE406516	no	C-1BS10-0.50 (Peng et al., 2004 based on BE406516)			C-1BS10-0.50 (Peng et al., 2004 based on BE406516)	C-1BS10-0.50
microarray	Ta#S37758832	TaaCsp1BS004N17,TaaCsp1BS013K05	2	Bradi2g33060	Bradi2g05960	2	LOC_Os05g11120	LOC_Os01g10010	2	Sb03g002890	Sb09g006240	33102304								C-1BS10-0.50
microarray	Ta#S13203826	TaaCsp1BS053F22,TaaCsp1BS083A20	1	Bradi2g33070	no	1	LOC_Os05g11090	no	0	no	no	33113486								C-1BS10-0.50
microarray	Ta#S22365690	TaaCsp1BS053F22,TaaCsp1BS083A20	1	Bradi2g33070	no	1	LOC_Os05g11090	no	1	Sb09g006230	no	33113486								C-1BS10-0.50
Illumina scaffolds in silico	1BS_z610_38_10	TaaCsp1BS083A20	6	Bradi2g42996	Bradi1g48675,Bradi1g06635,Bradi2g46400,Bradi2g33080,Bradi2g33070	5	LOC_Os07g10680	LOC_Os07g10740,LOC_Os05g11090,LOC_Os07g10700,LOC_Os07g10730	1	Sb09g006230	no	33113486								C-1BS10-0.50
microarray	Ta#S37813835	TaaCsp1BS100A17,TaaCsp1BS104K21	1	Bradi2g33090	no	0	no	no	0	no	no	33124438								C-1BS10-0.50
microarray	Ta#S18006323	TaaCsp1BS038B20,TaaCsp1BS122P10	2	Bradi2g33100	Bradi2g05927	2	LOC_Os05g11010	LOC_Os01g09880	2	Sb03g002930	Sb09g006180	33146639								C-1BS10-0.50
microarray	Ta#S41658096	TaaCsp1BS103J08,TaaCsp1BS132D06	2	Bradi2g33110	Bradi1g37667	2	LOC_Os05g10940	LOC_Os06g37010	2	Sb09g006150	Sb10g022390	33155093								C-1BS10-0.50
microarray	Ta#S50379279	TaaCsp1BS001P18,TaaCsp1BS019M01,TaaCsp1BS081B18	2	Bradi2g33150	Bradi3g33190	1	LOC_Os05g10840	no	2	Sb05g003070	Sb09g006130	33184731								C-1BS10-0.50
microarray	Ta#S17987661	TaaCsp1BS019M01,TaaCsp1BS081B18	2	Bradi2g33180	Bradi1g37750	2	LOC_Os05g10810	LOC_Os06g36800	2	Sb09g006110	Sb10g022270	33204633								C-1BS10-0.50
Illumina scaffolds in silico	1BS_z633_52_140	TaaCsp1BS001P18	6	Bradi3g24695	Bradi1g41635,Bradi1g40521,Bradi4g18240,Bradi4g28390,Bradi2g33180	65	LOC_Os10g16560	LOC_Os06g25890,LOC_Os09g05080,LOC_Os08g22420,LOC_Os01g29900,LOC_Os01g30956,LOC_Os10g20440,LOC_Os08g22004,LOC_Os02g28400,LOC_Os08g21690,LOC_Os03g35326,LOC_Os04g18980,LOC_Os02g23821,LOC_Os12g26500,LOC_Os11g21960,LOC_Os11g23970,LOC_Os05g21020,LOC_Os04g16600,LOC_Os08g20220,LOC_Os08g02760,LOC_Os09g04130,LOC_Os08g20250,LOC_Os04g24370,LOC_Os04g17860,LOC_Os04g17830,LOC_Os04g17940,LOC_Os09g06210,LOC_Os01g…	2	Sb09g006110	Sb10g022270	33204633								C-1BS10-0.50
BES_R_Masked_ in silico	TaaCsp1BS001P18FOR1	TaaCsp1BS001P18	1	Bradi2g33180	no	0	no	no	1	Sb09g006110	no	33204633								C-1BS10-0.50
Illumina scaffolds in silico	1BS_z428_11_500	TaaCsp1BS041P19	0	no	no	1	LOC_Os11g18580	no	0	no	no	33309511								1BS9-0.84-1.06
Illumina scaffolds in silico	1BS_z407_99_160	TaaCsp1BS005P12										33342395
Illumina scaffolds in silico	1BS_z590_97_60	TaaCsp1BS005N08	11	Bradi2g33300	Bradi1g48675,Bradi2g42996,Bradi1g06635,Bradi5g03654,Bradi3g61082,Bradi3g23362,Bradi5g20467,Bradi4g28786,Bradi3g11987,Bradi3g29975	8	LOC_Os05g10630	LOC_Os02g29880,LOC_Os03g37394,LOC_Os11g20760,LOC_Os07g30190,LOC_Os05g23810,LOC_Os05g22900,LOC_Os11g08230	1	Sb09g006020	no	33379026
microarray	Ta#S12917247	TaaCsp1BS038N21,TaaCsp1BS137F09	6	Bradi2g33340	Bradi2g60536,Bradi2g60490,Bradi2g60542,Bradi2g43056,Bradi2g60557	7	LOC_Os05g09640	LOC_Os01g71830,LOC_Os01g71410,LOC_Os01g71350,LOC_Os01g71810,LOC_Os01g71820,LOC_Os01g71340	3	Sb09g005930	Sb08g019670,Sb03g045630	33415938								C-1BS10-0.50
Illumina scaffolds in silico	1BS_z590_97_10	TaaCsp1BS009I20	1	Bradi2g33340	no	1	LOC_Os05g09640	no	1	Sb09g005930	no	33415938								C-1BS10-0.50
microarray	Ta#S18010325	TaaCsp1BS137F09	1	Bradi2g33350	no	1	LOC_Os05g09580	no	1	Sb09g005910	no	33435589								C-1BS10-0.50
microarray	Ta#S18008156	TaaCsp1BS098H20	1	Bradi2g33360	no	1	LOC_Os05g09550	no	1	Sb09g005900	no	33441003	1	BE591601	no	C-1BS10-0.50 (Peng et al., 2004 based on BE591601)			C-1BS10-0.50 (Peng et al., 2004 based on BE591601)	C-1BS10-0.50
PCR	TrAes_1BS_00393_UZH	TaaCsp1BS042J21	2	Bradi2g33370	Bradi2g05680	4	LOC_Os05g09520	LOC_Os01g09470,LOC_Os01g64290,LOC_Os01g17300	2	Sb09g005870	Sb03g003180	33454114							1BS10-0.50-0.54 (PCR current study )	C-1BS10-0.50
microarray	Ta#S37766027	TaaCsp1BS018K23,TaaCsp1BS071D09,TaaCsp1BS073E01	2	Bradi2g33380	Bradi2g05670	1	LOC_Os05g09500	no	2	Sb09g005840	Sb03g003190	33496065								C-1BS10-0.50
microarray	Ta#S37921968	TaaCsp1BS071D09	2	Bradi2g33380	Bradi2g05670	2	LOC_Os05g09500	LOC_Os01g09460	2	Sb09g005840	Sb03g003190	33496065								C-1BS10-0.50
BES_R_Masked_ in silico	TaaCsp1BS018K23REV1	TaaCsp1BS018K23	1	Bradi2g33380	no	0	no	no	0	no	no	33496065
microarray	Ta#S13174402	TaaCsp1BS001K03,TaaCsp1BS144L22	1	Bradi2g33450	no	1	LOC_Os05g09440	no	1	Sb09g005810	no	33567029								C-1BS10-0.50
microarray	Ta#S13189218	TaaCsp1BS001K03,TaaCsp1BS144L22	1	Bradi2g33450	no	0	no	no	0	no	no	33567029								C-1BS10-0.50
microarray	Ta#S17890690	TaaCsp1BS001K03,TaaCsp1BS144L22	1	Bradi2g33450	no	1	LOC_Os05g09440	no	3	Sb09g005810	Sb03g003230,Sb03g003220	33567029								C-1BS10-0.50
microarray	Ta#S41658089	TaaCsp1BS001K03,TaaCsp1BS144L22	5	Bradi2g33450	Bradi2g05620,Bradi2g49540,Bradi2g49530,Bradi2g48570	5	LOC_Os05g09440	LOC_Os01g09320,LOC_Os02g44550,LOC_Os01g52500,LOC_Os01g54030	5	Sb09g005810	Sb03g003230,Sb03g003220,Sb03g033250,Sb05g021742	33567029								C-1BS10-0.50
microarray	Ta#S32013614	TaaCsp1BS143N06,TaaCsp1BS131H20	1	Bradi2g33480	no	0	no	no	1	Sb09g005790	no	33612164								C-1BS10-0.50
microarray	Ta#S37821847	TaaCsp1BS065O14,TaaCsp1BS085K09	2	Bradi2g33487	Bradi2g05560	2	LOC_Os05g09360	LOC_Os01g09246	2	Sb03g003300	Sb09g005780	33618080								C-1BS10-0.50
microarray	Ta#S17889658	TaaCsp1BS118G10	1	Bradi2g33500	no	1	LOC_Os07g06660	no	1	Sb08g022930	no	33639059	1	BE444294	no	C-1BS10-0.50 (Peng et al., 2004 based on BE444294)			C-1BS10-0.50 (Peng et al., 2004 based on BE444294)	C-1BS10-0.50
microarray	Ta#S26022920	TaaCsp1BS118G10	2	Bradi2g33510	Bradi2g14410	6	LOC_Os05g09280	LOC_Os05g09150,LOC_Os05g09210,LOC_Os05g51520,LOC_Os01g09220,LOC_Os01g40070	3	Sb09g005770	Sb03g003310,Sb03g026050	33641433								C-1BS10-0.50
microarray	Ta#S22372718	TaaCsp1BS056N07	2	Bradi2g33530	Bradi2g05530	1	LOC_Os01g09200	no	2	Sb09g005720	Sb03g003320	33664238								C-1BS10-0.50
Illumina scaffolds in silico	1BS_z572_27_70	TaaCsp1BS033F12	2	Bradi2g33530	Bradi2g05530	2	LOC_Os01g09200	LOC_Os05g43570	3	Sb09g005720	Sb03g003320,Sb09g005710	33664238								C-1BS10-0.50
microarray	Ta#S17984678	TaaCsp1BS096K18	1	Bradi2g33550	no	1	LOC_Os05g09000	no	1	Sb09g005695	no	33684792								C-1BS10-0.50
microarray	Ta#S17890569	TaaCsp1BS143D05	1	Bradi2g33560	no	2	LOC_Os05g08980	LOC_Os01g08990	2	Sb09g005660	Sb03g003440	33691729								C-1BS10-0.50
microarray	Ta#S26023911	TaaCsp1BS016A20,TaaCsp1BS017P05,TaaCsp1BS109M12	2	Bradi2g33580	Bradi2g05430	2	LOC_Os05g08970	LOC_Os01g08970	3	Sb09g005650	Sb03g003450,Sb09g005643	33713029								C-1BS10-0.50
Illumina scaffolds in silico	1BS_z572_27_260	TaaCsp1BS016A20	2	Bradi2g33580	Bradi2g05430	2	LOC_Os05g08970	LOC_Os01g08970	2	Sb09g005650	Sb03g003450	33713029	1	BG606097	no	C-1BS10-0.50 (Peng et al., 2004 based on BG606097)			C-1BS10-0.50 (Peng et al., 2004 based on BG606097)	C-1BS10-0.50
microarray	Ta#S22380323	TaaCsp1BS122N24,TaaCsp1BS140K19	4	Bradi2g33600	Bradi2g05400,Bradi1g06090,Bradi1g56510	3	LOC_Os05g08960	LOC_Os07g07240,LOC_Os03g57790	3	Sb03g003510	Sb02g003870,Sb01g005570	33731472								C-1BS10-0.50
microarray	Ta#S13125284	TaaCsp1BS093F20,TaaCsp1BS134I07	1	Bradi2g33610	no	1	LOC_Os05g08950	no	1	Sb09g005630	no	33738937								C-1BS10-0.50
microarray	Ta#S18009302	TaaCsp1BS007N15,TaaCsp1BS131C20	1	Bradi2g33630	no	1	LOC_Os05g08920	no	1	Sb09g005620	no	33746667								C-1BS10-0.50
microarray	Ta#S17988580	TaaCsp1BS133F20										33771194								C-1BS10-0.50
microarray	Ta#S32610786	TaaCsp1BS008E06,TaaCsp1BS068O17	2	Bradi2g33682	Bradi2g33676	2	LOC_Os05g08840	LOC_Os01g08560	2	Sb09g005570	Sb09g005580	33814330								C-1BS10-0.50
microarray	Ta#S32526288	TaaCsp1BS008E06,TaaCsp1BS068O17	2	Bradi2g33682	Bradi2g33676	2	LOC_Os05g08840	LOC_Os01g08560	2	Sb09g005580	Sb09g005570	33814330								C-1BS10-0.50
microarray	Ta#S26025433	TaaCsp1BS068O17	1	Bradi2g33690	no	1	LOC_Os05g08820	no	2	Sb09g005560	Sb04g024200	33831460								C-1BS10-0.50
Illumina scaffolds in silico	1BS_z719_389_30	TaaCsp1BS108P10										33865052								1BS9-0.84-sat-1.00
microarray	Ta#S22379304	TaaCsp1BS012P15,TaaCsp1BS142G14	6	Bradi2g33930	Bradi2g05080,Bradi2g42477,Bradi0009s00203,Bradi4g05480,Bradi3g03370	11	LOC_Os05g08770	LOC_Os01g08470,LOC_Os01g41120,LOC_Os02g04540,LOC_Os06g49100,LOC_Os12g35710,LOC_Os07g07990,LOC_Os03g58110,LOC_Os03g43650,LOC_Os11g43640,LOC_Os01g25460	9	Sb09g005520	Sb03g003730,Sb10g029260,Sb03g026730,Sb04g003090,Sb08g017290,Sb02g004260,Sb01g005300,Sb03g014350	33996254								C-1BS10-0.50
microarray	Ta#S13148593	TaaCsp1BS012P15,TaaCsp1BS142G14										33997991								C-1BS10-0.50
microarray	Ta#S13173043	TaaCsp1BS004M18,TaaCsp1BS095I16,TaaCsp1BS143B19	4	Bradi2g33980	Bradi1g36980,Bradi2g04980,Bradi2g04990	3	LOC_Os05g08640	LOC_Os01g08380,LOC_Os06g39470	3	Sb09g005480	Sb03g003830,Sb10g023160	34057152								C-1BS10-0.50
microarray	Ta#S17981502	TaaCsp1BS004M18,TaaCsp1BS095I16,TaaCsp1BS143B19	3	Bradi2g33980	Bradi2g04990,Bradi2g04980	2	LOC_Os01g08380	LOC_Os05g08640	2	Sb09g005480	Sb03g003830	34057152								C-1BS10-0.50
Illumina scaffolds in silico	1BS_z547_475_10	TaaCsp1BS143B19	4	Bradi2g33980	Bradi2g04990,Bradi2g04980,Bradi1g36980	4	LOC_Os05g08640	LOC_Os01g08380,LOC_Os06g39470,LOC_Os04g27260	3	Sb03g003830	Sb09g005480,Sb10g023160	34057152								C-1BS10-0.50
microarray	Ta#S17989648	TaaCsp1BS090P16,TaaCsp1BS118E14,TaaCsp1BS126C05	2	Bradi2g34010	Bradi2g04970	2	LOC_Os05g08610	LOC_Os02g54624	1	Sb09g005450	no	34106100								C-1BS10-0.50
BES_R_Masked_ in silico	TaaCsp1BS126C05REV1	TaaCsp1BS126C05	1	Bradi2g34010	no	0	no	no	0	no	no	34106100								C-1BS10-0.50
microarray	Ta#S32530777	TaaCsp1BS009I08,TaaCsp1BS095J24	2	Bradi2g34020	Bradi1g51187	1	LOC_Os05g08600	no	1	Sb09g005440	no	34111716								C-1BS10-0.50
microarray	Ta#S26020097	TaaCsp1BS002E01,TaaCsp1BS103I03	5	Bradi2g34030	Bradi2g04910,Bradi1g36930,Bradi1g14240,Bradi4g02600	6	LOC_Os05g08570	LOC_Os01g08320,LOC_Os06g39590,LOC_Os03g43400,LOC_Os12g40890,LOC_Os04g24160	5	Sb09g005430	Sb03g003940,Sb10g023210,Sb01g014130,Sb08g020580	34123939								C-1BS10-0.50
microarray	Ta#S22371706	TaaCsp1BS132A23	2	Bradi2g34040	Bradi2g04900	1	LOC_Os05g08560	no	2	Sb09g005420	Sb03g003950	34131452								C-1BS10-0.50
microarray	Ta#S16977995	TaaCsp1BS132A23	1	Bradi2g34040	no	2	LOC_Os05g08560	LOC_Os01g08310	1	Sb09g005420	no	34131452								C-1BS10-0.50
Illumina scaffolds in silico	1BS_z541_108_30	TaaCsp1BS134D21	3	Bradi2g34040	Bradi2g04900,Bradi2g34046	3	LOC_Os05g08560	LOC_Os01g08310,LOC_Os06g05120	4	Sb09g005420	Sb03g003950,Sb09g005410,Sb03g031350	34131452	1	BE497795	no	1BS10-0.50-0.84 (Peng et al., 2004 based on BE497795)			1BS10-0.50-0.84 (Peng et al., 2004 based on BE497795)	C-1BS10-0.50
microarray	Ta#S26025196	TaaCsp1BS020A10,TaaCsp1BS132A23,TaaCsp1BS134D21	1	Bradi2g34046	no	2	LOC_Os01g08300	LOC_Os06g05120	1	Sb09g005410	no	34135216	1	BE497795	no	1BS10-0.50-0.84 (Peng et al., 2004 based on BE497795)			1BS10-0.50-0.84 (Peng et al., 2004 based on BE497795)	C-1BS10-0.50
BES_R_Masked_ in silico	TaaCsp1BS134D21REV1	TaaCsp1BS134D21	1	Bradi2g34046	no	1	LOC_Os06g05120	no	1	Sb09g005410	no	34135216	1	BE497795	no	1BS10-0.50-0.84 (Peng et al., 2004 based on BE497795)			1BS10-0.50-0.84 (Peng et al., 2004 based on BE497795)	C-1BS10-0.50
Illumina scaffolds in silico	1BS_z534_1382_10	TaaCsp1BS101H16	4	Bradi2g34102	Bradi2g34110,Bradi2g04690,Bradi1g60700	3	LOC_Os02g21580	LOC_Os05g08430,LOC_Os03g27320	3	Sb09g005350	Sb02g043930,Sb03g004180	34168447	1	BE426429	no	C-1BS10-0.50 (Peng et al., 2004 based on BE426429)			C-1BS10-0.50 (Peng et al., 2004 based on BE426429)	C-1BS10-0.50
microarray	Ta#S13019999	TaaCsp1BS004O24,TaaCsp1BS009G12,TaaCsp1BS010N01	1	Bradi2g34110	no	1	LOC_Os05g08430	no	1	Sb09g005350	no	34177403								C-1BS10-0.50
BES_R_Masked_ in silico	TaaCsp1BS093D24REV1	TaaCsp1BS093D24										34177403								1BS10-0.50-0.84
microarray	Ta#S18005919	TaaCsp1BS007E09,TaaCsp1BS101H16	4	Bradi2g34120	Bradi2g34140,Bradi2g34130,Bradi2g04670	3	LOC_Os05g08420	LOC_Os01g07970,LOC_Os05g09700	3	Sb09g005330	Sb09g005340,Sb03g004190	34188680								C-1BS10-0.50
microarray	Ta#S18010260_a	TaaCsp1BS002M18,TaaCsp1BS138I09										34188680								C-1BS10-0.50
microarray	Ta#S18010260_b	TaaCsp1BS007E09,TaaCsp1BS101H16										34188680								C-1BS10-0.50
microarray	Ta#S17898865	TaaCsp1BS021G20,TaaCsp1BS026G18	1	Bradi2g34160	no	1	LOC_Os05g08410	no	1	Sb09g005310	no	34228161								C-1BS10-0.50
microarray	Ta#S18008261	TaaCsp1BS021G20,TaaCsp1BS026G18	1	Bradi2g34160	no	1	LOC_Os05g08414	no	1	Sb09g005320	no	34228161								C-1BS10-0.50
PCR	U35_4996_3	TaaCsp1BS021G20,TaaCsp1BS026G18										34232201								C-1BS10-0.50
Illumina scaffolds in silico	1BS_z528_357_10	TaaCsp1BS018N17,TaaCsp1BS086A16	2	Bradi2g34167	Bradi2g34180	2	LOC_Os05g08400	LOC_Os05g08390	1	Sb09g005300	no	34240896								C-1BS10-0.50
BES_R_Masked_ in silico	TaaCsp1BS018N17REV1	TaaCsp1BS018N17	1	Bradi2g34167	no	0	no	no	0	no	no	34240896								C-1BS10-0.50
microarray	Ta#S32734440	TaaCsp1BS008A03,TaaCsp1BS070A18	3	Bradi2g34200	Bradi5g08700,Bradi1g14420	1	LOC_Os04g32350	no	1	Sb06g014360	no	34252305								1BS10-0.50-0.84
microarray	Ta#S17986399	TaaCsp1BS078O23,TaaCsp1BS127F24	9	Bradi2g34240	Bradi2g49912,Bradi1g02510,Bradi1g29060,Bradi1g04597,Bradi1g54250,Bradi1g53207,Bradi3g28350,Bradi4g30540	9	LOC_Os05g08370	LOC_Os03g62090,LOC_Os07g10770,LOC_Os07g24190,LOC_Os07g14850,LOC_Os01g54620,LOC_Os03g59340,LOC_Os10g32980,LOC_Os09g25490	10	Sb09g005280	Sb03g004320,Sb03g034680,Sb02g006290,Sb01g002050,Sb01g004210,Sb02g007810,Sb02g010110,Sb02g025020,Sb01g019720	34291546	1	BM134392	no	C-1BS10-0.50 (Peng et al., 2004 based on BM134392)			C-1BS10-0.50 (Peng et al., 2004 based on BM134392)	C-1BS10-0.50
microarray	Ta#S13219829_a	TaaCsp1BS027B04,TaaCsp1BS054H07										34300973
microarray	Ta#S13219829_b	TaaCsp1BS045L10,TaaCsp1BS077B13										34300973								C-1BS10-0.50
microarray	Ta#S17985066_a	TaaCsp1BS027B04,TaaCsp1BS054H07										34300973
microarray	Ta#S17985066_b	TaaCsp1BS045L10,TaaCsp1BS077B13										34300973								C-1BS10-0.50
microarray	Ta#S12927274_a	TaaCsp1BS121M03,TaaCsp1BS123O12										34320116
microarray	Ta#S12927274_b	TaaCsp1BS005N17,TaaCsp1BS005D21,TaaCsp1BS005N16,TaaCsp1BS026K19,TaaCsp1BS050N16										34320116								C-1BS10-0.50
microarray	Ta#S16057855	TaaCsp1BS005D21,TaaCsp1BS026K19,TaaCsp1BS050N16	1	Bradi2g34270	no	2	LOC_Os05g07900	LOC_Os06g40050	1	Sb09g005250	no	34321649								C-1BS10-0.50
Illumina scaffolds in silico	1BS_z519_828_10	TaaCsp1BS050N16	1	Bradi2g34270	no	2	LOC_Os05g07900	LOC_Os06g40050	1	Sb09g005250	no	34321649								C-1BS10-0.50
microarray	Ta#S13046236_a	TaaCsp1BS022H01,TaaCsp1BS100P19,TaaCsp1BS106F04										34327810								C-1BS10-0.50
microarray	Ta#S13046236_b	TaaCsp1BS019I12,TaaCsp1BS110N22										34327810								C-1BS10-0.50
microarray	Ta#S22386102	TaaCsp1BS005C10,TaaCsp1BS132O16	1	Bradi2g34310	no	1	LOC_Os05g07860	no	1	Sb09g005200	no	34344772								C-1BS10-0.50
Illumina scaffolds in silico	1BS_z332_45_120	TaaCsp1BS106L15	0	no	no	1	LOC_Os05g07850	no	0	no	no	34344772								C-1BS10-0.50
BES_R_Masked_ in silico	TaaCsp1BS106L15FOR1	TaaCsp1BS106L15	0	no	no	1	LOC_Os05g07850	no	0	no	no	34344772								C-1BS10-0.50
microarray	Ta#S13128336	TaaCsp1BS059L24,TaaCsp1BS133I19	1	Bradi2g34350	no	1	LOC_Os05g07790	no	1	Sb09g005120	no	34423940								C-1BS10-0.50
microarray	Ta#S13138543	TaaCsp1BS003L10,TaaCsp1BS039B16,TaaCsp1BS138K07										34463841								C-1BS10-0.50
microarray	Ta#S17990009	TaaCsp1BS029K21,TaaCsp1BS033D24,TaaCsp1BS085E11	2	Bradi2g34390	Bradi2g04297	2	LOC_Os05g07730	LOC_Os01g07520	2	Sb09g005090	Sb03g004550	34465221								C-1BS10-0.50
Illumina scaffolds in silico	1BS_z507_412_90	TaaCsp1BS022E22	2	Bradi2g34400	Bradi2g04290	2	LOC_Os05g07720	LOC_Os01g07500	3	Sb03g004570	Sb09g005080,Sb09g005070	34480480								C-1BS10-0.50
BES_R_Masked_ in silico	TaaCsp1BS022E22FOR1	TaaCsp1BS022E22	2	Bradi2g34400	Bradi2g04290	1	LOC_Os05g07720	no	0	no	no	34480480								C-1BS10-0.50
microarray	Ta#S32548462	TaaCsp1BS092E17,TaaCsp1BS105H19	1	Bradi2g04210	no	2	LOC_Os05g07710	LOC_Os01g07400	2	Sb09g005066	Sb03g004650	34510982								C-1BS10-0.50
microarray	Ta#S16191678	TaaCsp1BS038L15,TaaCsp1BS097H06	3	Bradi2g34430	Bradi2g04197,Bradi2g31250	2	LOC_Os01g07390	LOC_Os05g25180	1	Sb09g010430	no	34513457								C-1BS10-0.50
microarray	Ta#S13209725	TaaCsp1BS038L15,TaaCsp1BS097H06	3	Bradi2g34440	Bradi4g22070,Bradi1g63397	2	LOC_Os05g07700	LOC_Os11g11390	2	Sb01g015470	Sb04g008500	34517662								C-1BS10-0.50
microarray	Ta#S17894998	TaaCsp1BS038L15,TaaCsp1BS097H06	2	Bradi2g34440	Bradi4g22070	2	LOC_Os05g07700	LOC_Os11g11390	2	Sb01g015470	Sb04g008500	34517662	1	BE424414	no	C-1BS10-0.50 (Peng et al., 2004 based on BE424414)			C-1BS10-0.50 (Peng et al., 2004 based on BE424414)	C-1BS10-0.50
microarray	Ta#S26027096	TaaCsp1BS062A13,TaaCsp1BS122I11	1	Bradi2g34450	no	2	LOC_Os05g07690	LOC_Os01g07376	2	Sb09g005030	Sb03g004670	34534332								C-1BS10-0.50
PCR	U35_3046_4	TaaCsp1BS124H05										34543058							1BS1-0.35-0.50 (PCR current study )	C-1BS10-0.50
microarray	Ta#S17989006	TaaCsp1BS014J01,TaaCsp1BS060L21	3	Bradi2g34470	Bradi2g04130,Bradi3g49310	5	LOC_Os05g07670	LOC_Os01g07310,LOC_Os01g60780,LOC_Os10g33920,LOC_Os02g41780	3	Sb09g005010	Sb03g004750,Sb01g019150	34548901								C-1BS10-0.50
microarray	Ta#S26025241	TaaCsp1BS014J01,TaaCsp1BS060L21	1	Bradi2g34480	no	1	LOC_Os05g07640	no	1	Sb09g005000	no	34552551								C-1BS10-0.50
microarray	Ta#S17888164	TaaCsp1BS139G08	1	Bradi2g34490	no	1	LOC_Os05g07632	no	1	Sb09g004990	no	34557077	1	BM134486	no	C-1BS10-0.50 (Peng et al., 2004 based on BM134486)			C-1BS10-0.50 (Peng et al., 2004 based on BM134486)	C-1BS10-0.50
Illumina scaffolds in silico	1BS_z498_715_10	TaaCsp1BS058B12	1	Bradi2g34500	no	1	LOC_Os01g07090	no	0	no	no	34561306								1BS.sat18-0.50-1.00
Illumina scaffolds in silico	1BS_z498_715_20	TaaCsp1BS047K12	2	Bradi2g34500	Bradi1g02170	250	LOC_Os09g01910	LOC_Os01g34374,LOC_Os05g42930,LOC_Os05g51260,LOC_Os06g08420,LOC_Os09g03290,LOC_Os01g21510,LOC_Os07g23440,LOC_Os04g01060,LOC_Os05g42410,LOC_Os03g30070,LOC_Os01g25710,LOC_Os01g03580,LOC_Os11g30070,LOC_Os11g14340,LOC_Os05g27600,LOC_Os05g24620,LOC_Os12g35730,LOC_Os12g14190,LOC_Os06g42570,LOC_Os09g11070,LOC_Os09g26240,LOC_Os03g51280,LOC_Os03g24490,LOC_Os01g74240,LOC_Os07g14430,LOC_Os04g20440,LOC_Os04g…	0	no	no	34561306								1BS.sat18-0.50-1.00
microarray	Ta#S12890506	TaaCsp1BS055G01,TaaCsp1BS095H20	2	Bradi2g34520	Bradi2g53690	3	LOC_Os05g07270	LOC_Os01g60960,LOC_Os03g45750	4	Sb09g004940	Sb03g038410,Sb09g016240,Sb01g012810	34586832								C-1BS10-0.50
microarray	Ta#S12916464	TaaCsp1BS055G01,TaaCsp1BS095H20	1	Bradi2g34520	no	1	LOC_Os05g07270	no	0	no	no	34586832	1	BE442864	no	C-1BS10-0.50 (Peng et al., 2004 based on BE442864)			C-1BS10-0.50 (Peng et al., 2004 based on BE442864)	C-1BS10-0.50
microarray	Ta#S32518840	TaaCsp1BS055G01,TaaCsp1BS095H20	4	Bradi2g34540	Bradi2g53770,Bradi2g04050,Bradi1g65090	3	LOC_Os05g07240	LOC_Os01g07150,LOC_Os03g18660	4	Sb09g004920	Sb01g038120,Sb03g004900,Sb03g038520	34614051								C-1BS10-0.50
microarray	Ta#S32645960	TaaCsp1BS012A15,TaaCsp1BS017B12	1	Bradi2g34547	no	1	LOC_Os05g07220	no	2	Sb09g004886	Sb09g004883	34624035								C-1BS10-0.50
microarray	Ta#S37877567	TaaCsp1BS036E11,TaaCsp1BS108I17	1	Bradi2g34560	no	2	LOC_Os05g07210	LOC_Os03g46470	2	Sb09g004880	Sb01g012440	34639591								1BS10-0.50-0.84
microarray	Ta#S12906944	TaaCsp1BS036E11,TaaCsp1BS108I17	1	Bradi2g34580	no	1	LOC_Os05g07130	no	1	Sb09g004780	no	34655789								1BS10-0.50-0.84
microarray	Ta#S37782957	TaaCsp1BS022P17,TaaCsp1BS129L08	2	Bradi2g34600	Bradi2g03830	1	LOC_Os01g06640	no	0	no	no	34676616								1BS10-0.50-0.84
microarray	Ta#S16058011_a	TaaCsp1BS138D02										34680904								C-1BS10-0.50
microarray	Ta#S16058011_b	TaaCsp1BS137C06										34680904
PCR	U35_1312_4	TaaCsp1BS042F08,TaaCsp1BS134I17										34683466							1BS1-0.35-0.50 (PCR current study )	1BS10-0.50-0.84
Illumina scaffolds in silico	1BS_z590_97_120	TaaCsp1BS084M02										34690500								C-1BS10-0.50
microarray	Ta#S26026433	TaaCsp1BS012H21,TaaCsp1BS013N07	2	Bradi2g34650	Bradi2g00220	2	LOC_Os05g07060	LOC_Os01g06580	2	Sb09g004750	Sb08g008370	34711461								1BS10-0.50-0.84
microarray	Ta#S17989164	TaaCsp1BS012H21,TaaCsp1BS013N07	1	Bradi2g34660	no	1	LOC_Os05g07070	no	1	Sb09g004760	no	34715023								1BS10-0.50-0.84
microarray	Ta#S32521406	TaaCsp1BS012H21,TaaCsp1BS013N07										34719485								1BS10-0.50-0.84
microarray	Ta#S17988684	TaaCsp1BS016E12,TaaCsp1BS130J05	1	Bradi2g34680	no	2	LOC_Os05g07030	LOC_Os01g06510	1	Sb09g004730	no	34766958								1BS10-0.50-0.84
microarray	Ta#S32527845	TaaCsp1BS016E12,TaaCsp1BS130J05	1	Bradi2g34680	no	2	LOC_Os05g07030	LOC_Os01g06510	1	Sb09g004730	no	34766958								1BS10-0.50-0.84
microarray	Ta#S26023699	TaaCsp1BS016E12,TaaCsp1BS130J05	1	Bradi2g34680	no	1	LOC_Os05g07030	no	1	Sb09g004730	no	34766958								1BS10-0.50-0.84
microarray	Ta#S32693506	TaaCsp1BS038H23,TaaCsp1BS051H06,TaaCsp1BS098L23	2	Bradi2g34687	Bradi2g00370	1	LOC_Os01g06290	no	2	Sb03g005500	Sb09g001920	34777420								1BS10-0.50-0.84
microarray	Ta#S32698346	TaaCsp1BS038H23,TaaCsp1BS051H06,TaaCsp1BS098L23	6	Bradi2g34700	Bradi1g66160,Bradi1g59210,Bradi2g62060,Bradi2g31540,Bradi2g08930	3	LOC_Os05g06990	LOC_Os06g22810,LOC_Os03g17300	3	Sb09g004680	Sb01g039000,Sb10g025840	34781970								1BS10-0.50-0.84
Illumina scaffolds in silico	1BS_z478_53_20	TaaCsp1BS051H06	6	Bradi2g34700	Bradi2g34687,Bradi1g59210,Bradi2g00370,Bradi2g62060,Bradi1g66160	6	LOC_Os05g06990	LOC_Os06g22810,LOC_Os01g06290,LOC_Os03g17300,LOC_Os05g07000,LOC_Os01g06280	9	Sb09g004680	Sb10g025840,Sb03g005500,Sb06g000910,Sb01g039000,Sb01g048920,Sb09g001920,Sb03g005510,Sb09g004685	34781970								1BS10-0.50-0.84
microarray	Ta#S32663457	TaaCsp1BS103H17,TaaCsp1BS132N06	2	Bradi2g34710	Bradi2g00360	2	LOC_Os05g06980	LOC_Os01g06270	2	Sb09g004670	Sb03g005520	34788114								1BS10-0.50-0.84
microarray	Ta#S12946088	TaaCsp1BS007G24,TaaCsp1BS050E10	3	Bradi2g34730	Bradi3g28877,Bradi3g28875	0	no	no	0	no	no	34813721	1	BE499382	no	1BS (Peng et al., 2004 based on BE499382)			1BS (Peng et al., 2004 based on BE499382)	1BS10-0.50-0.84
Illumina scaffolds in silico	1BS_z332_45_100	TaaCsp1BS005C11	4	Bradi2g34730	Bradi3g28877,Bradi3g28870,Bradi3g28875	0	no	no	0	no	no	34813721
microarray	Ta#S26027432	TaaCsp1BS038H15,TaaCsp1BS066E12	1	Bradi2g34760	no	2	LOC_Os05g06760	LOC_Os04g24720	1	Sb09g004620	no	34824388	1	BE606308	no	C-1BS10-0.50 (Peng et al., 2004 based on BE606308)			C-1BS10-0.50 (Peng et al., 2004 based on BE606308)	1BS10-0.50-0.84
microarray	Ta#S17984338	TaaCsp1BS023C08,TaaCsp1BS073N08	1	Bradi2g34770	no	2	LOC_Os05g06750	LOC_Os01g22520	2	Sb09g004610	Sb03g013290	34832318	1	BE425898	no	C-1BS10-0.50 (Peng et al., 2004 based on BE425898)			C-1BS10-0.50 (Peng et al., 2004 based on BE425898)	1BS10-0.50-0.84
Illumina scaffolds in silico	1BS_z655_118_100	TaaCsp1BS013M18										34850280								C-1BS10-0.50
Illumina scaffolds in silico	1BS_z205_350_50	TaaCsp1BS132M09										34850463								1BS9-0.84-sat-1.00
microarray	Ta#S32694699	TaaCsp1BS017B07,TaaCsp1BS092K04										34857644								1BS10-0.50-0.84
microarray	Ta#S26026108	TaaCsp1BS008M08,TaaCsp1BS141O03	7	Bradi2g34790	Bradi2g34800,Bradi2g12370,Bradi2g12340,Bradi2g12330,Bradi1g23120,Bradi2g38567	4	LOC_Os01g22640	LOC_Os05g06710,LOC_Os01g22660,LOC_Os07g39750	4	Sb09g004580	Sb09g004550,Sb03g013350,Sb02g037820	34860972	2	BE446219	BE406901	C-1BS10-0.50 (Peng et al., 2004 based on BE446219)			C-1BS10-0.50 (Peng et al., 2004 based on BE446219)	1BS10-0.50-0.84
BES_R_Masked_ in silico	TaaCsp1BS134D02REV1	TaaCsp1BS134D02	1	Bradi2g34790	no	0	no	no	0	no	no	34860972
microarray	Ta#S13183313	TaaCsp1BS008M08,TaaCsp1BS141O03	1	Bradi2g34800	no	1	LOC_Os05g06710	no	1	Sb09g004550	no	34866562								1BS10-0.50-0.84
microarray	Ta#S17981659	TaaCsp1BS008M08,TaaCsp1BS141O03	2	Bradi2g34800	Bradi2g34790	1	LOC_Os05g06710	no	2	Sb09g004550	Sb09g004580	34866562	1	BE406901	no	C-1BS10-0.50 (Peng et al., 2004 based on BE406901)			C-1BS10-0.50 (Peng et al., 2004 based on BE406901)	1BS10-0.50-0.84
microarray	Ta#S17894748	TaaCsp1BS008M08,TaaCsp1BS057K16	2	Bradi2g34810	Bradi2g12420	2	LOC_Os05g06700	LOC_Os01g22870	2	Sb09g004540	Sb03g013410	34871211								1BS10-0.50-0.84
microarray	Ta#S32499825	TaaCsp1BS108L15,TaaCsp1BS139H21	1	Bradi2g34820	no	1	LOC_Os05g06690	no	1	Sb09g004530	no	34877935								1BS10-0.50-0.84
Illumina scaffolds in silico	1BS_z153_212_90	TaaCsp1BS110L18	1	Bradi2g34900	no	1	LOC_Os05g06510	no	2	Sb09g004480	Sb06g028940	34961008								1BS10-0.50-0.84
microarray	Ta#S18006701	TaaCsp1BS010F23,TaaCsp1BS012H22,TaaCsp1BS110L18,TaaCsp1BS009E15	1	Bradi2g34910	no	1	LOC_Os05g06500	no	1	Sb09g004470	no	34971915	1	BF474569	no	1BS10-0.50-0.84 (Peng et al., 2004 based on BF474569)			1BS10-0.50-0.84 (Peng et al., 2004 based on BF474569)	1BS10-0.50-0.84
microarray	Ta#S17989002	TaaCsp1BS083C11,TaaCsp1BS141N13	1	Bradi2g34950	no	1	LOC_Os05g06440	no	2	Sb09g004380	Sb03g013590	35010361	1	BE443071	no	1BS10-0.50-0.84 (Peng et al., 2004 based on BE443071)			1BS10-0.50-0.84 (Peng et al., 2004 based on BE443071)	1BS10-0.50-0.84
microarray	Ta#S16058021	TaaCsp1BS005M11,TaaCsp1BS008C23,TaaCsp1BS027P16,TaaCsp1BS093A18	2	Bradi2g34970	Bradi2g12520	2	LOC_Os05g06460	LOC_Os01g23610	2	Sb09g004430	Sb03g013540	35023313								1BS10-0.50-0.84,C-1BS10-0.50
PCR	TrAes_1BS_00287_UZH	TaaCsp1BS037B20,TaaCsp1BS037J22,TaaCsp1BS049O13,TaaCsp1BS093P02,TaaCsp1BS138I06	2	Bradi2g34980	Bradi2g12530	2	LOC_Os05g06470	LOC_Os01g23590	1	Sb09g004440	no	35031978								1BS10-0.50-0.84
BES_R_Masked_ in silico	TaaCsp1BS093P02FOR1	TaaCsp1BS093P02	1	Bradi2g34980	no	1	LOC_Os05g06470	no	0	no	no	35031978
microarray	Ta#S17974777_a	TaaCsp1BS139E14										35172148								C-1BS10-0.50
microarray	Ta#S17974777_b	TaaCsp1BS132E15										35172148								1BS10-0.50-0.84
PCR	U35_15052_2	TaaCsp1BS132E15,TaaCsp1BS140M21										35174841							1BS10-0.50-0.84 (Peng et al., 2004 based on BE444859)	1BS10-0.50-0.84
microarray	Ta#S17881251	TaaCsp1BS010C15,TaaCsp1BS010M14,TaaCsp1BS024E08,TaaCsp1BS025G12,TaaCsp1BS093F19,TaaCsp1BS093K23,TaaCsp1BS093M02,TaaCsp1BS093D11,TaaCsp1BS095I16,TaaCsp1BS097G16,TaaCsp1BS117K06	1	Bradi2g35030	no	0	no	no	0	no	no	35175962								1BS9-0.84-1.06,1BS9-0.84-sat-1.00,C-1BS10-0.50
microarray	Ta#S22365042_a	TaaCsp1BS139E14										35175962								C-1BS10-0.50
microarray	Ta#S22365042_b	TaaCsp1BS132E15										35175962								1BS10-0.50-0.84
Illumina scaffolds in silico	1BS_z115_62_60	TaaCsp1BS117L09	3	Bradi2g35030	Bradi5g20960,Bradi3g48630	1	LOC_Os04g51786	no	2	Sb06g027860	Sb06g029410	35175962								1BS10-0.50-1.06
microarray	Ta#S37841407_a	TaaCsp1BS139E14										35179078								C-1BS10-0.50
microarray	Ta#S37841407_b	TaaCsp1BS132E15										35179078								1BS10-0.50-0.84
microarray	Ta#S13153956	TaaCsp1BS129I20,TaaCsp1BS140P18	1	Bradi2g35050	no	3	LOC_Os05g06350	LOC_Os01g24060,LOC_Os01g14950	2	Sb09g004320	Sb03g009700	35185369	1	BE498820	no	1BS10-0.50-0.84 (Peng et al., 2004 based on BE498820)			1BS10-0.50-0.84 (Peng et al., 2004 based on BE498820)	1BS10-0.50-0.84
microarray	Ta#S16057997	TaaCsp1BS129I20,TaaCsp1BS140P18	2	Bradi2g35050	Bradi2g08960	3	LOC_Os05g06350	LOC_Os01g24060,LOC_Os01g14950	2	Sb09g004320	Sb03g009700	35185369	1	BE498820	no	1BS10-0.50-0.84 (Peng et al., 2004 based on BE498820)			1BS10-0.50-0.84 (Peng et al., 2004 based on BE498820)	1BS10-0.50-0.84
microarray	Ta#S22371149	TaaCsp1BS008A03,TaaCsp1BS070A18,TaaCsp1BS140F14	2	Bradi2g35057	Bradi2g12590	2	LOC_Os05g06340	LOC_Os01g24070	2	Sb09g004315	Sb03g013700	35196062								1BS10-0.50-0.84
microarray	Ta#S13159920	TaaCsp1BS008A03,TaaCsp1BS070A18,TaaCsp1BS140F14										35198042								1BS10-0.50-0.84
microarray	Ta#S32697213	TaaCsp1BS008A03,TaaCsp1BS070A18,TaaCsp1BS140F14	1	Bradi2g35070	no	1	LOC_Os05g06330	no	1	Sb09g004310	no	35198153								1BS10-0.50-0.84
microarray	Ta#S32702624	TaaCsp1BS005H01,TaaCsp1BS081L19,TaaCsp1BS082P24,TaaCsp1BS115A16	1	Bradi2g35080	no	1	LOC_Os05g06320	no	1	Sb09g004300	no	35204167								1BS10-0.50-0.84
microarray	Ta#S17898851	TaaCsp1BS005H01,TaaCsp1BS081L19,TaaCsp1BS082P24,TaaCsp1BS115A16	3	Bradi2g35090	Bradi1g17970,Bradi1g62930	3	LOC_Os05g06310	LOC_Os07g47780,LOC_Os03g22180	3	Sb09g004290	Sb01g035860,Sb02g042750	35209187								1BS10-0.50-0.84
Illumina scaffolds in silico	1BS_z439_856_20	TaaCsp1BS007P03,TaaCsp1BS093E02	1	Bradi4g28310	no	2	LOC_Os05g06300	LOC_Os01g24680	1	Sb03g013790	no	35212187	2	BE637935	BF429122	1BS10-0.50-0.84 (Peng et al., 2004 based on BE637935)			1BS10-0.50-0.84 (Peng et al., 2004 based on BE637935)	1BS10-0.50-0.84
BES_R_Masked_ in silico	TaaCsp1BS007P03FOR1	TaaCsp1BS007P03	1	Bradi4g28310	no	2	LOC_Os05g06300	LOC_Os01g24680	1	Sb03g013790	no	35212187								1BS10-0.50-0.84
microarray	Ta#S12913286	TaaCsp1BS007P03,TaaCsp1BS019P04,TaaCsp1BS093E02	1	Bradi2g35110	no	1	LOC_Os05g06290	no	1	Sb09g004280	no	35215666								1BS10-0.50-0.84
microarray	Ta#S32563706	TaaCsp1BS007P03,TaaCsp1BS019P04,TaaCsp1BS093E02	1	Bradi2g35120	no	1	LOC_Os05g06280	no	1	Sb09g004270	no	35218364								1BS10-0.50-0.84
Illumina scaffolds in silico	1BS_z608_18_110	TaaCsp1BS010A03										35222309								C-1BS10-0.50
Illumina scaffolds in silico	1BS_z418_60_130	TaaCsp1BS007B09										35253727								1BS10-0.50-0.84
microarray	Ta#S32589349	TaaCsp1BS001H15,TaaCsp1BS019I02,TaaCsp1BS096F20,TaaCsp1BS096H20	4	Bradi2g35150	Bradi2g35130,Bradi2g12650,Bradi1g48410	2	LOC_Os01g24750	LOC_Os06g06880	2	Sb09g004260	Sb03g013800	35260167	1	BE497372	no	C-1BS10-0.50 (Peng et al., 2004 based on BE497372)			C-1BS10-0.50 (Peng et al., 2004 based on BE497372)	1BS10-0.50-0.84,1BS9-0.84-sat-1.00
Illumina scaffolds in silico	1BS_z468_28_20	TaaCsp1BS001H15,TaaCsp1BS096F20,TaaCsp1BS096H20	7	Bradi2g35150	Bradi2g12650,Bradi2g35130,Bradi2g39677,Bradi2g52977,Bradi2g39640,Bradi1g48410	7	LOC_Os01g24750	LOC_Os01g10970,LOC_Os05g01570,LOC_Os01g10980,LOC_Os05g01580,LOC_Os06g06880,LOC_Os01g10990	6	Sb09g004260	Sb03g013800,Sb09g000800,Sb09g000790,Sb09g000780,Sb09g000760	35260167	1	BE497372	no	C-1BS10-0.50 (Peng et al., 2004 based on BE497372)			C-1BS10-0.50 (Peng et al., 2004 based on BE497372)	1BS10-0.50-0.84,1BS9-0.84-sat-1.00
microarray	Ta#S32735293	TaaCsp1BS101F06,TaaCsp1BS124J04	2	Bradi2g35167	Bradi2g12710	1	LOC_Os05g06280	no	2	Sb09g004200	Sb03g013910	35271183								1BS10-0.50-0.84
PCR	TrAes_1BS_00275_UZH	TaaCsp1BS101F06,TaaCsp1BS124J04	2	Bradi2g35167	Bradi2g12710	1	LOC_Os05g06280	no	2	Sb09g004200	Sb03g013910	35279682								1BS10-0.50-0.84
microarray	Ta#S17980817	TaaCsp1BS031H16,TaaCsp1BS095P17	1	Bradi2g35180	no	1	LOC_Os05g06270	no	1	Sb09g004190	no	35291194								1BS10-0.50-0.84
microarray	Ta#S32561955	TaaCsp1BS031H16,TaaCsp1BS095P17	1	Bradi2g35180	no	2	LOC_Os05g06270	LOC_Os01g24880	2	Sb09g004190	Sb03g013890	35291194	1	BE403153	no	1BS10-0.50-0.84 (Peng et al., 2004 based on BE403153)			1BS10-0.50-0.84 (Peng et al., 2004 based on BE403153)	1BS10-0.50-0.84
microarray	Ta#S32558691	TaaCsp1BS031H16,TaaCsp1BS095P17,TaaCsp1BS113G02	1	Bradi2g35187	no	1	LOC_Os05g06260	no	1	Sb09g004180	no	35304064								1BS10-0.50-0.84
Illumina scaffolds in silico	1BS_z428_11_230	TaaCsp1BS095P17	1	Bradi2g35187	no	2	LOC_Os05g06260	LOC_Os05g06250	1	Sb09g004180	no	35304064								1BS10-0.50-0.84
microarray	Ta#S26026032	TaaCsp1BS104D10	6	Bradi2g35197	Bradi1g11567,Bradi2g00240,Bradi2g00260,Bradi2g54150,Bradi4g32420	4	LOC_Os05g18604	LOC_Os01g06490,LOC_Os01g61690,LOC_Os07g46350	13	Sb02g002260	Sb09g008660,Sb05g024450,Sb05g024440,Sb04g026900,Sb03g005360,Sb05g024460,Sb01g044390,Sb03g038940,Sb04g036350,Sb03g005370,Sb02g026860,Sb02g026870	35320283								1BS10-0.50-1.06
Illumina scaffolds in silico	1BS_z337_68_80	TaaCsp1BS101J01	10	Bradi2g35197	Bradi2g36480,Bradi1g11567,Bradi2g36490,Bradi2g00240,Bradi2g00260,Bradi2g54150,Bradi4g32420,Bradi5g16230,Bradi1g19230	8	LOC_Os05g18604	LOC_Os05g05140,LOC_Os05g05130,LOC_Os01g06490,LOC_Os01g61690,LOC_Os07g46350,LOC_Os06g51370,LOC_Os03g09190	15	Sb02g002260	Sb09g008660,Sb04g026900,Sb05g024450,Sb09g003265,Sb05g024440,Sb03g005360,Sb05g024460,Sb03g005370,Sb04g036350,Sb09g003260,Sb03g038940,Sb02g026860,Sb01g044390,Sb02g026870	35320283	1	BE590695	no	1BS10-0.50-0.84 (Peng et al., 2004 based on BE590695)			1BS10-0.50-0.84 (Peng et al., 2004 based on BE590695)	1BS10-0.50-1.06
Illumina scaffolds in silico	1BS_z122_2980_50	TaaCsp1BS059I07,TaaCsp1BS099B21										35540587								1BS.sat18-0.50-1.00
microarray	Ta#S12945892	TaaCsp1BS031H16,TaaCsp1BS113G02										35643199								1BS10-0.50-0.84
Illumina scaffolds in silico	1BS_z106_488_60	TaaCsp1BS008I05	1	Bradi2g35425	no	250	LOC_Os04g03490	LOC_Os09g16430,LOC_Os06g33020,LOC_Os06g31430,LOC_Os02g57930,LOC_Os07g16910,LOC_Os10g16600,LOC_Os10g16910,LOC_Os11g22430,LOC_Os05g26320,LOC_Os11g17230,LOC_Os11g06259,LOC_Os11g06268,LOC_Os05g39740,LOC_Os05g44490,LOC_Os05g05420,LOC_Os05g41330,LOC_Os05g16600,LOC_Os12g19770,LOC_Os12g19150,LOC_Os12g19780,LOC_Os06g19240,LOC_Os09g10920,LOC_Os02g30580,LOC_Os02g47540,LOC_Os03g49330,LOC_Os03g29790,LOC_Os01g…	0	no	no	35682331
Illumina scaffolds in silico	1BS_z56_189_80	TaaCsp1BS006E24,TaaCsp1BS012B05	1	Bradi2g35425	no	124	LOC_Os03g59810	LOC_Os07g01430,LOC_Os12g19150,LOC_Os07g43790,LOC_Os07g26260,LOC_Os11g03250,LOC_Os11g38820,LOC_Os11g39950,LOC_Os02g34450,LOC_Os07g15080,LOC_Os07g06000,LOC_Os04g43950,LOC_Os02g43390,LOC_Os02g43450,LOC_Os01g63660,LOC_Os07g18770,LOC_Os08g31540,LOC_Os10g38370,LOC_Os11g23830,LOC_Os05g17910,LOC_Os12g28990,LOC_Os09g01260,LOC_Os09g01250,LOC_Os09g23920,LOC_Os07g30880,LOC_Os04g07060,LOC_Os04g07650,LOC_Os08g…	0	no	no	35682331								1BS9-0.84-1.06
microarray	Ta#S37785902	TaaCsp1BS031H16,TaaCsp1BS113G02	1	Bradi2g35430	no	1	LOC_Os05g06150	no	1	Sb08g019910	no	35692588								1BS10-0.50-0.84
microarray	Ta#S37774398	TaaCsp1BS031H16,TaaCsp1BS113G02	1	Bradi2g35430	no	1	LOC_Os05g06150	no	1	Sb08g019910	no	35692588								1BS10-0.50-0.84
Illumina scaffolds in silico	1BS_z428_11_200	TaaCsp1BS046F10	1	Bradi2g35460	no	0	no	no	0	no	no	35765503								1BS10-0.50-0.84
BES_R_Masked_ in silico	TaaCsp1BS046F10FOR1	TaaCsp1BS046F10	1	Bradi2g35460	no	0	no	no	0	no	no	35765503								1BS10-0.50-0.84
microarray	Ta#S32573530	TaaCsp1BS002E11,TaaCsp1BS121F23	1	Bradi2g35467	no	1	LOC_Os05g06110	no	1	Sb09g004120	no	35795031								1BS10-0.50-0.84
BES_R_Masked_ in silico	TaaCsp1BS002E11REV1	TaaCsp1BS002E11										35802319
microarray	Ta#S37906928_a	TaaCsp1BS093B24										35817908								1BS.sat18-0.50-1.00
microarray	Ta#S24623059	TaaCsp1BS004O07,TaaCsp1BS093C16	6	Bradi2g35500	Bradi2g35540,Bradi2g39260,Bradi2g39290,Bradi2g39275,Bradi2g39270	3	LOC_Os12g25090	LOC_Os12g36240,LOC_Os05g01920	5	Sb09g001050	Sb09g001020,Sb09g001010,Sb09g001040,Sb09g001030	35850461	2	BE517941	BE426844	1BS.sat18-0.50-1.00 (Peng et al., 2004 based on BE517941)			1BS.sat18-0.50-1.00 (Peng et al., 2004 based on BE517941)	1BS.sat18-0.50-1.00
microarray	Ta#S26024366_a	TaaCsp1BS030H21,TaaCsp1BS075I19										35850461	2	BE426844	BE517941	1BS.sat18-0.50-1.00 (Peng et al., 2004 based on BE426844)			1BS.sat18-0.50-1.00 (Peng et al., 2004 based on BE426844)
microarray	Ta#S26024366_b	TaaCsp1BS011J13,TaaCsp1BS031N16										35850461	2	BE426844	BE517941	1BS.sat18-0.50-1.00 (Peng et al., 2004 based on BE426844)			1BS.sat18-0.50-1.00 (Peng et al., 2004 based on BE426844)	C-1BS10-0.50
microarray	Ta#S32674716	TaaCsp1BS011C03,TaaCsp1BS034H04,TaaCsp1BS133G23	3	Bradi2g35570	Bradi2g01620,Bradi3g27240	2	LOC_Os05g06050	LOC_Os01g03160	3	Sb09g004030	Sb03g007750,Sb01g021260	35908528								1BS10-0.50-0.84
microarray	Ta#S17881547	TaaCsp1BS119D03,TaaCsp1BS124M04	1	Bradi2g35587	no	1	LOC_Os05g05950	no	1	Sb09g004020	no	35928990	1	BE424277	no	1BS10-0.50-0.84 (Peng et al., 2004 based on BE424277)			1BS10-0.50-0.84 (Peng et al., 2004 based on BE424277)	1BS10-0.50-0.84
microarray	Ta#S17974848	TaaCsp1BS062J14,TaaCsp1BS119D03	1	Bradi2g35600	no	0	no	no	0	no	no	35936587								1BS10-0.50-0.84
microarray	Ta#S17897909	TaaCsp1BS025J01,TaaCsp1BS029E09,TaaCsp1BS045G24	1	Bradi2g35620	no	3	LOC_Os02g01560	LOC_Os01g25610,LOC_Os05g30530	5	Sb01g001850	Sb03g014380,Sb09g018320,Sb03g014423,Sb03g014410	35943443								1BS10-0.50-0.84
microarray	Ta#S13152573	TaaCsp1BS025J01,TaaCsp1BS029E09,TaaCsp1BS045G24	1	Bradi2g35620	no	3	LOC_Os02g01560	LOC_Os01g25610,LOC_Os05g30530	4	Sb01g001850	Sb03g014380,Sb09g018320,Sb03g014423	35943443								1BS10-0.50-0.84
Illumina scaffolds in silico	1BS_z412_122_140	TaaCsp1BS045G24	2	Bradi2g35620	Bradi2g35670	4	LOC_Os02g01560	LOC_Os05g05920,LOC_Os05g30530,LOC_Os01g25610	6	Sb09g003940	Sb01g001850,Sb03g014380,Sb09g018320,Sb03g014423,Sb03g014410	35943443	1	BE498189	no	1BS10-0.50-0.84 (Peng et al., 2004 based on BE498189)			1BS10-0.50-0.84 (Peng et al., 2004 based on BE498189)
BES_R_Masked_ in silico	TaaCsp1BS045G24REV1	TaaCsp1BS045G24	1	Bradi2g35620	no	3	LOC_Os02g01560	LOC_Os01g25610,LOC_Os05g30530	4	Sb03g014380	Sb01g001850,Sb03g014410,Sb09g018320	35943443
microarray	Ta#S12923181	TaaCsp1BS139P05	1	Bradi2g35680	no	1	LOC_Os05g05840	no	1	Sb09g003930	no	36075146								1BS10-0.50-0.84
microarray	Ta#S12923182	TaaCsp1BS139P05	1	Bradi2g35680	no	1	LOC_Os05g05840	no	1	Sb09g003930	no	36075146								1BS10-0.50-0.84
Illumina scaffolds in silico	1BS_z412_122_100	TaaCsp1BS108F01	1	Bradi2g35690	no	3	LOC_Os05g05830	LOC_Os02g33520,LOC_Os02g02100	1	Sb09g003920	no	36079171	1	BE426257	no	1BS10-0.50-0.84 (Peng et al., 2004 based on BE426257)			1BS10-0.50-0.84 (Peng et al., 2004 based on BE426257)	1BS10-0.50-0.84
Illumina scaffolds in silico	1BS_z410_81_50	TaaCsp1BS133N03	1	Bradi2g35707	no	1	LOC_Os05g05810	no	2	Sb09g003880	Sb10g024170	36106042								1BS10-0.50-0.84
BES_R_Masked_ in silico	TaaCsp1BS133N03FOR1	TaaCsp1BS133N03	1	Bradi2g35707	no	1	LOC_Os05g05810	no	1	Sb09g003880	no	36106042								1BS10-0.50-0.84
microarray	Ta#S17976877	TaaCsp1BS003I10,TaaCsp1BS037F16,TaaCsp1BS137I07										36125736								1BS10-0.50-0.84
microarray	Ta#S22368628	TaaCsp1BS079D03,TaaCsp1BS106E04	1	Bradi2g35730	no	1	LOC_Os05g05790	no	1	Sb09g003860	no	36160254								1BS10-0.50-0.84
microarray	Ta#S32694943	TaaCsp1BS079D03,TaaCsp1BS106E04	1	Bradi2g35730	no	0	no	no	0	no	no	36160254								1BS10-0.50-0.84
Illumina scaffolds in silico	1BS_z407_99_100	TaaCsp1BS079D03	4	Bradi2g35730	Bradi2g35740,Bradi4g09970,Bradi2g12950	5	LOC_Os05g05780	LOC_Os01g27040,ChrUn,LOC_Os05g05790,LOC_Os09g33460	3	Sb03g014780	Sb09g003860,Sb01g019110	36160254								1BS10-0.50-0.84
microarray	Ta#S22389623	TaaCsp1BS079D03,TaaCsp1BS106E04	3	Bradi2g35740	Bradi2g12950,Bradi4g09970	3	LOC_Os05g05780	LOC_Os01g27040,ChrUn	1	Sb03g014780	no	36164784								1BS10-0.50-0.84
microarray	Ta#S32532988	TaaCsp1BS001I22,TaaCsp1BS032K02	1	Bradi2g35760	no	1	LOC_Os05g05740	no	1	Sb09g003850	no	36190916								1BS10-0.50-0.84
Illumina scaffolds in silico	1BS_z402_310_10	TaaCsp1BS032G08	8	Bradi2g35790	Bradi3g49835,Bradi4g17105,Bradi3g37625,Bradi1g52995,Bradi3g43816,Bradi5g07075,Bradi1g47205	176	LOC_Os10g33570	LOC_Os12g10500,LOC_Os05g49600,LOC_Os12g18250,LOC_Os12g03304,LOC_Os06g47810,LOC_Os06g42300,LOC_Os02g27320,LOC_Os03g56676,LOC_Os03g31200,LOC_Os01g06810,LOC_Os01g16270,LOC_Os07g39670,LOC_Os07g38330,LOC_Os07g20620,LOC_Os07g36270,LOC_Os08g13340,LOC_Os08g14170,LOC_Os08g06850,LOC_Os08g05150,LOC_Os10g36460,LOC_Os03g49660,LOC_Os12g41080,LOC_Os06g29600,LOC_Os09g33750,LOC_Os05g15810,LOC_Os05g07190,LOC_Os12g…	0	no	no	36216967								1BS9-0.84-sat-1.00
Illumina scaffolds in silico	1BS_z402_310_150	TaaCsp1BS085E22	6	Bradi2g35790	Bradi5g23590,Bradi3g10697,Bradi1g77575,Bradi2g50100,Bradi2g54710	1	LOC_Os02g21890	no	0	no	no	36216967	1	BE404396	no	1BS.sat18-0.50-1.00 (Peng et al., 2004 based on BE404396)			1BS.sat18-0.50-1.00 (Peng et al., 2004 based on BE404396)	1BS9-0.84-sat-1.00
microarray	Ta#S37771807	TaaCsp1BS009D14,TaaCsp1BS042J05	1	Bradi2g35800	no	1	LOC_Os05g05720	no	1	Sb09g003840	no	36219280	1	BE423648	no	1BS (Peng et al., 2004 based on BE423648)			1BS (Peng et al., 2004 based on BE423648)	1BS10-0.50-0.84
Illumina scaffolds in silico	1BS_z395_15_40	TaaCsp1BS019N13	1	Bradi2g35800	no	1	LOC_Os05g05720	no	1	Sb09g003840	no	36219280								1BS10-0.50-0.84
BES_R_Masked_ in silico	TaaCsp1BS019N13FOR1	TaaCsp1BS019N13	1	Bradi2g35800	no	1	LOC_Os05g05720	no	1	Sb09g003840	no	36219280								1BS10-0.50-0.84
microarray	Ta#S17896182	TaaCsp1BS035E07,TaaCsp1BS084E24	1	Bradi2g35807	no	1	LOC_Os05g05710	no	1	Sb09g003830	no	36242194								1BS10-0.50-0.84
microarray	Ta#S17985897	TaaCsp1BS135N06,TaaCsp1BS137O23	2	Bradi2g35820	Bradi2g35830	2	LOC_Os01g27150	LOC_Os05g05700	2	Sb03g015000	Sb09g003820	36251543								1BS10-0.50-0.84
microarray	Ta#S17987023	TaaCsp1BS039M03,TaaCsp1BS135N06,TaaCsp1BS137O23	3	Bradi2g35830	Bradi2g35820,Bradi2g12970	3	LOC_Os05g05700	LOC_Os01g27150,LOC_Os01g27160	3	Sb09g003820	Sb03g015000,Sb03g015010	36260263								1BS10-0.50-0.84
microarray	Ta#S19224366	TaaCsp1BS039M03,TaaCsp1BS135N06,TaaCsp1BS137O23	3	Bradi2g35830	Bradi2g35820,Bradi2g12970	3	LOC_Os05g05700	LOC_Os01g27150,LOC_Os01g27160	2	Sb09g003820	Sb03g015000	36260263								1BS10-0.50-0.84
microarray	Ta#S15824199	TaaCsp1BS039M03,TaaCsp1BS135N06,TaaCsp1BS137O23	2	Bradi2g35840	Bradi1g61560	1	LOC_Os05g05690	no	3	Sb09g003810	Sb07g000280,Sb10g003730	36267047								1BS10-0.50-0.84
Illumina scaffolds in silico	1BS_z395_15_160	TaaCsp1BS071K18	5	Bradi2g35860	Bradi2g35850,Bradi4g31820,Bradi3g57620,Bradi4g23500	7	LOC_Os05g05680	LOC_Os05g05670,LOC_Os09g27750,LOC_Os09g27820,LOC_Os02g53180,LOC_Os11g08380,LOC_Os01g39860	6	Sb09g003800	Sb09g003790,Sb04g034520,Sb05g005710,Sb05g005720,Sb02g026280	36278821								1BS10-0.50-0.84
microarray	Ta#S32600884	TaaCsp1BS008C24,TaaCsp1BS132N12	1	Bradi2g35870	no	1	LOC_Os05g05660	no	1	Sb09g003780	no	36282374								1BS10-0.50-0.84
microarray	Ta#S32686453	TaaCsp1BS008C24,TaaCsp1BS132N12	1	Bradi2g35870	no	1	LOC_Os05g05660	no	1	Sb09g003780	no	36282374								1BS10-0.50-0.84
microarray	Ta#S22370890	TaaCsp1BS008C24,TaaCsp1BS132N12	1	Bradi2g35880	no	1	LOC_Os06g09800	no	1	Sb09g003780	no	36290140								1BS10-0.50-0.84
Illumina scaffolds in silico	1BS_z391_296_30	TaaCsp1BS081M21	10	Bradi1g05880	Bradi2g35900,Bradi1g05870,Bradi1g05860,Bradi2g35907,Bradi5g00810,Bradi1g05890,Bradi1g75950,Bradi3g41060,Bradi1g30240	15	LOC_Os07g08860	LOC_Os04g01320,LOC_Os05g07420,LOC_Os04g01310,LOC_Os05g07300,LOC_Os05g07450,LOC_Os06g11280,LOC_Os06g11210,LOC_Os06g11240,LOC_Os06g11200,LOC_Os04g28780,LOC_Os04g34410,LOC_Os11g10260,LOC_Os11g10290,LOC_Os05g07080	8	Sb09g000520	Sb09g007250,Sb10g007330,Sb10g007320,Sb10g007300,Sb10g007310,Sb09g001740,Sb10g007290	36297281	3	BE406450	BE444890,BE403717	1BS.sat18-0.50-1.00 (Peng et al., 2004 based on BE406450)			1BS.sat18-0.50-1.00 (Peng et al., 2004 based on BE406450)	1BS.sat18-0.50-1.00
Illumina scaffolds in silico	1BS_z387_63_70	TaaCsp1BS014P16	5	Bradi2g23170	Bradi2g35980,Bradi2g35950,Bradi3g24695,Bradi1g40521	1	LOC_Os05g05620	no	2	Sb09g003690	Sb09g003700	36311286								1BS10-0.50-0.84
microarray	Ta#S13109609	TaaCsp1BS031J05,TaaCsp1BS069D05,TaaCsp1BS006D04	4	Bradi2g23170	Bradi2g35980,Bradi2g35950,Bradi2g50760	5	LOC_Os01g27210	LOC_Os01g27260,LOC_Os01g25100,LOC_Os01g27480,LOC_Os01g27360	3	Sb09g003690	Sb09g003700,Sb03g015070	36330074								1BS10-0.50-0.84
microarray	Ta#S16057951	TaaCsp1BS031J05	1	Bradi2g35987	no	1	LOC_Os01g27520	no	2	Sb01g039570	Sb01g010060	36346267	1	BF478737	no	1BS10-0.50-0.84 (Peng et al., 2004 based on BF478737)			1BS10-0.50-0.84 (Peng et al., 2004 based on BF478737)	1BS10-0.50-0.84
Illumina scaffolds in silico	1BS_z383_2_170	TaaCsp1BS001J17	10	Bradi2g35987	Bradi3g61082,Bradi1g06635,Bradi2g42996,Bradi1g48675,Bradi2g35980,Bradi2g35950,Bradi5g03654,Bradi2g23170,Bradi2g35930	4	LOC_Os01g27520	LOC_Os01g27210,LOC_Os01g27260,LOC_Os01g27480	6	Sb01g010060	Sb01g039570,Sb09g003700,Sb09g003690,Sb09g003750,Sb03g015070	36346267	1	BF478737	no	1BS10-0.50-0.84 (Peng et al., 2004 based on BF478737)			1BS10-0.50-0.84 (Peng et al., 2004 based on BF478737)	1BS10-0.50-0.84
BES_R_Masked_ in silico	TaaCsp1BS001J17REV1	TaaCsp1BS001J17	1	Bradi2g35987	no	1	LOC_Os01g27520	no	2	Sb01g039570	Sb01g010060	36346267								1BS10-0.50-0.84
microarray	Ta#S12923309	TaaCsp1BS004M21,TaaCsp1BS040I11	3	Bradi2g36000	Bradi1g18360,Bradi4g11500	3	LOC_Os05g05590	LOC_Os07g47100,LOC_Os11g42790	3	Sb09g003590	Sb02g042190,Sb05g025700	36353130								1BS10-0.50-0.84
microarray	Ta#S13567735	TaaCsp1BS004M21,TaaCsp1BS040I11,TaaCsp1BS034M13	1	Bradi2g36000	no	3	LOC_Os05g05590	LOC_Os11g42790,LOC_Os07g47100	1	Sb09g003590	no	36353130								1BS10-0.50-0.84
PCR	U35_8281_3	TaaCsp1BS004M21,TaaCsp1BS040I11										36358135							1BS20-0.54-0.84 (PCR current study )	1BS10-0.50-0.84
microarray	Ta#S12943521	TaaCsp1BS041M04,TaaCsp1BS135L10	1	Bradi2g36020	no	1	LOC_Os05g05560	no	1	Sb09g003620	no	36375741								1BS10-0.50-0.84
microarray	Ta#S13049136	TaaCsp1BS041M04,TaaCsp1BS135L10	1	Bradi2g36020	no	1	LOC_Os05g05560	no	1	Sb09g003620	no	36375741								1BS10-0.50-0.84
microarray	Ta#S32621055	TaaCsp1BS011H09,TaaCsp1BS054A19	3	Bradi2g36030	Bradi2g36037,Bradi5g22547	0	no	no	2	Sb06g029250	Sb06g029230	36379631	1	BE446250	no	1BS10-0.50-0.84 (Peng et al., 2004 based on BE446250)			1BS10-0.50-0.84 (Peng et al., 2004 based on BE446250)	1BS9-0.84-sat-1.00
Illumina scaffolds in silico	1BS_z379_2427_20	TaaCsp1BS041M04	4	Bradi2g36030	Bradi2g36037,Bradi5g22547,Bradi1g78832	3	LOC_Os06g49420	LOC_Os12g29710,LOC_Os12g29690	1	Sb06g029250	no	36379631	2	BE446250	BE606677	1BS10-0.50-0.84 (Peng et al., 2004 based on BE446250)			1BS10-0.50-0.84 (Peng et al., 2004 based on BE446250)	1BS10-0.50-0.84
microarray	Ta#S37920944	TaaCsp1BS005J06,TaaCsp1BS005L19,TaaCsp1BS005N21,TaaCsp1BS010D06,TaaCsp1BS093P05,TaaCsp1BS098D11	3	Bradi1g30780	Bradi3g18640,Bradi1g30767	0	no	no	3	Sb07g006850	Sb07g007730,Sb05g026450	36445037								1BS10-0.50-1.06
microarray	Ta#S17897396	TaaCsp1BS051G14,TaaCsp1BS078K21	1	Bradi2g36100	no	0	no	no	0	no	no	36487775								1BS10-0.50-1.06
BES_R_Masked_ in silico	TaaCsp1BS076E01FOR1	TaaCsp1BS076E01	2	Bradi2g36110	Bradi1g25487	0	no	no	2	Sb09g007190	Sb09g007200	36490780								1BS10-0.50-1.06
microarray	Ta#S37886971	TaaCsp1BS034M21,TaaCsp1BS076E01,TaaCsp1BS113N05	2	Bradi1g25487	Bradi2g36110	2	LOC_Os07g35690	LOC_Os07g35650	1	Sb09g007190	no	36492219								1BS10-0.50-1.06
microarray	Ta#S17890695	TaaCsp1BS034M21,TaaCsp1BS113N05	1	Bradi2g36130	no	1	LOC_Os05g05480	no	1	Sb09g003540	no	36495631								1BS10-0.50-1.06
BES_R_Masked_ in silico	TaaCsp1BS099D11REV1	TaaCsp1BS099D11	1	Bradi2g36187	no	1	LOC_Os05g05460	no	1	Sb06g001080	no	36629411
Illumina scaffolds in silico	1BS_z363_174_10	TaaCsp1BS099D11	4	Bradi3g49040	Bradi2g36200,Bradi2g36187,Bradi2g36205	2	LOC_Os05g05450	LOC_Os05g05460	2	Sb09g003530	Sb06g001080	36631984
microarray	Ta#S32543180	TaaCsp1BS032B07,TaaCsp1BS093F13	1	Bradi2g36217	no	1	LOC_Os05g05320	no	1	Sb09g003510	no	36641135								1BS10-0.50-1.06
microarray	Ta#S17984034	TaaCsp1BS032B07,TaaCsp1BS093F13,TaaCsp1BS106J10,TaaCsp1BS093G03	1	Bradi2g36230	no	1	LOC_Os05g18770	no	1	Sb04g005160	no	36645895								1BS10-0.50-1.06
microarray	Ta#S26026540	TaaCsp1BS095N06,TaaCsp1BS114D23	1	Bradi2g36237	no	1	LOC_Os05g05310	no	1	Sb09g003500	no	36655593								1BS10-0.50-1.06
microarray	Ta#S37787024	TaaCsp1BS005L24,TaaCsp1BS042M19	3	Bradi2g36360	Bradi1g00427,Bradi1g78740	1	LOC_Os05g05260	no	1	Sb09g003450	no	36706129								1BS10-0.50-1.06
Illumina scaffolds in silico	1BS_z347_187_90	TaaCsp1BS005L24	5	Bradi2g36360	Bradi1g78740,Bradi1g00427,Bradi3g25662,Bradi1g32794	3	LOC_Os05g05260	LOC_Os06g35574,LOC_Os03g56100	1	Sb09g003450	no	36706129								1BS10-0.50-1.06
microarray	Ta#S13118504	TaaCsp1BS005L24,TaaCsp1BS141B13	1	Bradi2g36370	no	2	LOC_Os05g05240	LOC_Os03g44500	1	Sb09g003440	no	36714044								1BS10-0.50-1.06
microarray	Ta#S17987064	TaaCsp1BS005L24,TaaCsp1BS141B13	1	Bradi2g36370	no	2	LOC_Os05g05240	LOC_Os03g44500	2	Sb09g003440	Sb01g013460	36714044								1BS10-0.50-1.06
microarray	Ta#S17986405	TaaCsp1BS010O15,TaaCsp1BS019C10,TaaCsp1BS096J10,TaaCsp1BS135H10	1	Bradi2g36380	no	1	LOC_Os05g05230	no	1	Sb09g003430	no	36726740								1BS10-0.50-1.06
Illumina scaffolds in silico	1BS_z345_164_20	TaaCsp1BS019C10	1	Bradi2g36380	no	1	LOC_Os05g05230	no	1	Sb09g003430	no	36726740								1BS10-0.50-1.06
Illumina scaffolds in silico	1BS_z347_187_10	TaaCsp1BS010O15	1	Bradi2g36380	no	1	LOC_Os05g05230	no	1	Sb09g003430	no	36726740
BES_R_Masked_ in silico	TaaCsp1BS019C10FOR1	TaaCsp1BS019C10	1	Bradi2g36380	no	1	LOC_Os05g05230	no	1	Sb09g003430	no	36726740								1BS10-0.50-1.06
microarray	Ta#S17983023	TaaCsp1BS003K09,TaaCsp1BS012A10,TaaCsp1BS132M24	1	Bradi2g36410	no	1	LOC_Os05g05200	no	1	Sb09g003400	no	36740801								1BS10-0.50-1.06
microarray	Ta#S17989113	TaaCsp1BS003K09,TaaCsp1BS012A10,TaaCsp1BS132M24	2	Bradi2g36417	Bradi2g13223	1	LOC_Os05g05210	no	1	Sb09g003410	no	36749078								1BS10-0.50-1.06
microarray	Ta#S22380651	TaaCsp1BS003K09,TaaCsp1BS012A10,TaaCsp1BS132M24	1	Bradi2g36417	no	1	LOC_Os05g05210	no	0	no	no	36749078								1BS10-0.50-1.06
microarray	Ta#S17898893	TaaCsp1BS003G16,TaaCsp1BS014E08,TaaCsp1BS032O17	1	Bradi2g36460	no	1	LOC_Os05g05220	no	0	no	no	36779953								1BS10-0.50-1.06
Illumina scaffolds in silico	1BS_z337_68_230	TaaCsp1BS003G16	1	Bradi2g36460	no	1	LOC_Os05g05220	no	1	Sb09g003420	no	36779953								1BS10-0.50-1.06
microarray	Ta#S42149933	TaaCsp1BS067C16,TaaCsp1BS134N17	7	Bradi2g36470	Bradi1g34700,Bradi2g44350,Bradi1g41780,Bradi2g45870,Bradi2g15317,Bradi2g15620	9	LOC_Os05g05160	LOC_Os11g17080,LOC_Os06g49430,LOC_Os01g43910,LOC_Os06g26340,LOC_Os05g49140,LOC_Os01g47530,LOC_Os02g04230,LOC_Os05g50120	7	Sb09g003280	Sb05g010000,Sb03g028740,Sb10g029400,Sb09g029720,Sb03g030450,Sb03g029340	36786589	1	BE496211	no	1BS10-0.50-0.84 (Peng et al., 2004 based on BE496211)			1BS10-0.50-0.84 (Peng et al., 2004 based on BE496211)	1BS10-0.50-1.06
microarray	Ta#S42149934	TaaCsp1BS067C16,TaaCsp1BS134N17	7	Bradi2g36470	Bradi1g34700,Bradi2g44350,Bradi1g41780,Bradi2g15317,Bradi2g45870,Bradi2g45010	9	LOC_Os05g05160	LOC_Os11g17080,LOC_Os06g49430,LOC_Os01g43910,LOC_Os06g26340,LOC_Os02g04230,LOC_Os05g50120,LOC_Os05g49140,LOC_Os01g47530	6	Sb09g003280	Sb05g010000,Sb03g028740,Sb10g029400,Sb09g029720,Sb04g002830	36786589	1	BE496211	no	1BS10-0.50-0.84 (Peng et al., 2004 based on BE496211)			1BS10-0.50-0.84 (Peng et al., 2004 based on BE496211)	1BS10-0.50-1.06
PCR	U35_17174_7	TaaCsp1BS067C16,TaaCsp1BS134N17										36791438							1BS20-0.54-0.84 (PCR current study ), 1BS10-0.50-0.84 (Peng et al., 2004 based on BE496211)	1BS10-0.50-1.06
microarray	Ta#S32432563	TaaCsp1BS104D10	1	Bradi2g36490	no	1	LOC_Os05g05130	no	1	Sb09g003260	no	36805681								1BS10-0.50-1.06
Illumina scaffolds in silico	1BS_z572_27_100	TaaCsp1BS034K04	7	Bradi2g36497	Bradi2g36525,Bradi2g36850,Bradi2g36550,Bradi2g36817,Bradi1g66180,Bradi3g02240	1	LOC_Os07g18560	no	5	Sb10g005320	Sb06g015120,Sb02g010090,Sb02g009190,Sb02g008030	36821714								1BS10-0.50-1.06
BES_R_Masked_ in silico	TaaCsp1BS034K04FOR1	TaaCsp1BS034K04	8	Bradi2g36497	Bradi2g36525,Bradi2g36850,Bradi2g36550,Bradi2g36817,Bradi1g66180,Bradi3g02240,Bradi4g03215	2	LOC_Os07g18560	LOC_Os07g18600	6	Sb10g005320	Sb06g015120,Sb02g010090,Sb02g009190,Sb02g008030,Sb02g001616	36821714								1BS10-0.50-1.06
Illumina scaffolds in silico	1BS_z332_2974_10	TaaCsp1BS012C13	8	Bradi2g36550	Bradi2g36497,Bradi2g36525,Bradi2g57470,Bradi1g66180,Bradi2g36520,Bradi2g36850,Bradi3g02240	2	LOC_Os07g18560	LOC_Os01g66860	1	Sb02g010090	no	36867150								1BS10-0.50-1.06
microarray	Ta#S32505335	TaaCsp1BS001N01,TaaCsp1BS042P05,TaaCsp1BS127L22	1	Bradi2g36600	no	0	no	no	0	no	no	36928521								1BS10-0.50-1.06
microarray	Ta#S22380580	TaaCsp1BS094K21	2	Bradi2g36640	Bradi2g09810	1	LOC_Os05g04960	no	1	Sb09g003230	no	36960295								1BS10-0.50-1.06
microarray	Ta#S12922091	TaaCsp1BS021D11,TaaCsp1BS050P12	1	Bradi2g36647	no	1	LOC_Os05g04950	no	1	Sb02g032390	no	36970997								1BS10-0.50-1.06
microarray	Ta#S12915069	TaaCsp1BS007P23,TaaCsp1BS060D20	1	Bradi2g36687	no	1	LOC_Os05g04870	no	1	Sb09g003150	no	37022299	1	BE590760	no	1BS10-0.50-0.84 (Peng et al., 2004 based on BE590760)			1BS10-0.50-0.84 (Peng et al., 2004 based on BE590760)	1BS10-0.50-1.06
microarray	Ta#S17987727	TaaCsp1BS005I21,TaaCsp1BS059J14	2	Bradi2g36710	Bradi2g13390	1	LOC_Os05g04850	no	2	Sb09g003130	Sb03g015351	37030404								1BS10-0.50-1.06
Illumina scaffolds in silico	1BS_z320_247_20	TaaCsp1BS005I21	4	Bradi2g36710	Bradi1g49580,Bradi2g13390,Bradi2g36700	2	LOC_Os06g03676	LOC_Os05g04850	3	Sb10g001630	Sb09g003130,Sb03g015351	37030404	2	BE404396	BE403667	1BS.sat18-0.50-1.00 (Peng et al., 2004 based on BE404396)			1BS.sat18-0.50-1.00 (Peng et al., 2004 based on BE404396)	1BS10-0.50-1.06
BES_R_Masked_ in silico	TaaCsp1BS005I21REV1	TaaCsp1BS005I21	2	Bradi2g36710	Bradi2g13390	1	LOC_Os05g04850	no	2	Sb09g003130	Sb03g015351	37030404								1BS10-0.50-1.06
Illumina scaffolds in silico	1BS_z320_247_100	TaaCsp1BS103C16	1	Bradi2g36720	no	2	LOC_Os05g04830	LOC_Os01g18220	2	Sb09g003120	Sb03g011620	37037064								1BS10-0.50-1.06
microarray	Ta#S26028193_a	TaaCsp1BS126O03										37046325	1	BE490486	no	1BS9-0.84-1.06 (Peng et al., 2004 based on BE490486)			1BS9-0.84-1.06 (Peng et al., 2004 based on BE490486)	1BS9-0.84-sat-1.00
microarray	Ta#S26028193_b	TaaCsp1BS005K01,TaaCsp1BS123K16,TaaCsp1BS126M24										37046325	1	BE490486	no	1BS9-0.84-1.06 (Peng et al., 2004 based on BE490486)			1BS9-0.84-1.06 (Peng et al., 2004 based on BE490486)	1BS10-0.50-1.06
Illumina scaffolds in silico	1BS_z259_325_180	TaaCsp1BS007A20,TaaCsp1BS083M09	1	Bradi1g47660	no	1	LOC_Os05g04750	no	2	Sb02g002810	Sb01g031620	37081412								1BS9-0.84-1.06
microarray	Ta#S12994859	TaaCsp1BS009D16,TaaCsp1BS132H11										37091291								1BS10-0.50-1.06
microarray	Ta#S22390252	TaaCsp1BS004D19,TaaCsp1BS020F19,TaaCsp1BS143P09,TaaCsp1BS144C21	1	Bradi2g36760	no	1	LOC_Os02g49190	no	1	Sb09g003070	no	37098137								1BS10-0.50-1.06
microarray	Ta#S18012512	TaaCsp1BS004D19,TaaCsp1BS020F19,TaaCsp1BS143P09	3	Bradi2g36770	Bradi1g20220,Bradi1g61460	5	LOC_Os05g04700	LOC_Os07g44180,LOC_Os01g18390,LOC_Os03g25460,LOC_Os09g38560	5	Sb03g011700	Sb09g003060,Sb09g003050,Sb01g034350,Sb02g032580	37103656								1BS10-0.50-1.06
PCR	U35_1119_1	TaaCsp1BS004D19,TaaCsp1BS020F19,TaaCsp1BS143P09										37103757							1BS10-0.50-0.54 (PCR current study )	1BS10-0.50-1.06
microarray	Ta#S37781283	TaaCsp1BS119A09,TaaCsp1BS139M18	6	Bradi2g36780	Bradi2g11140,Bradi2g47210,Bradi1g29887,Bradi2g47190,Bradi2g26000	7	LOC_Os01g18400	LOC_Os05g04690,LOC_Os03g30470,LOC_Os06g51060,LOC_Os06g51050,LOC_Os05g33140,LOC_Os05g33130	6	Sb09g003040	Sb03g011710,Sb09g019660,Sb06g016510,Sb09g001210,Sb3219s002010	37147141								1BS10-0.50-1.06
microarray	Ta#S37789459	TaaCsp1BS102J11,TaaCsp1BS131A22	2	Bradi2g36790	Bradi2g11160	1	LOC_Os05g04680	no	2	Sb09g003010	Sb03g011720	37205156								1BS10-0.50-1.06
BES_R_Masked_ in silico	TaaCsp1BS118A11FOR1	TaaCsp1BS118A11										37245055	1	BE489313	no	1BS.sat18-0.50-1.00 (Peng et al., 2004 based on BE489313)			1BS.sat18-0.50-1.00 (Peng et al., 2004 based on BE489313)
microarray	Ta#S26655644	TaaCsp1BS072J10,TaaCsp1BS126J13	5	Bradi2g36862	Bradi2g11190,Bradi1g57210,Bradi2g45797,Bradi2g16160	4	LOC_Os05g04630	LOC_Os01g18630,LOC_Os11g01360,LOC_Os01g47410	4	Sb09g002960	Sb03g011810,Sb03g030350,Sb09g028740	37263882	1	BG263028	no	1BS9-0.84-1.06 (Peng et al., 2004 based on BG263028)			1BS9-0.84-1.06 (Peng et al., 2004 based on BG263028)	1BS10-0.50-1.06
PCR	TrAes_1BS_00194_UZH	TaaCsp1BS005M17,TaaCsp1BS023K16,TaaCsp1BS098H08	3	Bradi2g36862	Bradi2g11190,Bradi1g57210	3	LOC_Os05g04630	LOC_Os11g01360,LOC_Os01g47410	2	Sb09g002960	Sb03g011810	37268401							1BS9-0.84-1.06 (Peng et al., 2004 based on BG263028)	1BS.sat18-0.50-1.00
microarray	Ta#S12913659	TaaCsp1BS054C04,TaaCsp1BS102D20	1	Bradi2g36890	no	0	no	no	0	no	no	37294592								1BS10-0.50-1.06
microarray	Ta#S17988029	TaaCsp1BS034G24,TaaCsp1BS102D20	8	Bradi2g36897	Bradi3g52220,Bradi2g11210,Bradi5g13617,Bradi2g20170,Bradi3g12627,Bradi3g10680,Bradi5g12307	8	LOC_Os05g04610	LOC_Os04g40570,LOC_Os05g06190,LOC_Os05g47490,LOC_Os01g18670,LOC_Os02g46680,LOC_Os08g45030,LOC_Os02g21750	8	Sb09g002940	Sb09g027320,Sb04g031170,Sb06g020350,Sb06g018860,Sb06g030350,Sb07g023730,Sb03g011860	37300748								1BS10-0.50-1.06
microarray	Ta#S17989131	TaaCsp1BS017A15,TaaCsp1BS022H23,TaaCsp1BS143L13	2	Bradi2g36910	Bradi2g33980	2	LOC_Os05g04584	LOC_Os01g18744	2	Sb09g002910	Sb03g003830	37311056								1BS10-0.50-1.06
microarray	Ta#S37832002	TaaCsp1BS133M07,TaaCsp1BS135C18	1	Bradi2g36937	no	0	no	no	0	no	no	37349659								1BS10-0.50-1.06
Illumina scaffolds in silico	1BS_z297_101_80	TaaCsp1BS133M07	4	Bradi2g36937	Bradi2g36930,Bradi2g36960,Bradi2g08590	3	LOC_Os07g12520	LOC_Os05g19630,LOC_Os05g19620	2	Sb02g005340	Sb09g002890	37349659								1BS10-0.50-1.06
microarray	Ta#S37922820	TaaCsp1BS013M22,TaaCsp1BS120B15	1	Bradi2g36970	no	1	LOC_Os05g04530	no	1	Sb09g002860	no	37365137								1BS10-0.50-1.06
Illumina scaffolds in silico	1BS_z127_103_110	TaaCsp1BS120B15	3	Bradi2g36970	Bradi2g36980,Bradi2g11230	2	LOC_Os05g04520	LOC_Os05g04530	3	Sb09g002850	Sb09g002860,Sb03g011910	37365137								1BS10-0.50-1.06
BES_R_Masked_ in silico	TaaCsp1BS120B15REV1	TaaCsp1BS120B15	1	Bradi2g36970	no	0	no	no	1	Sb09g002860	no	37365137								1BS10-0.50-1.06
microarray	Ta#S13165541	TaaCsp1BS013M22,TaaCsp1BS120B15	1	Bradi2g36980	no	0	no	no	2	Sb09g002850	Sb03g011910	37368951								1BS10-0.50-1.06
microarray	Ta#S26026399	TaaCsp1BS139L11	1	Bradi2g37000	no	1	LOC_Os05g04500	no	0	no	no	37383134								1BS9-0.84-1.06
Illumina scaffolds in silico	1BS_z290_16_10	TaaCsp1BS002D04	1	Bradi2g37000	no	2	LOC_Os05g04500	LOC_Os01g33400	0	no	no	37383134								1BS9-0.84-1.06
microarray	Ta#S37943134	TaaCsp1BS002D04,TaaCsp1BS002D22,TaaCsp1BS007O14,TaaCsp1BS129N06	4	Bradi2g37020	Bradi2g37010,Bradi2g37040,Bradi2g12170	5	LOC_Os05g04490	LOC_Os07g44550,LOC_Os05g04470,LOC_Os07g44480,LOC_Os07g44499	9	Sb09g002830	Sb09g002810,Sb05g004180,Sb04g031120,Sb02g040680,Sb02g040670,Sb02g040730,Sb03g011950,Sb02g040660	37430083								1BS9-0.84-1.06
microarray	Ta#S17981515	TaaCsp1BS002D22,TaaCsp1BS129N06	2	Bradi2g37020	Bradi2g37010	2	LOC_Os05g04490	LOC_Os07g44550	6	Sb04g031120	Sb09g002830,Sb09g002810,Sb05g004180,Sb02g040680,Sb02g040670	37430083								1BS9-0.84-1.06
Illumina scaffolds in silico	1BS_z128_254_50	TaaCsp1BS097A04	4	Bradi2g37020	Bradi2g37010,Bradi2g37040,Bradi2g12170	5	LOC_Os05g04490	LOC_Os07g44550,LOC_Os05g04470,LOC_Os01g22352,LOC_Os07g44590	9	Sb09g002810	Sb09g002830,Sb05g004180,Sb04g031120,Sb02g040680,Sb02g040670,Sb03g013210,Sb02g040770,Sb02g040730	37430083
microarray	Ta#S26025614	TaaCsp1BS006G02,TaaCsp1BS023B22,TaaCsp1BS140N05	42	Bradi2g37040	Bradi2g11295,Bradi4g40190,Bradi4g05980,Bradi3g09080,Bradi1g61530,Bradi2g38660,Bradi1g33740,Bradi1g77130,Bradi3g09087,Bradi1g19980,Bradi1g77140,Bradi2g12170,Bradi3g60880,Bradi1g20010,Bradi1g20000,Bradi1g19990,Bradi2g12204,Bradi3g09120,Bradi4g25660,Bradi4g44510,Bradi2g48050,Bradi3g13590,Bradi5g24650,Bradi1g41900,Bradi2g09660,Bradi1g32870,Bradi4g22660,Bradi2g11320,Bradi1g07790,Bradi5g10070,Bradi1g07…	57	LOC_Os05g04470	LOC_Os01g18890,LOC_Os03g25320,LOC_Os03g25370,LOC_Os03g25360,LOC_Os05g04380,LOC_Os03g25340,LOC_Os03g02920,LOC_Os02g14160,LOC_Os12g34524,LOC_Os06g48030,LOC_Os02g14430,LOC_Os03g25300,LOC_Os03g25280,LOC_Os01g18900,LOC_Os04g56180,LOC_Os10g39170,LOC_Os02g50770,LOC_Os05g04440,LOC_Os02g06630,LOC_Os02g14170,LOC_Os07g44480,LOC_Os07g44499,LOC_Os07g44550,LOC_Os07g44590,LOC_Os11g02130,LOC_Os12g02080,LOC_Os06g…	41	Sb09g002820	Sb03g011950,Sb01g034420,Sb08g016840,Sb05g001010,Sb09g002740,Sb03g013210,Sb10g028500,Sb04g008600,Sb02g040660,Sb10g027490,Sb05g001000,Sb03g013200,Sb06g031300,Sb04g019270,Sb03g024460,Sb01g049140,Sb08g000990,Sb01g007240,Sb10g028460,Sb04g028340,Sb03g013190,Sb0246s002010,Sb02g001140,Sb03g002370,Sb02g040740,Sb02g040730,Sb02g040710,Sb09g002830,Sb05g009400,Sb04g008590,Sb02g040770,Sb09g002760,Sb04g008650,S…	37438705	1	BE403553	no	1BS10-0.50-0.84 (Peng et al., 2004 based on BE403553)			1BS10-0.50-0.84 (Peng et al., 2004 based on BE403553)	1BS9-0.84-1.06
Illumina scaffolds in silico	1BS_z132_979_30	TaaCsp1BS062D09	6	Bradi2g37067	Bradi2g37060,Bradi2g37047,Bradi2g37090,Bradi2g38720,Bradi2g37080	2	LOC_Os05g04410	LOC_Os04g04750	1	Sb04g020720	no	37460849								1BS9-0.84-1.06
microarray	Ta#S32683378	TaaCsp1BS010G14,TaaCsp1BS032O02	3	Bradi2g37100	Bradi3g36140,Bradi1g66640	3	LOC_Os05g02130	LOC_Os03g16780,LOC_Os08g32850	2	Sb09g001370	Sb07g020640	37475805								1BS9-0.84-1.06
microarray	Ta#S37844301	TaaCsp1BS041H13,TaaCsp1BS138O19	1	Bradi2g37140	no	2	LOC_Os05g02190	LOC_Os08g13219	1	Sb09g001410	no	37534414								1BS9-0.84-sat-1.00
microarray	Ta#S17888862	TaaCsp1BS023D06,TaaCsp1BS041H13,TaaCsp1BS070C16,TaaCsp1BS127N18,TaaCsp1BS135I21	1	Bradi2g37150	no	1	LOC_Os05g02200	no	1	Sb09g001430	no	37536364								1BS9-0.84-sat-1.00
microarray	Ta#S18012534	TaaCsp1BS013J05,TaaCsp1BS016D17,TaaCsp1BS096D14	2	Bradi2g37160	Bradi2g62360	1	LOC_Os03g40920	no	2	Sb09g001440	Sb02g040270	37539072								1BS9-0.84-sat-1.00
Illumina scaffolds in silico	1BS_z142_144_50	TaaCsp1BS082J08	1	Bradi2g37166	no	0	no	no	0	no	no	37544098								1BS9-0.84-sat-1.00
BES_R_Masked_ in silico	TaaCsp1BS082J08FOR1	TaaCsp1BS082J08	1	Bradi2g37166	no	0	no	no	0	no	no	37544098								1BS9-0.84-sat-1.00
BES_R_Masked_ in silico	TaaCsp1BS141G21REV1	TaaCsp1BS141G21	1	Bradi2g37166	no	0	no	no	0	no	no	37544098								1BS9-0.84-sat-1.00
Illumina scaffolds in silico	1BS_z90_14_90	TaaCsp1BS141G21	9	Bradi2g37190	Bradi2g37166,Bradi2g37172,Bradi2g39207,Bradi1g51687,Bradi1g01377,Bradi1g01257,Bradi1g01407,Bradi1g01387	0	no	no	1	Sb07g022230	no	37564811								1BS9-0.84-sat-1.00
microarray	Ta#S32549282	TaaCsp1BS062D10,TaaCsp1BS119A08,TaaCsp1BS125L02	1	Bradi2g37240	no	0	no	no	1	Sb09g001450	no	37597218								1BS9-0.84-sat-1.00
Illumina scaffolds in silico	1BS_z147_1183_10	TaaCsp1BS015P15,TaaCsp1BS062D10	1	Bradi2g37240	no	2	LOC_Os05g02220	LOC_Os07g39230	1	Sb09g001450	no	37597218	1	BE444266	no	1BS9-0.84-1.06 (Peng et al., 2004 based on BE444266)			1BS9-0.84-1.06 (Peng et al., 2004 based on BE444266)	1BS9-0.84-sat-1.00
microarray	Ta#S37900732	TaaCsp1BS062D10,TaaCsp1BS119A08,TaaCsp1BS125L02										37597489								1BS9-0.84-sat-1.00
microarray	Ta#S17898149	TaaCsp1BS002P06,TaaCsp1BS029M14,TaaCsp1BS032C18,TaaCsp1BS077E18	5	Bradi2g37310	Bradi5g17960,Bradi1g27720,Bradi3g50967,Bradi1g03750	5	LOC_Os02g44470	LOC_Os04g46910,LOC_Os07g30090,LOC_Os12g43340,LOC_Os03g60580	5	Sb09g001500	Sb01g039300,Sb06g024870,Sb04g032550,Sb02g033380	37631566	1	BF473056	no	1BS.sat19-0.31-1.00* (Peng et al., 2004 based on BF473056)			1BS.sat19-0.31-1.00* (Peng et al., 2004 based on BF473056)	1BS9-0.84-sat-1.00
microarray	Ta#S17984455	TaaCsp1BS029M14,TaaCsp1BS032C18	1	Bradi2g37320	no	1	LOC_Os05g02260	no	0	no	no	37634115								1BS9-0.84-sat-1.00
BES_R_Masked_ in silico	TaaCsp1BS032C18FOR1	TaaCsp1BS032C18	1	Bradi2g37320	no	1	LOC_Os05g02260	no	0	no	no	37634115								1BS9-0.84-sat-1.00
microarray	Ta#S18006385	TaaCsp1BS012B12,TaaCsp1BS115O09	2	Bradi2g37340	Bradi2g62470	4	LOC_Os05g02310	LOC_Os01g74350,LOC_Os10g26600,LOC_Os04g59040	3	Sb09g001530	Sb04g030590,Sb03g040910	37639929								1BS9-0.84-sat-1.00
Illumina scaffolds in silico	1BS_z153_212_30	TaaCsp1BS057A23	2	Bradi2g37350	Bradi3g59040	3	LOC_Os05g02350	LOC_Os06g11920,LOC_Os02g51600	4	Sb09g001540	Sb05g001745,Sb04g027720,Sb10g007785	37648108								1BS9-0.84-sat-1.00
BES_R_Masked_ in silico	TaaCsp1BS075N23FOR1	TaaCsp1BS075N23										37662000								1BS9-0.84-sat-1.00
Illumina scaffolds in silico	1BS_z310_42_60	TaaCsp1BS038P15										37687661								1BS9-0.84-sat-1.00
Illumina scaffolds in silico	1BS_z428_11_240	TaaCsp1BS036C21										37687717								1BS9-0.84-sat-1.00
microarray	Ta#S17987405	TaaCsp1BS057K10	5	Bradi2g37377	Bradi4g04050,Bradi2g62510,Bradi4g09567,Bradi4g09490	6	LOC_Os05g02420	LOC_Os01g45090,LOC_Os12g37970,LOC_Os11g47460,LOC_Os07g48870,LOC_Os08g43550	8	Sb09g001590	Sb03g029050,Sb03g012310,Sb09g002675,Sb08g018580,Sb07g024890,Sb09g002680,Sb05g027370	37695578								1BS9-0.84-sat-1.00
microarray	Ta#S32495447	TaaCsp1BS002J21,TaaCsp1BS114D22,TaaCsp1BS125L17	1	Bradi2g37387	no	0	no	no	0	no	no	37717072	1	BF482898	no	1BS.sat18-0.50-1.00 (Peng et al., 2004 based on BF482898)			1BS.sat18-0.50-1.00 (Peng et al., 2004 based on BF482898)	1BS9-0.84-sat-1.00
microarray	Ta#S32418945	TaaCsp1BS006F07,TaaCsp1BS067K15	1	Bradi2g37400	no	2	LOC_Os06g14510	LOC_Os03g56460	1	Sb01g006480	no	37722634								1BS9-0.84-sat-1.00
BES_R_Masked_ in silico	TaaCsp1BS006F07FOR1	TaaCsp1BS006F07	1	Bradi2g37400	no	2	LOC_Os03g56460	LOC_Os06g14510	1	Sb01g006480	no	37722634								1BS9-0.84-sat-1.00
BES_R_Masked_ in silico	TaaCsp1BS058K21REV1	TaaCsp1BS058K21	1	Bradi2g37400	no	2	LOC_Os06g14510	LOC_Os03g56460	1	Sb01g006480	no	37722634
PCR	TrAes_1BS_00165_UZH	TaaCsp1BS041O02,TaaCsp1BS058K21,TaaCsp1BS067K15	1	Bradi2g37410	no	1	LOC_Os05g02410	no	1	Sb09g001580	no	37732737								1BS9-0.84-sat-1.00
microarray	Ta#S12986618	TaaCsp1BS041O02,TaaCsp1BS058K21,TaaCsp1BS067K15	1	Bradi2g37420	no	1	LOC_Os05g02400	no	1	Sb09g001570	no	37733000	1	BE443103	no	1BS.sat18-0.50-1.00 (Peng et al., 2004 based on BE443103)			1BS.sat18-0.50-1.00 (Peng et al., 2004 based on BE443103)	1BS9-0.84-sat-1.00
Illumina scaffolds in silico	1BS_z161_2700_20	TaaCsp1BS006F07,TaaCsp1BS041O02,TaaCsp1BS058K21	3	Bradi2g37420	Bradi2g37410,Bradi2g37400	4	LOC_Os05g02400	LOC_Os03g56460,LOC_Os06g14510,LOC_Os05g02410	3	Sb09g001570	Sb09g001580,Sb01g006480	37733000	2	BE443103	BE496843	1BS.sat18-0.50-1.00 (Peng et al., 2004 based on BE443103)			1BS.sat18-0.50-1.00 (Peng et al., 2004 based on BE443103)	1BS9-0.84-sat-1.00
PCR	U35_20838_3	TaaCsp1BS041O02,TaaCsp1BS067K15,TaaCsp1BS058K21										37736371							1BS.sat18-0.50-1.00 (Peng et al., 2004 based on BE443103)	1BS9-0.84-sat-1.00
PCR	TrAes_1BS_00163_UZH	TaaCsp1BS010G02,TaaCsp1BS142C10,TaaCsp1BS067K15,TaaCsp1BS041O02,TaaCsp1BS058K21	4	Bradi2g37430	Bradi1g66330,Bradi1g03810,Bradi1g03790	3	LOC_Os05g02390	LOC_Os03g17150,LOC_Os03g60570	6	Sb09g001560	Sb01g039190,Sb01g003300,Sb05g027450,Sb09g022660,Sb01g003270	37741327							1BS9-0.84-1.06 (Peng et al., 2004 based on BF294059), 1BS.sat19-0.31-0.50 (Peng et al., 2004 based on BE446624)	1BS9-0.84-sat-1.00
Illumina scaffolds in silico	1BS_z161_2700_10	TaaCsp1BS041O02,TaaCsp1BS058K21	5	Bradi2g37430	Bradi1g03810,Bradi1g66330,Bradi1g03790,Bradi2g54500	3	LOC_Os05g02390	LOC_Os03g60570,LOC_Os03g17150	6	Sb09g001560	Sb01g039190,Sb01g003300,Sb05g027450,Sb01g003270,Sb09g022660	37741327	2	BF294059	BE446624	1BS9-0.84-1.06 (Peng et al., 2004 based on BF294059)			1BS9-0.84-1.06 (Peng et al., 2004 based on BF294059)	1BS9-0.84-sat-1.00
BES_R_Masked_ in silico	TaaCsp1BS089A17REV1	TaaCsp1BS089A17	5	Bradi2g37430	Bradi1g03810,Bradi1g66330,Bradi1g03790,Bradi2g54500	4	LOC_Os05g02390	LOC_Os03g60570,LOC_Os03g17150,LOC_Os01g62190	6	Sb09g001560	Sb01g003300,Sb05g027450,Sb01g003270,Sb01g039190,Sb09g022660	37741327	1	BF294059	no	1BS9-0.84-1.06 (Peng et al., 2004 based on BF294059)			1BS9-0.84-1.06 (Peng et al., 2004 based on BF294059)	1BS9-0.84-sat-1.00
PCR	U35_30825_3	TaaCsp1BS041O02,TaaCsp1BS067K15,TaaCsp1BS058K21										37741462							1BS.sat18-0.50-0.52 (PCR current study ), 1BS9-0.84-1.06 (Peng et al., 2004 based on BF294059), 1BS.sat19-0.31-0.50 (Peng et al., 2004 based on BE446624)	1BS9-0.84-sat-1.00
microarray	Ta#S32424854	TaaCsp1BS070G07,TaaCsp1BS094H23										37746750								1BS9-0.84-sat-1.00
microarray	Ta#S32535886	TaaCsp1BS013B05,TaaCsp1BS049C14	1	Bradi2g37450	no	1	LOC_Os05g02500	no	1	Sb09g001660	no	37767253								1BS9-0.84-sat-1.00
microarray	Ta#S32706403	TaaCsp1BS047D16,TaaCsp1BS111M24	1	Bradi2g37450	no	1	LOC_Os05g02500	no	1	Sb09g001660	no	37767253	1	BF291787	no	1BS.sat18-0.50-1.00 (Peng et al., 2004 based on BF291787)			1BS.sat18-0.50-1.00 (Peng et al., 2004 based on BF291787)	1BS9-0.84-sat-1.00
PCR	TrAes_1BS_00161_UZH	TaaCsp1BS013B05	1	Bradi2g37450	no	1	LOC_Os05g02500	no	1	Sb09g001660	no	37771608								1BS9-0.84-sat-1.00
microarray	Ta#S37771761_a	TaaCsp1BS013B05,TaaCsp1BS049C14										37774436								1BS9-0.84-sat-1.00
microarray	Ta#S37771761_b	TaaCsp1BS002D08,TaaCsp1BS004P23,TaaCsp1BS055O20										37774436								1BS10-0.50-0.84
microarray	Ta#S32495437_a	TaaCsp1BS002I11,TaaCsp1BS071C13										37781633								1BS.sat18-0.50-1.00
microarray	Ta#S32495437_b	TaaCsp1BS002D06,TaaCsp1BS077O05										37781633								1BS10-0.50-0.84
Illumina scaffolds in silico	1BS_z166_145_60	TaaCsp1BS024J13	3	Bradi2g37470	Bradi2g62587,Bradi4g03900	2	LOC_Os05g02520	LOC_Os01g74480	2	Sb09g001680	Sb01g012530	37781633								1BS9-0.84-sat-1.00
microarray	Ta#S18012325	TaaCsp1BS001P19,TaaCsp1BS002J07,TaaCsp1BS002J20,TaaCsp1BS023H24,TaaCsp1BS068C08,TaaCsp1BS096O12	1	Bradi2g37480	no	1	LOC_Os05g02530	no	2	Sb09g001700	Sb09g001690	37785136	1	BE426663	no	1BS9-0.84-1.06 (Peng et al., 2004 based on BE426663)			1BS9-0.84-1.06 (Peng et al., 2004 based on BE426663)	1BS9-0.84-sat-1.00
microarray	Ta#S17987986	TaaCsp1BS024J13,TaaCsp1BS111K03	1	Bradi2g37480	no	1	LOC_Os05g02530	no	2	Sb09g001700	Sb09g001690	37785136	1	BE426663	no	1BS9-0.84-1.06 (Peng et al., 2004 based on BE426663)			1BS9-0.84-1.06 (Peng et al., 2004 based on BE426663)	1BS9-0.84-sat-1.00
PCR	TrAes_1BS_00157_UZH	TaaCsp1BS021I09,TaaCsp1BS027A15,TaaCsp1BS041M24,TaaCsp1BS048G06,TaaCsp1BS063N07	1	Bradi2g37487	no	2	LOC_Os05g02580	LOC_Os05g02564	1	Sb09g001710	no	37795733								1BS9-0.84-sat-1.00
PCR	TrAes_1BS_00156_UZH	TaaCsp1BS027A15,TaaCsp1BS063N07	1	Bradi2g37517	no	1	LOC_Os05g02640	no	1	Sb09g001790	no	37820469								1BS9-0.84-sat-1.00
microarray	Ta#S13045438	TaaCsp1BS075N02,TaaCsp1BS120C12	1	Bradi2g37517	no	1	LOC_Os05g02640	no	1	Sb09g001790	no	37820469								1BS9-0.84-sat-1.00
PCR	TrAes_1BS_00155_UZH	TaaCsp1BS029F13,TaaCsp1BS122O02	2	Bradi2g37530	Bradi4g35665	1	LOC_Os05g02650	no	1	Sb09g001810	no	37840623							1BS.sat18-0.50-1.00 (Peng et al., 2004 based on BE495292,BE424845,BG274396,BG313657), 1BS.sat-0.31 (Peng et al., 2004 based on BG275046)	1BS9-0.84-sat-1.00
microarray	Ta#S16215504	TaaCsp1BS029F13,TaaCsp1BS122O02	2	Bradi2g37530	Bradi4g35665	1	LOC_Os05g02650	no	1	Sb09g001810	no	37840623	1	BE495292	no	1BS.sat18-0.50-1.00 (Peng et al., 2004 based on BE495292)			1BS.sat18-0.50-1.00 (Peng et al., 2004 based on BE495292)	1BS9-0.84-sat-1.00
Illumina scaffolds in silico	1BS_z171_130_100	TaaCsp1BS029F13	1	Bradi2g37530	no	1	LOC_Os05g02650	no	1	Sb09g001810	no	37840623	3	BG313657	BG275046,BG274396	1BS.sat18-0.50-1.00 (Peng et al., 2004 based on BG313657)			1BS.sat18-0.50-1.00 (Peng et al., 2004 based on BG313657)	1BS9-0.84-sat-1.00
PCR	U35_1986_12	TaaCsp1BS029F13,TaaCsp1BS122O02										37844044							1BS.sat18-0.50-1.00 (Peng et al., 2004 based on BG274396,BG313657,BE424845), 1BS.sat-0.31 (Peng et al., 2004 based on BG275046)	1BS9-0.84-sat-1.00
PCR	TrAes_1BS_00154_UZH	TaaCsp1BS007F17,TaaCsp1BS116B15,TaaCsp1BS132F20,TaaCsp1BS143P08	1	Bradi2g37560	no	3	LOC_Os05g02980	LOC_Os05g38690,LOC_Os05g32440	2	Sb09g001840	Sb09g022730	37876925								1BS9-0.84-sat-1.00
microarray	Ta#S17886757	TaaCsp1BS088H13,TaaCsp1BS094L15	1	Bradi2g37570	no	2	LOC_Os05g02940	LOC_Os03g17310	2	Sb09g001850	Sb01g038990	37908265								1BS9-0.84-sat-1.00
Illumina scaffolds in silico	1BS_z175_411_10	TaaCsp1BS088H13	3	Bradi2g37570	Bradi1g66150,Bradi3g11570	2	LOC_Os05g02940	LOC_Os03g17310	2	Sb09g001850	Sb01g038990	37908265								1BS9-0.84-sat-1.00
Illumina scaffolds in silico	1BS_z326_238_160	TaaCsp1BS073H08	1	Bradi2g37570	no	2	LOC_Os05g02940	LOC_Os03g17310	2	Sb09g001850	Sb01g038990	37908265	1	BE605202	no	1BS.sat18-0.50-1.00 (Peng et al., 2004 based on BE605202)			1BS.sat18-0.50-1.00 (Peng et al., 2004 based on BE605202)	1BS.sat18-0.50-1.00
BES_R_Masked_ in silico	TaaCsp1BS088H13FOR1	TaaCsp1BS088H13	2	Bradi2g37570	Bradi1g66150	2	LOC_Os05g02940	LOC_Os03g17310	2	Sb09g001850	Sb01g038990	37908265								1BS9-0.84-sat-1.00
PCR	TrAes_1BS_00153_UZH	TaaCsp1BS088H13,TaaCsp1BS094L15	3	Bradi2g37570	Bradi1g66150,Bradi3g11570	2	LOC_Os05g02940	LOC_Os03g17310	2	Sb09g001850	Sb01g038990	37913231								1BS9-0.84-sat-1.00
BES_R_Masked_ in silico	TaaCsp1BS014I24FOR1	TaaCsp1BS014I24	1	Bradi2g37620	no	1	LOC_Os02g17710	no	0	no	no	37980978								1BS9-0.84-sat-1.00
BES_R_Masked_ in silico	TaaCsp1BS126O08REV1	TaaCsp1BS126O08	1	Bradi2g37620	no	0	no	no	0	no	no	37980978								1BS9-0.84-sat-1.00
microarray	Ta#S26021681_a	TaaCsp1BS005H24,TaaCsp1BS012L02,TaaCsp1BS014J08,TaaCsp1BS014I24										37983512								1BS9-0.84-sat-1.00
microarray	Ta#S26021681_b	TaaCsp1BS002G19,TaaCsp1BS012P23,TaaCsp1BS055L20,TaaCsp1BS126O08										37983512								1BS9-0.84-sat-1.00
BES_R_Masked_ in silico	TaaCsp1BS014J08FOR1	TaaCsp1BS014J08	0	no	no	1	LOC_Os10g33040	no	0	no	no	37983512								1BS9-0.84-sat-1.00
PCR	TrAes_1BS_00151_UZH	TaaCsp1BS118D09	2	Bradi2g37640	Bradi2g00370	3	LOC_Os05g02880	LOC_Os03g17710,LOC_Os01g06290	2	Sb09g001910	Sb09g001920	37992236							1BS.sat18-0.50-1.00 (Peng et al., 2004 based on BE405518,BE586140,BF484129 )	1BS9-0.84-sat-1.00
microarray	Ta#S16207392	TaaCsp1BS118D09	1	Bradi2g37640	no	2	LOC_Os03g17710	LOC_Os05g02880	0	no	no	37992236	2	BE405518	BE586140	1BS.sat18-0.50-1.00 (Peng et al., 2004 based on BE405518)			1BS.sat18-0.50-1.00 (Peng et al., 2004 based on BE405518)	1BS9-0.84-sat-1.00
PCR	TrAes_1BS_00150_UZH	TaaCsp1BS128M11,TaaCsp1BS141C24	4	Bradi2g37650	Bradi5g24080,Bradi2g55270,Bradi2g54590	7	LOC_Os05g02730	LOC_Os11g01130,LOC_Os12g01120,LOC_Os04g56780,LOC_Os04g55590,LOC_Os01g62310,LOC_Os01g63510	6	Sb09g002010	Sb05g003490,Sb06g030700,Sb06g031880,Sb03g039380,Sb03g040210	38029482								1BS9-0.84-sat-1.00
Illumina scaffolds in silico	1BS_z182_133_80	TaaCsp1BS128M11	3	Bradi2g37650	Bradi5g24080,Bradi2g55270	7	LOC_Os05g02730	LOC_Os11g01130,LOC_Os12g01120,LOC_Os04g56780,LOC_Os04g55590,LOC_Os01g62310,LOC_Os01g63510	6	Sb09g002010	Sb05g003490,Sb06g030700,Sb06g031880,Sb03g039380,Sb03g040210	38029482								1BS9-0.84-sat-1.00
BES_R_Masked_ in silico	TaaCsp1BS128M11REV1	TaaCsp1BS128M11	0	no	no	1	LOC_Os05g02730	no	1	Sb09g002010	no	38029482								1BS9-0.84-sat-1.00
Illumina scaffolds in silico	1BS_z801_423_60	TaaCsp1BS126E16										38047060								1BS10-0.50-1.06
Illumina scaffolds in silico	1BS_z21_157_170	TaaCsp1BS061B14	0	no	no	8	LOC_Os11g41780	LOC_Os05g36220,LOC_Os07g05850,LOC_Os11g33960,LOC_Os09g12870,LOC_Os02g24950,LOC_Os05g36230,LOC_Os09g14480	0	no	no	38054508								1BS9-0.84-sat-1.00
microarray	Ta#S13121974	TaaCsp1BS010H17,TaaCsp1BS042B15	1	Bradi2g37675	no	0	no	no	0	no	no	38077752	3	BF293576	BG274725,BF292046	1BS.sat19-0.31-0.50 (Peng et al., 2004 based on BF293576)			1BS.sat19-0.31-0.50 (Peng et al., 2004 based on BF293576)	1BS9-0.84-sat-1.00
microarray	Ta#S26026710	TaaCsp1BS010H17,TaaCsp1BS042B15	1	Bradi2g37690	no	0	no	no	0	no	no	38080253								1BS9-0.84-sat-1.00
PCR	U35_455_3	TaaCsp1BS010H17,TaaCsp1BS042B15										38080670							1BS.sat18-0.50-0.52 (PCR current study )	1BS9-0.84-sat-1.00
PCR	TrAes_1BS_00149_UZH	TaaCsp1BS010H17,TaaCsp1BS042B15	1	Bradi2g37690	no	1	LOC_Os05g02780	no	1	Sb09g001970	no	38082597								1BS9-0.84-sat-1.00
PCR	TrAes_1BS_00148_UZH	TaaCsp1BS009E19,TaaCsp1BS030I17,TaaCsp1BS095K01	2	Bradi2g37710	Bradi2g62620	2	LOC_Os05g02790	LOC_Os01g74510	2	Sb09g001960	Sb03g047500	38089420							1BS.sat18-0.50-0.52 (PCR current study )	1BS9-0.84-sat-1.00
microarray	Ta#S26028267	TaaCsp1BS009E19,TaaCsp1BS030I17,TaaCsp1BS095K01	1	Bradi2g37720	no	1	LOC_Os05g02820	no	1	Sb01g028010	no	38091636								1BS9-0.84-sat-1.00
Illumina scaffolds in silico	1BS_z749_114_100	TaaCsp1BS005C22,TaaCsp1BS005C22,TaaCsp1BS015P15,TaaCsp1BS051L01,TaaCsp1BS054A22,TaaCsp1BS054A22,TaaCsp1BS081N17,TaaCsp1BS093D15,TaaCsp1BS093I24,TaaCsp1BS125L02	1	Bradi2g37720	no	0	no	no	0	no	no	38091636								1BS9-0.84-sat-1.00
microarray	Ta#S17985376	TaaCsp1BS009E19,TaaCsp1BS030I17,TaaCsp1BS095K01										38091868								1BS9-0.84-sat-1.00
BES_R_Masked_ in silico	TaaCsp1BS104M04REV1	TaaCsp1BS104M04	1	Bradi2g37730	no	1	LOC_Os05g02690	no	1	Sb03g043830	no	38101372								1BS9-0.84-sat-1.00
microarray	Ta#S22373355	TaaCsp1BS117I19,TaaCsp1BS140F08	1	Bradi2g37740	no	1	LOC_Os05g02680	no	1	Sb09g002020	no	38104406								1BS9-0.84-sat-1.00
microarray	Ta#S32636546	TaaCsp1BS117I19,TaaCsp1BS140F08	1	Bradi2g37740	no	0	no	no	0	no	no	38104406								1BS9-0.84-sat-1.00
microarray	Ta#S32534755	TaaCsp1BS117I19,TaaCsp1BS140F08	1	Bradi2g37740	no	1	LOC_Os05g02680	no	1	Sb09g002020	no	38104406								1BS9-0.84-sat-1.00
microarray	Ta#S32558505	TaaCsp1BS117I19,TaaCsp1BS140F08	1	Bradi2g37750	no	1	LOC_Os05g02670	no	1	Sb09g002030	no	38109083								1BS9-0.84-sat-1.00
microarray	Ta#S17988050	TaaCsp1BS044M01,TaaCsp1BS142D02	1	Bradi2g37770	no	1	LOC_Os05g02990	no	1	Sb09g002040	no	38127219								1BS9-0.84-sat-1.00
microarray	Ta#S32515211	TaaCsp1BS044M01,TaaCsp1BS142D02	1	Bradi2g37780	no	1	LOC_Os05g03000	no	1	Sb09g002050	no	38129033								1BS9-0.84-sat-1.00
microarray	Ta#S37769703	TaaCsp1BS044M01,TaaCsp1BS142D02	1	Bradi2g37790	no	1	LOC_Os05g03020	no	1	Sb09g002060	no	38135314								1BS9-0.84-sat-1.00
microarray	Ta#S12889137	TaaCsp1BS023L01,TaaCsp1BS039O20,TaaCsp1BS039F19	5	Bradi2g37800	Bradi5g24100,Bradi1g30337,Bradi1g03880,Bradi1g53650	5	LOC_Os05g03040	LOC_Os04g55560,LOC_Os03g60430,LOC_Os07g13170,LOC_Os06g43220	6	Sb06g030670	Sb09g002080,Sb10g025053,Sb01g003400,Sb10g001490,Sb02g007000	38179562	1	BE490041	no	1BS.sat18-0.50-1.00 (Peng et al., 2004 based on BE490041)			1BS.sat18-0.50-1.00 (Peng et al., 2004 based on BE490041)	1BS9-0.84-sat-1.00
microarray	Ta#S33259535	TaaCsp1BS023L01,TaaCsp1BS039O20,TaaCsp1BS039F19	1	Bradi2g37800	no	1	LOC_Os05g03040	no	0	no	no	38179562	1	BE490041	no	1BS.sat18-0.50-1.00 (Peng et al., 2004 based on BE490041)			1BS.sat18-0.50-1.00 (Peng et al., 2004 based on BE490041)	1BS9-0.84-sat-1.00
Illumina scaffolds in silico	1BS_z21_157_30	TaaCsp1BS039F19,TaaCsp1BS063G06	5	Bradi2g37800	Bradi5g24100,Bradi1g03880,Bradi1g30337,Bradi1g53650	4	LOC_Os05g03040	LOC_Os04g55560,LOC_Os03g60430,LOC_Os06g43220	4	Sb09g002080	Sb06g030670,Sb10g025053,Sb01g003400	38179562	1	BE490041	no	1BS.sat18-0.50-1.00 (Peng et al., 2004 based on BE490041)			1BS.sat18-0.50-1.00 (Peng et al., 2004 based on BE490041)	1BS9-0.84-sat-1.00
Illumina scaffolds in silico	1BS_z21_157_100	TaaCsp1BS011O05,TaaCsp1BS114G11	7	Bradi2g37810	Bradi5g01637,Bradi4g21950,Bradi4g39317,Bradi5g01567,Bradi1g51320,Bradi4g02520	1	LOC_Os05g03030	no	1	Sb09g002070	no	38187282								1BS9-0.84-sat-1.00
BES_R_Masked_ in silico	TaaCsp1BS042E02FOR1	TaaCsp1BS042E02	1	Bradi2g37817	no	1	LOC_Os05g03050	no	1	Sb09g002090	no	38189337								1BS9-0.84-sat-1.00
microarray	Ta#S17989841	TaaCsp1BS126L10,TaaCsp1BS136G17,TaaCsp1BS057E21	1	Bradi2g37920	no	1	LOC_Os05g03120	no	1	Sb09g002140	no	38267974								1BS9-0.84-sat-1.00
PCR	TrAes_1BS_00132_UZH	TaaCsp1BS057E21,TaaCsp1BS126L10,TaaCsp1BS136G17	2	Bradi2g37930	Bradi2g05300	2	LOC_Os04g58830	LOC_Os06g04970	2	Sb03g003790	Sb06g033550	38273686								1BS9-0.84-sat-1.00
microarray	Ta#S17888051	TaaCsp1BS002N22,TaaCsp1BS013C16,TaaCsp1BS131L01	1	Bradi2g37970	no	0	no	no	1	Sb09g002200	no	38315469								1BS9-0.84-sat-1.00
microarray	Ta#S26023503	TaaCsp1BS028N18,TaaCsp1BS115A19	1	Bradi2g37980	no	1	LOC_Os05g03190	no	1	Sb09g002210	no	38326302								1BS9-0.84-sat-1.00
Illumina scaffolds in silico	1BS_z212_1381_10	TaaCsp1BS109F14	1	Bradi2g37980	no	1	LOC_Os05g03190	no	1	Sb09g002210	no	38326302								1BS9-0.84-sat-1.00
microarray	Ta#S13130941	TaaCsp1BS028N18,TaaCsp1BS115A19										38330190								1BS9-0.84-sat-1.00
BES_R_Masked_ in silico	TaaCsp1BS023J11REV1	TaaCsp1BS023J11	2	Bradi2g37990	Bradi2g39847	0	no	no	0	no	no	38331421								1BS.sat18-0.50-1.00
microarray	Ta#S32500057	TaaCsp1BS011I21,TaaCsp1BS028M20,TaaCsp1BS042C13	1	Bradi2g38030	no	1	LOC_Os05g03430	no	0	no	no	38357892								1BS9-0.84-sat-1.00
microarray	Ta#S37806766_a	TaaCsp1BS088H23										38456155								C-1BS10-0.50
microarray	Ta#S37806766_b	TaaCsp1BS089C04										38456155								1BS.sat18-0.50-1.00
microarray	Ta#S17987732	TaaCsp1BS028E20,TaaCsp1BS030L04,TaaCsp1BS118J24	1	Bradi2g38090	no	1	LOC_Os05g03460	no	1	Sb09g002250	no	38461562								1BS9-0.84-sat-1.00
Illumina scaffolds in silico	1BS_z226_2155_10	TaaCsp1BS109G17	2	Bradi2g38090	Bradi2g38100	2	LOC_Os05g03460	LOC_Os05g03480	2	Sb09g002250	Sb09g002260	38461562								1BS9-0.84-sat-1.00
microarray	Ta#S16058105	TaaCsp1BS028E20,TaaCsp1BS030L04,TaaCsp1BS118J24	2	Bradi2g38100	Bradi2g38090	2	LOC_Os05g03480	LOC_Os05g03460	2	Sb09g002260	Sb09g002250	38462561								1BS9-0.84-sat-1.00
microarray	Ta#S32543509	TaaCsp1BS028E20,TaaCsp1BS030L04,TaaCsp1BS118J24	1	Bradi2g38100	no	1	LOC_Os05g03480	no	1	Sb09g002260	no	38462561								1BS9-0.84-sat-1.00
BES_R_Masked_ in silico	TaaCsp1BS032J22REV1	TaaCsp1BS032J22	8	Bradi2g38110	Bradi1g14190,Bradi2g38400,Bradi2g38440,Bradi2g38120,Bradi2g38760,Bradi4g05910,Bradi2g38450	0	no	no	0	no	no	38479458								1BS9-0.84-sat-1.00
Illumina scaffolds in silico	1BS_z193_168_100	TaaCsp1BS019H19	9	Bradi2g38120	Bradi4g05910,Bradi2g38400,Bradi1g14190,Bradi2g38760,Bradi2g38460,Bradi2g38450,Bradi2g38440,Bradi2g38110	0	no	no	0	no	no	38486984	1	BE498910	no	1BS.sat18-0.50-1.00 (Peng et al., 2004 based on BE498910)			1BS.sat18-0.50-1.00 (Peng et al., 2004 based on BE498910)	1BS9-0.84-sat-1.00
BES_R_Masked_ in silico	TaaCsp1BS134H12REV1	TaaCsp1BS134H12	8	Bradi2g38120	Bradi4g05910,Bradi2g38110,Bradi2g38760,Bradi1g14190,Bradi2g38400,Bradi2g38450,Bradi2g38460	0	no	no	0	no	no	38486984								1BS10-0.50-0.84
Illumina scaffolds in silico	1BS_z231_161_40	TaaCsp1BS047B23	14	Bradi2g38130	Bradi2g38140,Bradi5g03654,Bradi3g61082,Bradi3g11987,Bradi3g23362,Bradi3g29975,Bradi5g20467,Bradi1g48675,Bradi4g28786,Bradi4g24251,Bradi2g42996,Bradi1g06635,Bradi2g62720	6	LOC_Os05g03530	LOC_Os05g03540,LOC_Os01g45290,LOC_Os12g02814,LOC_Os06g09060,LOC_Os06g39020	3	Sb09g002270	Sb0012s014620,Sb09g002280	38494856	1	BE426771	no	1BS.sat18-0.50-1.00 (Peng et al., 2004 based on BE426771)			1BS.sat18-0.50-1.00 (Peng et al., 2004 based on BE426771)	1BS9-0.84-sat-1.00
microarray	Ta#S32700177	TaaCsp1BS005F11,TaaCsp1BS030M05	1	Bradi2g38140	no	1	LOC_Os05g03540	no	1	Sb09g002280	no	38498210	1	BE426771	no	1BS.sat18-0.50-1.00 (Peng et al., 2004 based on BE426771)			1BS.sat18-0.50-1.00 (Peng et al., 2004 based on BE426771)	1BS9-0.84-sat-1.00
microarray	Ta#S17986923	TaaCsp1BS020E17,TaaCsp1BS128L19	1	Bradi2g38160	no	1	LOC_Os05g03550	no	0	no	no	38505503								1BS9-0.84-sat-1.00
microarray	Ta#S22366463	TaaCsp1BS020E17,TaaCsp1BS128L19	1	Bradi2g38160	no	1	LOC_Os05g03550	no	1	Sb09g002290	no	38505503								1BS9-0.84-sat-1.00
PCR	U35_17863_3	TaaCsp1BS020E17,TaaCsp1BS128L19										38506006								1BS9-0.84-sat-1.00
microarray	Ta#S17972558	TaaCsp1BS093F21,TaaCsp1BS120A18,TaaCsp1BS107O14	2	Bradi2g38170	Bradi1g16560	2	LOC_Os05g03610	LOC_Os07g49330	2	Sb09g002320	Sb02g044010	38527408								1BS10-0.50-1.06
BES_R_Masked_ in silico	TaaCsp1BS005E01FOR1	TaaCsp1BS005E01	1	Bradi2g38200	no	1	LOC_Os05g03620	no	1	Sb09g002330	no	38556042
microarray	Ta#S19223863	TaaCsp1BS008G21,TaaCsp1BS029D02	1	Bradi2g38210	no	1	LOC_Os05g03630	no	1	Sb09g002340	no	38564578								1BS9-0.84-1.06
microarray	Ta#S13028085	TaaCsp1BS007D03,TaaCsp1BS069H06,TaaCsp1BS140G06	1	Bradi2g38237	no	1	LOC_Os05g03750	no	1	Sb09g002380	no	38583080								1BS9-0.84-1.06
microarray	Ta#S32706659	TaaCsp1BS106F03	2	Bradi2g38330	Bradi4g43740	1	LOC_Os05g03780	no	1	Sb09g002460	no	38657133								1BS9-0.84-1.06
Illumina scaffolds in silico	1BS_z251_181_30	TaaCsp1BS060P19	2	Bradi2g38330	Bradi4g43740	1	LOC_Os05g03780	no	1	Sb09g002460	no	38657133								1BS9-0.84-1.06
microarray	Ta#S23116155	TaaCsp1BS004M12,TaaCsp1BS092N23	1	Bradi2g38340	no	2	LOC_Os07g27790	LOC_Os05g03820	1	Sb09g002470	no	38665337	3	BE445121	BG607503,BE497177	1BS.sat-0.31 (Peng et al., 2004 based on BE445121)			1BS.sat-0.31 (Peng et al., 2004 based on BE445121)	1BS9-0.84-1.06
Illumina scaffolds in silico	1BS_z252_209_60	TaaCsp1BS132G04	3	Bradi2g38340	Bradi1g57227,Bradi4g39277	2	LOC_Os07g27790	LOC_Os05g03820	2	Sb09g002470	Sb09g027090	38665337	3	BG607503	BE497177,BE445121	1BS.sat-0.31 (Peng et al., 2004 based on BG607503)			1BS.sat-0.31 (Peng et al., 2004 based on BG607503)	1BS9-0.84-1.06
BES_R_Masked_ in silico	TaaCsp1BS132G04REV1	TaaCsp1BS132G04	1	Bradi2g38340	no	2	LOC_Os05g03820	LOC_Os07g27790	1	Sb09g002470	no	38665337	1	BG607503	no	1BS.sat-0.31 (Peng et al., 2004 based on BG607503)			1BS.sat-0.31 (Peng et al., 2004 based on BG607503)	1BS9-0.84-1.06
microarray	Ta#S13158756	TaaCsp1BS001D16,TaaCsp1BS022C02	1	Bradi2g38350	no	2	LOC_Os05g03830	LOC_Os07g27780	1	Sb09g002480	no	38671928								1BS9-0.84-1.06
microarray	Ta#S16058014	TaaCsp1BS001D16,TaaCsp1BS022C02	1	Bradi2g38350	no	2	LOC_Os05g03830	LOC_Os07g27780	1	Sb09g002480	no	38671928								1BS9-0.84-1.06
microarray	Ta#S13015533	TaaCsp1BS001D16,TaaCsp1BS022C02	4	Bradi2g38357	Bradi1g44110,Bradi5g11310,Bradi2g11870	5	LOC_Os05g03840	LOC_Os08g29770,LOC_Os04g36610,LOC_Os01g21070,LOC_Os02g03120	5	Sb10g009270	Sb09g002490,Sb07g019470,Sb04g028790,Sb03g012840	38674139								1BS9-0.84-1.06
microarray	Ta#S42540246	TaaCsp1BS093C20,TaaCsp1BS116G23,TaaCsp1BS127H06	2	Bradi2g38380	Bradi4g32920	2	LOC_Os05g03860	LOC_Os05g03865	1	Sb09g002510	no	38691853								1BS9-0.84-1.06
microarray	Ta#S16465567	TaaCsp1BS093C20,TaaCsp1BS116G23,TaaCsp1BS127H06	7	Bradi2g38390	Bradi2g11540,Bradi1g57607,Bradi1g10047,Bradi1g12677,Bradi1g07247,Bradi1g12690	6	LOC_Os05g03884	LOC_Os01g19694,LOC_Os07g03770,LOC_Os03g56110,LOC_Os03g51690,LOC_Os03g56140	8	Sb09g002520	Sb03g012480,Sb03g012497,Sb02g002200,Sb01g009480,Sb01g009460,Sb01g006790,Sb01g012200	38694479								1BS9-0.84-1.06
Illumina scaffolds in silico	1BS_z193_168_70	TaaCsp1BS101H12	9	Bradi2g38440	Bradi2g38400,Bradi1g14190,Bradi4g05910,Bradi2g38120,Bradi2g38460,Bradi2g38450,Bradi2g38110,Bradi2g38760	0	no	no	0	no	no	38743590	1	BE498910	no	1BS.sat18-0.50-1.00 (Peng et al., 2004 based on BE498910)			1BS.sat18-0.50-1.00 (Peng et al., 2004 based on BE498910)	1BS9-0.84-sat-1.00
Illumina scaffolds in silico	1BS_z90_14_50	TaaCsp1BS006O24	9	Bradi2g38440	Bradi2g38120,Bradi2g38110,Bradi2g38400,Bradi1g14190,Bradi4g05910,Bradi2g38460,Bradi2g38450,Bradi2g38760	0	no	no	1	Sb05g022840	no	38743590								1BS.sat18-0.50-1.00
Illumina scaffolds in silico	1BS_z90_14_80	TaaCsp1BS110B12	6	Bradi2g38440	Bradi2g38110,Bradi2g38400,Bradi2g38120,Bradi1g14190,Bradi2g38460	0	no	no	1	Sb05g022840	no	38743590								1BS.sat18-0.50-1.00
BES_R_Masked_ in silico	TaaCsp1BS004L14REV1	TaaCsp1BS004L14	9	Bradi2g38460	Bradi2g38400,Bradi1g14190,Bradi2g38120,Bradi4g05910,Bradi2g38450,Bradi2g38440,Bradi2g38760,Bradi2g38110	0	no	no	0	no	no	38759779								1BS9-0.84-sat-1.00
microarray	Ta#S32521124	TaaCsp1BS004I19,TaaCsp1BS007C20,TaaCsp1BS134M16	1	Bradi2g38490	no	1	LOC_Os05g04170	no	1	Sb09g002640	no	38776210	1	BM137959	no	1BS9-0.84-1.06 (Peng et al., 2004 based on BM137959)			1BS9-0.84-1.06 (Peng et al., 2004 based on BM137959)	1BS9-0.84-1.06
microarray	Ta#S37821077	TaaCsp1BS097L13,TaaCsp1BS144P20	1	Bradi2g38497	no	0	no	no	0	no	no	38788146								1BS9-0.84-1.06
Illumina scaffolds in silico	1BS_z269_85_10	TaaCsp1BS009N16	4	Bradi2g38510	Bradi2g40100,Bradi2g46550,Bradi2g00710	3	LOC_Os05g01060	LOC_Os01g48720,LOC_Os01g01800	3	Sb09g000240	Sb03g008580,Sb03g031160	38794009								1BS9-0.84-1.06
microarray	Ta#S16216275	TaaCsp1BS087N10,TaaCsp1BS139K17	1	Bradi2g38520	no	1	LOC_Os08g17820	no	1	Sb07g012940	no	38803070								1BS9-0.84-1.06
microarray	Ta#S32428117	TaaCsp1BS008E21,TaaCsp1BS069I13	1	Bradi2g38540	no	1	LOC_Os05g04190	no	1	Sb04g038000	no	38818203								1BS9-0.84-1.06
Illumina scaffolds in silico	1BS_z275_677_10	TaaCsp1BS068G23	1	Bradi2g38540	no	1	LOC_Os05g04190	no	1	Sb04g038000	no	38818203								1BS9-0.84-1.06
BES_R_Masked_ in silico	TaaCsp1BS068G23REV1	TaaCsp1BS068G23	1	Bradi2g38540	no	1	LOC_Os05g04190	no	1	Sb04g038000	no	38818203								1BS9-0.84-1.06
Illumina scaffolds in silico	1BS_z275_677_40	TaaCsp1BS007I07	6	Bradi2g38560	Bradi1g64140,Bradi2g11430,Bradi4g04627,Bradi4g09900,Bradi2g01960	11	LOC_Os03g20090	LOC_Os01g19330,LOC_Os05g04210,LOC_Os07g48870,LOC_Os11g45740,LOC_Os12g37690,LOC_Os05g49310,LOC_Os01g03720,LOC_Os01g45090,LOC_Os06g14670,LOC_Os04g42950	10	Sb09g002675	Sb09g002680,Sb01g037110,Sb02g043420,Sb08g018370,Sb05g026820,Sb03g012310,Sb03g007360,Sb04g028850,Sb01g047450	38836963								1BS9-0.84-1.06
BES_R_Masked_ in silico	TaaCsp1BS007I07FOR1	TaaCsp1BS007I07	5	Bradi2g38560	Bradi1g64140,Bradi4g04627,Bradi2g11430,Bradi4g09900	9	LOC_Os03g20090	LOC_Os01g19330,LOC_Os05g04210,LOC_Os11g45740,LOC_Os12g37690,LOC_Os05g49310,LOC_Os07g48870,LOC_Os01g45090,LOC_Os01g03720	8	Sb01g037110	Sb09g002675,Sb09g002680,Sb02g043420,Sb08g018370,Sb05g026820,Sb03g012310,Sb03g007360	38836963								1BS9-0.84-1.06
microarray	Ta#S22388912	TaaCsp1BS068G23	0	no	no	1	LOC_Os05g04220	no	1	Sb09g002690	no	38846495	1	BG313769	no	1BS9-0.84-1.06 (Peng et al., 2004 based on BG313769)			1BS9-0.84-1.06 (Peng et al., 2004 based on BG313769)	1BS9-0.84-1.06
Illumina scaffolds in silico	1BS_z277_2124_10	TaaCsp1BS073O05	4	Bradi2g38567	Bradi1g68350,Bradi2g55340,Bradi3g48020	8	LOC_Os05g04240	LOC_Os03g14080,LOC_Os05g37470,LOC_Os11g06820,LOC_Os10g05690,LOC_Os01g63770,LOC_Os01g22640,LOC_Os01g22780	5	Sb01g026240	Sb03g040320,Sb01g041270,Sb09g021990,Sb05g004250	38847296								1BS9-0.84-1.06
microarray	Ta#S22378027	TaaCsp1BS063O18,TaaCsp1BS076L08	1	Bradi2g38577	no	1	LOC_Os05g04330	no	1	Sb09g002700	no	38853763								1BS9-0.84-1.06
PCR	TrAes_1BS_00083_UZH	TaaCsp1BS005H09,TaaCsp1BS027O13,TaaCsp1BS110C18	4	Bradi2g38590	Bradi2g11370,Bradi2g08890,Bradi2g32620	6	LOC_Os05g04340	LOC_Os01g19150,LOC_Os06g35530,LOC_Os01g14860,LOC_Os03g62500,LOC_Os10g37740	4	Sb09g002710	Sb03g012070,Sb03g009580,Sb04g008580	38870433							1BS9-0.84-0.99 (PCR current study ), 1BS9-0.84-1.06 (Peng et al., 2004 based on BF291549)	1BS9-0.84-1.06
microarray	Ta#S32543341	TaaCsp1BS120K11,TaaCsp1BS121C04	1	Bradi2g38650	no	1	LOC_Os05g04370	no	1	Sb09g002730	no	38931182								1BS9-0.84-1.06
microarray	Ta#S18006233	TaaCsp1BS012J11,TaaCsp1BS084K24	2	Bradi2g38660	Bradi2g11320	5	LOC_Os05g04380	LOC_Os01g18930,LOC_Os07g06380,LOC_Os01g19020,LOC_Os07g06175	3	Sb09g002740	Sb03g011980,Sb03g011990	38941683								1BS9-0.84-1.06
microarray	Ta#S18007018	TaaCsp1BS054B13	1	Bradi2g38737	no	1	LOC_Os05g02050	no	1	Sb09g001280	no	39003759								1BS.sat18-0.50-1.00
microarray	Ta#S24623194	TaaCsp1BS114G16,TaaCsp1BS127O06	2	Bradi2g38750	Bradi2g38760	1	LOC_Os05g02060	no	3	Sb09g001310	Sb03g047420,Sb09g001302	39006899								1BS.sat18-0.50-1.00
PCR	U35_14245_4	TaaCsp1BS114G16,TaaCsp1BS127O06										39008770							1BS.sat18-0.50-0.52 (PCR current study )	1BS.sat18-0.50-1.00
microarray	Ta#S12913549	TaaCsp1BS114G16,TaaCsp1BS127O06	0	no	no	1	LOC_Os01g74300	no	1	Sb09g001320	no	39014821								1BS.sat18-0.50-1.00
microarray	Ta#S12991547	TaaCsp1BS067D14,TaaCsp1BS099B21,TaaCsp1BS059I07	3	Bradi2g38780	Bradi2g38820,Bradi2g62410	2	LOC_Os05g02120	LOC_Os01g74330	2	Sb09g001350	Sb03g047440	39024749								1BS.sat18-0.50-1.00
Illumina scaffolds in silico	1BS_z122_2980_30	TaaCsp1BS059I07	3	Bradi1g15450	Bradi2g38780,Bradi2g03205	7	LOC_Os03g38730	LOC_Os04g30690,LOC_Os04g30660,LOC_Os05g02120,LOC_Os04g30610,LOC_Os09g14600,LOC_Os04g30530	3	Sb01g015680	Sb09g001350,Sb03g047440	39028442
Illumina scaffolds in silico	1BS_z115_822_20	TaaCsp1BS004I14	1	Bradi2g38850	no	54	LOC_Os05g07290	LOC_Os01g37610,LOC_Os04g53790,LOC_Os07g36000,LOC_Os04g08210,LOC_Os06g48580,LOC_Os09g14690,LOC_Os10g21950,LOC_Os04g15570,LOC_Os11g37710,LOC_Os09g12930,LOC_Os03g13700,LOC_Os07g44390,LOC_Os04g54280,LOC_Os01g45050,LOC_Os01g18000,LOC_Os11g40460,LOC_Os03g24260,LOC_Os04g30380,LOC_Os05g05050,LOC_Os04g49100,LOC_Os02g12970,LOC_Os07g25560,LOC_Os07g14810,LOC_Os08g24500,LOC_Os02g04980,LOC_Os12g19760,LOC_Os12g…	1	Sb06g029410	no	39090559								1BS10-0.50-1.06
microarray	Ta#S32656793	TaaCsp1BS019K23,TaaCsp1BS071L13	1	Bradi2g38877	no	0	no	no	0	no	no	39104882	2	BF483372	BE471127	1BS.sat18-0.50-1.00 (Peng et al., 2004 based on BF483372)			1BS.sat18-0.50-1.00 (Peng et al., 2004 based on BF483372)	1BS.sat18-0.50-1.00
microarray	Ta#S37789110	TaaCsp1BS001N01,TaaCsp1BS127L22	1	Bradi2g38877	no	1	LOC_Os05g02040	no	0	no	no	39104882	1	BE471127	no	1BS10-0.50-0.84 (Peng et al., 2004 based on BE471127)			1BS10-0.50-0.84 (Peng et al., 2004 based on BE471127)	1BS10-0.50-1.06
Illumina scaffolds in silico	1BS_z193_168_20	TaaCsp1BS006N04	3	Bradi2g38877	Bradi2g38870,Bradi2g38857	2	LOC_Os10g14180	LOC_Os05g02040	5	Sb05g005990	Sb09g001250,Sb09g001240,Sb09g001260,Sb04g020190	39104882	2	BF483372	BE471127	1BS.sat18-0.50-1.00 (Peng et al., 2004 based on BF483372)			1BS.sat18-0.50-1.00 (Peng et al., 2004 based on BF483372)	1BS.sat18-0.50-1.00
BES_R_Masked_ in silico	TaaCsp1BS006N04REV1	TaaCsp1BS006N04	2	Bradi2g38877	Bradi2g38857	1	LOC_Os05g02040	no	4	Sb09g001250	Sb09g001240,Sb09g001260,Sb04g020190	39104882								1BS.sat18-0.50-1.00
BES_R_Masked_ in silico	TaaCsp1BS018E13FOR1	TaaCsp1BS018E13	6	Bradi2g38900	Bradi2g38810,Bradi2g38800,Bradi2g38827,Bradi2g38922,Bradi2g38790	0	no	no	0	no	no	39112006
BES_R_Masked_ in silico	TaaCsp1BS040O08REV1	TaaCsp1BS040O08	5	Bradi2g38910	Bradi2g38930,Bradi2g19297,Bradi2g38947,Bradi2g38960	4	LOC_Os05g44930	LOC_Os05g44970,LOC_Os05g44960,LOC_Os05g45010	1	Sb09g026180	no	39123681								1BS.sat18-0.50-1.00
microarray	Ta#S12987686_a	TaaCsp1BS018E13,TaaCsp1BS065G14										39131373
microarray	Ta#S12987686_b	TaaCsp1BS065B14										39131373								C-1BS10-0.50
Illumina scaffolds in silico	1BS_z106_488_40	TaaCsp1BS079E01,TaaCsp1BS100L01	7	Bradi2g38947	Bradi2g38910,Bradi2g38960,Bradi2g30380,Bradi2g38930,Bradi2g19297,Bradi2g19250	22	LOC_Os05g27010	LOC_Os05g44940,LOC_Os05g44930,LOC_Os05g44970,LOC_Os02g30350,LOC_Os05g25330,LOC_Os05g45010,LOC_Os05g44950,LOC_Os05g49850,LOC_Os06g17100,LOC_Os02g30340,LOC_Os09g09220,LOC_Os05g45000,LOC_Os04g03720,LOC_Os07g16750,LOC_Os05g42448,LOC_Os05g44990,LOC_Os02g01840,LOC_Os03g30860,LOC_Os01g43340,LOC_Os01g03370,LOC_Os06g47730	5	Sb09g016180	Sb09g023520,Sb09g026180,Sb09g026141,Sb09g026160	39152656
Illumina scaffolds in silico	1BS_z109_65_120	TaaCsp1BS040O08	6	Bradi2g38947	Bradi2g19297,Bradi2g38930,Bradi2g38960,Bradi2g38910,Bradi2g19250	8	LOC_Os05g44930	LOC_Os05g44960,LOC_Os05g44970,LOC_Os05g44950,LOC_Os05g44940,LOC_Os05g44990,LOC_Os05g45010,LOC_Os05g45000	3	Sb09g023520	Sb09g026180,Sb09g026141	39152656								1BS.sat18-0.50-1.00
microarray	Ta#S26028967	TaaCsp1BS034M19,TaaCsp1BS071M14	7	Bradi2g38970	Bradi2g62290,Bradi1g66660,Bradi3g17567,Bradi1g61690,Bradi1g21610,Bradi2g34380	8	LOC_Os05g02020	LOC_Os01g74200,LOC_Os03g16740,LOC_Os07g42200,LOC_Os09g30190,LOC_Os02g53750,LOC_Os03g60710,LOC_Os03g08170	19	Sb09g001190	Sb02g039110,Sb01g032820,Sb10g006630,Sb09g005100,Sb02g025910,Sb01g023180,Sb08g022780,Sb01g045260,Sb04g034840,Sb07g003230,Sb01g049750,Sb04g001360,Sb10g030270,Sb09g030870,Sb04g032190,Sb04g026470,Sb03g040620,Sb10g029180	39172333	1	BG314374	no	1BS.sat18-0.50-1.00 (Peng et al., 2004 based on BG314374)			1BS.sat18-0.50-1.00 (Peng et al., 2004 based on BG314374)	1BS.sat18-0.50-1.00
microarray	Ta#S32718285	TaaCsp1BS004L13,TaaCsp1BS014G04,TaaCsp1BS035A19,TaaCsp1BS071K18	4	Bradi2g39127	Bradi2g39137,Bradi2g39120,Bradi2g39100	0	no	no	0	no	no	39288510								1BS10-0.50-0.84
microarray	Ta#S32706920	TaaCsp1BS015C12,TaaCsp1BS122K20	1	Bradi2g39150	no	1	LOC_Os05g02010	no	1	Sb09g001180	no	39313026	1	BE591485	no	1BS (Peng et al., 2004 based on BE591485)			1BS (Peng et al., 2004 based on BE591485)	1BS.sat18-0.50-1.00
microarray	Ta#S17972124	TaaCsp1BS015C12,TaaCsp1BS119B03	2	Bradi2g39170	Bradi2g62160	1	LOC_Os05g01994	no	1	Sb09g001170	no	39319814	2	BG606648	BE489313	1BS.sat18-0.50-1.00 (Peng et al., 2004 based on BG606648)			1BS.sat18-0.50-1.00 (Peng et al., 2004 based on BG606648)	1BS.sat18-0.50-1.00
microarray	Ta#S17988924	TaaCsp1BS093E08,TaaCsp1BS119B03	1	Bradi2g39180	no	1	LOC_Os05g01990	no	1	Sb09g020890	no	39321132	1	BF473291	no	1BS.sat18-0.50-1.00 (Peng et al., 2004 based on BF473291)			1BS.sat18-0.50-1.00 (Peng et al., 2004 based on BF473291)	1BS.sat18-0.50-1.00
Illumina scaffolds in silico	1BS_z90_14_110	TaaCsp1BS015C12	3	Bradi2g39180	Bradi2g39160,Bradi2g39170	2	LOC_Os05g01990	LOC_Os05g01994	2	Sb09g020890	Sb09g001170	39321132	2	BF473291	BG606648	1BS.sat18-0.50-1.00 (Peng et al., 2004 based on BF473291)			1BS.sat18-0.50-1.00 (Peng et al., 2004 based on BF473291)	1BS.sat18-0.50-1.00
BES_R_Masked_ in silico	TaaCsp1BS015C12REV1	TaaCsp1BS015C12	1	Bradi2g39180	no	1	LOC_Os05g01990	no	1	Sb09g020890	no	39321132								1BS.sat18-0.50-1.00
BES_R_Masked_ in silico	TaaCsp1BS093E08FOR1	TaaCsp1BS093E08	1	Bradi2g39180	no	1	LOC_Os05g01990	no	1	Sb09g020890	no	39321132	1	BF473291	no	1BS.sat18-0.50-1.00 (Peng et al., 2004 based on BF473291)			1BS.sat18-0.50-1.00 (Peng et al., 2004 based on BF473291)
microarray	Ta#S12931552	TaaCsp1BS093E08,TaaCsp1BS093K15,TaaCsp1BS093M06,TaaCsp1BS118O01,TaaCsp1BS119B03,TaaCsp1BS144K20	2	Bradi2g39190	Bradi1g03610	1	LOC_Os05g01970	no	1	Sb09g001130	no	39326164								1BS.sat18-0.50-1.00
Illumina scaffolds in silico	1BS_z90_14_140	TaaCsp1BS144K20	0	no	no	0	no	no	6	Sb09g001150	Sb09g001160,Sb01g015760,Sb09g001140,Sb01g015170,Sb01g015165	39326164								1BS.sat18-0.50-1.00
microarray	Ta#S18012653	TaaCsp1BS093E08,TaaCsp1BS093K15,TaaCsp1BS093M06,TaaCsp1BS118O01,TaaCsp1BS119B03,TaaCsp1BS144K20	1	Bradi2g39200	no	1	LOC_Os05g01950	no	1	Sb09g001120	no	39331244								1BS.sat18-0.50-1.00
microarray	Ta#S22373515	TaaCsp1BS055K13,TaaCsp1BS144K20	1	Bradi2g39220	no	1	LOC_Os05g01940	no	0	no	no	39338953								1BS.sat18-0.50-1.00
microarray	Ta#S17888148	TaaCsp1BS008C15,TaaCsp1BS143H05	6	Bradi2g39230	Bradi2g40490,Bradi1g47520,Bradi2g05100,Bradi5g26390,Bradi2g26180	2	LOC_Os05g51630	LOC_Os01g35050	2	Sb09g030770	Sb03g023990	39350812								1BS.sat18-0.50-1.00
Illumina scaffolds in silico	1BS_z90_14_160	TaaCsp1BS030A15	7	Bradi2g39230	Bradi2g40490,Bradi1g47520,Bradi2g05100,Bradi5g26390,Bradi2g25460,Bradi2g26180	4	LOC_Os05g51630	LOC_Os01g35050,LOC_Os05g33960,LOC_Os10g42820	6	Sb09g030770	Sb03g023990,Sb01g027810,Sb09g020250,Sb09g020280,Sb09g020240	39350812								1BS.sat18-0.50-1.00
microarray	Ta#S32734399	TaaCsp1BS008C15,TaaCsp1BS030L17,TaaCsp1BS143H05	2	Bradi2g39240	Bradi2g39410	3	LOC_Os05g01910	LOC_Os01g74030,LOC_Os02g57390	2	Sb09g001090	Sb04g037410	39359150								1BS.sat18-0.50-1.00
Illumina scaffolds in silico	1BS_z75_569_20	TaaCsp1BS009A17	3	Bradi2g39247	Bradi2g39390,Bradi2g39091	0	no	no	0	no	no	39366464								1BS.sat18-0.50-1.00
Illumina scaffolds in silico	1BS_z75_569_80	TaaCsp1BS021M16	5	Bradi2g39247	Bradi2g39390,Bradi2g39400,Bradi3g60980,Bradi4g09587	2	LOC_Os11g03650	LOC_Os08g07330	1	Sb05g027470	no	39366464	2	BE405778	BG606866	1BS.sat18-0.50-1.00 (Peng et al., 2004 based on BE405778)			1BS.sat18-0.50-1.00 (Peng et al., 2004 based on BE405778)	1BS.sat18-0.50-1.00
microarray	Ta#S16233812	TaaCsp1BS047P18	1	Bradi2g39280	no	0	no	no	0	no	no	39383379								1BS.sat18-0.50-1.00
Illumina scaffolds in silico	1BS_z75_569_60	TaaCsp1BS093C16										39383650	2	BE442682	BE443007	1BS.sat18-0.50-1.00 (Peng et al., 2004 based on BE442682)			1BS.sat18-0.50-1.00 (Peng et al., 2004 based on BE442682)
microarray	Ta#S13151557	TaaCsp1BS032F15,TaaCsp1BS133G07	1	Bradi2g39320	no	2	LOC_Os01g73980	LOC_Os05g01810	2	Sb03g047290	Sb09g000960	39402762								1BS.sat18-0.50-1.00
microarray	Ta#S17987364	TaaCsp1BS032F15,TaaCsp1BS133G07	3	Bradi2g39320	Bradi2g08300,Bradi2g58120	3	LOC_Os01g73980	LOC_Os05g01810,LOC_Os08g44270	6	Sb03g047290	Sb09g000960,Sb01g005350,Sb07g024430,Sb03g043220,Sb10g028010	39402762	1	BE406612	no	1BS.sat18-0.50-1.00 (Peng et al., 2004 based on BE406612)			1BS.sat18-0.50-1.00 (Peng et al., 2004 based on BE406612)	1BS.sat18-0.50-1.00
PCR	U35_16668_2	TaaCsp1BS114O18,TaaCsp1BS073I20										39404276							1BS.sat18-0.50-0.52 (PCR current study ), 1BS.sat18-0.50-1.00 (Peng et al., 2004 based on BE406612)	1BS.sat18-0.50-1.00
microarray	Ta#S26025452	TaaCsp1BS032F15,TaaCsp1BS133G07	1	Bradi2g39330	no	2	LOC_Os07g38600	LOC_Os05g10980	2	Sb09g018330	Sb09g000940	39405482								1BS.sat18-0.50-1.00
microarray	Ta#S32429355	TaaCsp1BS037L07,TaaCsp1BS086I11,TaaCsp1BS096F12	1	Bradi2g39347	no	1	LOC_Os05g01780	no	0	no	no	39411876								1BS.sat18-0.50-1.00
microarray	Ta#S37941777	TaaCsp1BS025F03,TaaCsp1BS136J17	5	Bradi2g39360	Bradi2g62000,Bradi2g58300,Bradi1g29768,Bradi1g29700	5	LOC_Os05g01760	LOC_Os01g73970,LOC_Os02g19510,LOC_Os01g68260,LOC_Os06g51200	4	Sb09g000910	Sb03g047280,Sb03g043390,Sb04g012230	39422623	1	BE443931	no	1BS.sat18-0.50-1.00 (Peng et al., 2004 based on BE443931)			1BS.sat18-0.50-1.00 (Peng et al., 2004 based on BE443931)	1BS.sat18-0.50-1.00
Illumina scaffolds in silico	1BS_z77_128_30	TaaCsp1BS098H08	3	Bradi2g39360	Bradi2g39370,Bradi1g46410	5	LOC_Os05g01750	LOC_Os08g34249,LOC_Os08g34258,LOC_Os02g49555,LOC_Os05g01730	3	Sb09g000890	Sb03g047270,Sb04g001970	39422623	1	BF483588	no	1BS.sat18-0.50-1.00 (Peng et al., 2004 based on BF483588)			1BS.sat18-0.50-1.00 (Peng et al., 2004 based on BF483588)	1BS.sat18-0.50-1.00
microarray	Ta#S17979771	TaaCsp1BS009I11,TaaCsp1BS019L14,TaaCsp1BS098H08,TaaCsp1BS144L01	1	Bradi2g39377	no	2	LOC_Os05g01710	LOC_Os01g73890	2	Sb09g000610	Sb03g047230	39437078								1BS.sat18-0.50-1.00
BES_R_Masked_ in silico	TaaCsp1BS009A17FOR1	TaaCsp1BS009A17	2	Bradi2g39390	Bradi2g39247	0	no	no	0	no	no	39459843								1BS.sat18-0.50-1.00
microarray	Ta#S16209390	TaaCsp1BS005M17,TaaCsp1BS023K16,TaaCsp1BS098H08	2	Bradi2g39420	Bradi2g61777	2	LOC_Os05g01700	LOC_Os01g73530	3	Sb09g000670	Sb03g047010,Sb09g000865	39477163								1BS.sat18-0.50-1.00
microarray	Ta#S16258294	TaaCsp1BS023K16,TaaCsp1BS098H08	2	Bradi2g39420	Bradi2g61777	2	LOC_Os05g01700	LOC_Os01g73530	2	Sb09g000670	Sb03g047010	39477163								1BS.sat18-0.50-1.00
PCR	U35_18735_3	TaaCsp1BS005M17,TaaCsp1BS023K16,TaaCsp1BS098H08										39486020								1BS.sat18-0.50-1.00
Illumina scaffolds in silico	1BS_z68_834_20	TaaCsp1BS006M15	3	Bradi2g39440	Bradi2g39460,Bradi2g39430	106	LOC_Os04g55140	LOC_Os05g43220,LOC_Os11g03830,LOC_Os01g35290,LOC_Os02g52020,LOC_Os11g05840,LOC_Os09g11980,LOC_Os02g22210,LOC_Os05g47920,LOC_Os09g11550,LOC_Os02g20570,LOC_Os04g23070,LOC_Os06g44290,LOC_Os11g15400,LOC_Os10g34120,LOC_Os09g12090,LOC_Os08g16680,LOC_Os08g40640,LOC_Os09g01570,LOC_Os10g21080,LOC_Os04g12130,LOC_Os06g21200,LOC_Os05g11940,LOC_Os01g72400,LOC_Os06g36500,LOC_Os12g10890,LOC_Os03g46450,LOC_Os07g…	1	Sb06g014990	no	39503688								1BS.sat18-0.50-1.00
Illumina scaffolds in silico	1BS_z68_127_20	TaaCsp1BS046L14	4	Bradi2g39460	Bradi2g39430,Bradi2g39440,Bradi4g32330	61	LOC_Os09g28730	LOC_Os08g14170,LOC_Os01g34630,LOC_Os12g18250,LOC_Os12g03304,LOC_Os06g42300,LOC_Os06g03340,LOC_Os09g16840,LOC_Os01g37410,LOC_Os08g36360,LOC_Os10g31220,LOC_Os04g24350,LOC_Os12g26520,LOC_Os12g36260,LOC_Os06g13500,LOC_Os06g17070,LOC_Os11g01700,LOC_Os05g19250,LOC_Os05g15810,LOC_Os05g07190,LOC_Os12g10500,LOC_Os12g41080,LOC_Os06g34090,LOC_Os06g35840,LOC_Os06g49270,LOC_Os06g23860,LOC_Os02g14370,LOC_Os02g…	0	no	no	39511996								1BS.sat18-0.50-1.00
Illumina scaffolds in silico	1BS_z68_834_40	TaaCsp1BS012D15	3	Bradi2g39460	Bradi2g39440,Bradi2g39430	0	no	no	0	no	no	39511996								1BS.sat18-0.50-1.00
microarray	Ta#S17984722	TaaCsp1BS118A03,TaaCsp1BS118A05,TaaCsp1BS135F12,TaaCsp1BS140P03	1	Bradi2g39470	no	1	LOC_Os05g01690	no	1	Sb09g000680	no	39520929								1BS.sat18-0.50-1.00
microarray	Ta#S32518218	TaaCsp1BS118A03,TaaCsp1BS118A05,TaaCsp1BS135F12,TaaCsp1BS140P03	6	Bradi2g39480	Bradi4g42587,Bradi2g61890,Bradi2g61910,Bradi2g51190,Bradi4g42570	8	LOC_Os05g01680	LOC_Os11g05360,LOC_Os01g73720,LOC_Os01g73710,LOC_Os01g73700,LOC_Os10g42150,LOC_Os01g73730,LOC_Os05g47940	8	Sb03g047150	Sb09g000690,Sb03g047120,Sb01g031910,Sb02g036780,Sb05g006572,Sb03g047140,Sb03g047130	39533571								1BS.sat18-0.50-1.00
Illumina scaffolds in silico	1BS_z332_474_60	TaaCsp1BS007K01										39637440								C-1BS10-0.50
Illumina scaffolds in silico	1BS_z59_146_40	TaaCsp1BS067L21	3	Bradi2g39517	Bradi2g39547,Bradi2g38827	1	LOC_Os06g07210	no	2	Sb07g025660	Sb02g006060	39697722	1	BE518207	no	1BS.sat-0.31 (Peng et al., 2004 based on BE518207)			1BS.sat-0.31 (Peng et al., 2004 based on BE518207)	1BS.sat18-0.50-1.00
BES_R_Masked_ in silico	TaaCsp1BS004P08FOR1	TaaCsp1BS004P08	2	Bradi2g39517	Bradi2g39547	1	LOC_Os12g37270	no	0	no	no	39697722								1BS.sat18-0.50-1.00
BES_R_Masked_ in silico	TaaCsp1BS013I03FOR1	TaaCsp1BS013I03	2	Bradi2g39517	Bradi2g39547	1	LOC_Os12g37270	no	2	Sb02g006060	Sb08g019990	39697722								1BS.sat18-0.50-1.00
BES_R_Masked_ in silico	TaaCsp1BS051J21FOR1	TaaCsp1BS051J21	2	Bradi2g39517	Bradi2g39560	0	no	no	0	no	no	39697722								1BS.sat18-0.50-1.00
BES_R_Masked_ in silico	TaaCsp1BS067L21FOR1	TaaCsp1BS067L21	2	Bradi2g39517	Bradi2g39547	0	no	no	0	no	no	39697722								1BS.sat18-0.50-1.00
BES_R_Masked_ in silico	TaaCsp1BS068G17REV1	TaaCsp1BS068G17	2	Bradi2g39517	Bradi2g39547	0	no	no	0	no	no	39697722								1BS.sat18-0.50-1.00
microarray	Ta#S37779846	TaaCsp1BS037N19,TaaCsp1BS063D17,TaaCsp1BS134H04	1	Bradi2g39530	no	1	LOC_Os05g01590	no	1	Sb09g000740	no	39709049								1BS.sat18-0.50-1.00
BES_R_Masked_ in silico	TaaCsp1BS134H04REV1	TaaCsp1BS134H04	1	Bradi2g39530	no	0	no	no	0	no	no	39709049								1BS.sat18-0.50-1.00
Illumina scaffolds in silico	1BS_z53_1133_20	TaaCsp1BS054H19	4	Bradi2g39537	Bradi2g39630,Bradi2g39660,Bradi2g39670	0	no	no	0	no	no	39727474
BES_R_Masked_ in silico	TaaCsp1BS054H19FOR1	TaaCsp1BS054H19	1	Bradi2g39537	no	0	no	no	0	no	no	39727474
Illumina scaffolds in silico	1BS_z59_146_50	TaaCsp1BS067L21	3	Bradi2g39547	Bradi2g39517,Bradi2g39560	4	LOC_Os08g42670	LOC_Os12g37280,LOC_Os02g57310,LOC_Os12g37290	12	Sb02g006060	Sb07g025645,Sb07g025650,Sb07g025620,Sb05g022790,Sb05g022785,Sb07g025630,Sb08g019980,Sb07g025660,Sb07g025640,Sb07g025670,Sb05g022800	39732460								1BS.sat18-0.50-1.00
Illumina scaffolds in silico	1BS_z59_527_20	TaaCsp1BS007P01	7	Bradi2g39547	Bradi2g39517,Bradi2g39560,Bradi5g21460,Bradi5g21410,Bradi4g05000,Bradi5g21400	11	LOC_Os09g24416	LOC_Os04g16824,LOC_Os10g21346,LOC_Os08g15272,LOC_Os08g42670,LOC_Os12g37280,LOC_Os12g37290,LOC_Os08g42700,LOC_Os02g57310,LOC_Os12g37270,LOC_Os08g42710	13	Sb07g027430	Sb07g025650,Sb02g006060,Sb07g025620,Sb07g025645,Sb07g025640,Sb07g025630,Sb07g025670,Sb07g025660,Sb05g022785,Sb05g022800,Sb05g022790,Sb08g019980	39732460								1BS.sat18-0.50-1.00
Illumina scaffolds in silico	1BS_z59_780_30	TaaCsp1BS076N10	6	Bradi2g39547	Bradi2g39517,Bradi2g39560,Bradi2g54890,Bradi3g37327,Bradi5g26017	8	LOC_Os01g62870	LOC_Os01g62860,LOC_Os12g37270,LOC_Os12g37280,LOC_Os08g42670,LOC_Os02g57310,LOC_Os08g42700,LOC_Os12g37290	13	Sb03g039760	Sb03g039770,Sb02g006060,Sb07g025650,Sb07g025620,Sb07g025645,Sb06g032770,Sb07g025630,Sb05g022790,Sb05g022785,Sb07g025670,Sb07g025660,Sb05g022800	39732460
BES_R_Masked_ in silico	TaaCsp1BS018I19REV1	TaaCsp1BS018I19	1	Bradi2g39547	no	0	no	no	0	no	no	39732460
BES_R_Masked_ in silico	TaaCsp1BS026P24FOR1	TaaCsp1BS026P24	3	Bradi2g39547	Bradi2g39517,Bradi2g38827	0	no	no	2	Sb02g006060	Sb07g025660	39732460								1BS.sat18-0.50-1.00
BES_R_Masked_ in silico	TaaCsp1BS093G02FOR1	TaaCsp1BS093G02	2	Bradi2g39547	Bradi2g39517	0	no	no	0	no	no	39732460
BES_R_Masked_ in silico	TaaCsp1BS141P20REV1	TaaCsp1BS141P20	2	Bradi2g39560	Bradi2g39517	6	LOC_Os12g37290	LOC_Os08g42700,LOC_Os02g57310,LOC_Os08g42670,LOC_Os11g39550,LOC_Os11g39600	8	Sb07g025630	Sb07g025660,Sb05g022785,Sb05g022790,Sb02g006060,Sb08g019980,Sb07g025620,Sb07g025645	39736276								1BS.sat18-0.50-1.00
microarray	Ta#S22368024	TaaCsp1BS037N19,TaaCsp1BS063D17,TaaCsp1BS134H04	8	Bradi2g39590	Bradi4g41850,Bradi3g30710,Bradi1g10630,Bradi1g02580,Bradi2g56000,Bradi2g24070,Bradi4g00260	10	LOC_Os05g01600	LOC_Os01g73310,LOC_Os11g06390,LOC_Os03g50885,LOC_Os03g61970,LOC_Os10g36650,LOC_Os12g06660,LOC_Os01g64630,LOC_Os05g36290,LOC_Os12g44350	10	Sb09g000730	Sb09g000750,Sb08g003970,Sb05g003880,Sb01g010030,Sb01g017430,Sb01g017380,Sb01g002170,Sb03g040880,Sb09g021660	39746698								1BS.sat18-0.50-1.00
Illumina scaffolds in silico	1BS_z56_189_30	TaaCsp1BS014A10	9	Bradi2g39590	Bradi4g41850,Bradi1g02580,Bradi3g30710,Bradi1g10630,Bradi2g56000,Bradi2g24070,Bradi4g00260,Bradi2g39530	11	LOC_Os05g01600	LOC_Os01g73310,LOC_Os11g06390,LOC_Os03g61970,LOC_Os10g36650,LOC_Os03g50885,LOC_Os12g06660,LOC_Os05g36290,LOC_Os01g64630,LOC_Os12g44350,LOC_Os05g01590	10	Sb09g000750	Sb09g000730,Sb05g003880,Sb08g003970,Sb03g040880,Sb01g017380,Sb01g017430,Sb01g002170,Sb01g010030,Sb09g021660	39746698
PCR	U35_14172_2	TaaCsp1BS037N19,TaaCsp1BS063D17,TaaCsp1BS134H04										39747530							1BS.sat18-0.50-0.52 (PCR current study )	1BS.sat18-0.50-1.00
microarray	Ta#S32624203	TaaCsp1BS031C16,TaaCsp1BS126K18,TaaCsp1BS134H04	2	Bradi2g39600	Bradi2g61670	2	LOC_Os05g01610	LOC_Os01g73410	2	Sb09g000710	Sb03g046900	39756351								1BS.sat18-0.50-1.00
microarray	Ta#S32638315	TaaCsp1BS031C16,TaaCsp1BS126K18,TaaCsp1BS134H04	1	Bradi2g39600	no	1	LOC_Os05g01610	no	1	Sb09g000710	no	39756351								1BS.sat18-0.50-1.00
microarray	Ta#S26027002	TaaCsp1BS004C02,TaaCsp1BS018A12	4	Bradi2g39690	Bradi4g24287,Bradi3g45420,Bradi4g41560	5	LOC_Os05g01560	LOC_Os02g34510,LOC_Os12g07140,LOC_Os01g73130,LOC_Os11g06890	4	Sb08g004380	Sb08g004390,Sb09g000810,Sb05g004510	39828331								1BS.sat18-0.50-1.00
microarray	Ta#S37806569	TaaCsp1BS004C02,TaaCsp1BS018A12,TaaCsp1BS075A08	1	Bradi2g39700	no	1	LOC_Os05g01550	no	1	Sb09g000820	no	39831472								1BS.sat18-0.50-1.00
Illumina scaffolds in silico	1BS_z49_40_60	TaaCsp1BS075A08	2	Bradi2g39700	Bradi3g29820	5	LOC_Os11g43020	LOC_Os05g01550,LOC_Os08g04490,LOC_Os07g26560,LOC_Os11g39920	2	Sb09g000820	Sb08g015650	39831472								1BS.sat18-0.50-1.00
microarray	Ta#S19727735	TaaCsp1BS004C02,TaaCsp1BS018A12,TaaCsp1BS138C20	4	Bradi2g39710	Bradi2g01170,Bradi2g01320,Bradi2g01130	14	LOC_Os01g02810	LOC_Os01g02750,LOC_Os01g02770,LOC_Os01g02840,LOC_Os01g02360,LOC_Os01g02690,LOC_Os01g02560,LOC_Os01g02790,LOC_Os01g02420,LOC_Os01g02600,LOC_Os01g02400,LOC_Os01g02440,LOC_Os01g02290,LOC_Os01g02460	4	Sb03g025610	Sb03g008100,Sb03g008150,Sb03g008170	39836255								1BS.sat18-0.50-1.00
microarray	Ta#S37930388	TaaCsp1BS028E06,TaaCsp1BS044C13	4	Bradi2g39710	Bradi2g01320,Bradi2g01170,Bradi2g01130	14	LOC_Os01g02750	LOC_Os01g02460,LOC_Os01g02690,LOC_Os01g02770,LOC_Os01g02360,LOC_Os01g02790,LOC_Os01g02810,LOC_Os01g02840,LOC_Os01g02400,LOC_Os01g02600,LOC_Os01g02560,LOC_Os01g02420,LOC_Os01g02440,LOC_Os01g02290	4	Sb03g025610	Sb03g008100,Sb03g008150,Sb03g008170	39836255								1BS.sat18-0.50-1.00
Illumina scaffolds in silico	1BS_z49_40_40	TaaCsp1BS018A12	1	Bradi2g39710	no	0	no	no	0	no	no	39836255								1BS.sat18-0.50-1.00
microarray	Ta#S13209224_a	TaaCsp1BS004C02,TaaCsp1BS021D03,TaaCsp1BS138C20										39840840								1BS.sat18-0.50-1.00
microarray	Ta#S13209224_b	TaaCsp1BS024C24,TaaCsp1BS034H05,TaaCsp1BS137P19										39840840								1BS10-0.50-0.84
BES_R_Masked_ in silico	TaaCsp1BS021D03FOR1	TaaCsp1BS021D03	1	Bradi2g39720	no	0	no	no	0	no	no	39840840								1BS.sat18-0.50-1.00
BES_R_Masked_ in silico	TaaCsp1BS024E23FOR1	TaaCsp1BS024E23	1	Bradi2g39720	no	0	no	no	0	no	no	39840840								1BS.sat18-0.50-1.00
BES_R_Masked_ in silico	TaaCsp1BS138C20FOR1	TaaCsp1BS138C20	4	Bradi2g39720	Bradi2g01310,Bradi2g01180,Bradi2g02537	9	LOC_Os01g02430	LOC_Os01g02570,LOC_Os01g02700,LOC_Os01g02830,LOC_Os01g04580,LOC_Os01g02800,LOC_Os01g02760,LOC_Os01g02730,LOC_Os01g02410	2	Sb03g006700	Sb02g000390	39840840								1BS.sat18-0.50-1.00
microarray	Ta#S32689867	TaaCsp1BS009P24,TaaCsp1BS020L22,TaaCsp1BS022C08,TaaCsp1BS042I24	1	Bradi2g39730	no	1	LOC_Os05g01540	no	0	no	no	39845702	1	BF291707	no	1BS.sat18-0.50-1.00 (Peng et al., 2004 based on BF291707)			1BS.sat18-0.50-1.00 (Peng et al., 2004 based on BF291707)	1BS.sat18-0.50-1.00
microarray	Ta#S12906337	TaaCsp1BS009B17,TaaCsp1BS142F23	1	Bradi2g39740	no	1	LOC_Os05g01530	no	1	Sb09g000600	no	39849062								1BS.sat18-0.50-1.00
microarray	Ta#S13043621	TaaCsp1BS009B17,TaaCsp1BS142F23	1	Bradi2g39750	no	1	LOC_Os05g01500	no	1	Sb04g004790	no	39850509	1	BE405749	no	1BS.sat18-0.50-1.00 (Peng et al., 2004 based on BE405749)			1BS.sat18-0.50-1.00 (Peng et al., 2004 based on BE405749)	1BS.sat18-0.50-1.00
microarray	Ta#S13182249_a	TaaCsp1BS010J22,TaaCsp1BS141J24										39856113								C-1BS10-0.50
microarray	Ta#S13182249_b	TaaCsp1BS009B17,TaaCsp1BS142F23										39856113								1BS.sat18-0.50-1.00
microarray	Ta#S17882157	TaaCsp1BS009B17,TaaCsp1BS142F23	2	Bradi2g39760	Bradi1g27157	3	LOC_Os05g01490	LOC_Os01g37800,LOC_Os01g08450	2	Sb09g000550	Sb03g025350	39856113								1BS.sat18-0.50-1.00
PCR	U35_14915_3	TaaCsp1BS009B17,TaaCsp1BS142F23										39858480								1BS.sat18-0.50-1.00
Illumina scaffolds in silico	1BS_z43_523_10	TaaCsp1BS007K16	1	Bradi3g49380	no	2	LOC_Os02g41904	LOC_Os05g01470	1	Sb04g026670	no	39864282	1	BF429344	no	1BS.sat18-0.50-1.00 (Peng et al., 2004 based on BF429344)			1BS.sat18-0.50-1.00 (Peng et al., 2004 based on BF429344)	1BS.sat18-0.50-1.00
microarray	Ta#S26028251	TaaCsp1BS007K16,TaaCsp1BS052F23,TaaCsp1BS053C22	2	Bradi2g39790	Bradi3g60640	1	LOC_Os05g01470	no	1	Sb09g000490	no	39867415								1BS.sat18-0.50-1.00
Illumina scaffolds in silico	1BS_z216_923_30	TaaCsp1BS038G10	1	Bradi2g39790	no	1	LOC_Os03g15370	no	0	no	no	39867415	1	BG313511	no	1BS.sat18-0.50-1.00 (Peng et al., 2004 based on BG313511)			1BS.sat18-0.50-1.00 (Peng et al., 2004 based on BG313511)	1BS10-0.50-0.84
PCR	U35_15664_2	TaaCsp1BS052F23,TaaCsp1BS053C22,TaaCsp1BS007K16										39872831								1BS.sat18-0.50-1.00
microarray	Ta#S17980478	TaaCsp1BS093B24	1	Bradi2g39830	no	2	LOC_Os05g01444	LOC_Os05g01430	2	Sb09g000430	Sb09g000440	39884957								1BS.sat18-0.50-1.00
Illumina scaffolds in silico	1BS_z34_299_40	TaaCsp1BS051I15	3	Bradi2g39830	Bradi2g39840,Bradi5g10670	5	LOC_Os05g01360	LOC_Os05g01370,LOC_Os05g01444,LOC_Os05g01430,LOC_Os05g01380	5	Sb09g000420	Sb09g000440,Sb09g000430,Sb09g000450,Sb10g022060	39884957								1BS.sat18-0.50-1.00
microarray	Ta#S26023324	TaaCsp1BS093B24	1	Bradi2g39840	no	1	LOC_Os05g01360	no	1	Sb09g000420	no	39886253								1BS.sat18-0.50-1.00
BES_R_Masked_ in silico	TaaCsp1BS051I15FOR1	TaaCsp1BS051I15	1	Bradi2g39840	no	1	LOC_Os05g01360	no	1	Sb09g000420	no	39886253								1BS.sat18-0.50-1.00
microarray	Ta#S37829432	TaaCsp1BS024I13,TaaCsp1BS034F18	1	Bradi2g39847	no	0	no	no	0	no	no	39894441								1BS9-0.84-sat-1.00
Illumina scaffolds in silico	1BS_z213_480_10	TaaCsp1BS007H02,TaaCsp1BS022C08	2	Bradi2g39847	Bradi2g37990	7	LOC_Os05g49850	LOC_Os06g17100,LOC_Os03g36684,ChrUn,LOC_Os03g24620,LOC_Os09g29700,LOC_Os09g13780	0	no	no	39894441								1BS.sat18-0.50-1.00
Illumina scaffolds in silico	1BS_z33_455_10	TaaCsp1BS023J11	2	Bradi2g39847	Bradi2g37990	0	no	no	0	no	no	39894441								1BS.sat18-0.50-1.00
Illumina scaffolds in silico	1BS_z33_455_30	TaaCsp1BS028E06	2	Bradi2g39847	Bradi2g37990	0	no	no	1	Sb05g005910	no	39894441								1BS.sat18-0.50-1.00
BES_R_Masked_ in silico	TaaCsp1BS007H02REV1	TaaCsp1BS007H02	2	Bradi2g39847	Bradi2g37990	0	no	no	0	no	no	39894441								1BS.sat18-0.50-1.00
BES_R_Masked_ in silico	TaaCsp1BS021D03REV1	TaaCsp1BS021D03	2	Bradi2g39847	Bradi2g37990	0	no	no	0	no	no	39894441								1BS.sat18-0.50-1.00
BES_R_Masked_ in silico	TaaCsp1BS022C08FOR1	TaaCsp1BS022C08	2	Bradi2g39847	Bradi2g37990	0	no	no	0	no	no	39894441								1BS.sat18-0.50-1.00
microarray	Ta#S32629755	TaaCsp1BS051I15,TaaCsp1BS062F13	1	Bradi2g39870	no	1	LOC_Os05g01330	no	0	no	no	39905495								1BS.sat18-0.50-1.00
microarray	Ta#S12867912	TaaCsp1BS098E09,TaaCsp1BS123B19	1	Bradi2g39890	no	1	LOC_Os05g01310	no	1	Sb09g000390	no	39916810								1BS.sat18-0.50-1.00
BES_R_Masked_ in silico	TaaCsp1BS123B19REV1	TaaCsp1BS123B19	1	Bradi2g39890	no	1	LOC_Os05g01310	no	1	Sb09g000390	no	39916810								1BS.sat18-0.50-1.00
microarray	Ta#S37946371_a	TaaCsp1BS098E09,TaaCsp1BS123B19										39921020								1BS.sat18-0.50-1.00
microarray	Ta#S37946371_b	TaaCsp1BS060A04,TaaCsp1BS102F07										39921020								1BS.sat18-0.50-1.00
microarray	Ta#S18010165	TaaCsp1BS098E09,TaaCsp1BS123B19	1	Bradi2g39900	no	0	no	no	1	Sb09g000380	no	39921020								1BS.sat18-0.50-1.00
microarray	Ta#S18008394	TaaCsp1BS006B16,TaaCsp1BS045L16	4	Bradi2g39930	Bradi3g44070,Bradi2g59170,Bradi3g44090	7	LOC_Os05g01290	LOC_Os02g30470,LOC_Os02g30600,LOC_Os11g30360,LOC_Os04g31820,LOC_Os01g69890,LOC_Os04g31870	7	Sb09g000370	Sb04g020640,Sb03g009100,Sb05g017500,Sb03g009080,Sb02g009520,Sb03g044200	39929678								1BS.sat18-0.50-1.00
Illumina scaffolds in silico	1BS_z26_613_10	TaaCsp1BS006H17	1	Bradi2g39930	no	1	LOC_Os05g01290	no	2	Sb09g000370	Sb02g009520	39929678								1BS.sat18-0.50-1.00
microarray	Ta#S38676379_a	TaaCsp1BS008P08,TaaCsp1BS123J23,TaaCsp1BS129C14,TaaCsp1BS140E03										39934130								1BS.sat18-0.50-1.00,1BS9-0.84-1.06,C-1BS10-0.50
microarray	Ta#S26019566	TaaCsp1BS012P03,TaaCsp1BS014P08,TaaCsp1BS036L12,TaaCsp1BS036L19	1	Bradi2g39950	no	1	LOC_Os05g01270	no	0	no	no	39935869								1BS.sat18-0.50-1.00
microarray	Ta#S26026053	TaaCsp1BS012P03,TaaCsp1BS014P08,TaaCsp1BS036L12	1	Bradi2g39950	no	1	LOC_Os05g01270	no	1	Sb09g000350	no	39935869								1BS.sat18-0.50-1.00
microarray	Ta#S18005877	TaaCsp1BS012P03,TaaCsp1BS014P08,TaaCsp1BS036L12	1	Bradi2g39950	no	1	LOC_Os05g01270	no	1	Sb09g000350	no	39935869								1BS.sat18-0.50-1.00
Illumina scaffolds in silico	1BS_z24_1079_20	TaaCsp1BS012P03	1	Bradi2g39950	no	1	LOC_Os05g01270	no	1	Sb09g000350	no	39935869								1BS.sat18-0.50-1.00
microarray	Ta#S32683093	TaaCsp1BS011B03,TaaCsp1BS032G10,TaaCsp1BS093J24,TaaCsp1BS096B15	2	Bradi2g39980	Bradi2g03580	2	LOC_Os05g01250	LOC_Os01g01350	2	Sb09g000340	Sb03g009000	39945156	1	BE426500	no	1BS.sat18-0.50-1.00 (Peng et al., 2004 based on BE426500)			1BS.sat18-0.50-1.00 (Peng et al., 2004 based on BE426500)	1BS.sat18-0.50-1.00,C-1BS10-0.50
Illumina scaffolds in silico	1BS_z21_232_30	TaaCsp1BS011C05	2	Bradi2g39980	Bradi2g03580	2	LOC_Os05g01250	LOC_Os01g01350	2	Sb09g000340	Sb03g009000	39945156	1	BE426500	no	1BS.sat18-0.50-1.00 (Peng et al., 2004 based on BE426500)			1BS.sat18-0.50-1.00 (Peng et al., 2004 based on BE426500)	1BS.sat18-0.50-1.00
microarray	Ta#S17989721	TaaCsp1BS017F09,TaaCsp1BS103E01	1	Bradi2g39990	no	1	LOC_Os05g01240	no	1	Sb09g000330	no	39958366								1BS.sat18-0.50-1.00
microarray	Ta#S26025054	TaaCsp1BS133G07,TaaCsp1BS137B20	2	Bradi2g40000	Bradi4g38230	1	LOC_Os05g01230	no	0	no	no	39964573								1BS.sat18-0.50-1.00
microarray	Ta#S17893864	TaaCsp1BS017F09,TaaCsp1BS103E01	2	Bradi4g38230	Bradi2g40000	2	LOC_Os05g01230	LOC_Os04g22240	2	Sb09g000320	Sb02g008650	39965885								1BS.sat18-0.50-1.00
Illumina scaffolds in silico	1BS_z126_659_10	TaaCsp1BS049G08	1	Bradi2g40030	no	1	LOC_Os05g08810	no	1	Sb07g007650	no	39994420								1BS.sat18-0.50-1.00
Illumina scaffolds in silico	1BS_z16_839_20	TaaCsp1BS002D09	1	Bradi2g40030	no	0	no	no	1	Sb07g007650	no	39994420								1BS9-0.84-sat-1.00
BES_R_Masked_ in silico	TaaCsp1BS117H05FOR1	TaaCsp1BS117H05	1	Bradi2g40030	no	1	LOC_Os05g08810	no	1	Sb07g007650	no	39994420								1BS9-0.84-sat-1.00
microarray	Ta#S18006715	TaaCsp1BS082J23,TaaCsp1BS140J04	1	Bradi2g40040	no	1	LOC_Os05g01110	no	1	Sb01g021250	no	40001275								1BS.sat18-0.50-1.00
microarray	Ta#S13171354	TaaCsp1BS082J23,TaaCsp1BS140J04	1	Bradi2g40040	no	1	LOC_Os05g01110	no	1	Sb01g021250	no	40001275								1BS.sat18-0.50-1.00
microarray	Ta#S12991902	TaaCsp1BS112J22,TaaCsp1BS118O03	1	Bradi2g40052	no	0	no	no	1	Sb03g008490	no	40008770								1BS.sat18-0.50-1.00
Illumina scaffolds in silico	1BS_z14_222_10	TaaCsp1BS112J22	4	Bradi2g40052	Bradi2g00860,Bradi2g47570,Bradi4g03620	4	LOC_Os05g01020	LOC_Os01g01960,LOC_Os01g50700,LOC_Os05g46620	2	Sb09g000200	Sb03g008490	40008770	1	BG605525	no	1BS.sat18-0.50-1.00 (Peng et al., 2004 based on BG605525)			1BS.sat18-0.50-1.00 (Peng et al., 2004 based on BG605525)	1BS.sat18-0.50-1.00
BES_R_Masked_ in silico	TaaCsp1BS112J22FOR1	TaaCsp1BS112J22	2	Bradi2g40052	Bradi2g00860	2	LOC_Os05g01020	LOC_Os01g01960	2	Sb09g000200	Sb03g008490	40008770								1BS.sat18-0.50-1.00
microarray	Ta#S32699336	TaaCsp1BS003L11,TaaCsp1BS052M19,TaaCsp1BS112J22	1	Bradi2g40070	no	1	LOC_Os02g18940	no	1	Sb01g049380	no	40029157								1BS.sat18-0.50-1.00
microarray	Ta#S22374097	TaaCsp1BS003L11,TaaCsp1BS052M19,TaaCsp1BS112J22	1	Bradi2g40070	no	0	no	no	0	no	no	40029157								1BS.sat18-0.50-1.00
Illumina scaffolds in silico	1BS_z326_238_80	TaaCsp1BS137D05										40035285								1BS10-0.50-1.06
microarray	Ta#S12990043	TaaCsp1BS069N22,TaaCsp1BS070C10,TaaCsp1BS139J15	1	Bradi2g40100	no	1	LOC_Os05g01060	no	1	Sb09g000240	no	40040253								1BS.sat18-0.50-1.00,C-1BS10-0.50
microarray	Ta#S37858180	TaaCsp1BS070C10,TaaCsp1BS140J04	2	Bradi2g40100	Bradi2g00710	2	LOC_Os05g01060	LOC_Os01g01800	2	Sb03g008580	Sb09g000240	40040253								1BS.sat18-0.50-1.00
Illumina scaffolds in silico	1BS_z7_1041_60	TaaCsp1BS070C10	4	Bradi2g40100	Bradi2g40090,Bradi2g00710,Bradi2g38510	4	LOC_Os05g01060	LOC_Os01g01800,LOC_Os05g01050,LOC_Os05g15520	2	Sb09g000240	Sb03g008580	40040253	2	BE494877	BM136907	1BS.sat18-0.50-1.00 (Peng et al., 2004 based on BE494877)			1BS.sat18-0.50-1.00 (Peng et al., 2004 based on BE494877)	1BS.sat18-0.50-1.00
BES_R_Masked_ in silico	TaaCsp1BS070C10FOR1	TaaCsp1BS070C10	3	Bradi2g40100	Bradi2g38510,Bradi2g00710	2	LOC_Os05g01060	LOC_Os01g01800	2	Sb09g000240	Sb03g008580	40040253	1	BM136907	no	1BS.sat18-0.50-1.00 (Peng et al., 2004 based on BM136907)			1BS.sat18-0.50-1.00 (Peng et al., 2004 based on BM136907)	1BS.sat18-0.50-1.00
BES_R_Masked_ in silico	TaaCsp1BS123D07REV1	TaaCsp1BS123D07	1	Bradi2g40110	no	1	LOC_Os05g05280	no	1	Sb03g024030	no	40049991	1	BE399929	no	C-1BS10-0.50 (Peng et al., 2004 based on BE399929)			C-1BS10-0.50 (Peng et al., 2004 based on BE399929)	1BS.sat18-0.50-1.00
microarray	Ta#S17890095	TaaCsp1BS140J04	1	Bradi2g40120	no	0	no	no	1	Sb09g000250	no	40053404								1BS.sat18-0.50-1.00
BES_R_Masked_ in silico	TaaCsp1BS065C23REV1	TaaCsp1BS065C23	1	Bradi2g40120	no	1	LOC_Os05g01090	no	1	Sb09g000250	no	40053404								1BS.sat18-0.50-1.00
microarray	Ta#S17894626	TaaCsp1BS027H23,TaaCsp1BS125L17	1	Bradi2g40170	no	1	LOC_Os01g34390	no	1	Sb01g045820	no	40145632	1	BE443401	no	1BS.sat18-0.50-1.00 (Peng et al., 2004 based on BE443401)			1BS.sat18-0.50-1.00 (Peng et al., 2004 based on BE443401)	1BS9-0.84-sat-1.00
Illumina scaffolds in silico	1BS_z157_704_50	TaaCsp1BS114D22	1	Bradi2g40170	no	0	no	no	1	Sb01g045820	no	40147002	1	BE443401	no	1BS.sat18-0.50-1.00 (Peng et al., 2004 based on BE443401)			1BS.sat18-0.50-1.00 (Peng et al., 2004 based on BE443401)	1BS9-0.84-sat-1.00
Illumina scaffolds in silico	1BS_z767_330_230	TaaCsp1BS052K01										40292996								1BS10-0.50-0.84
Illumina scaffolds in silico	1BS_z578_484_10	TaaCsp1BS059N23										40294323
Illumina scaffolds in silico	1BS_z588_132_40	TaaCsp1BS052C23										40452099								C-1BS10-0.50
Illumina scaffolds in silico	1BS_z68_834_30	TaaCsp1BS006M15										40452163								1BS.sat18-0.50-1.00
PCR	PSP3000	TaaCsp1BS003B11,TaaCsp1BS012P03,TaaCsp1BS014P08,TaaCsp1BS036L12,TaaCsp1BS036L19																	1BS.sat18-0.50-1.00 (Sourdille et al., 2004)	1BS.sat18-0.50-1.00
PCR	Xbarc8	TaaCsp1BS075N02,TaaCsp1BS120C12																	1BS.sat18-0.50-1.00 (Sourdille et al., 2004), C-1BS10-0.50 (GrainGenes)	1BS9-0.84-sat-1.00
PCR	Xcfa2241	TaaCsp1BS057D08																	1BS.sat19-0.31-0.50 (Sourdille et al., 2004), 1BS10-0.50-0.84 (GrainGeness)	1BS9-0.84-sat-1.00
PCR	Xgpw1143a	TaaCsp1BS013J12,TaaCsp1BS132B14																	1BS20-0.54-sat-0.52 (PCR current study ), 1BS.sat18-0.50-1.00 (Sourdille et al., 2004)	1BS9-0.84-1.06
PCR	Xgpw1143b	TaaCsp1BS003G06,TaaCsp1BS134A22,TaaCsp1BS134I02																	1BS20-0.54-sat-0.52 (PCR current study ), 1BS.sat18-0.50-1.00 (Sourdille et al., 2004)	1BS.sat18-0.50-1.00
PCR	Xgwm18	TaaCsp1BS006H05,TaaCsp1BS058D06																	1BS9-0.84-1.06 (Sourdille et al., 2004), C-1BS10-0.50 (GrainGeness)	1BS9-0.84-1.06
PCR	Xgwm273	TaaCsp1BS131P01																	C-1BS10-0.50 (GrainGeness)	C-1BS10-0.50
PCR	Xgwm406	TaaCsp1BS014H08,TaaCsp1BS024F24,TaaCsp1BS032G08,TaaCsp1BS069N21																	1BS.sat18-0.50-1.00 (Sourdille et al., 2004)	1BS9-0.84-sat-1.00
PCR	Xwmc406	TaaCsp1BS014H08,TaaCsp1BS024F24,TaaCsp1BS032G08,TaaCsp1BS069N21																	1BS.sat18-0.50-1.00 (Sourdille et al., 2004)	1BS9-0.84-sat-1.00
PCR	Xgwm413	TaaCsp1BS093N13,TaaCsp1BS115O01,TaaCsp1BS083O13																	1BS.sat19-0.31-0.50 (PCR current study ), 1BS.sat18-0.50-1.00 (Sourdille et al., 2004),C-1BS10-0.50 (GrainGeness)	1BS9-0.84-sat-1.00
PCR	Xgwm911R2	TaaCsp1BS022F12,TaaCsp1BS071F03																	1BS.sat18-0.50-0.52 (PCR current study )	1BS.sat18-0.50-1.00
PCR	wmc230	TaaCsp1BS130I19																	1BS.sat18-0.50-1.00 (Sourdille et al., 2004)	1BS9-0.84-sat-1.00
PCR	Xwmc277	TaaCsp1BS030D13,TaaCsp1BS130J03																	C-1BS10-0.50 (PCR current study )	C-1BS10-0.50
PCR	Xwmc619	TaaCsp1BS059H13,TaaCsp1BS105P02,TaaCsp1BS131L01																	1BS.sat19-0.31-0.50 (PCR current study ), 1BS.sat18-0.50-1.00 (Sourdille et al., 2004)	1BS9-0.84-sat-1.00
PCR	Xwmc798	TaaCsp1BS118A05,TaaCsp1BS135F12,TaaCsp1BS140P03																	1BS.sat18-0.50-1.00 (Sourdille et al., 2004)	1BS.sat18-0.50-1.00
PCR	Xwms3035	TaaCsp1BS063O18,TaaCsp1BS076L08																	1BS9-0.84-1.06 (PCR current study )	1BS9-0.84-1.06
PCR	HB_ISBP2	TaaCsp1BS010C02																	1BS1-0.35-0.50 (PCR current study )	C-1BS10-0.50
PCR	HB_ISBP22	TaaCsp1BS011O13																	1BS1-0.35-0.50 (PCR current study )	C-1BS10-0.50
PCR	HB_ISBP4	TaaCsp1BS042M19																	1BS10-0.50-0.54 (PCR current study )	1BS10-0.50-1.06
PCR	HB_ISBP8	TaaCsp1BS039D08																	C-1BS-0.35 (PCR current study )	C-1BS10-0.50
PCR	HB_ISBP30	TaaCsp1BS088H23																	1BS1-0.35-0.50 (PCR current study )	C-1BS10-0.50
PCR	HB_ISBP31	TaaCsp1BS141D06																	C-1BS-0.35 (PCR current study )	C-1BS10-0.50
PCR	HB_ISBP10	TaaCsp1BS023C08																	C-1BS-0.35 (PCR current study )	1BS10-0.50-0.84
PCR	HB_ISBP17	TaaCsp1BS038P15																	1BS.sat4-0.52-1.00 (PCR current study )	1BS9-0.84-sat-1.00
PCR	HB_ISBP54	TaaCsp1BS003P05																	1BS1-0.35-0.50 (PCR current study )	C-1BS10-0.50
PCR	HB_ISBP55	TaaCsp1BS001E12																	1BS1-0.35-0.50 (PCR current study )	C-1BS10-0.50
PCR	HB_ISBP65	TaaCsp1BS087K23																	1BS.sat18-0.50-1.00 (PCR current study )	1BS.sat18-0.50-1.00
PCR	HB_ISBP24	TaaCsp1BS055K13																	1BS.sat18 0.50-0.52 (PCR current study )	1BS.sat18-0.50-1.00
PCR	HB_ISBP16	TaaCsp1BS060E02																	C-1BS-0.35 (PCR current study )	1BS9-0.84-1.06
PCR	HB_ISBP20	TaaCsp1BS018F23																	1BS10-0.50-0.54 (PCR current study )	1BS9-0.84-1.06
PCR	HB_ISBP42	TaaCsp1BS081M21																	C-1BS-0.35 (PCR current study )	1BS.sat18-0.50-1.00
PCR	HB_ISBP45	TaaCsp1BS050D07																	1BS10-0.50-0.54 (PCR current study )	1BS9-0.84-1.06
PCR	FCP618	TaaCsp1BS009M24,TaaCsp1BS027H03,TaaCsp1BS054A20																		1BS.sat18-0.50-1.00
PCR	FCP619	TaaCsp1BS046E02,TaaCsp1BS121D11,TaaCsp1BS130O13																		1BS.sat18-0.50-1.00
PCR	FCP624	TaaCsp1BS060E11,TaaCsp1BS084J20																		1BS.sat18-0.50-1.00
microarray	Ta#S12858913	TaaCsp1BS053H11
microarray	Ta#S12859215	TaaCsp1BS071E04,TaaCsp1BS076E01,TaaCsp1BS081D10,TaaCsp1BS087D22,TaaCsp1BS088H23																		1BS10-0.50-0.84,1BS10-0.50-1.06,1BS9-0.84-1.06,1BS9-0.84-sat-1.00,C-1BS10-0.50
microarray	Ta#S12864073	TaaCsp1BS122N24,TaaCsp1BS140K19																		C-1BS10-0.50
microarray	Ta#S12864109	TaaCsp1BS088N07,TaaCsp1BS140N22	1	Bradi3g57110	no	1	LOC_Os02g53990	no	1	Sb03g007790	no
microarray	Ta#S12864375	TaaCsp1BS050F05,TaaCsp1BS101J19,TaaCsp1BS137F06
microarray	Ta#S12867650	TaaCsp1BS019L18,TaaCsp1BS108H08											1	BG313511	no	1BS.sat18-0.50-1.00 (Peng et al., 2004 based on BG313511)			1BS.sat18-0.50-1.00 (Peng et al., 2004 based on BG313511)	1BS9-0.84-sat-1.00
microarray	Ta#S12867900	TaaCsp1BS042L07,TaaCsp1BS061M22
microarray	Ta#S12871894	TaaCsp1BS073I20,TaaCsp1BS087K23,TaaCsp1BS114O18	3	Bradi2g45070	Bradi3g44160,Bradi3g44480	2	LOC_Os01g53900	LOC_Os02g32030	0	no	no		1	BF428925	no	1BS.sat18-0.50-1.00 (Peng et al., 2004 based on BF428925)			1BS.sat18-0.50-1.00 (Peng et al., 2004 based on BF428925)	1BS.sat18-0.50-1.00
microarray	Ta#S12872706	TaaCsp1BS010G02,TaaCsp1BS089A17																		1BS9-0.84-sat-1.00
microarray	Ta#S12877918	TaaCsp1BS002D09,TaaCsp1BS005D21,TaaCsp1BS005P02,TaaCsp1BS005A04,TaaCsp1BS005E04,TaaCsp1BS005P07,TaaCsp1BS005J19,TaaCsp1BS041C07,TaaCsp1BS078C05											1	BE591368	no	1BS.sat18-0.50-1.00 (Peng et al., 2004 based on BE591368)			1BS.sat18-0.50-1.00 (Peng et al., 2004 based on BE591368)	1BS9-0.84-sat-1.00
microarray	Ta#S12885513	TaaCsp1BS052O01	3	Bradi2g42200	Bradi3g58970,Bradi3g36850	0	no	no	0	no	no		1	BE498320	no	1BS10-0.50-0.84 (Peng et al., 2004 based on BE498320)			1BS10-0.50-0.84 (Peng et al., 2004 based on BE498320)
microarray	Ta#S12900092	TaaCsp1BS017K04,TaaCsp1BS131J17	1	Bradi1g15260	no	1	LOC_Os05g19270	no	1	Sb02g038230	no		1	BE405648	no	1BS.sat18-0.50-1.00 (Peng et al., 2004 based on BE405648)			1BS.sat18-0.50-1.00 (Peng et al., 2004 based on BE405648)	1BS9-0.84-1.06
microarray	Ta#S12901938	TaaCsp1BS136F13,TaaCsp1BS143N06																		C-1BS10-0.50
microarray	Ta#S12902190	TaaCsp1BS020B03,TaaCsp1BS030J03	3	Bradi3g00340	Bradi4g19510,Bradi3g43760	3	LOC_Os11g26910	LOC_Os09g36830,LOC_Os02g01160	5	Sb04g000330	Sb05g012740,Sb07g021450,Sb0702s002010,Sb02g031280
microarray	Ta#S12902312	TaaCsp1BS044I10,TaaCsp1BS111J22																		1BS9-0.84-1.06
microarray	Ta#S12903019	TaaCsp1BS037B20,TaaCsp1BS037J22,TaaCsp1BS044O12,TaaCsp1BS049O13,TaaCsp1BS138I06	1	Bradi2g12540	no	5	LOC_Os05g06480	LOC_Os02g55890,LOC_Os01g23580,LOC_Os06g08080,LOC_Os02g09150	3	Sb09g004450	Sb04g036230,Sb03g013530									1BS10-0.50-0.84
microarray	Ta#S12905137	TaaCsp1BS058L13,TaaCsp1BS103G20,TaaCsp1BS129G21
microarray	Ta#S12906659	TaaCsp1BS022H05,TaaCsp1BS124E12	2	Bradi4g01130	Bradi5g09970	2	LOC_Os12g42980	LOC_Os03g53650	1	Sb08g022280	no
microarray	Ta#S12907217	TaaCsp1BS011H07,TaaCsp1BS130M05	1	Bradi2g09540	no	1	LOC_Os07g09330	no	1	Sb03g010140	no
microarray	Ta#S12908264	TaaCsp1BS020H12,TaaCsp1BS020L07,TaaCsp1BS053D10																		1BS9-0.84-sat-1.00
microarray	Ta#S12912517	TaaCsp1BS069N05,TaaCsp1BS084N18
microarray	Ta#S12912972	TaaCsp1BS011L09,TaaCsp1BS025D17	1	Bradi3g32720	no	1	LOC_Os10g39970	no	1	Sb01g030000	no									1BS10-0.50-0.84,1BS9-0.84-sat-1.00
microarray	Ta#S12914829	TaaCsp1BS026E20,TaaCsp1BS113E14
microarray	Ta#S12915213	TaaCsp1BS009J02,TaaCsp1BS015P07,TaaCsp1BS144L23											5	BE423485	BE422980,BE399706,BE590575,BE422921	1BS.sat18-0.50-1.00 (Peng et al., 2004 based on BE423485)			1BS.sat18-0.50-1.00 (Peng et al., 2004 based on BE423485)	1BS.sat18-0.50-1.00
microarray	Ta#S12915320	TaaCsp1BS125D15	7	Bradi4g04220	Bradi1g66590,Bradi1g03720,Bradi2g23250,Bradi1g66470,Bradi2g54570,Bradi1g66540	7	LOC_Os11g47760	LOC_Os03g60620,LOC_Os01g62290,LOC_Os03g16860,LOC_Os05g38530,LOC_Os03g16920,LOC_Os12g38180	6	Sb08g018750	Sb01g039530,Sb09g022580,Sb01g039390,Sb03g039360,Sb06g014400
microarray	Ta#S12915435	TaaCsp1BS003B11,TaaCsp1BS012P03,TaaCsp1BS036L12,TaaCsp1BS036L19,TaaCsp1BS144L23											3	BG262267	BE422921,BE590632	1BS9-0.84-1.06 (Peng et al., 2004 based on BG262267)			1BS9-0.84-1.06 (Peng et al., 2004 based on BG262267)	1BS.sat18-0.50-1.00
microarray	Ta#S12916594	TaaCsp1BS071K11,TaaCsp1BS125E18											1	BE442994	no	1BS10-0.50-0.84 (Peng et al., 2004 based on BE442994)			1BS10-0.50-0.84 (Peng et al., 2004 based on BE442994)	1BS10-0.50-1.06
microarray	Ta#S12917469	TaaCsp1BS003P24,TaaCsp1BS010A10,TaaCsp1BS015B24,TaaCsp1BS051F11																		1BS10-0.50-0.84
microarray	Ta#S12918537	TaaCsp1BS100F12,TaaCsp1BS116H19																		1BS9-0.84-1.06
microarray	Ta#S12921327	TaaCsp1BS004J19	1	Bradi4g02910	no	1	LOC_Os12g40279	no	1	Sb08g020025	no
microarray	Ta#S12922574	TaaCsp1BS003B11,TaaCsp1BS009J02,TaaCsp1BS012P03,TaaCsp1BS014P08,TaaCsp1BS015P07,TaaCsp1BS036L12,TaaCsp1BS036L19,TaaCsp1BS144L23											3	BE423485	BE422921,BG262267	1BS.sat18-0.50-1.00 (Peng et al., 2004 based on BE423485)			1BS.sat18-0.50-1.00 (Peng et al., 2004 based on BE423485)	1BS.sat18-0.50-1.00
microarray	Ta#S12922742	TaaCsp1BS093J09	1	Bradi2g06010	no	0	no	no	0	no	no
microarray	Ta#S12922791	TaaCsp1BS080C12,TaaCsp1BS123C08	1	Bradi1g25810	no	1	LOC_Os07g34650	no	1	Sb02g035220	no
microarray	Ta#S12922853	TaaCsp1BS010I20,TaaCsp1BS029L11	1	Bradi5g25260	no	0	no	no	0	no	no									1BS10-0.50-1.06,1BS9-0.84-sat-1.00
microarray	Ta#S12922889	TaaCsp1BS075K08,TaaCsp1BS098E09											2	BE590674	BE424439	1BS.sat18-0.50-1.00 (Peng et al., 2004 based on BE590674)			1BS.sat18-0.50-1.00 (Peng et al., 2004 based on BE590674)	1BS.sat18-0.50-1.00
microarray	Ta#S12922901	TaaCsp1BS022H05,TaaCsp1BS124E12	3	Bradi4g01150	Bradi1g13220,Bradi3g27190	3	LOC_Os12g39070	LOC_Os03g45410,LOC_Os10g29660	4	Sb08g022273	Sb01g012880,Sb01g021297,Sb01g017130
microarray	Ta#S12922906	TaaCsp1BS022H05,TaaCsp1BS124E12	3	Bradi4g01130	Bradi5g09970,Bradi2g03800	2	LOC_Os12g42980	LOC_Os03g53650	1	Sb08g022280	no
microarray	Ta#S12923123	TaaCsp1BS054E23,TaaCsp1BS093F21,TaaCsp1BS093I19,TaaCsp1BS093F09											2	BE590674	BE424439	1BS.sat18-0.50-1.00 (Peng et al., 2004 based on BE590674)			1BS.sat18-0.50-1.00 (Peng et al., 2004 based on BE590674)	C-1BS10-0.50
microarray	Ta#S12923126	TaaCsp1BS004I19,TaaCsp1BS054E23,TaaCsp1BS093F21,TaaCsp1BS093G13,TaaCsp1BS093I19,TaaCsp1BS093F09,TaaCsp1BS093G23											2	BE590674	BE424439	1BS.sat18-0.50-1.00 (Peng et al., 2004 based on BE590674)			1BS.sat18-0.50-1.00 (Peng et al., 2004 based on BE590674)	1BS9-0.84-1.06,C-1BS10-0.50
microarray	Ta#S12923242	TaaCsp1BS023B23,TaaCsp1BS132N19	7	Bradi4g28220	Bradi2g38070,Bradi2g37860,Bradi2g38047,Bradi2g38060,Bradi2g40840,Bradi4g29130	8	LOC_Os02g16830	LOC_Os02g16820,LOC_Os01g55690,LOC_Os02g15178,LOC_Os02g15169,LOC_Os10g26060,LOC_Os02g14600,LOC_Os02g15150	0	no	no		2	BF428943	BG604768	1BS9-0.84-1.06 (Peng et al., 2004 based on BF428943)			1BS9-0.84-1.06 (Peng et al., 2004 based on BF428943)	1BS9-0.84-sat-1.00
microarray	Ta#S12923303	TaaCsp1BS009J02,TaaCsp1BS015P07,TaaCsp1BS144L23											5	BE423485	BE422980,BE399706,BE590575,BE422921	1BS.sat18-0.50-1.00 (Peng et al., 2004 based on BE423485)			1BS.sat18-0.50-1.00 (Peng et al., 2004 based on BE423485)	1BS.sat18-0.50-1.00
microarray	Ta#S12923304	TaaCsp1BS003B11,TaaCsp1BS012P03,TaaCsp1BS014P08,TaaCsp1BS036L12,TaaCsp1BS036L19,TaaCsp1BS144L23											6	BE422980	BE399706,BE423485,BE422921,BG262267,BE590575	1BS.sat19-0.31-0.50 (Peng et al., 2004 based on BE422980)			1BS.sat19-0.31-0.50 (Peng et al., 2004 based on BE422980)	1BS.sat18-0.50-1.00
microarray	Ta#S12924692	TaaCsp1BS053A22
microarray	Ta#S12924712	TaaCsp1BS006E05,TaaCsp1BS063I22	1	Bradi3g06253	no	11	LOC_Os08g01570	LOC_Os09g25160,LOC_Os07g45920,LOC_Os05g18740,LOC_Os12g03250,LOC_Os12g40650,LOC_Os12g27800,LOC_Os04g32890,LOC_Os04g47430,LOC_Os04g03600,LOC_Os07g48400	0	no	no									1BS9-0.84-sat-1.00
microarray	Ta#S12925690	TaaCsp1BS005J06,TaaCsp1BS005L19,TaaCsp1BS005N21,TaaCsp1BS010D06,TaaCsp1BS093P05,TaaCsp1BS098D11	1	Bradi3g18500	no	1	LOC_Os08g13000	no	1	Sb07g006510	no									1BS10-0.50-1.06
microarray	Ta#S12925925	TaaCsp1BS019N22,TaaCsp1BS046F10																		1BS10-0.50-0.84
microarray	Ta#S12931189	TaaCsp1BS012B12,TaaCsp1BS115O09	1	Bradi4g28560	no	0	no	no	4	Sb09g001520	Sb02g004970,Sb01g039250,Sb01g000950									1BS9-0.84-sat-1.00
microarray	Ta#S12937651	TaaCsp1BS003E12,TaaCsp1BS010H16,TaaCsp1BS011H09																		1BS.sat18-0.50-1.00,1BS9-0.84-sat-1.00
microarray	Ta#S12938485	TaaCsp1BS120A17,TaaCsp1BS137D01																		1BS9-0.84-1.06
microarray	Ta#S12940127	TaaCsp1BS097L13,TaaCsp1BS144P20																		1BS9-0.84-1.06
microarray	Ta#S12940953	TaaCsp1BS085N18,TaaCsp1BS088G20,TaaCsp1BS113C17,TaaCsp1BS141A13
microarray	Ta#S12941974	TaaCsp1BS032F15,TaaCsp1BS133G07																		1BS.sat18-0.50-1.00
microarray	Ta#S12942097	TaaCsp1BS010A16,TaaCsp1BS033P17,TaaCsp1BS092F20											1	BE590575	no	1BS.sat18-0.50-1.00 (Peng et al., 2004 based on BE590575)			1BS.sat18-0.50-1.00 (Peng et al., 2004 based on BE590575)	1BS.sat18-0.50-1.00
microarray	Ta#S12942500	TaaCsp1BS002K14
microarray	Ta#S12944198	TaaCsp1BS093B24,TaaCsp1BS134J21																		1BS.sat18-0.50-1.00
microarray	Ta#S12945795	TaaCsp1BS005J17
microarray	Ta#S12945942	TaaCsp1BS014A10,TaaCsp1BS037N19,TaaCsp1BS063D17	2	Bradi4g20110	Bradi4g42300	2	LOC_Os11g20384	LOC_Os02g34884	2	Sb04g022640	Sb08g003370									1BS.sat18-0.50-1.00
microarray	Ta#S12946649	TaaCsp1BS047P04	2	Bradi4g40430	Bradi3g46007	2	LOC_Os12g10190	LOC_Os02g35300	2	Sb08g006390	Sb04g022960
microarray	Ta#S12946857	TaaCsp1BS002J04,TaaCsp1BS041A19,TaaCsp1BS067A23,TaaCsp1BS128G12	3	Bradi1g64860	Bradi1g16780,Bradi2g11850	2	LOC_Os03g18860	LOC_Os07g49100	3	Sb01g037900	Sb02g043780,Sb06g018850									1BS10-0.50-0.84
microarray	Ta#S12946939	TaaCsp1BS128F19,TaaCsp1BS130H23	1	Bradi4g03737	no	1	LOC_Os12g38800	no	1	Sb08g019140	no
microarray	Ta#S12948022	TaaCsp1BS015P15,TaaCsp1BS063P12,TaaCsp1BS065F12																		1BS9-0.84-sat-1.00,C-1BS10-0.50
microarray	Ta#S12948719	TaaCsp1BS014E23,TaaCsp1BS041C23																		1BS9-0.84-1.06
microarray	Ta#S12948790	TaaCsp1BS024C18,TaaCsp1BS094M20																		C-1BS10-0.50
microarray	Ta#S12949967	TaaCsp1BS065D02,TaaCsp1BS141O23	1	Bradi1g73127	no	1	LOC_Os09g12620	no	1	Sb02g027890	no
microarray	Ta#S12950879	TaaCsp1BS100A23,TaaCsp1BS140L08	1	Bradi3g24680	no	1	LOC_Os10g20630	no	2	Sb0013s004030	Sb0013s004040									C-1BS10-0.50
microarray	Ta#S12950906	TaaCsp1BS078D21	1	Bradi2g49380	no	0	no	no	1	Sb03g034150	no
microarray	Ta#S12952316	TaaCsp1BS012B11																		1BS10-0.50-1.06
microarray	Ta#S12955650	TaaCsp1BS072E24,TaaCsp1BS136P09	2	Bradi5g09702	Bradi1g05740	4	LOC_Os10g21310	LOC_Os09g04680,LOC_Os06g39708,LOC_Os12g10600	1	Sb03g017600	no									C-1BS10-0.50
microarray	Ta#S12957581	TaaCsp1BS108H08,TaaCsp1BS133L08																		1BS9-0.84-sat-1.00
microarray	Ta#S12957857	TaaCsp1BS138N17
microarray	Ta#S12958178	TaaCsp1BS047C22,TaaCsp1BS136C23	2	Bradi1g10550	Bradi2g61800	1	LOC_Os03g51000	no	2	Sb01g009960	Sb03g047030
microarray	Ta#S12958377	TaaCsp1BS008M12	1	Bradi3g05640	no	1	LOC_Os02g07920	no	1	Sb04g005080	no
microarray	Ta#S12958642	TaaCsp1BS001O23,TaaCsp1BS038P15,TaaCsp1BS039F17																		1BS9-0.84-sat-1.00
microarray	Ta#S12959612	TaaCsp1BS028M20,TaaCsp1BS042C13																		1BS9-0.84-sat-1.00
microarray	Ta#S12960599	TaaCsp1BS133E17,TaaCsp1BS137B20																		1BS.sat18-0.50-1.00
microarray	Ta#S12960781	TaaCsp1BS046A14,TaaCsp1BS054O02,TaaCsp1BS122N14																		1BS10-0.50-0.84
microarray	Ta#S12961714	TaaCsp1BS134I17																		1BS10-0.50-0.84
microarray	Ta#S12961963	TaaCsp1BS019A18,TaaCsp1BS032J11,TaaCsp1BS133F02
microarray	Ta#S12962522	TaaCsp1BS123N07,TaaCsp1BS123E10,TaaCsp1BS132J04																		C-1BS10-0.50
microarray	Ta#S12965239	TaaCsp1BS115I05,TaaCsp1BS121D11																		1BS.sat18-0.50-1.00
microarray	Ta#S12965245	TaaCsp1BS059E05,TaaCsp1BS126K02	0	no	no	0	no	no	1	Sb03g007280	no
microarray	Ta#S12969902	TaaCsp1BS003B11,TaaCsp1BS012P03,TaaCsp1BS036L12,TaaCsp1BS144L23											3	BE422980	BE423485,BE399706	1BS.sat19-0.31-0.50 (Peng et al., 2004 based on BE422980)			1BS.sat19-0.31-0.50 (Peng et al., 2004 based on BE422980)	1BS.sat18-0.50-1.00
microarray	Ta#S12977459	TaaCsp1BS009M12,TaaCsp1BS127P06																		1BS10-0.50-1.06
microarray	Ta#S12979766	TaaCsp1BS008K13,TaaCsp1BS010A16,TaaCsp1BS026J21,TaaCsp1BS052G24,TaaCsp1BS075K13,TaaCsp1BS093C21,TaaCsp1BS093C19,TaaCsp1BS093E05,TaaCsp1BS093I24,TaaCsp1BS093J24,TaaCsp1BS093K02,TaaCsp1BS093N05,TaaCsp1BS093N13,TaaCsp1BS097K09,TaaCsp1BS097A04,TaaCsp1BS097C01	1	Bradi4g12060	no	0	no	no	0	no	no									1BS.sat18-0.50-1.00,1BS9-0.84-sat-1.00,C-1BS10-0.50
microarray	Ta#S12979922	TaaCsp1BS132J19,TaaCsp1BS139H21																		1BS10-0.50-0.84
microarray	Ta#S12979989	TaaCsp1BS003A14,TaaCsp1BS055F14
microarray	Ta#S12983177	TaaCsp1BS055C24
microarray	Ta#S12985521	TaaCsp1BS001M21,TaaCsp1BS018B09	2	Bradi3g61040	Bradi4g09957	0	no	no	0	no	no		2	BF483881	BF474204	1BS.sat18-0.50-1.00 (Peng et al., 2004 based on BF483881)			1BS.sat18-0.50-1.00 (Peng et al., 2004 based on BF483881)	1BS.sat18-0.50-1.00
microarray	Ta#S12985910	TaaCsp1BS138B10	1	Bradi4g03050	no	1	LOC_Os12g39980	no	0	no	no									C-1BS10-0.50
microarray	Ta#S12986569	TaaCsp1BS015D04,TaaCsp1BS091I18,TaaCsp1BS104C17,TaaCsp1BS109H11																		1BS.sat18-0.50-1.00
microarray	Ta#S12988545	TaaCsp1BS005G17,TaaCsp1BS100A23																		C-1BS10-0.50
microarray	Ta#S12989458	TaaCsp1BS144A04
microarray	Ta#S12989750	TaaCsp1BS009H23,TaaCsp1BS040O08,TaaCsp1BS130D06,TaaCsp1BS143K14											1	BE403667	no	1BS.sat19-0.31-1.00* (Peng et al., 2004 based on BE403667)			1BS.sat19-0.31-1.00* (Peng et al., 2004 based on BE403667)	1BS.sat18-0.50-1.00
microarray	Ta#S12990054	TaaCsp1BS027A13,TaaCsp1BS092L01
microarray	Ta#S12990087	TaaCsp1BS011K01,TaaCsp1BS117A07	2	Bradi2g50840	Bradi1g22830	2	LOC_Os01g55940	LOC_Os07g40290	4	Sb03g035500	Sb02g038170,Sb01g032020,Sb09g024710
microarray	Ta#S12990113	TaaCsp1BS039M23,TaaCsp1BS043J08	1	Bradi1g24320	no	1	LOC_Os07g38000	no	1	Sb02g036670	no
microarray	Ta#S12990254	TaaCsp1BS001L03,TaaCsp1BS004C17,TaaCsp1BS050H19																		1BS.sat18-0.50-1.00,1BS9-0.84-sat-1.00
microarray	Ta#S12990328	TaaCsp1BS099P02,TaaCsp1BS113K04																		C-1BS10-0.50
microarray	Ta#S12990444	TaaCsp1BS051G14,TaaCsp1BS078K21																		1BS10-0.50-1.06
microarray	Ta#S12990554	TaaCsp1BS133E17,TaaCsp1BS137B20																		1BS.sat18-0.50-1.00
microarray	Ta#S12991106	TaaCsp1BS015C12,TaaCsp1BS119B03	1	Bradi1g29077	no	1	LOC_Os07g27460	no	1	Sb10g021660	no									1BS.sat18-0.50-1.00
microarray	Ta#S12994103	TaaCsp1BS005N19	0	no	no	0	no	no	1	Sb05g021330	no
microarray	Ta#S12994122	TaaCsp1BS018K21,TaaCsp1BS111C22
microarray	Ta#S12994156	TaaCsp1BS126L10,TaaCsp1BS136G17																		1BS9-0.84-sat-1.00
microarray	Ta#S12994232	TaaCsp1BS108E20,TaaCsp1BS138J18																		1BS10-0.50-0.84
microarray	Ta#S12994266	TaaCsp1BS061B14,TaaCsp1BS110I24																		1BS9-0.84-sat-1.00
microarray	Ta#S12994659	TaaCsp1BS012D24,TaaCsp1BS041E20																		C-1BS10-0.50
microarray	Ta#S12994757	TaaCsp1BS004D06,TaaCsp1BS019D21,TaaCsp1BS034K04,TaaCsp1BS095L02																		1BS10-0.50-1.06
microarray	Ta#S12995480	TaaCsp1BS077F18,TaaCsp1BS113N05																		1BS10-0.50-1.06
microarray	Ta#S12995741	TaaCsp1BS131B17
microarray	Ta#S12995781	TaaCsp1BS044K19,TaaCsp1BS093C21,TaaCsp1BS093C17,TaaCsp1BS093I02,TaaCsp1BS093C15,TaaCsp1BS114G11																		1BS9-0.84-sat-1.00
microarray	Ta#S12996512	TaaCsp1BS073I20,TaaCsp1BS087K23,TaaCsp1BS114O18																		1BS.sat18-0.50-1.00
microarray	Ta#S12998706	TaaCsp1BS002K15,TaaCsp1BS003E20,TaaCsp1BS029B08																		1BS9-0.84-1.06
microarray	Ta#S12999045	TaaCsp1BS051I15,TaaCsp1BS093B24																		1BS.sat18-0.50-1.00
microarray	Ta#S13001573	TaaCsp1BS005C12,TaaCsp1BS005D01,TaaCsp1BS005N03,TaaCsp1BS010J24,TaaCsp1BS010K20,TaaCsp1BS010L04,TaaCsp1BS011J11,TaaCsp1BS088H18,TaaCsp1BS093I24,TaaCsp1BS098L24																		1BS9-0.84-1.06
microarray	Ta#S13003700	TaaCsp1BS006B16,TaaCsp1BS045L16											1	BE590674	no	1BS.sat18-0.50-1.00 (Peng et al., 2004 based on BE590674)			1BS.sat18-0.50-1.00 (Peng et al., 2004 based on BE590674)	1BS.sat18-0.50-1.00
microarray	Ta#S13010601	TaaCsp1BS027K08,TaaCsp1BS089L07	1	Bradi4g01770	no	1	LOC_Os12g41920	no	0	no	no
microarray	Ta#S13015107	TaaCsp1BS010O15,TaaCsp1BS019C10,TaaCsp1BS096J10,TaaCsp1BS135H10	2	Bradi3g37040	Bradi2g14927	2	LOC_Os05g50310	LOC_Os09g24810	1	Sb09g029550	no									1BS10-0.50-1.06
microarray	Ta#S13020085	TaaCsp1BS016G02,TaaCsp1BS132O03
microarray	Ta#S13020093	TaaCsp1BS076H17,TaaCsp1BS100I21																		C-1BS10-0.50
microarray	Ta#S13020825	TaaCsp1BS061K05,TaaCsp1BS084E02,TaaCsp1BS136E05
microarray	Ta#S13022144	TaaCsp1BS043L09,TaaCsp1BS117E19
microarray	Ta#S13022687	TaaCsp1BS032L23	1	Bradi2g07020	no	0	no	no	0	no	no
microarray	Ta#S13025649	TaaCsp1BS009J02,TaaCsp1BS015P07,TaaCsp1BS144L23											2	BE422921	BE423485	1BS.sat18-0.50-1.00 (Peng et al., 2004 based on BE422921)			1BS.sat18-0.50-1.00 (Peng et al., 2004 based on BE422921)	1BS.sat18-0.50-1.00
microarray	Ta#S13028037	TaaCsp1BS001B23,TaaCsp1BS037D13,TaaCsp1BS080B07	4	Bradi4g08950	Bradi3g09500,Bradi3g20860,Bradi1g21921	0	no	no	2	Sb03g046800	Sb03g046790
microarray	Ta#S13031663	TaaCsp1BS015K19,TaaCsp1BS132J23	3	Bradi1g00247	Bradi4g09610,Bradi4g09320	2	LOC_Os11g47770	LOC_Os05g16170	1	Sb01g013770	no									C-1BS10-0.50
microarray	Ta#S13034065	TaaCsp1BS103E20,TaaCsp1BS118K01	5	Bradi1g23697	Bradi1g23722,Bradi1g23710,Bradi1g23730,Bradi1g23716	0	no	no	0	no	no
microarray	Ta#S13043582	TaaCsp1BS054D05,TaaCsp1BS068L09	2	Bradi4g07717	Bradi3g06447	1	LOC_Os06g01320	no	1	Sb10g000310	no
microarray	Ta#S13044175	TaaCsp1BS008O07,TaaCsp1BS010H15,TaaCsp1BS010J21	2	Bradi5g12265	Bradi3g06253	14	LOC_Os09g25160	LOC_Os04g03600,LOC_Os07g45920,LOC_Os10g03970,LOC_Os12g10770,LOC_Os05g18740,LOC_Os08g01570,LOC_Os12g40650,LOC_Os12g27800,LOC_Os04g32890,LOC_Os04g47430,LOC_Os07g48400,LOC_Os11g06790,LOC_Os03g41200	0	no	no									1BS9-0.84-1.06
microarray	Ta#S13046262	TaaCsp1BS003B11,TaaCsp1BS012P03,TaaCsp1BS036L12,TaaCsp1BS144L23											6	BE422980	BE399706,BE423485,BE422921,BG262267,BE590575	1BS.sat19-0.31-0.50 (Peng et al., 2004 based on BE422980)			1BS.sat19-0.31-0.50 (Peng et al., 2004 based on BE422980)	1BS.sat18-0.50-1.00
microarray	Ta#S13046978	TaaCsp1BS003B11,TaaCsp1BS012P03,TaaCsp1BS014P08,TaaCsp1BS036L12,TaaCsp1BS036L19											4	BE422980	BE423485,BE399706,BE422921	1BS.sat19-0.31-0.50 (Peng et al., 2004 based on BE422980)			1BS.sat19-0.31-0.50 (Peng et al., 2004 based on BE422980)	1BS.sat18-0.50-1.00
microarray	Ta#S13048251	TaaCsp1BS075K08,TaaCsp1BS098E09											2	BE590674	BE424439	1BS.sat18-0.50-1.00 (Peng et al., 2004 based on BE590674)			1BS.sat18-0.50-1.00 (Peng et al., 2004 based on BE590674)	1BS.sat18-0.50-1.00
microarray	Ta#S13048872	TaaCsp1BS079D04,TaaCsp1BS080H09,TaaCsp1BS142I16	1	Bradi3g36930	no	1	LOC_Os08g34210	no	1	Sb07g021630	no
microarray	Ta#S13049530	TaaCsp1BS087D10,TaaCsp1BS133N12,TaaCsp1BS143B09																		1BS.sat18-0.50-1.00
microarray	Ta#S13050858	TaaCsp1BS010K20,TaaCsp1BS010L04	1	Bradi1g20592	no	1	LOC_Os07g43440	no	1	Sb02g040040	no
microarray	Ta#S13052814	TaaCsp1BS009H23,TaaCsp1BS130D06																		1BS.sat18-0.50-1.00
microarray	Ta#S13052848	TaaCsp1BS100A23,TaaCsp1BS140L08	3	Bradi3g24680	Bradi1g63210,Bradi4g44380	4	LOC_Os10g20630	LOC_Os03g21720,LOC_Os11g02464,LOC_Os12g02390	3	Sb0013s004030	Sb05g001160,Sb01g036170									C-1BS10-0.50
microarray	Ta#S13053075	TaaCsp1BS001E13,TaaCsp1BS004C23,TaaCsp1BS010A07,TaaCsp1BS010C15,TaaCsp1BS029L11,TaaCsp1BS052G24,TaaCsp1BS054C24,TaaCsp1BS054C04,TaaCsp1BS100P19,TaaCsp1BS102D20,TaaCsp1BS103A17,TaaCsp1BS104B17,TaaCsp1BS106F04,TaaCsp1BS106N09,TaaCsp1BS123O02,TaaCsp1BS123O05,TaaCsp1BS124H14,TaaCsp1BS124J14,TaaCsp1BS125K08,TaaCsp1BS133E17,TaaCsp1BS133H10,TaaCsp1BS133P16																		1BS.sat18-0.50-1.00,1BS10-0.50-1.06,1BS9-0.84-sat-1.00,C-1BS10-0.50
microarray	Ta#S13053966	TaaCsp1BS027K08,TaaCsp1BS089L07
microarray	Ta#S13057626	TaaCsp1BS067J03,TaaCsp1BS093C21,TaaCsp1BS093C16,TaaCsp1BS093C17,TaaCsp1BS093D07,TaaCsp1BS093D19,TaaCsp1BS134H16																		1BS9-0.84-sat-1.00
microarray	Ta#S13091963	TaaCsp1BS003A14,TaaCsp1BS055F14
microarray	Ta#S13104231	TaaCsp1BS082J23,TaaCsp1BS140J04	0	no	no	1	LOC_Os10g21190	no	0	no	no									1BS.sat18-0.50-1.00
microarray	Ta#S13109282	TaaCsp1BS003B11,TaaCsp1BS012P03,TaaCsp1BS014P08,TaaCsp1BS036L12,TaaCsp1BS036L19,TaaCsp1BS144L23											5	BE422980	BE423485,BE399706,BE422921,BE590575	1BS.sat19-0.31-0.50 (Peng et al., 2004 based on BE422980)			1BS.sat19-0.31-0.50 (Peng et al., 2004 based on BE422980)	1BS.sat18-0.50-1.00
microarray	Ta#S13109564	TaaCsp1BS091L08,TaaCsp1BS093H19,TaaCsp1BS094A16	2	Bradi3g16160	Bradi3g52510	2	LOC_Os03g37984	LOC_Os02g47210	2	Sb07g004285	Sb04g030810
microarray	Ta#S13117609	TaaCsp1BS096O15
microarray	Ta#S13122204	TaaCsp1BS010H17,TaaCsp1BS042B15											3	BG274725	BF292046,BF293576	1BS.sat18-0.50-1.00 (Peng et al., 2004 based on BG274725)			1BS.sat18-0.50-1.00 (Peng et al., 2004 based on BG274725)	1BS9-0.84-sat-1.00
microarray	Ta#S13122648	TaaCsp1BS010A17,TaaCsp1BS010C02,TaaCsp1BS010K20,TaaCsp1BS010F06,TaaCsp1BS012H22,TaaCsp1BS013F23,TaaCsp1BS013P05,TaaCsp1BS057E04,TaaCsp1BS064P06,TaaCsp1BS065I01,TaaCsp1BS065C23,TaaCsp1BS093I22,TaaCsp1BS093C18,TaaCsp1BS093C19,TaaCsp1BS093E17,TaaCsp1BS093E19,TaaCsp1BS093G21,TaaCsp1BS093I24,TaaCsp1BS093C20,TaaCsp1BS093G20,TaaCsp1BS093G23,TaaCsp1BS094G23,TaaCsp1BS117I13,TaaCsp1BS118A24																		1BS.sat18-0.50-1.00,1BS10-0.50-0.84,1BS9-0.84-sat-1.00,C-1BS10-0.50
microarray	Ta#S13126265	TaaCsp1BS002E09,TaaCsp1BS057C11,TaaCsp1BS086A16																		C-1BS10-0.50
microarray	Ta#S13126613	TaaCsp1BS007P03,TaaCsp1BS019P04,TaaCsp1BS093E02,TaaCsp1BS093E08,TaaCsp1BS093G20																		1BS10-0.50-0.84
microarray	Ta#S13130279	TaaCsp1BS131N19,TaaCsp1BS140C23,TaaCsp1BS142I22
microarray	Ta#S13130411	TaaCsp1BS091L08,TaaCsp1BS093H19,TaaCsp1BS094A16
microarray	Ta#S13130437	TaaCsp1BS050F05,TaaCsp1BS101J19,TaaCsp1BS137F06
microarray	Ta#S13131937	TaaCsp1BS022H05,TaaCsp1BS124E12	1	Bradi4g01130	no	2	LOC_Os12g42980	LOC_Os03g53650	1	Sb08g022280	no
microarray	Ta#S13131957	TaaCsp1BS005F06,TaaCsp1BS071E18	1	Bradi3g49670	no	0	no	no	0	no	no
microarray	Ta#S13132357	TaaCsp1BS120B17,TaaCsp1BS128O09	1	Bradi2g21010	no	3	LOC_Os08g13440	LOC_Os08g08980,LOC_Os08g08970	1	Sb06g001690	no
microarray	Ta#S13132629	TaaCsp1BS022D19,TaaCsp1BS023O10																		1BS9-0.84-sat-1.00
microarray	Ta#S13134963	TaaCsp1BS050F05,TaaCsp1BS101J19,TaaCsp1BS137F06
microarray	Ta#S13135130	TaaCsp1BS002F24,TaaCsp1BS003H15,TaaCsp1BS005F11,TaaCsp1BS005M01,TaaCsp1BS005F19,TaaCsp1BS005L12,TaaCsp1BS005A20,TaaCsp1BS005A24,TaaCsp1BS005C17,TaaCsp1BS005C20,TaaCsp1BS005D06,TaaCsp1BS005I20,TaaCsp1BS005J04,TaaCsp1BS005J13,TaaCsp1BS005L17,TaaCsp1BS057A23,TaaCsp1BS059A21,TaaCsp1BS060A23,TaaCsp1BS060C23,TaaCsp1BS071A13,TaaCsp1BS080B17,TaaCsp1BS115E19,TaaCsp1BS118E01,TaaCsp1BS118K01																		1BS9-0.84-1.06,1BS9-0.84-sat-1.00,C-1BS10-0.50
microarray	Ta#S13135420	TaaCsp1BS019E05,TaaCsp1BS022D19,TaaCsp1BS023O10																		1BS9-0.84-sat-1.00
microarray	Ta#S13137049	TaaCsp1BS021C14,TaaCsp1BS092B10																		1BS9-0.84-sat-1.00
microarray	Ta#S13137085	TaaCsp1BS020E03,TaaCsp1BS103F02
microarray	Ta#S13137775	TaaCsp1BS001H15,TaaCsp1BS019I02,TaaCsp1BS096F20,TaaCsp1BS096H20																		1BS10-0.50-0.84,1BS9-0.84-sat-1.00
microarray	Ta#S13137899	TaaCsp1BS008F18,TaaCsp1BS051C19	1	Bradi3g00290	no	0	no	no	0	no	no									C-1BS10-0.50
microarray	Ta#S13138652	TaaCsp1BS058K21,TaaCsp1BS067K15																		1BS9-0.84-sat-1.00
microarray	Ta#S13138913	TaaCsp1BS008M08,TaaCsp1BS057A23																		1BS10-0.50-0.84,1BS9-0.84-sat-1.00
microarray	Ta#S13139021	TaaCsp1BS001D03,TaaCsp1BS004L12,TaaCsp1BS005D21,TaaCsp1BS005E18,TaaCsp1BS005F12,TaaCsp1BS005F15,TaaCsp1BS035D21,TaaCsp1BS038I16,TaaCsp1BS042B04,TaaCsp1BS042C05,TaaCsp1BS042C07,TaaCsp1BS042C22,TaaCsp1BS042E07,TaaCsp1BS042E17,TaaCsp1BS105O16																		1BS10-0.50-0.84,1BS10-0.50-1.06,1BS9-0.84-1.06,1BS9-0.84-sat-1.00
microarray	Ta#S13139267	TaaCsp1BS023D06,TaaCsp1BS127N18																		1BS9-0.84-sat-1.00
microarray	Ta#S13141989	TaaCsp1BS041E21,TaaCsp1BS042E07	1	Bradi3g53480	no	1	LOC_Os02g48680	no	1	Sb04g029790	no
microarray	Ta#S13142425	TaaCsp1BS120A15
microarray	Ta#S13144860	TaaCsp1BS100A17																		C-1BS10-0.50
microarray	Ta#S13145590	TaaCsp1BS004C17,TaaCsp1BS004H21,TaaCsp1BS004H19,TaaCsp1BS023K14,TaaCsp1BS143C04,TaaCsp1BS144A04,TaaCsp1BS144A10,TaaCsp1BS144A11,TaaCsp1BS144K24	1	Bradi1g12230	no	1	LOC_Os03g48080	no	1	Sb01g011740	no									1BS9-0.84-sat-1.00
microarray	Ta#S13146459	TaaCsp1BS061N23,TaaCsp1BS090M05
microarray	Ta#S13151141	TaaCsp1BS050D14,TaaCsp1BS067J07	6	Bradi2g10010	Bradi2g21460,Bradi2g10790,Bradi1g17236,Bradi1g64020,Bradi2g52940	7	LOC_Os01g16240	LOC_Os05g41210,LOC_Os07g48780,LOC_Os01g17190,LOC_Os03g20370,LOC_Os01g59530,LOC_Os12g41110	6	Sb09g024040	Sb1599s002010,Sb01g037010,Sb02g043510,Sb03g037630,Sb08g020710
microarray	Ta#S13151325	TaaCsp1BS020B03,TaaCsp1BS030J03	3	Bradi4g19510	Bradi3g00340,Bradi3g43760	3	LOC_Os11g26910	LOC_Os02g01160,LOC_Os09g36830	5	Sb05g012740	Sb04g000330,Sb07g021450,Sb0702s002010,Sb02g031280
microarray	Ta#S13153566	TaaCsp1BS022K16,TaaCsp1BS050O12	1	Bradi1g31510	no	0	no	no	0	no	no									1BS9-0.84-sat-1.00
microarray	Ta#S13153906	TaaCsp1BS023H12,TaaCsp1BS070D11,TaaCsp1BS119F15																		C-1BS10-0.50
microarray	Ta#S13154406	TaaCsp1BS027A22,TaaCsp1BS134E14
microarray	Ta#S13156200	TaaCsp1BS094K02
microarray	Ta#S13157394	TaaCsp1BS010J19,TaaCsp1BS011H22,TaaCsp1BS059K04																		1BS9-0.84-sat-1.00
microarray	Ta#S13157600	TaaCsp1BS019E05,TaaCsp1BS022D19,TaaCsp1BS023O10																		1BS9-0.84-sat-1.00
microarray	Ta#S13158746	TaaCsp1BS010F06,TaaCsp1BS013F23,TaaCsp1BS013P05,TaaCsp1BS064P06,TaaCsp1BS093C18,TaaCsp1BS093C19,TaaCsp1BS093G21	1	Bradi3g09500	no	0	no	no	1	Sb03g046800	no									1BS9-0.84-sat-1.00
microarray	Ta#S13159254	TaaCsp1BS022P17,TaaCsp1BS129L08																		1BS10-0.50-0.84
microarray	Ta#S13160910	TaaCsp1BS002F06,TaaCsp1BS002I23																		1BS9-0.84-1.06
microarray	Ta#S13161200	TaaCsp1BS023E04,TaaCsp1BS028C16											1	BG274848	no	1BS.sat18-0.50-1.00 (Peng et al., 2004 based on BG274848)			1BS.sat18-0.50-1.00 (Peng et al., 2004 based on BG274848)
microarray	Ta#S13161521	TaaCsp1BS139I10	1	Bradi2g06430	no	1	LOC_Os01g10690	no	1	Sb03g002450	no
microarray	Ta#S13163201	TaaCsp1BS017O09,TaaCsp1BS103F02	1	Bradi3g35670	no	0	no	no	0	no	no
microarray	Ta#S13163326	TaaCsp1BS139L11	1	Bradi2g22090	no	0	no	no	1	Sb09g023640	no									1BS9-0.84-1.06
microarray	Ta#S13164284	TaaCsp1BS006L23,TaaCsp1BS063D17																		1BS.sat18-0.50-1.00
microarray	Ta#S13166118	TaaCsp1BS030I17,TaaCsp1BS093F06																		1BS9-0.84-sat-1.00
microarray	Ta#S13167056	TaaCsp1BS023D14,TaaCsp1BS139P12	2	Bradi3g46350	Bradi1g34850	1	LOC_Os06g49660	no	3	Sb10g029620	Sb10g029610,Sb10g029590		1	BE444111	no	1BS.sat18-0.50-1.00 (Peng et al., 2004 based on BE444111)			1BS.sat18-0.50-1.00 (Peng et al., 2004 based on BE444111)	1BS.sat18-0.50-1.00
microarray	Ta#S13168909	TaaCsp1BS017O09,TaaCsp1BS103F02	2	Bradi3g35670	Bradi3g35680	1	LOC_Os12g24330	no	2	Sb10g030220	Sb06g000930
microarray	Ta#S13171051	TaaCsp1BS015E01,TaaCsp1BS024K14
microarray	Ta#S13175229	TaaCsp1BS020B03,TaaCsp1BS030J03,TaaCsp1BS085E24
microarray	Ta#S13175290	TaaCsp1BS070G07,TaaCsp1BS094H23																		1BS9-0.84-sat-1.00
microarray	Ta#S13175843	TaaCsp1BS005I04,TaaCsp1BS007H02,TaaCsp1BS013A23,TaaCsp1BS022C08,TaaCsp1BS042I24,TaaCsp1BS042J07,TaaCsp1BS042C02,TaaCsp1BS042C13	1	Bradi3g20597	no	0	no	no	0	no	no									1BS.sat18-0.50-1.00
microarray	Ta#S13180764	TaaCsp1BS092C11,TaaCsp1BS134G18	3	Bradi1g72572	Bradi4g30827,Bradi4g10997	9	LOC_Os06g16070	LOC_Os11g47160,LOC_Os11g46980,LOC_Os10g13970,LOC_Os11g46970,LOC_Os01g12790,LOC_Os11g47180,LOC_Os11g10310,LOC_Os11g47210	1	Sb08g004450	no
microarray	Ta#S13181605	TaaCsp1BS020E17,TaaCsp1BS128L19																		1BS9-0.84-sat-1.00
microarray	Ta#S13181890	TaaCsp1BS045L13,TaaCsp1BS133A21	1	Bradi4g41680	no	0	no	no	0	no	no
microarray	Ta#S13183782	TaaCsp1BS013G15,TaaCsp1BS022L12,TaaCsp1BS049J13	1	Bradi3g43210	no	1	LOC_Os02g26940	no	1	Sb04g017510	no
microarray	Ta#S13184289	TaaCsp1BS006A08,TaaCsp1BS024L18	3	Bradi4g04830	Bradi2g12510,Bradi2g09070	4	LOC_Os12g37360	LOC_Os01g15010,LOC_Os01g23620,LOC_Os06g12090	5	Sb0111s002010	Sb07g024390,Sb05g009370,Sb03g009760,Sb03g013550
microarray	Ta#S13185512	TaaCsp1BS003K13,TaaCsp1BS142G14	2	Bradi2g50070	Bradi2g19820	2	LOC_Os01g54930	LOC_Os05g43950	2	Sb03g034810	Sb09g025580									C-1BS10-0.50
microarray	Ta#S13185862	TaaCsp1BS002L23,TaaCsp1BS106P10	1	Bradi2g07260	no	0	no	no	0	no	no
microarray	Ta#S13188474	TaaCsp1BS093D23,TaaCsp1BS093C15
microarray	Ta#S13190606	TaaCsp1BS003A06,TaaCsp1BS012A06																		1BS9-0.84-1.06
microarray	Ta#S16200960	TaaCsp1BS093K07,TaaCsp1BS139B18	3	Bradi3g19490	Bradi2g38410,Bradi2g38395	1	LOC_Os05g03910	no	1	Sb09g002530	no									1BS9-0.84-1.06
microarray	Ta#S22389433	TaaCsp1BS093K07,TaaCsp1BS139B18	2	Bradi3g19490	Bradi2g38410	1	LOC_Os05g03910	no	1	Sb09g002530	no									1BS9-0.84-1.06
microarray	Ta#S17884982	TaaCsp1BS013C16,TaaCsp1BS131L01																		1BS9-0.84-sat-1.00
microarray	Ta#S32598881	TaaCsp1BS093O02,TaaCsp1BS118D09,TaaCsp1BS124C04	5	Bradi1g62810	Bradi2g37630,Bradi2g54300,Bradi1g66110,Bradi1g66120	5	LOC_Os05g02890	LOC_Os05g02870,LOC_Os03g17350,LOC_Os01g61940,LOC_Os03g17370	4	Sb09g001900	Sb09g001940,Sb03g039110,Sb01g038970									1BS9-0.84-sat-1.00
microarray	Ta#S17892529	TaaCsp1BS008J03,TaaCsp1BS012B12,TaaCsp1BS029M14,TaaCsp1BS115O09	10	Bradi2g62450	Bradi4g28560,Bradi2g37327,Bradi1g66360,Bradi1g66370,Bradi2g23090,Bradi1g25400,Bradi4g06010,Bradi1g25390,Bradi1g10390	11	LOC_Os01g31800	LOC_Os03g17100,LOC_Os05g02300,LOC_Os05g38640,LOC_Os12g25120,LOC_Os07g36130,LOC_Os12g34510,LOC_Os07g36140,LOC_Os08g33100,LOC_Os03g51200,LOC_Os07g37340	14	Sb02g004970	Sb01g000950,Sb08g017770,Sb01g039240,Sb01g039250,Sb02g030950,Sb09g001520,Sb09g022690,Sb08g016830,Sb02g035640,Sb02g035650,Sb01g009820,Sb04g025140,Sb01g028960									1BS9-0.84-sat-1.00
microarray	Ta#S21611285	TaaCsp1BS008J03,TaaCsp1BS012B12,TaaCsp1BS029M14,TaaCsp1BS115O09	10	Bradi4g28560	Bradi1g66360,Bradi2g62450,Bradi2g37327,Bradi1g66370,Bradi2g23090,Bradi4g06010,Bradi1g25400,Bradi1g25390,Bradi1g10390	12	LOC_Os01g31800	LOC_Os03g17100,LOC_Os05g02300,LOC_Os05g38640,LOC_Os12g25120,LOC_Os03g51200,LOC_Os08g33100,LOC_Os07g36130,LOC_Os07g36140,LOC_Os12g34510,LOC_Os04g13530,LOC_Os07g37340	12	Sb01g000950	Sb02g004970,Sb01g039250,Sb02g030950,Sb01g039240,Sb09g001520,Sb09g022690,Sb08g017770,Sb08g016830,Sb02g035640,Sb01g009820,Sb02g035650									1BS9-0.84-sat-1.00
microarray	Ta#S17988059	TaaCsp1BS008J03,TaaCsp1BS012B12,TaaCsp1BS029M14,TaaCsp1BS115O09	10	Bradi2g62450	Bradi4g28560,Bradi2g37327,Bradi1g66360,Bradi1g66370,Bradi2g23090,Bradi4g06010,Bradi1g25400,Bradi1g10390,Bradi1g25390	13	LOC_Os01g31800	LOC_Os03g17100,LOC_Os05g02300,LOC_Os05g38640,LOC_Os08g33100,LOC_Os12g25120,LOC_Os03g51200,LOC_Os12g34510,LOC_Os07g36130,LOC_Os07g36140,LOC_Os07g37340,LOC_Os04g13530,LOC_Os08g19240	14	Sb01g000950	Sb09g001520,Sb02g030950,Sb02g004970,Sb01g039240,Sb01g039250,Sb09g022690,Sb08g017770,Sb08g016830,Sb02g035640,Sb01g009820,Sb01g028960,Sb02g035650,Sb04g025140									1BS9-0.84-sat-1.00
microarray	Ta#S17893971	TaaCsp1BS054M17,TaaCsp1BS059C16	16	Bradi3g58770	Bradi1g45510,Bradi3g38807,Bradi3g46910,Bradi3g36660,Bradi3g49987,Bradi1g24887,Bradi2g36730,Bradi5g12417,Bradi1g61397,Bradi5g16707,Bradi4g36210,Bradi4g30220,Bradi1g61160,Bradi4g29796,Bradi2g56520	16	LOC_Os02g51799	LOC_Os08g37970,LOC_Os06g11780,LOC_Os02g36890,LOC_Os03g27090,LOC_Os04g38740,LOC_Os01g36460,LOC_Os07g37210,LOC_Os09g36250,LOC_Os02g42870,LOC_Os04g50680,LOC_Os02g46780,LOC_Os01g45090,LOC_Os11g03440,LOC_Os12g03150,LOC_Os03g26130	13	Sb04g027540	Sb07g028990,Sb04g024000,Sb02g036250,Sb04g033670,Sb01g034270,Sb02g030900,Sb07g021210,Sb06g019650,Sb08g001800,Sb05g001730,Sb04g028850,Sb03g041360
microarray	Ta#S32541078	TaaCsp1BS063L04,TaaCsp1BS099D11,TaaCsp1BS105L10,TaaCsp1BS144A09,TaaCsp1BS144A10	1	Bradi3g49040	no	0	no	no	1	Sb09g003530	no									1BS10-0.50-1.06
microarray	Ta#S37842943	TaaCsp1BS006D04,TaaCsp1BS069D05	4	Bradi5g00213	Bradi2g23170,Bradi2g35980,Bradi2g35950	0	no	no	0	no	no									1BS10-0.50-0.84
microarray	Ta#S37860726	TaaCsp1BS031J05	3	Bradi2g23170	Bradi2g35980,Bradi2g35950	4	LOC_Os01g27210	LOC_Os01g27260,LOC_Os01g27480,LOC_Os01g27360	3	Sb09g003700	Sb09g003690,Sb01g001230									1BS10-0.50-0.84
microarray	Ta#S13150917	TaaCsp1BS014G04,TaaCsp1BS035A19,TaaCsp1BS071K18																		1BS10-0.50-0.84
microarray	Ta#S32535464	TaaCsp1BS008J14,TaaCsp1BS024E18	2	Bradi2g60800	Bradi2g35760	2	LOC_Os01g72205	LOC_Os05g05740	2	Sb03g045890	Sb09g003850									1BS10-0.50-1.06
microarray	Ta#S22386471	TaaCsp1BS104D10	2	Bradi1g11567	Bradi2g35197	0	no	no	0	no	no		1	BE590695	no	1BS10-0.50-0.84 (Peng et al., 2004 based on BE590695)			1BS10-0.50-0.84 (Peng et al., 2004 based on BE590695)	1BS10-0.50-1.06
microarray	Ta#S32697890	TaaCsp1BS037B20,TaaCsp1BS037J22,TaaCsp1BS044O12,TaaCsp1BS049O13,TaaCsp1BS138I06																		1BS10-0.50-0.84
microarray	Ta#S32691460	TaaCsp1BS002N17,TaaCsp1BS088K11,TaaCsp1BS131I03	2	Bradi2g12310	Bradi2g34770	2	LOC_Os01g22520	LOC_Os05g06750	2	Sb03g013290	Sb09g004610		1	BE425898	no	C-1BS10-0.50 (Peng et al., 2004 based on BE425898)			C-1BS10-0.50 (Peng et al., 2004 based on BE425898)	1BS9-0.84-sat-1.00
microarray	Ta#S41574386	TaaCsp1BS020I05,TaaCsp1BS037B16	2	Bradi2g04690	Bradi2g34110	2	LOC_Os01g08020	LOC_Os05g08430	2	Sb03g004180	Sb09g005350
microarray	Ta#S13203547	TaaCsp1BS098H20											1	BE591601	no	C-1BS10-0.50 (Peng et al., 2004 based on BE591601)			C-1BS10-0.50 (Peng et al., 2004 based on BE591601)	C-1BS10-0.50
microarray	Ta#S37887375_a	TaaCsp1BS015M21,TaaCsp1BS100A04,TaaCsp1BS106N09																		C-1BS10-0.50
microarray	Ta#S37887375_b	TaaCsp1BS032A22,TaaCsp1BS077E21,TaaCsp1BS097L10																		1BS.sat18-0.50-1.00
microarray	Ta#S37920800	TaaCsp1BS003N11,TaaCsp1BS131E13	2	Bradi3g39457	Bradi2g31107	1	LOC_Os05g23670	no	0	no	no									C-1BS10-0.50
microarray	Ta#S37814536	TaaCsp1BS032O02,TaaCsp1BS122I20																		1BS9-0.84-1.06
microarray	Ta#S22390834	TaaCsp1BS012F19,TaaCsp1BS087G17	5	Bradi3g27290	Bradi1g05710,Bradi4g17010,Bradi4g17870,Bradi4g23940	8	LOC_Os07g25002	LOC_Os04g16856,LOC_Os04g16886,LOC_Os08g15246,LOC_Os10g21372,LOC_Os04g16712,LOC_Os04g16798,LOC_Os02g24576	1	Sb05g020390	no
microarray	Ta#S32659341	TaaCsp1BS032L23	7	Bradi5g23860	Bradi1g05750,Bradi3g27290,Bradi1g05710,Bradi4g17010,Bradi4g23940,Bradi4g17870	12	LOC_Os06g39712	LOC_Os08g15270,LOC_Os10g21300,LOC_Os12g10590,LOC_Os07g25002,LOC_Os04g16856,LOC_Os04g16712,LOC_Os04g16886,LOC_Os04g16798,LOC_Os08g15246,LOC_Os10g21372,LOC_Os02g24576	1	Sb05g020390	no
microarray	Ta#S12945195	TaaCsp1BS007M14,TaaCsp1BS015I14,TaaCsp1BS047F16,TaaCsp1BS049O20																		1BS9-0.84-sat-1.00
microarray	Ta#S17979002	TaaCsp1BS006D06,TaaCsp1BS018E06	3	Bradi2g40430	Bradi2g40460,Bradi3g60790	2	LOC_Os01g34880	LOC_Os01g34930	1	Sb03g023490	no
microarray	Ta#S17973759_a	TaaCsp1BS005B05,TaaCsp1BS068F22
microarray	Ta#S22386607_a	TaaCsp1BS004C17,TaaCsp1BS012L08,TaaCsp1BS135I04											1	BE426500	no	1BS.sat18-0.50-1.00 (Peng et al., 2004 based on BE426500)			1BS.sat18-0.50-1.00 (Peng et al., 2004 based on BE426500)	1BS.sat18-0.50-1.00,C-1BS10-0.50
microarray	Ta#S22383512_a	TaaCsp1BS027E22
microarray	Ta#S22383512_b	TaaCsp1BS027P20
microarray	Ta#S16058383	TaaCsp1BS069D05,TaaCsp1BS006D04	2	Bradi2g56570	Bradi2g35920	3	LOC_Os01g65420	LOC_Os11g44240,LOC_Os08g01400	1	Sb03g041420	no									1BS10-0.50-0.84
microarray	Ta#S37905126	TaaCsp1BS006B24	1	Bradi3g25654	no	3	LOC_Os04g16748	LOC_Os10g38272,LOC_Os10g21238	0	no	no
microarray	Ta#S17893274	TaaCsp1BS035G13,TaaCsp1BS101B05,TaaCsp1BS110K20	1	Bradi3g27278	no	0	no	no	0	no	no									1BS9-0.84-sat-1.00
microarray	Ta#S37874364	TaaCsp1BS140B03
microarray	Ta#S30404763	TaaCsp1BS107E01,TaaCsp1BS137L05	4	Bradi2g45580	Bradi2g22160,Bradi2g07290,Bradi3g43290	3	LOC_Os01g46980	LOC_Os12g31870,LOC_Os05g40230	3	Sb03g030060	Sb03g001360,Sb09g023600									1BS10-0.50-1.06
microarray	Ta#S13125812_a	TaaCsp1BS063L04,TaaCsp1BS099D11,TaaCsp1BS105L10,TaaCsp1BS144A09,TaaCsp1BS144A10																		1BS10-0.50-1.06
microarray	Ta#S13125812_b	TaaCsp1BS065D18,TaaCsp1BS095J18,TaaCsp1BS110D16																		1BS9-0.84-1.06
microarray	Ta#S19222772	TaaCsp1BS120P10,TaaCsp1BS142N21	3	Bradi3g27278	Bradi5g23853,Bradi1g09420	3	LOC_Os03g52670	LOC_Os01g57968,LOC_Os05g22840	0	no	no									1BS10-0.50-0.84
microarray	Ta#S26025661	TaaCsp1BS128P13	5	Bradi2g06370	Bradi2g32900,Bradi4g40250,Bradi5g17080,Bradi3g25650	4	LOC_Os01g10580	LOC_Os05g11510,LOC_Os12g10660,LOC_Os06g49880	2	Sb03g002510	Sb09g006370
microarray	Ta#S37788173_a	TaaCsp1BS122J19											1	BE399929	no	C-1BS10-0.50 (Peng et al., 2004 based on BE399929)			C-1BS10-0.50 (Peng et al., 2004 based on BE399929)	1BS10-0.50-1.06
microarray	Ta#S37788173_b	TaaCsp1BS008M20											1	BE399929	no	C-1BS10-0.50 (Peng et al., 2004 based on BE399929)			C-1BS10-0.50 (Peng et al., 2004 based on BE399929)	C-1BS10-0.50
microarray	Ta#S37916654	TaaCsp1BS108D17	0	no	no	4	LOC_Os02g24642	LOC_Os04g16866,LOC_Os10g41696,LOC_Os10g21198	0	no	no
microarray	Ta#S13203514	TaaCsp1BS014G04,TaaCsp1BS035A19,TaaCsp1BS071K18	0	no	no	1	LOC_Os05g05680	no	0	no	no									1BS10-0.50-0.84
microarray	Ta#S16241304	TaaCsp1BS004B13,TaaCsp1BS025F14											1	BG607867	no	1BS (Peng et al., 2004 based on BG607867)			1BS (Peng et al., 2004 based on BG607867)	1BS.sat18-0.50-1.00
microarray	Ta#S13192377	TaaCsp1BS020E03
microarray	Ta#S13201642	TaaCsp1BS125D15
microarray	Ta#S13202940	TaaCsp1BS095N06,TaaCsp1BS114D23																		1BS10-0.50-1.06
microarray	Ta#S13203131	TaaCsp1BS144B14																		1BS10-0.50-0.84
microarray	Ta#S13209553	TaaCsp1BS013P18,TaaCsp1BS132G01																		1BS9-0.84-sat-1.00
microarray	Ta#S13215730	TaaCsp1BS093I22,TaaCsp1BS093E02,TaaCsp1BS093E08,TaaCsp1BS093E09,TaaCsp1BS093O03,TaaCsp1BS093O14,TaaCsp1BS093O01																		1BS10-0.50-1.06,C-1BS10-0.50
microarray	Ta#S13221053	TaaCsp1BS093E08,TaaCsp1BS093K15,TaaCsp1BS093M06,TaaCsp1BS118O01,TaaCsp1BS119B03,TaaCsp1BS144K20																		1BS.sat18-0.50-1.00
microarray	Ta#S13224037	TaaCsp1BS021A11,TaaCsp1BS027E12											1	BE399455	no	1BS.sat18-0.50-1.00 (Peng et al., 2004 based on BE399455)			1BS.sat18-0.50-1.00 (Peng et al., 2004 based on BE399455)	1BS9-0.84-sat-1.00
microarray	Ta#S13231215	TaaCsp1BS007F19,TaaCsp1BS080I03	1	Bradi3g20790	no	0	no	no	0	no	no									1BS9-0.84-1.06
microarray	Ta#S13239428	TaaCsp1BS006F09,TaaCsp1BS020J08,TaaCsp1BS039K24																		1BS.sat18-0.50-1.00
microarray	Ta#S13240276	TaaCsp1BS016D16
microarray	Ta#S13243984	TaaCsp1BS021A11,TaaCsp1BS027E12																		1BS9-0.84-sat-1.00
microarray	Ta#S13257273	TaaCsp1BS080L06,TaaCsp1BS110N12																		C-1BS10-0.50
microarray	Ta#S13269210	TaaCsp1BS022H01,TaaCsp1BS030P20,TaaCsp1BS042P05	1	Bradi1g24240	no	1	LOC_Os07g38120	no	1	Sb02g036730	no									C-1BS10-0.50
microarray	Ta#S14833199	TaaCsp1BS130M05
microarray	Ta#S15824285	TaaCsp1BS002M07,TaaCsp1BS011K03																		1BS9-0.84-1.06
microarray	Ta#S15824350	TaaCsp1BS108E20,TaaCsp1BS138J18																		1BS10-0.50-0.84
microarray	Ta#S15879934	TaaCsp1BS073H08,TaaCsp1BS116B08,TaaCsp1BS134D22																		1BS.sat18-0.50-1.00
microarray	Ta#S15880320	TaaCsp1BS010G14,TaaCsp1BS122I20																		1BS9-0.84-1.06
microarray	Ta#S15880707	TaaCsp1BS001M21,TaaCsp1BS018B09,TaaCsp1BS115G12											1	BF474204	no	1BS.sat18-0.50-1.00 (Peng et al., 2004 based on BF474204)			1BS.sat18-0.50-1.00 (Peng et al., 2004 based on BF474204)	1BS.sat18-0.50-1.00
microarray	Ta#S15880786	TaaCsp1BS007P03,TaaCsp1BS019P04,TaaCsp1BS093E02,TaaCsp1BS093E08,TaaCsp1BS093G20	1	Bradi4g28310	no	2	LOC_Os05g06300	LOC_Os01g24680	1	Sb03g013790	no									1BS10-0.50-0.84
microarray	Ta#S15880920	TaaCsp1BS100I23,TaaCsp1BS107O14	1	Bradi2g10400	no	0	no	no	0	no	no									1BS10-0.50-1.06
microarray	Ta#S15881023	TaaCsp1BS067C16,TaaCsp1BS134N17																		1BS10-0.50-1.06
microarray	Ta#S15881438	TaaCsp1BS005I04,TaaCsp1BS007H02,TaaCsp1BS013A23,TaaCsp1BS022C08,TaaCsp1BS028E06,TaaCsp1BS042B04,TaaCsp1BS042C01,TaaCsp1BS042C05,TaaCsp1BS042I24,TaaCsp1BS042J07,TaaCsp1BS042A13,TaaCsp1BS042A15,TaaCsp1BS042C02,TaaCsp1BS042C13,TaaCsp1BS044C13	5	Bradi3g61100	Bradi3g31720,Bradi1g00200,Bradi3g31820,Bradi3g31787	6	LOC_Os10g38489	LOC_Os10g38540,LOC_Os10g38580,LOC_Os10g38630,LOC_Os10g38350,LOC_Os10g38160	2	Sb01g030810	Sb07g001950		1	BE444131	no	1BS.sat18-0.50-1.00 (Peng et al., 2004 based on BE444131)			1BS.sat18-0.50-1.00 (Peng et al., 2004 based on BE444131)	1BS.sat18-0.50-1.00,1BS10-0.50-0.84,1BS9-0.84-1.06
microarray	Ta#S15881534	TaaCsp1BS001K21,TaaCsp1BS014K14	1	Bradi4g01930	no	0	no	no	1	Sb08g021320	no
microarray	Ta#S16057986	TaaCsp1BS051I15,TaaCsp1BS062F13	3	Bradi2g12080	Bradi2g16220,Bradi2g16230	2	LOC_Os01g31980	LOC_Os05g48040	1	Sb01g045100	no									1BS.sat18-0.50-1.00
microarray	Ta#S16058002	TaaCsp1BS047C22,TaaCsp1BS136C23	2	Bradi4g32707	Bradi2g57140	2	LOC_Os03g18570	LOC_Os03g18580	0	no	no		1	BE606221	no	1BS.sat18-0.50-1.00 (Peng et al., 2004 based on BE606221)			1BS.sat18-0.50-1.00 (Peng et al., 2004 based on BE606221)
microarray	Ta#S16058156	TaaCsp1BS132F05	2	Bradi5g03110	Bradi5g03140	6	LOC_Os11g11950	LOC_Os11g12040,LOC_Os11g12320,LOC_Os11g12330,LOC_Os11g11960,LOC_Os11g12340	0	no	no		2	BF475048	BE518223	1BS.sat18-0.50-1.00 (Peng et al., 2004 based on BF475048)			1BS.sat18-0.50-1.00 (Peng et al., 2004 based on BF475048)	1BS.sat18-0.50-1.00
microarray	Ta#S16058157	TaaCsp1BS011H07,TaaCsp1BS130M05	1	Bradi2g09540	no	2	LOC_Os07g09330	LOC_Os09g15400	1	Sb03g010140	no
microarray	Ta#S16058334	TaaCsp1BS012D24,TaaCsp1BS041E20	3	Bradi4g09260	Bradi4g09520,Bradi4g09280	1	LOC_Os11g47800	no	1	Sb05g027660	no									C-1BS10-0.50
microarray	Ta#S16058375	TaaCsp1BS099I20	7	Bradi3g20867	Bradi3g57230,Bradi3g27180,Bradi1g74540,Bradi1g61690,Bradi2g04330,Bradi4g33160	7	LOC_Os10g06760	LOC_Os10g06740,LOC_Os06g38990,LOC_Os02g53750,LOC_Os03g21230,LOC_Os11g11490,LOC_Os03g24930	5	Sb07g027920	Sb01g025950,Sb05g007480,Sb10g022910,Sb07g003230
microarray	Ta#S16058466	TaaCsp1BS017F13,TaaCsp1BS123G16	1	Bradi3g15027	no	0	no	no	0	no	no									1BS10-0.50-0.84
microarray	Ta#S16058476	TaaCsp1BS035G13,TaaCsp1BS110K20	1	Bradi3g42650	no	1	LOC_Os08g44210	no	1	Sb07g024490	no									1BS9-0.84-sat-1.00
microarray	Ta#S16194196	TaaCsp1BS013M21,TaaCsp1BS063J05,TaaCsp1BS065A15,TaaCsp1BS094D19																		1BS9-0.84-1.06
microarray	Ta#S16196537	TaaCsp1BS010I06,TaaCsp1BS128H10	1	Bradi3g02930	no	1	LOC_Os02g03820	no	0	no	no
microarray	Ta#S16196995	TaaCsp1BS034D03,TaaCsp1BS119D15	5	Bradi4g04870	Bradi2g15810,Bradi2g43640,Bradi2g14730,Bradi2g45390	6	LOC_Os12g36950	LOC_Os01g43020,LOC_Os01g46570,LOC_Os05g49770,LOC_Os05g49460,LOC_Os05g49520	4	Sb08g017830	Sb03g029790,Sb03g027960,Sb09g029130
microarray	Ta#S16214441	TaaCsp1BS026J05,TaaCsp1BS047K11,TaaCsp1BS065F02	2	Bradi4g03130	Bradi1g14630	2	LOC_Os12g39660	LOC_Os03g42020	2	Sb08g019740	Sb01g014620
microarray	Ta#S16215053	TaaCsp1BS007K16,TaaCsp1BS052F23,TaaCsp1BS053C22																		1BS.sat18-0.50-1.00
microarray	Ta#S16215208	TaaCsp1BS093B22,TaaCsp1BS093C05,TaaCsp1BS110J10																		1BS9-0.84-1.06
microarray	Ta#S16215309	TaaCsp1BS051D23,TaaCsp1BS094O17																		C-1BS10-0.50
microarray	Ta#S16217343	TaaCsp1BS027K01,TaaCsp1BS134J21																		1BS.sat18-0.50-1.00
microarray	Ta#S16233204	TaaCsp1BS107D24,TaaCsp1BS133K23																		C-1BS10-0.50
microarray	Ta#S16238298	TaaCsp1BS104M04,TaaCsp1BS134M10	4	Bradi1g65330	Bradi1g16680,Bradi4g26790,Bradi4g44880	4	LOC_Os03g18380	LOC_Os07g49230,LOC_Os11g01510,LOC_Os12g01520	4	Sb01g038300	Sb02g043880,Sb08g000540,Sb05g000520									1BS9-0.84-sat-1.00
microarray	Ta#S16240026	TaaCsp1BS034D03,TaaCsp1BS119D15
microarray	Ta#S16244091	TaaCsp1BS016D17																		1BS9-0.84-sat-1.00
microarray	Ta#S16245249	TaaCsp1BS003M14,TaaCsp1BS078O13																		C-1BS10-0.50
microarray	Ta#S16254396	TaaCsp1BS043L09,TaaCsp1BS117E19	2	Bradi3g46460	Bradi3g46450	2	LOC_Os02g35940	LOC_Os01g27350	1	Sb04g023520	no
microarray	Ta#S16257415	TaaCsp1BS029M18,TaaCsp1BS033O05	2	Bradi3g21287	Bradi4g14650	0	no	no	0	no	no									C-1BS10-0.50
microarray	Ta#S16264563	TaaCsp1BS002O13,TaaCsp1BS041H10,TaaCsp1BS098N10																		1BS9-0.84-sat-1.00
microarray	Ta#S16265485	TaaCsp1BS042E07	1	Bradi3g53490	no	0	no	no	0	no	no
microarray	Ta#S16266580	TaaCsp1BS063D07	2	Bradi4g04510	Bradi4g04500	0	no	no	0	no	no
microarray	Ta#S16465005	TaaCsp1BS011C07,TaaCsp1BS134A07																		1BS9-0.84-sat-1.00
microarray	Ta#S16465291	TaaCsp1BS031A05,TaaCsp1BS135O08
microarray	Ta#S16466201	TaaCsp1BS129G21
microarray	Ta#S16631388	TaaCsp1BS045L13,TaaCsp1BS133A21	2	Bradi4g41680	Bradi4g24610	2	LOC_Os12g07010	LOC_Os11g06750	2	Sb05g004130	Sb06g028650
microarray	Ta#S16978274	TaaCsp1BS046E02,TaaCsp1BS121D11,TaaCsp1BS130O13																		1BS.sat18-0.50-1.00
microarray	Ta#S17878879	TaaCsp1BS011P06,TaaCsp1BS124L17	1	Bradi4g12940	no	1	LOC_Os02g31070	no	1	Sb04g021030	no									1BS9-0.84-1.06
microarray	Ta#S17878880	TaaCsp1BS110D06	1	Bradi3g19870	no	1	LOC_Os08g19170	no	1	Sb0015s003030	no									1BS9-0.84-1.06
microarray	Ta#S17879973	TaaCsp1BS013G15,TaaCsp1BS022L12,TaaCsp1BS049J13	1	Bradi4g01547	no	1	LOC_Os12g42190	no	0	no	no
microarray	Ta#S17880546	TaaCsp1BS137B20											1	BE499327	no	1BS.sat19-0.31-1.00* (Peng et al., 2004 based on BE499327)			1BS.sat19-0.31-1.00* (Peng et al., 2004 based on BE499327)	1BS.sat18-0.50-1.00
microarray	Ta#S17880606	TaaCsp1BS093E08,TaaCsp1BS093K15,TaaCsp1BS093M06,TaaCsp1BS118O01,TaaCsp1BS119B03,TaaCsp1BS144K20																		1BS.sat18-0.50-1.00
microarray	Ta#S17881263	TaaCsp1BS135D06	1	Bradi3g51260	no	0	no	no	0	no	no
microarray	Ta#S17882975	TaaCsp1BS004M04
microarray	Ta#S17883425	TaaCsp1BS002O15,TaaCsp1BS007J01																		C-1BS10-0.50
microarray	Ta#S17886132	TaaCsp1BS129L08																		1BS10-0.50-0.84
microarray	Ta#S17886163	TaaCsp1BS021C14,TaaCsp1BS092B10																		1BS9-0.84-sat-1.00
microarray	Ta#S17886812	TaaCsp1BS003L04,TaaCsp1BS025F03,TaaCsp1BS034P08,TaaCsp1BS136J17	2	Bradi3g48990	Bradi5g21120	1	LOC_Os01g42980	no	1	Sb02g006656	no									1BS.sat18-0.50-1.00
microarray	Ta#S17887309	TaaCsp1BS022D19,TaaCsp1BS023O10,TaaCsp1BS055L20	0	no	no	4	LOC_Os12g34128	LOC_Os12g34056,LOC_Os12g34054,LOC_Os12g34124	0	no	no									1BS9-0.84-sat-1.00
microarray	Ta#S17888135	TaaCsp1BS054D05,TaaCsp1BS068L09	1	Bradi4g05010	no	1	LOC_Os12g36910	no	0	no	no
microarray	Ta#S17888564	TaaCsp1BS095N22	4	Bradi3g10450	Bradi3g10437,Bradi3g10416,Bradi3g10422	1	LOC_Os02g18370	no	0	no	no
microarray	Ta#S17889234	TaaCsp1BS001K21	1	Bradi2g11107	no	1	LOC_Os01g18320	no	1	Sb03g011670	no
microarray	Ta#S17889526	TaaCsp1BS015B19,TaaCsp1BS085A16	1	Bradi2g01490	no	1	LOC_Os09g20010	no	1	Sb07g027110	no									1BS.sat18-0.50-1.00
microarray	Ta#S17890866	TaaCsp1BS038E16,TaaCsp1BS084M24,TaaCsp1BS142F13
microarray	Ta#S17893543	TaaCsp1BS046H19,TaaCsp1BS093A19
microarray	Ta#S17893546	TaaCsp1BS022D19,TaaCsp1BS023O10	0	no	no	2	LOC_Os12g34054	LOC_Os12g34124	0	no	no									1BS9-0.84-sat-1.00
microarray	Ta#S17895741	TaaCsp1BS014H08,TaaCsp1BS024F24,TaaCsp1BS032G08	3	Bradi1g01600	Bradi1g77957,Bradi3g29087	2	LOC_Os03g63400	LOC_Os03g01910	2	Sb01g001100	Sb01g049990									1BS9-0.84-sat-1.00
microarray	Ta#S17897878	TaaCsp1BS010I06,TaaCsp1BS128H10	11	Bradi2g16290	Bradi4g37210,Bradi4g07380,Bradi1g12130,Bradi3g42620,Bradi1g15290,Bradi2g16280,Bradi2g16270,Bradi2g16260,Bradi1g24760,Bradi4g21170	5	LOC_Os01g52240	LOC_Os01g41710,LOC_Os09g17740,LOC_Os03g39610,LOC_Os07g37550	8	Sb09g028720	Sb02g032040,Sb03g027040,Sb03g027030,Sb02g032090,Sb01g015400,Sb02g036380,Sb03g033110
microarray	Ta#S17897903	TaaCsp1BS017L14,TaaCsp1BS037C16	3	Bradi3g27610	Bradi1g24660,Bradi1g24667	1	LOC_Os10g30560	no	2	Sb01g020920	Sb06g020440									1BS9-0.84-sat-1.00
microarray	Ta#S17971893	TaaCsp1BS048C13,TaaCsp1BS073J03,TaaCsp1BS129G09
microarray	Ta#S17972433	TaaCsp1BS049H12,TaaCsp1BS087L22
microarray	Ta#S17972758	TaaCsp1BS039M03,TaaCsp1BS135N06,TaaCsp1BS137O23																		1BS10-0.50-0.84
microarray	Ta#S17975016	TaaCsp1BS010B16,TaaCsp1BS105I04,TaaCsp1BS144O11	1	Bradi4g16810	no	1	LOC_Os11g34320	no	1	Sb05g020900	no									1BS9-0.84-1.06
microarray	Ta#S17975238	TaaCsp1BS003K09,TaaCsp1BS012A10,TaaCsp1BS132M24																		1BS10-0.50-1.06
microarray	Ta#S17976610	TaaCsp1BS057E14,TaaCsp1BS097H20																		C-1BS10-0.50
microarray	Ta#S17976932	TaaCsp1BS076H17,TaaCsp1BS131A17																		C-1BS10-0.50
microarray	Ta#S17976980	TaaCsp1BS047A18,TaaCsp1BS131I15	1	Bradi1g25822	no	1	LOC_Os07g34610	no	0	no	no
microarray	Ta#S17978362	TaaCsp1BS013F03,TaaCsp1BS138B10																		C-1BS10-0.50
microarray	Ta#S17978581	TaaCsp1BS011D02,TaaCsp1BS028G05
microarray	Ta#S17979887	TaaCsp1BS009O16,TaaCsp1BS025A21	1	Bradi2g09500	no	1	LOC_Os01g15610	no	1	Sb03g010100	no
microarray	Ta#S17980078	TaaCsp1BS054C04,TaaCsp1BS102D20																		1BS10-0.50-1.06
microarray	Ta#S17980622	TaaCsp1BS008J03,TaaCsp1BS029M14	1	Bradi4g28560	no	0	no	no	3	Sb02g004970	Sb01g039250,Sb01g000950									1BS9-0.84-sat-1.00
microarray	Ta#S17981241	TaaCsp1BS005I21,TaaCsp1BS059J14																		1BS10-0.50-1.06
microarray	Ta#S17983857	TaaCsp1BS006A08,TaaCsp1BS024L18
microarray	Ta#S17985132	TaaCsp1BS009D04,TaaCsp1BS027M23,TaaCsp1BS093C05																		1BS10-0.50-1.06
microarray	Ta#S17985150	TaaCsp1BS010K10	2	Bradi2g08390	Bradi3g33360	3	LOC_Os09g32650	LOC_Os09g21110,LOC_Os05g15150	3	Sb01g038510	Sb06g031980,Sb04g031392
microarray	Ta#S17985385	TaaCsp1BS043H03,TaaCsp1BS129I13	0	no	no	1	LOC_Os06g49930	no	2	Sb07g002760	Sb07g002415									C-1BS10-0.50
microarray	Ta#S17985441	TaaCsp1BS011P19,TaaCsp1BS020H24	3	Bradi3g49980	Bradi5g16700,Bradi3g30250	3	LOC_Os02g42860	LOC_Os04g45040,LOC_Os10g35990	2	Sb01g017760	Sb01g017770
microarray	Ta#S17985925	TaaCsp1BS011D02,TaaCsp1BS028G05
microarray	Ta#S17986153	TaaCsp1BS013N15,TaaCsp1BS037H04
microarray	Ta#S17986256	TaaCsp1BS104I10	2	Bradi2g08177	Bradi2g31710	1	LOC_Os01g13540	no	1	Sb03g000490	no
microarray	Ta#S17986368	TaaCsp1BS002D08,TaaCsp1BS010A07,TaaCsp1BS010B04,TaaCsp1BS010I20,TaaCsp1BS010H19,TaaCsp1BS010I06,TaaCsp1BS042B04,TaaCsp1BS042C01,TaaCsp1BS042C05,TaaCsp1BS042J07,TaaCsp1BS042P17,TaaCsp1BS042A13,TaaCsp1BS042C07,TaaCsp1BS046M05,TaaCsp1BS055O20,TaaCsp1BS058G11,TaaCsp1BS059N23,TaaCsp1BS059I07,TaaCsp1BS065I22,TaaCsp1BS070A16,TaaCsp1BS071E04,TaaCsp1BS133E17,TaaCsp1BS133M14	5	Bradi1g13170	Bradi4g06047,Bradi4g06060,Bradi4g06375,Bradi1g35870	1	LOC_Os08g39820	no	1	Sb01g012820	no									1BS.sat18-0.50-1.00,1BS10-0.50-0.84,1BS9-0.84-1.06,1BS9-0.84-sat-1.00
microarray	Ta#S17986577	TaaCsp1BS022K16,TaaCsp1BS050O12																		1BS9-0.84-sat-1.00
microarray	Ta#S17987035	TaaCsp1BS093H23,TaaCsp1BS093I06,TaaCsp1BS104I06	4	Bradi5g03050	Bradi5g03030,Bradi2g16380,Bradi2g16250	0	no	no	0	no	no									1BS9-0.84-sat-1.00,C-1BS10-0.50
microarray	Ta#S17987179	TaaCsp1BS026I17																		1BS9-0.84-sat-1.00
microarray	Ta#S17987889	TaaCsp1BS053H11	1	Bradi4g41057	no	2	LOC_Os05g26902	LOC_Os05g26926	1	Sb07g000660	no
microarray	Ta#S17987958	TaaCsp1BS014E15																		1BS9-0.84-sat-1.00
microarray	Ta#S17988109	TaaCsp1BS056I13,TaaCsp1BS132M09	1	Bradi3g08190	no	1	LOC_Os02g12740	no	1	Sb04g006960	no									1BS9-0.84-sat-1.00
microarray	Ta#S17988124	TaaCsp1BS046K10,TaaCsp1BS050K10	1	Bradi2g07800	no	1	LOC_Os01g13100	no	0	no	no
microarray	Ta#S17988870	TaaCsp1BS020I05,TaaCsp1BS037B16	1	Bradi1g00497	no	1	LOC_Os03g64360	no	0	no	no
microarray	Ta#S17989005	TaaCsp1BS015N09,TaaCsp1BS062G17	1	Bradi1g52650	no	1	LOC_Os07g20580	no	1	Sb02g009590	no
microarray	Ta#S17989305	TaaCsp1BS001K21,TaaCsp1BS014K14	1	Bradi4g01910	no	1	LOC_Os12g41820	no	1	Sb08g021330	no
microarray	Ta#S17989558	TaaCsp1BS011C07,TaaCsp1BS134A07																		1BS9-0.84-sat-1.00
microarray	Ta#S17989622	TaaCsp1BS001N06,TaaCsp1BS112K19,TaaCsp1BS118F20	1	Bradi3g26660	no	2	LOC_Os10g27340	LOC_Os03g07000	1	Sb01g022150	no									1BS9-0.84-1.06
microarray	Ta#S17989732	TaaCsp1BS080I03	1	Bradi3g20790	no	1	LOC_Os10g07270	no	1	Sb01g025350	no									1BS9-0.84-1.06
microarray	Ta#S17989849	TaaCsp1BS048C13,TaaCsp1BS129G09	1	Bradi3g57750	no	4	LOC_Os11g29370	LOC_Os03g46230,LOC_Os03g15110,LOC_Os08g19480	1	Sb0019s004510	no
microarray	Ta#S17990069	TaaCsp1BS130F05,TaaCsp1BS143H17	1	Bradi3g36240	no	1	LOC_Os08g32970	no	1	Sb07g020760	no									1BS9-0.84-1.06
microarray	Ta#S18005916	TaaCsp1BS002G18,TaaCsp1BS012D24,TaaCsp1BS041E20																		C-1BS10-0.50
microarray	Ta#S18006010	TaaCsp1BS023B12																		1BS10-0.50-1.06
microarray	Ta#S18006173	TaaCsp1BS002N21,TaaCsp1BS056D11	2	Bradi4g07970	Bradi4g19130	2	LOC_Os12g24250	LOC_Os11g29200	1	Sb05g016000	no
microarray	Ta#S18006270	TaaCsp1BS103G12	2	Bradi1g21290	Bradi1g60710	2	LOC_Os07g42910	LOC_Os03g27290	2	Sb02g039590	Sb01g033560
microarray	Ta#S18006273	TaaCsp1BS002P08,TaaCsp1BS025M21,TaaCsp1BS034C07																		1BS.sat18-0.50-1.00
microarray	Ta#S18006300	TaaCsp1BS008O14,TaaCsp1BS053I01	1	Bradi4g07100	no	1	LOC_Os12g31000	no	1	Sb08g015290	no
microarray	Ta#S18008562	TaaCsp1BS125D15,TaaCsp1BS143E08
microarray	Ta#S18008788	TaaCsp1BS014E14,TaaCsp1BS130M03																		1BS9-0.84-sat-1.00
microarray	Ta#S18008799	TaaCsp1BS014H08,TaaCsp1BS032G08,TaaCsp1BS069N21																		1BS9-0.84-sat-1.00
microarray	Ta#S18011450	TaaCsp1BS065O14,TaaCsp1BS085K09																		C-1BS10-0.50
microarray	Ta#S18012717	TaaCsp1BS058H14,TaaCsp1BS073I05	2	Bradi4g06400	Bradi4g12240	2	LOC_Os11g41875	LOC_Os12g32950	2	Sb08g016540	Sb05g025380
microarray	Ta#S18012732	TaaCsp1BS022N19	1	Bradi3g25380	no	2	LOC_Os10g20600	LOC_Os10g09200	0	no	no									C-1BS10-0.50
microarray	Ta#S19222434	TaaCsp1BS051I15,TaaCsp1BS093B24											1	BM134595	no	1BS.sat18-0.50-1.00 (Peng et al., 2004 based on BM134595)			1BS.sat18-0.50-1.00 (Peng et al., 2004 based on BM134595)	1BS.sat18-0.50-1.00
microarray	Ta#S18252080	TaaCsp1BS037B20,TaaCsp1BS037J22,TaaCsp1BS044O12,TaaCsp1BS049O13,TaaCsp1BS138I06	3	Bradi3g24410	Bradi1g71076,Bradi1g71040	4	LOC_Os10g21100	LOC_Os10g21110,LOC_Os03g10478,LOC_Os03g10440	4	Sb02g004490	Sb01g043720,Sb01g043760,Sb01g043730									1BS10-0.50-0.84
microarray	Ta#S19225562	TaaCsp1BS034M20	4	Bradi3g17780	Bradi4g38070,Bradi5g21677,Bradi4g40460	3	LOC_Os08g10550	LOC_Os04g52390,LOC_Os09g38960	4	Sb07g006000	Sb07g006005,Sb06g028380,Sb02g011240									1BS9-0.84-1.06
microarray	Ta#S19225805	TaaCsp1BS030E02	1	Bradi4g41260	no	2	LOC_Os12g07700	LOC_Os11g07916	2	Sb05g005270	Sb08g004740
microarray	Ta#S20999571	TaaCsp1BS131I15	1	Bradi1g25847	no	1	LOC_Os07g34580	no	1	Sb02g035160	no
microarray	Ta#S21008521	TaaCsp1BS009G22,TaaCsp1BS010D01																		1BS9-0.84-sat-1.00
microarray	Ta#S21731596	TaaCsp1BS001K21,TaaCsp1BS014K14
microarray	Ta#S22364884	TaaCsp1BS005N11,TaaCsp1BS005J10,TaaCsp1BS005L12,TaaCsp1BS005C17,TaaCsp1BS005C22,TaaCsp1BS005D05,TaaCsp1BS005I20,TaaCsp1BS005J06,TaaCsp1BS005L19,TaaCsp1BS005L24,TaaCsp1BS005N21,TaaCsp1BS042A09,TaaCsp1BS042M19,TaaCsp1BS060A23,TaaCsp1BS071A21,TaaCsp1BS093I22,TaaCsp1BS093P05,TaaCsp1BS093C14,TaaCsp1BS093C18,TaaCsp1BS093I14,TaaCsp1BS093P10,TaaCsp1BS093C20																		1BS10-0.50-1.06,1BS9-0.84-1.06,C-1BS10-0.50
microarray	Ta#S22365371	TaaCsp1BS126G19,TaaCsp1BS130O18																		1BS10-0.50-1.06
microarray	Ta#S22366853	TaaCsp1BS013E01,TaaCsp1BS064F21	7	Bradi3g14730	Bradi3g14760,Bradi3g14740,Bradi3g14750,Bradi3g14780,Bradi2g02370,Bradi3g14765	2	LOC_Os08g04540	LOC_Os08g04560	3	Sb07g003040	Sb07g003020,Sb07g003010
microarray	Ta#S22366996	TaaCsp1BS010J16,TaaCsp1BS021I23																		1BS.sat18-0.50-1.00
microarray	Ta#S22368786	TaaCsp1BS006F09,TaaCsp1BS020J08,TaaCsp1BS039K24	1	Bradi3g10990	no	1	LOC_Os02g21240	no	1	Sb09g002930	no									1BS.sat18-0.50-1.00
microarray	Ta#S22369203	TaaCsp1BS127M15	2	Bradi1g05756	Bradi3g11420	5	LOC_Os06g46436	LOC_Os07g22498,LOC_Os10g21406,LOC_Os06g46435,LOC_Os07g22504	0	no	no									1BS9-0.84-1.06
microarray	Ta#S22369527	TaaCsp1BS015P08,TaaCsp1BS124C04																		1BS9-0.84-sat-1.00
microarray	Ta#S22370043	TaaCsp1BS125D15,TaaCsp1BS143E08
microarray	Ta#S22374094	TaaCsp1BS001N24,TaaCsp1BS132M06	1	Bradi3g21330	no	1	LOC_Os03g06720	no	1	Sb01g046270	no									C-1BS10-0.50
microarray	Ta#S22377737	TaaCsp1BS123K23																		1BS9-0.84-sat-1.00
microarray	Ta#S22377865	TaaCsp1BS003F10,TaaCsp1BS058A14	1	Bradi3g22720	no	1	LOC_Os10g10170	no	1	Sb0012s017730	no									C-1BS10-0.50
microarray	Ta#S22378091	TaaCsp1BS028N18																		1BS9-0.84-sat-1.00
microarray	Ta#S22378634	TaaCsp1BS011K01,TaaCsp1BS117A07	1	Bradi1g20586	no	1	LOC_Os07g43420	no	1	Sb02g040050	no
microarray	Ta#S22379576	TaaCsp1BS093K07,TaaCsp1BS139B18	4	Bradi1g06366	Bradi5g15570,Bradi4g32590,Bradi3g38440	2	LOC_Os02g40880	LOC_Os09g29170	4	Sb02g031930	Sb06g022580,Sb02g027060,Sb07g023380		1	BF293160	no	1BS9-0.84-1.06 (Peng et al., 2004 based on BF293160)			1BS9-0.84-1.06 (Peng et al., 2004 based on BF293160)	1BS9-0.84-1.06
microarray	Ta#S22380672	TaaCsp1BS025P19,TaaCsp1BS112N03	1	Bradi4g39790	no	1	LOC_Os11g17930	no	0	no	no									1BS9-0.84-sat-1.00
microarray	Ta#S22381500	TaaCsp1BS115G12																		1BS.sat18-0.50-1.00
microarray	Ta#S22382582	TaaCsp1BS013P18,TaaCsp1BS132G01	2	Bradi3g30160	Bradi3g11060	1	LOC_Os10g35840	no	2	Sb06g030160	Sb01g017860									1BS9-0.84-sat-1.00
microarray	Ta#S22382976	TaaCsp1BS017K04,TaaCsp1BS131J17	1	Bradi1g15260	no	1	LOC_Os05g19270	no	1	Sb02g038230	no									1BS9-0.84-1.06
microarray	Ta#S22383405	TaaCsp1BS133A21	1	Bradi4g41650	no	1	LOC_Os12g07020	no	1	Sb08g004240	no
microarray	Ta#S22384234	TaaCsp1BS138B11	1	Bradi4g00775	no	1	LOC_Os12g43880	no	1	Sb08g022900	no
microarray	Ta#S22385252	TaaCsp1BS027E12,TaaCsp1BS108E10																		1BS9-0.84-sat-1.00
microarray	Ta#S22385502	TaaCsp1BS127M15	0	no	no	1	LOC_Os10g21418	no	0	no	no									1BS9-0.84-1.06
microarray	Ta#S22386247	TaaCsp1BS010H24	1	Bradi4g17287	no	1	LOC_Os11g32470	no	1	Sb05g019770	no
microarray	Ta#S22386964	TaaCsp1BS097G16	1	Bradi1g72510	no	1	LOC_Os03g08390	no	1	Sb01g045130	no
microarray	Ta#S22387021	TaaCsp1BS022A10,TaaCsp1BS060E02,TaaCsp1BS144C15	1	Bradi3g22907	no	1	LOC_Os10g11034	no	1	Sb01g024420	no									1BS9-0.84-1.06
microarray	Ta#S22387802	TaaCsp1BS011G22,TaaCsp1BS033J23	1	Bradi2g59770	no	1	LOC_Os01g70670	no	0	no	no									1BS10-0.50-0.84
microarray	Ta#S22388253	TaaCsp1BS054M17,TaaCsp1BS059C16	1	Bradi3g58780	no	1	LOC_Os02g51790	no	1	Sb04g027550	no
microarray	Ta#S22388935	TaaCsp1BS006D08,TaaCsp1BS010L05,TaaCsp1BS080O20
microarray	Ta#S22389151	TaaCsp1BS021K22,TaaCsp1BS079M04																		C-1BS10-0.50
microarray	Ta#S22390553	TaaCsp1BS003P07	1	Bradi2g05250	no	1	LOC_Os01g08760	no	1	Sb03g003630	no
microarray	Ta#S22391115	TaaCsp1BS010L04,TaaCsp1BS024E05,TaaCsp1BS100C21																		C-1BS10-0.50
microarray	Ta#S22391491	TaaCsp1BS047B20,TaaCsp1BS050C11	1	Bradi3g37820	no	9	LOC_Os06g39780	LOC_Os02g36110,LOC_Os08g39694,LOC_Os02g36070,LOC_Os08g39730,LOC_Os02g36030,LOC_Os06g30640,LOC_Os08g36310,LOC_Os08g39660	4	Sb07g022640	Sb07g022650,Sb02g007420,Sb07g022660
microarray	Ta#S24512666	TaaCsp1BS011M08,TaaCsp1BS109M12																		C-1BS10-0.50
microarray	Ta#S24623063	TaaCsp1BS003G06,TaaCsp1BS075A08,TaaCsp1BS134I02	1	Bradi3g20620	no	1	LOC_Os08g23680	no	1	Sb01g015320	no									1BS.sat18-0.50-1.00
microarray	Ta#S26018789	TaaCsp1BS027A13,TaaCsp1BS092L01	1	Bradi4g04270	no	1	LOC_Os12g38210	no	1	Sb08g018765	no
microarray	Ta#S26022344	TaaCsp1BS032N08,TaaCsp1BS093F06																		1BS9-0.84-sat-1.00
microarray	Ta#S26024741	TaaCsp1BS002J04,TaaCsp1BS041A19,TaaCsp1BS067A23,TaaCsp1BS128G12											1	BE403867	no	1BS10-0.50-0.84 (Peng et al., 2004 based on BE403867)			1BS10-0.50-0.84 (Peng et al., 2004 based on BE403867)	1BS10-0.50-0.84
microarray	Ta#S26025117	TaaCsp1BS115E21	3	Bradi4g04850	Bradi4g10137,Bradi4g10070	2	LOC_Os12g37060	LOC_Os11g44940	2	Sb08g017880	Sb05g026390
microarray	Ta#S26025311	TaaCsp1BS050F05,TaaCsp1BS101J19,TaaCsp1BS137F06	3	Bradi4g00940	Bradi1g12787,Bradi4g00870	2	LOC_Os03g46770	LOC_Os12g43600	2	Sb08g022740	Sb01g012300
microarray	Ta#S26025536	TaaCsp1BS050D14,TaaCsp1BS067J07	7	Bradi2g10010	Bradi2g21460,Bradi2g10790,Bradi1g17236,Bradi2g52940,Bradi1g64020,Bradi4g43630	7	LOC_Os01g16240	LOC_Os05g41210,LOC_Os07g48780,LOC_Os03g20370,LOC_Os01g17190,LOC_Os01g59530,LOC_Os12g41110	7	Sb09g024040	Sb01g037010,Sb02g043510,Sb1599s002010,Sb03g037630,Sb08g020710,Sb05g002010
microarray	Ta#S26025538	TaaCsp1BS002J04,TaaCsp1BS041A19,TaaCsp1BS067A23,TaaCsp1BS128G12	4	Bradi1g64920	Bradi1g64910,Bradi1g64880,Bradi1g64890	1	LOC_Os03g18850	no	5	Sb01g037970	Sb01g037960,Sb01g037950,Sb01g037940,Sb01g037920		1	BE403867	no	1BS10-0.50-0.84 (Peng et al., 2004 based on BE403867)			1BS10-0.50-0.84 (Peng et al., 2004 based on BE403867)	1BS10-0.50-0.84
microarray	Ta#S26025613	TaaCsp1BS002N21,TaaCsp1BS056D11	1	Bradi4g07970	no	0	no	no	0	no	no
microarray	Ta#S26026688	TaaCsp1BS100I21																		C-1BS10-0.50
microarray	Ta#S26026802	TaaCsp1BS006E05,TaaCsp1BS063I22	1	Bradi1g20630	no	1	LOC_Os03g47930	no	1	Sb09g018670	no									1BS9-0.84-sat-1.00
microarray	Ta#S26027233	TaaCsp1BS004L24	1	Bradi3g26800	no	1	LOC_Os10g28040	no	1	Sb01g021950	no
microarray	Ta#S26027363	TaaCsp1BS049J05	4	Bradi4g07167	Bradi4g15710,Bradi1g56780,Bradi2g51255	4	LOC_Os12g30540	LOC_Os11g36470,LOC_Os07g06950,LOC_Os01g56490	4	Sb08g015020	Sb05g022390,Sb02g003660,Sb03g035900
microarray	Ta#S26027375	TaaCsp1BS006A08,TaaCsp1BS024L18	3	Bradi4g04830	Bradi2g12510,Bradi2g09070	4	LOC_Os12g37360	LOC_Os01g15010,LOC_Os01g23620,LOC_Os06g12090	5	Sb0111s002010	Sb03g009760,Sb03g013550,Sb05g009370,Sb07g024390
microarray	Ta#S26027486	TaaCsp1BS093F06	1	Bradi1g61040	no	1	LOC_Os03g26460	no	1	Sb01g033940	no									1BS9-0.84-sat-1.00
microarray	Ta#S26028979	TaaCsp1BS095I07,TaaCsp1BS104D23	0	no	no	2	LOC_Os02g40180	LOC_Os02g40200	0	no	no
microarray	Ta#S26028986	TaaCsp1BS093H23,TaaCsp1BS093I06,TaaCsp1BS104I06	1	Bradi1g26440	no	1	LOC_Os07g32730	no	1	Sb02g034440	no									1BS9-0.84-sat-1.00,C-1BS10-0.50
microarray	Ta#S29895629	TaaCsp1BS140C23,TaaCsp1BS142I22	4	Bradi1g31617	Bradi1g72450,Bradi2g21217,Bradi2g11890	6	LOC_Os03g08500	LOC_Os03g22170,LOC_Os06g45050,LOC_Os03g08490,LOC_Os09g11480,LOC_Os09g11460	4	Sb01g045040	Sb01g045050,Sb03g012890,Sb02g042760
microarray	Ta#S30056002	TaaCsp1BS005P06	4	Bradi1g18070	Bradi1g62780,Bradi2g11990,Bradi2g27817	4	LOC_Os07g47630	LOC_Os03g22380,LOC_Os05g30140,LOC_Os01g21420	3	Sb01g035680	Sb09g018110,Sb03g013010
microarray	Ta#S30065908	TaaCsp1BS059I21	1	Bradi4g08180	no	1	LOC_Os09g01630	no	1	Sb02g012970	no
microarray	Ta#S32013959	TaaCsp1BS088H07,TaaCsp1BS130A18	2	Bradi3g51250	Bradi5g18267	2	LOC_Os02g44770	LOC_Os04g47320	2	Sb04g032300	Sb06g025240									1BS.sat18-0.50-1.00
microarray	Ta#S32422939	TaaCsp1BS050C11
microarray	Ta#S32425702	TaaCsp1BS024C18,TaaCsp1BS135E23																		C-1BS10-0.50
microarray	Ta#S32429176	TaaCsp1BS093B22,TaaCsp1BS093C05,TaaCsp1BS110J10																		1BS9-0.84-1.06
microarray	Ta#S32431933	TaaCsp1BS011C07,TaaCsp1BS134A07																		1BS9-0.84-sat-1.00
microarray	Ta#S32434782	TaaCsp1BS103E20,TaaCsp1BS118K01	3	Bradi1g23697	Bradi1g23730,Bradi1g23710	0	no	no	1	Sb10g011150	no
microarray	Ta#S32434984	TaaCsp1BS019H11	1	Bradi1g17800	no	1	LOC_Os07g48080	no	2	Sb02g042900	Sb01g036010
microarray	Ta#S32435126	TaaCsp1BS127E06
microarray	Ta#S32494676	TaaCsp1BS142L02,TaaCsp1BS142M09
microarray	Ta#S32495716	TaaCsp1BS005I21,TaaCsp1BS059J14																		1BS10-0.50-1.06
microarray	Ta#S32496905	TaaCsp1BS088N07,TaaCsp1BS140N22
microarray	Ta#S32496970	TaaCsp1BS008M21,TaaCsp1BS018G17,TaaCsp1BS024N22																		1BS9-0.84-1.06
microarray	Ta#S32498870	TaaCsp1BS010H11																		C-1BS10-0.50
microarray	Ta#S32501914	TaaCsp1BS003B11,TaaCsp1BS009J02,TaaCsp1BS012P03,TaaCsp1BS014P08,TaaCsp1BS015P07,TaaCsp1BS036L12,TaaCsp1BS036L19,TaaCsp1BS144L23											3	BE422921	BG262267,BE399491	1BS.sat18-0.50-1.00 (Peng et al., 2004 based on BE422921)			1BS.sat18-0.50-1.00 (Peng et al., 2004 based on BE422921)	1BS.sat18-0.50-1.00
microarray	Ta#S32502569	TaaCsp1BS010L11,TaaCsp1BS075K08,TaaCsp1BS098E09																		1BS.sat18-0.50-1.00
microarray	Ta#S32505226	TaaCsp1BS008G21	1	Bradi5g17440	no	1	LOC_Os04g46170	no	0	no	no									1BS9-0.84-1.06
microarray	Ta#S32507039	TaaCsp1BS074B07,TaaCsp1BS139I14	1	Bradi3g49380	no	1	LOC_Os02g41904	no	0	no	no		2	BF429344	BF485402	1BS.sat18-0.50-1.00 (Peng et al., 2004 based on BF429344)			1BS.sat18-0.50-1.00 (Peng et al., 2004 based on BF429344)	1BS9-0.84-sat-1.00
microarray	Ta#S32517197	TaaCsp1BS004M21,TaaCsp1BS040I11																		1BS10-0.50-0.84
microarray	Ta#S32520357	TaaCsp1BS120D16
microarray	Ta#S32524629	TaaCsp1BS130F05,TaaCsp1BS143H17																		1BS9-0.84-1.06
microarray	Ta#S32525800	TaaCsp1BS034M19,TaaCsp1BS071M14	2	Bradi2g41060	Bradi1g78330	3	LOC_Os01g37590	LOC_Os03g01290,LOC_Os10g40600	3	Sb03g024850	Sb01g050410,Sb04g024090									1BS.sat18-0.50-1.00
microarray	Ta#S32525815	TaaCsp1BS001N24,TaaCsp1BS132M06																		C-1BS10-0.50
microarray	Ta#S32533936	TaaCsp1BS023G22,TaaCsp1BS034B17																		1BS10-0.50-1.06
microarray	Ta#S32534025	TaaCsp1BS062J14,TaaCsp1BS119D03	3	Bradi3g41290	Bradi3g40745,Bradi3g40740	0	no	no	1	Sb07g026730	no									1BS10-0.50-0.84
microarray	Ta#S32534796	TaaCsp1BS003N06,TaaCsp1BS104G16
microarray	Ta#S32537872	TaaCsp1BS029E09,TaaCsp1BS032A11																		1BS10-0.50-0.84
microarray	Ta#S32541616	TaaCsp1BS021A11,TaaCsp1BS027E12											1	BE399455	no	1BS.sat18-0.50-1.00 (Peng et al., 2004 based on BE399455)			1BS.sat18-0.50-1.00 (Peng et al., 2004 based on BE399455)	1BS9-0.84-sat-1.00
microarray	Ta#S32541983	TaaCsp1BS005P06
microarray	Ta#S32542510	TaaCsp1BS005P06
microarray	Ta#S32542626	TaaCsp1BS005F06,TaaCsp1BS071E18	1	Bradi3g49687	no	1	LOC_Os02g42412	no	1	Sb04g027000	no
microarray	Ta#S32545979	TaaCsp1BS014H08,TaaCsp1BS032G08,TaaCsp1BS069N21	1	Bradi1g28540	no	0	no	no	0	no	no									1BS9-0.84-sat-1.00
microarray	Ta#S32548724	TaaCsp1BS136F13,TaaCsp1BS143N06																		C-1BS10-0.50
microarray	Ta#S32549735	TaaCsp1BS110M11,TaaCsp1BS122B19																		C-1BS10-0.50
microarray	Ta#S32550293	TaaCsp1BS118J24	1	Bradi1g55007	no	1	LOC_Os07g08970	no	1	Sb02g005070	no									1BS9-0.84-sat-1.00
microarray	Ta#S32553888	TaaCsp1BS064L12,TaaCsp1BS122E20,TaaCsp1BS126K02	1	Bradi3g20610	no	0	no	no	1	Sb04g011230	no
microarray	Ta#S32554792	TaaCsp1BS133G18	1	Bradi2g13110	no	1	LOC_Os01g27360	no	2	Sb06g028630	Sb04g022250									1BS9-0.84-1.06
microarray	Ta#S32555956	TaaCsp1BS004C02,TaaCsp1BS018A12	1	Bradi4g40210	no	0	no	no	1	Sb06g031610	no									1BS.sat18-0.50-1.00
microarray	Ta#S32557973	TaaCsp1BS029M18,TaaCsp1BS033O05	2	Bradi3g21287	Bradi4g14650	1	LOC_Os10g02930	no	1	Sb01g026860	no									C-1BS10-0.50
microarray	Ta#S32559645	TaaCsp1BS009J02,TaaCsp1BS015P07,TaaCsp1BS144L23											4	BE423485	BE422980,BE399706,BE590575	1BS.sat18-0.50-1.00 (Peng et al., 2004 based on BE423485)			1BS.sat18-0.50-1.00 (Peng et al., 2004 based on BE423485)	1BS.sat18-0.50-1.00
microarray	Ta#S32559869	TaaCsp1BS010H14,TaaCsp1BS074H12																		1BS10-0.50-0.84
microarray	Ta#S32563973	TaaCsp1BS012J10,TaaCsp1BS017N14,TaaCsp1BS133G18	2	Bradi2g13110	Bradi2g13070	2	LOC_Os01g27360	LOC_Os01g27260	8	Sb06g028630	Sb04g022250,Sb08g007340,Sb08g007310,Sb08g007300,Sb01g001230,Sb09g003700,Sb09g003690									1BS9-0.84-1.06
microarray	Ta#S32564154	TaaCsp1BS010H15,TaaCsp1BS010J21,TaaCsp1BS034D20,TaaCsp1BS078C22	2	Bradi3g23160	Bradi5g20427	3	LOC_Os10g25130	LOC_Os03g08530,LOC_Os07g42600	2	Sb01g023750	Sb02g039340									1BS10-0.50-1.06
microarray	Ta#S32564239	TaaCsp1BS059E05,TaaCsp1BS064L12,TaaCsp1BS126K02	3	Bradi5g15912	Bradi1g27490,Bradi1g27332	1	LOC_Os06g34780	no	2	Sb07g001630	Sb01g008620
microarray	Ta#S32567321	TaaCsp1BS011O17,TaaCsp1BS041A19,TaaCsp1BS067A23,TaaCsp1BS141M23																		1BS10-0.50-0.84
microarray	Ta#S32573374	TaaCsp1BS093J09	1	Bradi2g06020	no	1	LOC_Os01g10100	no	1	Sb03g002820	no
microarray	Ta#S32581442	TaaCsp1BS093E08,TaaCsp1BS093K15,TaaCsp1BS144K20	1	Bradi1g15680	no	1	LOC_Os03g37490	no	2	Sb01g016110	Sb01g001240									1BS.sat18-0.50-1.00
microarray	Ta#S32583637	TaaCsp1BS037D13,TaaCsp1BS080B07	5	Bradi5g03400	Bradi5g03300,Bradi5g03390,Bradi5g03380,Bradi5g03370	0	no	no	0	no	no
microarray	Ta#S32584415	TaaCsp1BS050F05,TaaCsp1BS101J19,TaaCsp1BS137F06	1	Bradi4g00930	no	2	LOC_Os02g22140	LOC_Os08g03579	1	Sb01g012290	no
microarray	Ta#S32588270	TaaCsp1BS100F12,TaaCsp1BS116H19	1	Bradi4g22080	no	1	LOC_Os11g11340	no	1	Sb05g008540	no									1BS9-0.84-1.06
microarray	Ta#S32588801	TaaCsp1BS046E02,TaaCsp1BS121D11,TaaCsp1BS130O13																		1BS.sat18-0.50-1.00
microarray	Ta#S32588821	TaaCsp1BS020I05,TaaCsp1BS037B16	1	Bradi2g04690	no	1	LOC_Os01g08020	no	0	no	no
microarray	Ta#S32589190	TaaCsp1BS088N07	1	Bradi3g57100	no	1	LOC_Os02g54010	no	1	Sb04g035000	no
microarray	Ta#S32589351	TaaCsp1BS004I21																		C-1BS10-0.50
microarray	Ta#S32589659	TaaCsp1BS010H11,TaaCsp1BS133L14																		C-1BS10-0.50
microarray	Ta#S32589888	TaaCsp1BS026L20,TaaCsp1BS081H20,TaaCsp1BS118I02	2	Bradi4g01887	Bradi1g13910	2	LOC_Os12g41860	LOC_Os03g43930	2	Sb08g021350	Sb01g013710
microarray	Ta#S32590054	TaaCsp1BS006E05,TaaCsp1BS063I22	1	Bradi1g20630	no	1	LOC_Os03g47930	no	1	Sb09g018670	no									1BS9-0.84-sat-1.00
microarray	Ta#S32590512	TaaCsp1BS022H05,TaaCsp1BS124E12	3	Bradi4g01150	Bradi1g13220,Bradi3g27190	2	LOC_Os03g45410	LOC_Os12g39070	4	Sb08g022273	Sb01g012880,Sb01g021297,Sb01g017130
microarray	Ta#S32591172	TaaCsp1BS002A18,TaaCsp1BS021A07,TaaCsp1BS042C03,TaaCsp1BS126P02	1	Bradi1g00887	no	0	no	no	1	Sb01g000490	no									1BS.sat18-0.50-1.00
microarray	Ta#S32591501	TaaCsp1BS017H15,TaaCsp1BS023I05,TaaCsp1BS118O15											2	BF483747	BE494541	1BS.sat18-0.50-1.00 (Peng et al., 2004 based on BF483747)			1BS.sat18-0.50-1.00 (Peng et al., 2004 based on BF483747)	1BS9-0.84-sat-1.00
microarray	Ta#S32592745	TaaCsp1BS026J05,TaaCsp1BS047K11,TaaCsp1BS065F02	2	Bradi4g03130	Bradi1g14630	2	LOC_Os12g39660	LOC_Os03g42020	3	Sb08g019740	Sb01g014620,Sb01g043620
microarray	Ta#S32594952	TaaCsp1BS123F23,TaaCsp1BS139G14,TaaCsp1BS144F23																		1BS9-0.84-1.06
microarray	Ta#S32600329	TaaCsp1BS050O08,TaaCsp1BS080B11	2	Bradi4g07430	Bradi3g39070	2	LOC_Os12g29580	LOC_Os08g38320	2	Sb08g014350	Sb10g010760
microarray	Ta#S32600446	TaaCsp1BS096B06
microarray	Ta#S32600812	TaaCsp1BS093B22,TaaCsp1BS093C05,TaaCsp1BS110J10																		1BS9-0.84-1.06
microarray	Ta#S32600890	TaaCsp1BS011C07,TaaCsp1BS026D16	1	Bradi3g59337	no	1	LOC_Os02g51160	no	1	Sb04g027980	no									1BS9-0.84-sat-1.00
microarray	Ta#S32600905	TaaCsp1BS090K04,TaaCsp1BS121M03	1	Bradi4g01980	no	1	LOC_Os12g41780	no	1	Sb08g021190	no
microarray	Ta#S32601507	TaaCsp1BS078M20,TaaCsp1BS102B22																		1BS10-0.50-1.06
microarray	Ta#S32602539	TaaCsp1BS129L11	1	Bradi3g54267	no	0	no	no	0	no	no									1BS10-0.50-0.84
microarray	Ta#S32608332	TaaCsp1BS052D02,TaaCsp1BS075A05
microarray	Ta#S32614805	TaaCsp1BS008P08,TaaCsp1BS062J02																		1BS.sat18-0.50-1.00
microarray	Ta#S32619848	TaaCsp1BS124O17,TaaCsp1BS134J16																		1BS10-0.50-0.84
microarray	Ta#S32621472	TaaCsp1BS050K09,TaaCsp1BS083L01	5	Bradi3g21350	Bradi3g34615,Bradi3g34610,Bradi3g21560,Bradi4g04491	2	LOC_Os04g09720	LOC_Os10g01110	0	no	no									1BS.sat18-0.50-1.00
microarray	Ta#S32623329	TaaCsp1BS010I06,TaaCsp1BS128H10	10	Bradi2g16290	Bradi4g07380,Bradi1g12130,Bradi4g37210,Bradi3g42620,Bradi1g15290,Bradi2g16280,Bradi2g16270,Bradi2g16260,Bradi1g24760	5	LOC_Os01g52240	LOC_Os01g41710,LOC_Os09g17740,LOC_Os03g39610,LOC_Os07g37550	8	Sb09g028720	Sb03g027040,Sb02g032040,Sb03g027030,Sb02g032090,Sb01g015400,Sb02g036380,Sb03g033110
microarray	Ta#S32625361	TaaCsp1BS096B06
microarray	Ta#S32626459	TaaCsp1BS010H15,TaaCsp1BS010J21,TaaCsp1BS025M22,TaaCsp1BS078C22	2	Bradi3g19180	Bradi3g22050	2	LOC_Os08g16010	LOC_Os08g26870	1	Sb07g009310	no									1BS10-0.50-1.06
microarray	Ta#S32628582	TaaCsp1BS093B22,TaaCsp1BS093C05,TaaCsp1BS110J10	1	Bradi2g62630	no	0	no	no	0	no	no									1BS9-0.84-1.06
microarray	Ta#S32630763	TaaCsp1BS027P20,TaaCsp1BS027H18																		1BS10-0.50-0.84
microarray	Ta#S32631627_a	TaaCsp1BS023N13,TaaCsp1BS136I09											2	BF291978	BF484128	1BS.sat-0.31 (Peng et al., 2004 based on BF291978)			1BS.sat-0.31 (Peng et al., 2004 based on BF291978)
microarray	Ta#S32631627_b	TaaCsp1BS023I05,TaaCsp1BS136G17											2	BF291978	BF484128	1BS.sat-0.31 (Peng et al., 2004 based on BF291978)			1BS.sat-0.31 (Peng et al., 2004 based on BF291978)	1BS9-0.84-sat-1.00
microarray	Ta#S32633826	TaaCsp1BS002O13,TaaCsp1BS041H10,TaaCsp1BS098N10																		1BS9-0.84-sat-1.00
microarray	Ta#S32635703	TaaCsp1BS118E14,TaaCsp1BS126C05	3	Bradi3g14040	Bradi3g14120,Bradi3g14057	3	LOC_Os04g40950	LOC_Os02g38920,LOC_Os08g03290	5	Sb04g025120	Sb09g001600,Sb10g029870,Sb10g029860,Sb07g002220									C-1BS10-0.50
microarray	Ta#S32641271	TaaCsp1BS005J17	1	Bradi4g00250	no	2	LOC_Os12g44340	LOC_Os02g50320	1	Sb08g023270	no
microarray	Ta#S32641402	TaaCsp1BS001C23,TaaCsp1BS022I16,TaaCsp1BS044M08,TaaCsp1BS118B22,TaaCsp1BS124H06																		1BS9-0.84-sat-1.00
microarray	Ta#S32642670	TaaCsp1BS074J10,TaaCsp1BS119F05
microarray	Ta#S32642859	TaaCsp1BS124H17,TaaCsp1BS141O13																		C-1BS10-0.50
microarray	Ta#S32643429	TaaCsp1BS057E14,TaaCsp1BS097H20	2	Bradi3g21360	Bradi3g30430	1	LOC_Os10g02630	no	2	Sb01g026920	Sb01g039540									C-1BS10-0.50
microarray	Ta#S32643701	TaaCsp1BS075C12,TaaCsp1BS131M24	2	Bradi2g60640	Bradi2g10500	1	LOC_Os01g71960	no	0	no	no		1	BE446043	no	1BS10-0.50-0.84 (Peng et al., 2004 based on BE446043)			1BS10-0.50-0.84 (Peng et al., 2004 based on BE446043)	1BS10-0.50-1.06
microarray	Ta#S32643758	TaaCsp1BS003E02,TaaCsp1BS050M18	2	Bradi2g00697	Bradi2g17777	0	no	no	1	Sb09g027290	no									1BS.sat18-0.50-1.00
microarray	Ta#S32645346	TaaCsp1BS027A13,TaaCsp1BS092L01	1	Bradi4g04270	no	1	LOC_Os12g38210	no	1	Sb08g018765	no
microarray	Ta#S32656286	TaaCsp1BS093E08,TaaCsp1BS093K15,TaaCsp1BS144K20	1	Bradi1g15680	no	1	LOC_Os03g37490	no	1	Sb01g016110	no									1BS.sat18-0.50-1.00
microarray	Ta#S32656441	TaaCsp1BS010F23,TaaCsp1BS012H22	1	Bradi3g43370	no	0	no	no	0	no	no									1BS10-0.50-0.84
microarray	Ta#S32659106	TaaCsp1BS029M18,TaaCsp1BS033O05,TaaCsp1BS139N09	1	Bradi3g21287	no	0	no	no	1	Sb01g026850	no									C-1BS10-0.50
microarray	Ta#S32662539	TaaCsp1BS010H16,TaaCsp1BS050M04,TaaCsp1BS144F23																		1BS9-0.84-1.06
microarray	Ta#S32664737	TaaCsp1BS049H12,TaaCsp1BS087L22
microarray	Ta#S32667906	TaaCsp1BS120A17,TaaCsp1BS137D01																		1BS9-0.84-1.06
microarray	Ta#S32668723	TaaCsp1BS002K03,TaaCsp1BS076D24,TaaCsp1BS076J20	1	Bradi4g01035	no	1	LOC_Os12g43520	no	1	Sb08g022550	no
microarray	Ta#S32671483	TaaCsp1BS082O11,TaaCsp1BS111K20
microarray	Ta#S32671559	TaaCsp1BS011C23,TaaCsp1BS023M10
microarray	Ta#S32672979	TaaCsp1BS107E01,TaaCsp1BS137L05																		1BS10-0.50-1.06
microarray	Ta#S32673126	TaaCsp1BS120P10,TaaCsp1BS142N21	1	Bradi5g23853	no	1	LOC_Os05g22840	no	0	no	no									1BS10-0.50-0.84
microarray	Ta#S32681581	TaaCsp1BS062H19
microarray	Ta#S32683291	TaaCsp1BS011P19,TaaCsp1BS020H24	2	Bradi5g16700	Bradi3g30250	3	LOC_Os02g42860	LOC_Os04g45040,LOC_Os10g35990	2	Sb01g017770	Sb01g017760
microarray	Ta#S32683434	TaaCsp1BS046M19,TaaCsp1BS113C18	1	Bradi1g20830	no	1	LOC_Os07g42400	no	2	Sb02g039200	Sb01g045140
microarray	Ta#S32684350	TaaCsp1BS010H11																		C-1BS10-0.50
microarray	Ta#S32686490	TaaCsp1BS027C21,TaaCsp1BS097I07	1	Bradi3g22920	no	1	LOC_Os10g11060	no	1	Sb01g027260	no									C-1BS10-0.50
microarray	Ta#S32686638	TaaCsp1BS005F06,TaaCsp1BS071E18	1	Bradi3g49680	no	2	LOC_Os02g42406	LOC_Os03g12000	1	Sb04g026990	no
microarray	Ta#S32687208	TaaCsp1BS018F24,TaaCsp1BS106G19
microarray	Ta#S32687745	TaaCsp1BS129G21
microarray	Ta#S32688355	TaaCsp1BS029J10,TaaCsp1BS047F01,TaaCsp1BS134I24	2	Bradi1g14983	Bradi1g14980	2	LOC_Os03g40670	LOC_Os01g55780	1	Sb01g015000	no									C-1BS10-0.50
microarray	Ta#S32695366	TaaCsp1BS003G24,TaaCsp1BS003J01,TaaCsp1BS013G14,TaaCsp1BS031K07,TaaCsp1BS052I04,TaaCsp1BS059M14,TaaCsp1BS064A17,TaaCsp1BS104A03	2	Bradi5g00220	Bradi1g23490	1	LOC_Os09g01290	no	2	Sb01g024773	Sb01g024706
microarray	Ta#S32697512	TaaCsp1BS033F18,TaaCsp1BS138N17	6	Bradi1g54977	Bradi1g05162,Bradi1g36907,Bradi1g29577,Bradi3g51077,Bradi5g18540	6	LOC_Os07g09020	LOC_Os03g58600,LOC_Os03g57560,LOC_Os04g47870,LOC_Os06g39640,LOC_Os02g45070	6	Sb02g005150	Sb01g004920,Sb06g025560,Sb09g000530,Sb10g023230,Sb01g011870
microarray	Ta#S32698860	TaaCsp1BS062F16	1	Bradi1g35110	no	1	LOC_Os06g50050	no	1	Sb10g030060	no
microarray	Ta#S32699930	TaaCsp1BS134P03																		1BS9-0.84-sat-1.00
microarray	Ta#S32701002	TaaCsp1BS032J22,TaaCsp1BS088D13,TaaCsp1BS133C07																		1BS9-0.84-sat-1.00
microarray	Ta#S32702033	TaaCsp1BS006J19	4	Bradi2g09310	Bradi2g09320,Bradi2g59830,Bradi2g59820	1	LOC_Os01g15340	no	2	Sb03g009910	Sb03g044960
microarray	Ta#S32707279	TaaCsp1BS077A14																		1BS.sat18-0.50-1.00
microarray	Ta#S32708828	TaaCsp1BS030E02	1	Bradi4g41250	no	1	LOC_Os12g07710	no	0	no	no
microarray	Ta#S32719787	TaaCsp1BS003H12,TaaCsp1BS008C11,TaaCsp1BS019E12	1	Bradi3g21117	no	1	LOC_Os10g05069	no	3	Sb01g026390	Sb01g026405,Sb01g026420									1BS10-0.50-1.06
microarray	Ta#S32723428	TaaCsp1BS022B18,TaaCsp1BS027H04	1	Bradi4g02970	no	1	LOC_Os04g52850	no	1	Sb01g004350	no
microarray	Ta#S32724039	TaaCsp1BS002J21,TaaCsp1BS114D22,TaaCsp1BS125L17	1	Bradi3g22750	no	1	LOC_Os10g10190	no	1	Sb07g003340	no									1BS9-0.84-sat-1.00
microarray	Ta#S32725162	TaaCsp1BS010F04,TaaCsp1BS058N10,TaaCsp1BS092H16	2	Bradi2g00477	Bradi1g07670	1	LOC_Os01g06020	no	1	Sb03g005710	no
microarray	Ta#S32729267	TaaCsp1BS027P20,TaaCsp1BS027H18																		1BS10-0.50-0.84
microarray	Ta#S32730555	TaaCsp1BS069B03																		1BS9-0.84-1.06
microarray	Ta#S32731661	TaaCsp1BS026E20,TaaCsp1BS113E14	2	Bradi1g25117	Bradi3g45515	4	LOC_Os07g36690	LOC_Os07g36740,LOC_Os07g36700,LOC_Os07g36610	2	Sb02g035980	Sb02g036020
microarray	Ta#S32731765	TaaCsp1BS096O15	1	Bradi2g03487	no	0	no	no	1	Sb03g008910	no
microarray	Ta#S32736337	TaaCsp1BS015C04	1	Bradi1g56760	no	1	LOC_Os07g06970	no	1	Sb02g003680	no
microarray	Ta#S32740058	TaaCsp1BS069P07
microarray	Ta#S35138743	TaaCsp1BS096O15	2	Bradi2g00220	Bradi2g34650	2	LOC_Os01g06580	LOC_Os05g07060	2	Sb03g005280	Sb09g004750
microarray	Ta#S36037937	TaaCsp1BS003B11,TaaCsp1BS012P03,TaaCsp1BS014P08,TaaCsp1BS036L12,TaaCsp1BS036L19,TaaCsp1BS144L23											6	BE422980	BE423485,BE399706,BE422921,BG262267,BE590575	1BS.sat19-0.31-0.50 (Peng et al., 2004 based on BE422980)			1BS.sat19-0.31-0.50 (Peng et al., 2004 based on BE422980)	1BS.sat18-0.50-1.00
microarray	Ta#S37748976	TaaCsp1BS048A03,TaaCsp1BS116L13
microarray	Ta#S37752370	TaaCsp1BS022K16,TaaCsp1BS050O12																		1BS9-0.84-sat-1.00
microarray	Ta#S37757362	TaaCsp1BS020J14,TaaCsp1BS105M10	3	Bradi1g39200	Bradi5g23830,Bradi1g05730	2	LOC_Os04g16830	LOC_Os05g22830	2	Sb03g017630	Sb04g009441
microarray	Ta#S37759232	TaaCsp1BS001K13,TaaCsp1BS013B05,TaaCsp1BS118N04	2	Bradi1g03850	Bradi1g06640	2	LOC_Os03g60480	LOC_Os03g56970	1	Sb01g003340	no									1BS9-0.84-sat-1.00
microarray	Ta#S37760681	TaaCsp1BS024I06,TaaCsp1BS073H05																		1BS.sat18-0.50-1.00
microarray	Ta#S37761220	TaaCsp1BS046O13,TaaCsp1BS057K15
microarray	Ta#S37761271	TaaCsp1BS011D02,TaaCsp1BS028G05	2	Bradi1g22572	Bradi3g44790	1	LOC_Os02g32740	no	0	no	no
microarray	Ta#S37767030	TaaCsp1BS019D18,TaaCsp1BS079F05,TaaCsp1BS096O01	1	Bradi2g07260	no	2	LOC_Os05g12474	LOC_Os01g12200	2	Sb03g001420	Sb09g006935									C-1BS10-0.50
microarray	Ta#S37769854	TaaCsp1BS134P07,TaaCsp1BS144F04	8	Bradi5g27160	Bradi5g27200,Bradi2g17120,Bradi5g27210,Bradi5g27220,Bradi2g06497,Bradi3g60880,Bradi5g27130	14	LOC_Os04g59160	LOC_Os04g59260,LOC_Os04g59150,LOC_Os04g59200,LOC_Os04g59210,LOC_Os04g59190,LOC_Os06g35480,LOC_Os06g32980,LOC_Os06g35520,LOC_Os06g46799,LOC_Os06g32960,LOC_Os06g32990,LOC_Os02g14160,LOC_Os01g10850	7	Sb06g033870	Sb06g033846,Sb06g033840,Sb04g008600,Sb03g002370,Sb10g020100,Sb04g008590		1	BE403553	no	1BS10-0.50-0.84 (Peng et al., 2004 based on BE403553)			1BS10-0.50-0.84 (Peng et al., 2004 based on BE403553)	C-1BS10-0.50
microarray	Ta#S37771856	TaaCsp1BS031J23	7	Bradi4g03460	Bradi1g14810,Bradi1g22820,Bradi1g06420,Bradi4g30920,Bradi1g68570,Bradi4g37760	10	LOC_Os12g39220	LOC_Os03g41110,LOC_Os07g40300,LOC_Os09g26210,LOC_Os02g08510,LOC_Os03g13600,LOC_Os08g44190,LOC_Os02g53530,LOC_Os09g26200,LOC_Os09g38610	3	Sb01g014840	Sb08g019420,Sb07g024510
microarray	Ta#S37774327	TaaCsp1BS022A10,TaaCsp1BS060E02																		1BS9-0.84-1.06
microarray	Ta#S37780663	TaaCsp1BS075F03	2	Bradi4g02647	Bradi1g14270	2	LOC_Os12g40790	LOC_Os03g43360	2	Sb08g020500	Sb01g014160
microarray	Ta#S37780757	TaaCsp1BS005F11,TaaCsp1BS005D21,TaaCsp1BS005F12,TaaCsp1BS005F15,TaaCsp1BS035D21,TaaCsp1BS093K24,TaaCsp1BS093D21,TaaCsp1BS093D23,TaaCsp1BS093D24,TaaCsp1BS093J15,TaaCsp1BS093J19,TaaCsp1BS093K23,TaaCsp1BS093L04,TaaCsp1BS096P20,TaaCsp1BS113I01	4	Bradi3g37600	Bradi4g31430,Bradi1g46500,Bradi1g60170	5	LOC_Os08g35600	LOC_Os09g27010,LOC_Os03g08170,LOC_Os02g53750,LOC_Os07g42200	6	Sb07g022410	Sb07g022400,Sb02g025910,Sb02g039110,Sb04g034840,Sb01g023180									1BS10-0.50-0.84,1BS10-0.50-1.06,1BS9-0.84-sat-1.00
microarray	Ta#S37789769	TaaCsp1BS053K02,TaaCsp1BS055P18
microarray	Ta#S37801473	TaaCsp1BS006M15,TaaCsp1BS012D15																		1BS.sat18-0.50-1.00
microarray	Ta#S37802408	TaaCsp1BS011K07,TaaCsp1BS017M11																		1BS.sat18-0.50-1.00
microarray	Ta#S37802467	TaaCsp1BS131I15	1	Bradi1g25830	no	1	LOC_Os07g34598	no	1	Sb02g035180	no
microarray	Ta#S37803765	TaaCsp1BS061G03,TaaCsp1BS134H16
microarray	Ta#S37810592	TaaCsp1BS017H07,TaaCsp1BS039C16,TaaCsp1BS133G23																		1BS10-0.50-0.84
microarray	Ta#S37816507	TaaCsp1BS009N01,TaaCsp1BS113E14	9	Bradi1g25130	Bradi2g37327,Bradi2g62450,Bradi4g28560,Bradi1g25150,Bradi2g23090,Bradi1g66370,Bradi1g25157,Bradi4g06010	6	LOC_Os07g36750	LOC_Os05g38640,LOC_Os05g02300,LOC_Os03g17100,LOC_Os01g31800,LOC_Os07g36630	12	Sb02g036000	Sb02g036010,Sb02g035990,Sb09g001520,Sb02g030950,Sb08g017770,Sb02g004970,Sb01g039250,Sb01g000950,Sb01g039240,Sb09g022690,Sb02g036023
microarray	Ta#S37819347	TaaCsp1BS011P19,TaaCsp1BS020H24
microarray	Ta#S37823167	TaaCsp1BS064G11,TaaCsp1BS088O12,TaaCsp1BS123E18	1	Bradi3g09797	no	1	LOC_Os06g28124	no	0	no	no
microarray	Ta#S37825747	TaaCsp1BS008G21																		1BS9-0.84-1.06
microarray	Ta#S37832264	TaaCsp1BS042E08,TaaCsp1BS110L24
microarray	Ta#S37833621	TaaCsp1BS013D10,TaaCsp1BS141N16																		1BS10-0.50-1.06
microarray	Ta#S37842169	TaaCsp1BS078M09,TaaCsp1BS134H13	0	no	no	1	LOC_Os03g49380	no	0	no	no
microarray	Ta#S37843026	TaaCsp1BS047P04	1	Bradi4g40440	no	1	LOC_Os12g10184	no	1	Sb08g006380	no
microarray	Ta#S37846615	TaaCsp1BS008N02,TaaCsp1BS089D01																		1BS9-0.84-sat-1.00
microarray	Ta#S37846910	TaaCsp1BS125D08,TaaCsp1BS138C14,TaaCsp1BS138G17
microarray	Ta#S37852102	TaaCsp1BS003K03,TaaCsp1BS006K09,TaaCsp1BS133A21	2	Bradi2g27700	Bradi1g25977	1	LOC_Os07g34030	no	1	Sb02g035000	no
microarray	Ta#S37852159	TaaCsp1BS039J16,TaaCsp1BS133N11	5	Bradi2g44190	Bradi1g06030,Bradi2g44180,Bradi2g44170,Bradi2g41110	1	LOC_Os01g43740	no	4	Sb03g028640	Sb03g028650,Sb03g028630,Sb01g036520									1BS10-0.50-0.84
microarray	Ta#S37852765	TaaCsp1BS035I05,TaaCsp1BS060I11,TaaCsp1BS137B13
microarray	Ta#S37853558	TaaCsp1BS019G05,TaaCsp1BS041L18																		1BS.sat18-0.50-1.00
microarray	Ta#S37853954	TaaCsp1BS004B13,TaaCsp1BS025F14																		1BS.sat18-0.50-1.00
microarray	Ta#S37870834	TaaCsp1BS062C12,TaaCsp1BS102F22	4	Bradi3g03940	Bradi3g27340,Bradi5g23870,Bradi1g39210	0	no	no	0	no	no									1BS10-0.50-0.84
microarray	Ta#S37873702	TaaCsp1BS003F24,TaaCsp1BS014K20,TaaCsp1BS039G02
microarray	Ta#S37876556	TaaCsp1BS043K21,TaaCsp1BS092C12	4	Bradi4g03215	Bradi4g03107,Bradi4g03093,Bradi4g03090	0	no	no	0	no	no
microarray	Ta#S37877030	TaaCsp1BS001E15,TaaCsp1BS114M03
microarray	Ta#S37877138	TaaCsp1BS070F01,TaaCsp1BS094J24																		1BS10-0.50-1.06
microarray	Ta#S37878772	TaaCsp1BS018F24,TaaCsp1BS106G19
microarray	Ta#S37879006	TaaCsp1BS005C02,TaaCsp1BS007G11	1	Bradi2g41690	no	1	LOC_Os01g39380	no	1	Sb03g025870	no									1BS10-0.50-0.84
microarray	Ta#S37881557	TaaCsp1BS023G22,TaaCsp1BS034B17																		1BS10-0.50-1.06
microarray	Ta#S37881943	TaaCsp1BS098L24,TaaCsp1BS100F12	11	Bradi1g20190	Bradi5g08895,Bradi5g11230,Bradi4g23757,Bradi5g11950,Bradi3g46870,Bradi3g58680,Bradi5g06377,Bradi3g58700,Bradi1g27275,Bradi3g46547	22	LOC_Os04g25980	LOC_Os04g25380,LOC_Os04g25970,LOC_Os04g25370,LOC_Os04g25800,LOC_Os04g24850,LOC_Os08g31200,LOC_Os04g25440,LOC_Os04g25490,LOC_Os04g37820,LOC_Os04g25820,LOC_Os04g24840,LOC_Os02g36830,LOC_Os02g36810,LOC_Os02g51930,LOC_Os02g36840,LOC_Os02g51910,LOC_Os07g42970,LOC_Os02g51900,LOC_Os08g38160,LOC_Os07g13660,LOC_Os08g38130	14	Sb02g030370	Sb10g009800,Sb07g021090,Sb09g023700,Sb06g018460,Sb10g025750,Sb04g023930,Sb04g023920,Sb06g018490,Sb04g027420,Sb04g027470,Sb04g027460,Sb07g004500,Sb02g039670									1BS9-0.84-1.06
microarray	Ta#S37883298	TaaCsp1BS001E12																		C-1BS10-0.50
microarray	Ta#S37884307	TaaCsp1BS002N22,TaaCsp1BS006M13,TaaCsp1BS013C16																		1BS9-0.84-sat-1.00
microarray	Ta#S37885872	TaaCsp1BS008N23,TaaCsp1BS037L03	0	no	no	0	no	no	1	Sb09g006100	no									C-1BS10-0.50
microarray	Ta#S37887692	TaaCsp1BS054M17,TaaCsp1BS059C16	1	Bradi3g58790	no	1	LOC_Os02g51780	no	1	Sb04g027560	no
microarray	Ta#S37887817	TaaCsp1BS011P06,TaaCsp1BS124L17	2	Bradi3g35726	Bradi3g35732	1	LOC_Os08g31830	no	3	Sb01g004480	Sb02g023450,Sb01g004470									1BS9-0.84-1.06
microarray	Ta#S37893121	TaaCsp1BS028N14,TaaCsp1BS049K15,TaaCsp1BS116L06																		1BS.sat18-0.50-1.00
microarray	Ta#S37903083	TaaCsp1BS139M17																		C-1BS10-0.50
microarray	Ta#S37907010	TaaCsp1BS001L15,TaaCsp1BS138O09																		1BS10-0.50-0.84
microarray	Ta#S37910595	TaaCsp1BS092E17,TaaCsp1BS118A24,TaaCsp1BS131I18																		C-1BS10-0.50
microarray	Ta#S37913955	TaaCsp1BS046K10,TaaCsp1BS050K10	1	Bradi2g07800	no	1	LOC_Os01g13070	no	1	Sb03g000810	no
microarray	Ta#S37918221	TaaCsp1BS047C22,TaaCsp1BS136C23	2	Bradi2g14310	Bradi2g57140	0	no	no	0	no	no
microarray	Ta#S37918336	TaaCsp1BS076N04,TaaCsp1BS140I17																		1BS10-0.50-1.06
microarray	Ta#S37918487	TaaCsp1BS002G18,TaaCsp1BS012D24,TaaCsp1BS041E20	7	Bradi5g18170	Bradi3g51387,Bradi3g49360,Bradi5g15970,Bradi4g36610,Bradi1g28760,Bradi1g28780	12	LOC_Os04g47220	LOC_Os02g57720,LOC_Os04g16450,LOC_Os07g26660,LOC_Os04g44060,LOC_Os02g41860,LOC_Os07g26690,LOC_Os02g44630,LOC_Os07g26630,LOC_Os07g26640,LOC_Os10g34000,LOC_Os09g36930	15	Sb06g025150	Sb04g032430,Sb10g007610,Sb04g037800,Sb06g022840,Sb04g026650,Sb02g010760,Sb02g010790,Sb02g010780,Sb02g010800,Sb02g010830,Sb02g010810,Sb0012s010440,Sb02g031390,Sb05g027670									C-1BS10-0.50
microarray	Ta#S37919098	TaaCsp1BS032N08,TaaCsp1BS093F06																		1BS9-0.84-sat-1.00
microarray	Ta#S37920872	TaaCsp1BS131J17																		1BS9-0.84-1.06
microarray	Ta#S37922228	TaaCsp1BS115O12	0	no	no	1	LOC_Os05g19280	no	1	Sb07g002570	no									1BS10-0.50-1.06
microarray	Ta#S37922443	TaaCsp1BS078M20,TaaCsp1BS113L16																		1BS10-0.50-1.06
microarray	Ta#S37923617	TaaCsp1BS130F05																		1BS9-0.84-1.06
microarray	Ta#S37925281	TaaCsp1BS004A21	1	Bradi2g01504	no	1	LOC_Os01g03020	no	1	Sb03g007890	no
microarray	Ta#S37931225	TaaCsp1BS053A22
microarray	Ta#S37932309	TaaCsp1BS060A23,TaaCsp1BS094O08,TaaCsp1BS102F06	2	Bradi3g49427	Bradi5g16067	2	LOC_Os02g42040	LOC_Os04g44220	2	Sb04g026740	Sb06g022920
microarray	Ta#S37932863	TaaCsp1BS010H17,TaaCsp1BS042B15	0	no	no	0	no	no	1	Sb09g001970	no		1	BE499950	no	1BS.sat18-0.50-1.00 (Peng et al., 2004 based on BE499950)			1BS.sat18-0.50-1.00 (Peng et al., 2004 based on BE499950)	1BS9-0.84-sat-1.00
microarray	Ta#S37936587	TaaCsp1BS018F24,TaaCsp1BS106G19	1	Bradi2g14580	no	0	no	no	0	no	no
microarray	Ta#S37941897	TaaCsp1BS054O02,TaaCsp1BS108F13,TaaCsp1BS122N14																		1BS10-0.50-0.84
microarray	Ta#S37942678	TaaCsp1BS042E03,TaaCsp1BS061D10	4	Bradi1g23410	Bradi5g00213,Bradi4g12240,Bradi4g06400	1	LOC_Os07g39400	no	1	Sb02g037610	no
microarray	Ta#S37942758	TaaCsp1BS057M15
microarray	Ta#S37944254	TaaCsp1BS011K01,TaaCsp1BS117A07	1	Bradi1g20586	no	1	LOC_Os07g43420	no	1	Sb02g040050	no
microarray	Ta#S37947477	TaaCsp1BS011K01,TaaCsp1BS117A07
microarray	Ta#S41658046	TaaCsp1BS070E02,TaaCsp1BS091F15	3	Bradi3g05260	Bradi3g57017,Bradi2g25090	4	LOC_Os04g23910	LOC_Os08g33488,LOC_Os01g66290,LOC_Os01g10504	3	Sb07g021110	Sb04g028960,Sb04g004736
microarray	Ta#S43258306	TaaCsp1BS075K08,TaaCsp1BS098E09	3	Bradi1g78082	Bradi1g56030,Bradi1g78076	6	LOC_Os02g24632	LOC_Os10g21212,LOC_Os04g16874,LOC_Os04g16872,LOC_Os02g24634,LOC_Os10g41689	0	no	no									1BS.sat18-0.50-1.00
microarray	Ta#S49954755	TaaCsp1BS038E16,TaaCsp1BS084M24,TaaCsp1BS142F13	1	Bradi4g03970	no	1	LOC_Os12g38400	no	1	Sb08g018840	no
microarray	Ta#S50084336	TaaCsp1BS005P06	0	no	no	0	no	no	1	Sb01g031680	no
microarray	Ta#S50380000	TaaCsp1BS041E15,TaaCsp1BS140C24	2	Bradi3g18840	Bradi1g58317	1	LOC_Os08g14490	no	1	Sb01g049980	no									1BS9-0.84-sat-1.00
microarray	Ta#S50382744	TaaCsp1BS136E05	0	no	no	1	LOC_Os06g09280	no	0	no	no
microarray	Ta#S50383028	TaaCsp1BS047H07,TaaCsp1BS059P14
microarray	Ta#S50384094	TaaCsp1BS028E20,TaaCsp1BS030L04,TaaCsp1BS118J24																		1BS9-0.84-sat-1.00
microarray	Ta#S50387592	TaaCsp1BS131B17	4	Bradi4g05027	Bradi1g50170,Bradi2g03380,Bradi3g22345	7	LOC_Os12g36890	LOC_Os10g42750,LOC_Os06g22980,LOC_Os08g25710,LOC_Os10g20260,LOC_Os06g02180,LOC_Os08g06380	7	Sb08g017750	Sb10g019350,Sb10g000980,Sb07g011890,Sb07g004110,Sb02g025020,Sb01g027880
microarray	Ta#S50388729	TaaCsp1BS063O18,TaaCsp1BS076L08																		1BS9-0.84-1.06
microarray	Ta#S50389317	TaaCsp1BS042E08,TaaCsp1BS110L24
microarray	Ta#S46915596	TaaCsp1BS003B11,TaaCsp1BS014P08,TaaCsp1BS036L19											6	BE423485	BE422921,BG262267,BE422980,BE399706,BE399491	1BS.sat18-0.50-1.00 (Peng et al., 2004 based on BE423485)			1BS.sat18-0.50-1.00 (Peng et al., 2004 based on BE423485)	1BS.sat18-0.50-1.00
microarray	Ta#S46915595	TaaCsp1BS003B11,TaaCsp1BS014P08,TaaCsp1BS036L12,TaaCsp1BS144L23											6	BE423485	BE422921,BG262267,BE422980,BE399706,BE399491	1BS.sat18-0.50-1.00 (Peng et al., 2004 based on BE423485)			1BS.sat18-0.50-1.00 (Peng et al., 2004 based on BE423485)	1BS.sat18-0.50-1.00
microarray	Ta#S41658044	TaaCsp1BS070E02,TaaCsp1BS091F15	2	Bradi3g05260	Bradi2g25090	4	LOC_Os04g23910	LOC_Os01g66290,LOC_Os08g33488,LOC_Os01g10504	1	Sb07g021110	no
microarray	Ta#S37945089	TaaCsp1BS021F21,TaaCsp1BS053D18,TaaCsp1BS131G20	12	Bradi3g04517	Bradi3g00830,Bradi3g00780,Bradi4g23227,Bradi4g20547,Bradi1g71747,Bradi1g58197,Bradi4g23217,Bradi4g02280,Bradi3g00847,Bradi3g00840,Bradi4g23197	0	no	no	0	no	no									1BS9-0.84-sat-1.00
microarray	Ta#S37942660	TaaCsp1BS026D07,TaaCsp1BS034C24
microarray	Ta#S37941699	TaaCsp1BS005I23,TaaCsp1BS005J13,TaaCsp1BS007M05,TaaCsp1BS029C09	3	Bradi4g18350	Bradi4g07570,Bradi1g62570	3	LOC_Os11g31190	LOC_Os12g29220,LOC_Os03g22590	5	Sb05g018110	Sb08g014040,Sb08g013620,Sb08g013840,Sb01g035490
microarray	Ta#S37941039	TaaCsp1BS011K23,TaaCsp1BS071B23	1	Bradi3g15600	no	0	no	no	0	no	no									1BS10-0.50-1.06
microarray	Ta#S37936853	TaaCsp1BS042K24,TaaCsp1BS042G09,TaaCsp1BS093F19,TaaCsp1BS093N05																		C-1BS10-0.50
microarray	Ta#S37935477_a	TaaCsp1BS023H24,TaaCsp1BS049N20																		1BS9-0.84-sat-1.00
microarray	Ta#S37935477_b	TaaCsp1BS037M05,TaaCsp1BS055M09																		1BS9-0.84-1.06
microarray	Ta#S37932224	TaaCsp1BS001K04,TaaCsp1BS053L13
microarray	Ta#S37930603	TaaCsp1BS015P15,TaaCsp1BS051L01,TaaCsp1BS093I24,TaaCsp1BS093D11,TaaCsp1BS125L02	1	Bradi3g10937	no	1	LOC_Os02g21520	no	1	Sb04g008910	no									1BS9-0.84-sat-1.00
microarray	Ta#S37929645	TaaCsp1BS015D04,TaaCsp1BS091I18,TaaCsp1BS104C17,TaaCsp1BS109H11	0	no	no	2	LOC_Os09g14530	LOC_Os01g18920	0	no	no									1BS.sat18-0.50-1.00
microarray	Ta#S37919191	TaaCsp1BS048I12,TaaCsp1BS137J20
microarray	Ta#S37912919	TaaCsp1BS057E14,TaaCsp1BS097H20	2	Bradi3g21360	Bradi3g30430	1	LOC_Os10g02630	no	2	Sb01g039540	Sb01g026920									C-1BS10-0.50
microarray	Ta#S37910590	TaaCsp1BS011O19,TaaCsp1BS045A08																		1BS9-0.84-sat-1.00
microarray	Ta#S37902009	TaaCsp1BS002L23,TaaCsp1BS106P10	1	Bradi2g07272	no	1	LOC_Os01g12230	no	1	Sb03g001380	no
microarray	Ta#S37891349	TaaCsp1BS012F03,TaaCsp1BS138I09																		1BS9-0.84-sat-1.00,C-1BS10-0.50
microarray	Ta#S37883747	TaaCsp1BS116G23,TaaCsp1BS127H06,TaaCsp1BS131J02	1	Bradi1g12830	no	1	LOC_Os03g46640	no	0	no	no									1BS9-0.84-1.06
microarray	Ta#S37882971	TaaCsp1BS030O14,TaaCsp1BS080N17																		1BS9-0.84-sat-1.00
microarray	Ta#S37874517	TaaCsp1BS015G18,TaaCsp1BS134A22,TaaCsp1BS134I02																		1BS.sat18-0.50-1.00
microarray	Ta#S37853787	TaaCsp1BS012B11,TaaCsp1BS027J06																		1BS10-0.50-1.06
microarray	Ta#S37849670	TaaCsp1BS004E03,TaaCsp1BS093I14	2	Bradi1g22830	Bradi2g50840	3	LOC_Os07g40290	LOC_Os01g55940,LOC_Os07g38860	4	Sb02g038170	Sb01g032020,Sb03g035500,Sb08g001330									1BS9-0.84-sat-1.00
microarray	Ta#S37849394	TaaCsp1BS011C03,TaaCsp1BS034H04																		1BS10-0.50-0.84
microarray	Ta#S37848777	TaaCsp1BS140C23,TaaCsp1BS142I22
microarray	Ta#S37839158_a	TaaCsp1BS058I04,TaaCsp1BS136P12																		1BS9-0.84-sat-1.00
microarray	Ta#S37839158_b	TaaCsp1BS053D12,TaaCsp1BS133D02
microarray	Ta#S37835750	TaaCsp1BS051F24,TaaCsp1BS115O09	1	Bradi1g52530	no	1	LOC_Os07g23110	no	1	Sb02g009900	no									1BS9-0.84-sat-1.00
microarray	Ta#S37834363	TaaCsp1BS004C17,TaaCsp1BS004C19,TaaCsp1BS075K13																		C-1BS10-0.50
microarray	Ta#S37830446	TaaCsp1BS022P13,TaaCsp1BS100D13																		C-1BS10-0.50
microarray	Ta#S37828808	TaaCsp1BS024D06,TaaCsp1BS031D05	3	Bradi1g31180	Bradi3g05820,Bradi1g03260	3	LOC_Os02g08180	LOC_Os06g44374,LOC_Os03g61120	3	Sb10g026000	Sb04g005280,Sb01g002760
microarray	Ta#S37826452	TaaCsp1BS127H06,TaaCsp1BS131J02																		1BS9-0.84-1.06
microarray	Ta#S37826263	TaaCsp1BS041C07,TaaCsp1BS078C05	3	Bradi3g33650	Bradi3g38670,Bradi1g60750	3	LOC_Os10g41480	LOC_Os03g27230,LOC_Os07g42960	4	Sb01g028770	Sb01g033590,Sb07g029080,Sb02g039660									1BS9-0.84-sat-1.00
microarray	Ta#S37826118	TaaCsp1BS002N17,TaaCsp1BS088K11,TaaCsp1BS131I03	1	Bradi1g44577	no	1	LOC_Os06g13570	no	1	Sb10g008740	no									1BS9-0.84-sat-1.00
microarray	Ta#S37824103	TaaCsp1BS129K03,TaaCsp1BS141C13																		C-1BS10-0.50
microarray	Ta#S37821932	TaaCsp1BS045L13,TaaCsp1BS133A21
microarray	Ta#S37820460	TaaCsp1BS001C17,TaaCsp1BS102K08																		C-1BS10-0.50
microarray	Ta#S37807308	TaaCsp1BS060H15,TaaCsp1BS103B24
microarray	Ta#S37803822	TaaCsp1BS010I22,TaaCsp1BS056C13	1	Bradi1g14537	no	0	no	no	0	no	no									1BS.sat18-0.50-1.00
microarray	Ta#S37776788	TaaCsp1BS042L07,TaaCsp1BS061M22	0	no	no	0	no	no	2	Sb1506s002010	Sb05g016450
microarray	Ta#S37766271	TaaCsp1BS010I22,TaaCsp1BS056C13	1	Bradi1g14537	no	0	no	no	0	no	no									1BS.sat18-0.50-1.00
microarray	Ta#S37760890	TaaCsp1BS080I14,TaaCsp1BS136O24
microarray	Ta#S32730019	TaaCsp1BS074B07,TaaCsp1BS139I14	1	Bradi3g49380	no	1	LOC_Os02g41904	no	1	Sb04g026670	no		2	BF429344	BF485402	1BS.sat18-0.50-1.00 (Peng et al., 2004 based on BF429344)			1BS.sat18-0.50-1.00 (Peng et al., 2004 based on BF429344)	1BS9-0.84-sat-1.00
microarray	Ta#S32725183	TaaCsp1BS016O10,TaaCsp1BS111I22,TaaCsp1BS114L19,TaaCsp1BS136I21	3	Bradi1g75320	Bradi5g10940,Bradi1g75330	0	no	no	0	no	no									1BS.sat18-0.50-1.00
microarray	Ta#S32722479	TaaCsp1BS003K03,TaaCsp1BS133A21
microarray	Ta#S32717725	TaaCsp1BS002C06,TaaCsp1BS076N10
microarray	Ta#S32715939	TaaCsp1BS025K08,TaaCsp1BS100D15	1	Bradi3g10690	no	1	LOC_Os02g21880	no	1	Sb06g029700	no									1BS9-0.84-sat-1.00
microarray	Ta#S32709602	TaaCsp1BS046M19,TaaCsp1BS113C18	1	Bradi1g20830	no	1	LOC_Os07g42400	no	1	Sb02g039200	no
microarray	Ta#S32699836	TaaCsp1BS005F06,TaaCsp1BS071E18	1	Bradi3g49670	no	2	LOC_Os03g11990	LOC_Os02g42400	1	Sb04g026980	no
microarray	Ta#S32693354	TaaCsp1BS039G01,TaaCsp1BS132C08	1	Bradi2g14950	no	1	LOC_Os05g50360	no	1	Sb09g027240	no									1BS10-0.50-1.06
microarray	Ta#S32687392	TaaCsp1BS088H23,TaaCsp1BS095J15																		C-1BS10-0.50
microarray	Ta#S32683424	TaaCsp1BS140C23,TaaCsp1BS142I22
microarray	Ta#S32683056	TaaCsp1BS047H07,TaaCsp1BS059P14	3	Bradi2g17890	Bradi2g17926,Bradi2g17960	0	no	no	0	no	no
microarray	Ta#S32682304	TaaCsp1BS030K07,TaaCsp1BS132E05																		1BS9-0.84-sat-1.00
microarray	Ta#S32681735	TaaCsp1BS047B20,TaaCsp1BS050C11
microarray	Ta#S32673776	TaaCsp1BS009E04,TaaCsp1BS104E05																		1BS9-0.84-sat-1.00
Illumina scaffolds in silico	1BS_z106_488_10	TaaCsp1BS049E24
Illumina scaffolds in silico	1BS_z106_488_20	TaaCsp1BS018F13,TaaCsp1BS087G21
Illumina scaffolds in silico	1BS_z106_488_30	TaaCsp1BS103I09
Illumina scaffolds in silico	1BS_z106_488_50	TaaCsp1BS008I05	0	no	no	1	LOC_Os04g27260	no	0	no	no
Illumina scaffolds in silico	1BS_z106_488_70	TaaCsp1BS087N16
Illumina scaffolds in silico	1BS_z109_65_10	TaaCsp1BS018M09																		1BS10-0.50-0.84
Illumina scaffolds in silico	1BS_z109_65_100	TaaCsp1BS011F14																		1BS.sat18-0.50-1.00
Illumina scaffolds in silico	1BS_z109_65_110	TaaCsp1BS009H23,TaaCsp1BS143K14	3	Bradi1g77060	Bradi5g25310,Bradi1g48170	3	LOC_Os03g03020	LOC_Os08g24470,LOC_Os06g07210	2	Sb01g049050	Sb10g004780		1	BE518207	no	1BS.sat-0.31 (Peng et al., 2004 based on BE518207)			1BS.sat-0.31 (Peng et al., 2004 based on BE518207)	1BS.sat18-0.50-1.00
Illumina scaffolds in silico	1BS_z109_65_130	TaaCsp1BS006G05,TaaCsp1BS016I13																		1BS10-0.50-0.84
Illumina scaffolds in silico	1BS_z109_65_140	TaaCsp1BS006G05																		1BS10-0.50-0.84
Illumina scaffolds in silico	1BS_z109_65_150	TaaCsp1BS085L16																		1BS10-0.50-0.84
Illumina scaffolds in silico	1BS_z109_65_160	TaaCsp1BS016J21																		1BS10-0.50-0.84
Illumina scaffolds in silico	1BS_z109_65_170	TaaCsp1BS016J21																		1BS10-0.50-0.84
Illumina scaffolds in silico	1BS_z109_65_180	TaaCsp1BS054H09	0	no	no	2	LOC_Os01g47980	LOC_Os04g03560	0	no	no									1BS10-0.50-0.84
Illumina scaffolds in silico	1BS_z109_65_190	TaaCsp1BS096O17																		1BS10-0.50-0.84
Illumina scaffolds in silico	1BS_z109_65_20	TaaCsp1BS015M17																		1BS10-0.50-0.84
Illumina scaffolds in silico	1BS_z109_65_200	TaaCsp1BS100D18	0	no	no	52	LOC_Os01g25839	LOC_Os03g35940,LOC_Os01g28550,LOC_Os08g17750,LOC_Os11g23750,LOC_Os06g24450,LOC_Os05g20670,LOC_Os03g33850,LOC_Os06g22090,LOC_Os03g37554,LOC_Os07g15890,LOC_Os06g31380,LOC_Os08g07610,LOC_Os05g24430,LOC_Os09g14930,LOC_Os09g14990,LOC_Os12g27096,LOC_Os03g35560,LOC_Os05g17120,LOC_Os12g16060,LOC_Os12g32440,LOC_Os05g17750,LOC_Os06g28750,LOC_Os03g39400,LOC_Os05g24220,LOC_Os12g25734,LOC_Os02g25480,LOC_Os02g…	0	no	no									1BS10-0.50-0.84
Illumina scaffolds in silico	1BS_z109_65_210	TaaCsp1BS076L18																		1BS10-0.50-0.84
Illumina scaffolds in silico	1BS_z109_65_220	TaaCsp1BS031H14																		1BS10-0.50-0.84
Illumina scaffolds in silico	1BS_z109_65_230	TaaCsp1BS111C03																		1BS10-0.50-0.84
Illumina scaffolds in silico	1BS_z109_65_240	TaaCsp1BS005A05	0	no	no	1	LOC_Os08g24470	no	0	no	no
Illumina scaffolds in silico	1BS_z109_65_250	TaaCsp1BS005A04
Illumina scaffolds in silico	1BS_z109_65_260	TaaCsp1BS004P23																		1BS10-0.50-0.84
Illumina scaffolds in silico	1BS_z109_65_270	TaaCsp1BS004P23																		1BS10-0.50-0.84
Illumina scaffolds in silico	1BS_z109_65_280	TaaCsp1BS115O24																		1BS10-0.50-0.84
Illumina scaffolds in silico	1BS_z109_65_30	TaaCsp1BS053J16	0	no	no	8	LOC_Os08g40360	LOC_Os08g36870,LOC_Os09g11910,LOC_Os12g16000,LOC_Os06g13270,LOC_Os02g37220,LOC_Os04g16080,LOC_Os10g11250	0	no	no									1BS10-0.50-0.84
Illumina scaffolds in silico	1BS_z109_65_40	TaaCsp1BS131G10																		1BS10-0.50-0.84
Illumina scaffolds in silico	1BS_z109_65_50	TaaCsp1BS142P15																		1BS10-0.50-0.84
Illumina scaffolds in silico	1BS_z109_65_60	TaaCsp1BS133M14																		1BS10-0.50-0.84
Illumina scaffolds in silico	1BS_z109_65_70	TaaCsp1BS093O18
Illumina scaffolds in silico	1BS_z109_65_80	TaaCsp1BS001A16																		1BS.sat18-0.50-1.00
Illumina scaffolds in silico	1BS_z109_65_90	TaaCsp1BS011F14																		1BS.sat18-0.50-1.00
Illumina scaffolds in silico	1BS_z115_62_10	TaaCsp1BS014C20																		1BS10-0.50-1.06
Illumina scaffolds in silico	1BS_z115_62_20	TaaCsp1BS132E23																		1BS10-0.50-1.06
Illumina scaffolds in silico	1BS_z115_62_30	TaaCsp1BS012G08	4	Bradi1g19327	Bradi2g17130,Bradi3g26413,Bradi1g59317	1	LOC_Os02g26500	no	0	no	no									1BS9-0.84-sat-1.00
Illumina scaffolds in silico	1BS_z115_62_40	TaaCsp1BS012G08	4	Bradi1g19327	Bradi3g26413,Bradi1g59317,Bradi2g17130	1	LOC_Os02g26500	no	0	no	no									1BS9-0.84-sat-1.00
Illumina scaffolds in silico	1BS_z115_62_50	TaaCsp1BS047A14																		1BS10-0.50-1.06
Illumina scaffolds in silico	1BS_z115_62_70	TaaCsp1BS065F17	4	Bradi4g05027	Bradi1g40464,Bradi3g22345,Bradi1g25117	9	LOC_Os12g36890	LOC_Os06g30730,LOC_Os12g35740,LOC_Os08g25710,LOC_Os10g42750,LOC_Os09g25490,LOC_Os07g36690,LOC_Os07g36740,LOC_Os07g36700	6	Sb08g017750	Sb07g023550,Sb02g025020,Sb01g021420,Sb02g035980,Sb07g011890									1BS10-0.50-1.06
Illumina scaffolds in silico	1BS_z115_822_10	TaaCsp1BS113A06																		1BS10-0.50-1.06
Illumina scaffolds in silico	1BS_z122_2980_10	TaaCsp1BS141F18	4	Bradi3g49960	Bradi1g06850,Bradi3g29820,Bradi1g43020	0	no	no	0	no	no									1BS.sat18-0.50-1.00
Illumina scaffolds in silico	1BS_z122_2980_20	TaaCsp1BS141F18																		1BS.sat18-0.50-1.00
Illumina scaffolds in silico	1BS_z122_2980_60	TaaCsp1BS010J16	6	Bradi5g21410	Bradi5g21460,Bradi5g21400,Bradi4g05000,Bradi5g07140,Bradi5g03227	0	no	no	0	no	no
Illumina scaffolds in silico	1BS_z122_2980_70	TaaCsp1BS004I08																		1BS.sat18-0.50-1.00
Illumina scaffolds in silico	1BS_z122_2980_80	TaaCsp1BS004I08											1	BE445619	no	1BS.sat18-0.50-1.00 (Peng et al., 2004 based on BE445619)			1BS.sat18-0.50-1.00 (Peng et al., 2004 based on BE445619)	1BS.sat18-0.50-1.00
Illumina scaffolds in silico	1BS_z124_1051_10	TaaCsp1BS127O06																		1BS.sat18-0.50-1.00
Illumina scaffolds in silico	1BS_z124_1051_30	TaaCsp1BS026P11,TaaCsp1BS114G16																		1BS.sat18-0.50-1.00
Illumina scaffolds in silico	1BS_z126_659_30	TaaCsp1BS016B10																		1BS.sat18-0.50-1.00
Illumina scaffolds in silico	1BS_z126_659_40	TaaCsp1BS016B10,TaaCsp1BS139B13	1	Bradi2g61800	no	1	LOC_Os01g73550	no	0	no	no									1BS.sat18-0.50-1.00
Illumina scaffolds in silico	1BS_z126_659_50	TaaCsp1BS139B13											1	BE399929	no	C-1BS10-0.50 (Peng et al., 2004 based on BE399929)			C-1BS10-0.50 (Peng et al., 2004 based on BE399929)	1BS.sat18-0.50-1.00
Illumina scaffolds in silico	1BS_z127_103_10	TaaCsp1BS001H10																		1BS10-0.50-1.06
Illumina scaffolds in silico	1BS_z127_103_120	TaaCsp1BS013M22																		1BS10-0.50-1.06
Illumina scaffolds in silico	1BS_z127_103_130	TaaCsp1BS007H21,TaaCsp1BS038B21																		1BS10-0.50-1.06
Illumina scaffolds in silico	1BS_z127_103_150	TaaCsp1BS033A03																		1BS10-0.50-1.06
Illumina scaffolds in silico	1BS_z127_103_20	TaaCsp1BS002B06																		1BS10-0.50-1.06
Illumina scaffolds in silico	1BS_z127_103_30	TaaCsp1BS141I04																		1BS10-0.50-1.06
Illumina scaffolds in silico	1BS_z127_103_50	TaaCsp1BS020F16																		1BS10-0.50-1.06
Illumina scaffolds in silico	1BS_z127_103_60	TaaCsp1BS106O20
Illumina scaffolds in silico	1BS_z127_103_70	TaaCsp1BS018H06
Illumina scaffolds in silico	1BS_z127_103_80	TaaCsp1BS018H06
Illumina scaffolds in silico	1BS_z127_103_90	TaaCsp1BS119P12																		1BS10-0.50-1.06
Illumina scaffolds in silico	1BS_z128_136_20	TaaCsp1BS012J11,TaaCsp1BS063E11																		1BS9-0.84-1.06
Illumina scaffolds in silico	1BS_z128_136_30	TaaCsp1BS012J11																		1BS9-0.84-1.06
Illumina scaffolds in silico	1BS_z128_254_100	TaaCsp1BS020N12																		1BS9-0.84-1.06
Illumina scaffolds in silico	1BS_z128_254_110	TaaCsp1BS037A03																		1BS9-0.84-1.06
Illumina scaffolds in silico	1BS_z128_254_120	TaaCsp1BS096C11
Illumina scaffolds in silico	1BS_z128_254_130	TaaCsp1BS080H16	0	no	no	2	LOC_Os08g17750	LOC_Os06g28750	0	no	no									1BS9-0.84-1.06
Illumina scaffolds in silico	1BS_z128_254_20	TaaCsp1BS006G02																		1BS9-0.84-1.06
Illumina scaffolds in silico	1BS_z128_254_30	TaaCsp1BS023B22																		1BS9-0.84-1.06
Illumina scaffolds in silico	1BS_z128_254_40	TaaCsp1BS059E09,TaaCsp1BS140N05																		1BS9-0.84-1.06
Illumina scaffolds in silico	1BS_z128_254_70	TaaCsp1BS032O02																		1BS9-0.84-1.06
Illumina scaffolds in silico	1BS_z128_254_80	TaaCsp1BS032O02																		1BS9-0.84-1.06
Illumina scaffolds in silico	1BS_z128_254_90	TaaCsp1BS114D06																		1BS9-0.84-1.06
Illumina scaffolds in silico	1BS_z132_979_10	TaaCsp1BS058E19	1	Bradi3g27266	no	0	no	no	0	no	no									1BS9-0.84-1.06
Illumina scaffolds in silico	1BS_z132_979_20	TaaCsp1BS058E19																		1BS9-0.84-1.06
Illumina scaffolds in silico	1BS_z139_182_10	TaaCsp1BS138O19																		1BS9-0.84-sat-1.00
Illumina scaffolds in silico	1BS_z140_1127_20	TaaCsp1BS023D06,TaaCsp1BS127N18																		1BS9-0.84-sat-1.00
Illumina scaffolds in silico	1BS_z140_1127_30	TaaCsp1BS049A16																		1BS9-0.84-sat-1.00
Illumina scaffolds in silico	1BS_z142_144_10	TaaCsp1BS014M17																		1BS10-0.50-1.06
Illumina scaffolds in silico	1BS_z142_144_100	TaaCsp1BS005A11	0	no	no	9	LOC_Os02g14220	LOC_Os10g08920,LOC_Os11g16820,LOC_Os11g39870,LOC_Os11g40060,LOC_Os05g31130,LOC_Os12g16450,LOC_Os07g30360,LOC_Os04g39990	0	no	no
Illumina scaffolds in silico	1BS_z142_144_110	TaaCsp1BS125M05																		1BS10-0.50-1.06
Illumina scaffolds in silico	1BS_z142_144_120	TaaCsp1BS003K17																		1BS10-0.50-1.06
Illumina scaffolds in silico	1BS_z142_144_130	TaaCsp1BS099A22,TaaCsp1BS142F03,TaaCsp1BS142F03																		1BS10-0.50-1.06
Illumina scaffolds in silico	1BS_z142_144_140	TaaCsp1BS001A20																		1BS10-0.50-1.06
Illumina scaffolds in silico	1BS_z142_144_150	TaaCsp1BS001A20	0	no	no	3	LOC_Os05g23380	LOC_Os06g37040,LOC_Os03g63630	0	no	no									1BS10-0.50-1.06
Illumina scaffolds in silico	1BS_z142_144_160	TaaCsp1BS093K14
Illumina scaffolds in silico	1BS_z142_144_170	TaaCsp1BS022J02	0	no	no	1	LOC_Os04g27260	no	0	no	no									1BS10-0.50-1.06
Illumina scaffolds in silico	1BS_z142_144_180	TaaCsp1BS017A15																		1BS10-0.50-1.06
Illumina scaffolds in silico	1BS_z142_144_20	TaaCsp1BS005A10,TaaCsp1BS014M17,TaaCsp1BS031G22																		1BS10-0.50-1.06
Illumina scaffolds in silico	1BS_z142_144_30	TaaCsp1BS110D16
Illumina scaffolds in silico	1BS_z142_144_40	TaaCsp1BS045C23,TaaCsp1BS082J08	2	Bradi5g03666	Bradi3g58810	0	no	no	0	no	no									1BS9-0.84-sat-1.00
Illumina scaffolds in silico	1BS_z142_144_60	TaaCsp1BS001M05																		1BS10-0.50-1.06
Illumina scaffolds in silico	1BS_z142_144_70	TaaCsp1BS005A10
Illumina scaffolds in silico	1BS_z142_144_80	TaaCsp1BS005A13	0	no	no	13	LOC_Os05g24120	LOC_Os09g07410,LOC_Os11g02880,LOC_Os02g25170,LOC_Os02g36470,LOC_Os03g16530,LOC_Os10g22030,LOC_Os06g22730,LOC_Os05g20450,LOC_Os07g33190,LOC_Os06g25850,LOC_Os06g17350,LOC_Os03g33819	0	no	no
Illumina scaffolds in silico	1BS_z142_144_90	TaaCsp1BS005A11,TaaCsp1BS038P14																		1BS10-0.50-0.84
Illumina scaffolds in silico	1BS_z149_248_10	TaaCsp1BS008J03																		1BS9-0.84-sat-1.00
Illumina scaffolds in silico	1BS_z149_248_30	TaaCsp1BS029M14	1	Bradi4g07997	no	0	no	no	1	Sb08g012560	no									1BS9-0.84-sat-1.00
Illumina scaffolds in silico	1BS_z149_248_40	TaaCsp1BS002P06																		1BS9-0.84-sat-1.00
Illumina scaffolds in silico	1BS_z149_248_50	TaaCsp1BS002P06	1	Bradi3g33850	no	1	LOC_Os10g41820	no	1	Sb01g028560	no									1BS9-0.84-sat-1.00
Illumina scaffolds in silico	1BS_z153_212_10	TaaCsp1BS009G09																		1BS9-0.84-sat-1.00
Illumina scaffolds in silico	1BS_z153_212_100	TaaCsp1BS009E15																		1BS10-0.50-0.84
Illumina scaffolds in silico	1BS_z153_212_110	TaaCsp1BS008D19,TaaCsp1BS010F23	1	Bradi3g25623	no	114	LOC_Os12g28690	LOC_Os02g44190,LOC_Os01g64070,LOC_Os11g12210,LOC_Os05g17260,LOC_Os05g18490,LOC_Os05g17320,LOC_Os05g20180,LOC_Os06g32050,LOC_Os06g32110,LOC_Os09g01270,LOC_Os09g14280,LOC_Os09g17410,LOC_Os09g17400,LOC_Os02g38550,LOC_Os01g37060,LOC_Os07g24740,LOC_Os04g13920,LOC_Os08g24570,LOC_Os10g06450,LOC_Os10g09400,LOC_Os10g11690,LOC_Os10g12770,LOC_Os05g18380,LOC_Os02g57930,LOC_Os11g39950,LOC_Os02g34450,LOC_Os01g…	0	no	no									1BS10-0.50-0.84
Illumina scaffolds in silico	1BS_z153_212_120	TaaCsp1BS010F23	1	Bradi3g43370	no	18	LOC_Os01g33460	LOC_Os11g02880,LOC_Os06g25700,LOC_Os09g07230,LOC_Os09g10410,LOC_Os02g25170,LOC_Os02g36470,LOC_Os03g16530,LOC_Os03g41830,LOC_Os07g18890,LOC_Os10g22030,LOC_Os05g24120,LOC_Os06g25850,LOC_Os06g17350,LOC_Os09g07410,LOC_Os03g33819,LOC_Os06g22730,LOC_Os07g37900	0	no	no									1BS10-0.50-0.84
Illumina scaffolds in silico	1BS_z153_212_130	TaaCsp1BS012H22																		1BS10-0.50-0.84
Illumina scaffolds in silico	1BS_z153_212_140	TaaCsp1BS012H22	1	Bradi5g08886	no	16	LOC_Os04g16740	LOC_Os10g21240,LOC_Os05g49600,LOC_Os12g29310,LOC_Os12g39190,LOC_Os12g22830,LOC_Os06g13500,LOC_Os09g33750,LOC_Os09g18080,LOC_Os02g27320,LOC_Os03g20690,LOC_Os03g31620,LOC_Os10g33570,LOC_Os10g11990,LOC_Os11g29610,LOC_Os07g12350	0	no	no									1BS10-0.50-0.84
Illumina scaffolds in silico	1BS_z153_212_150	TaaCsp1BS001L24,TaaCsp1BS005A19	0	no	no	6	LOC_Os11g23740	LOC_Os03g37554,LOC_Os04g24210,LOC_Os06g24450,LOC_Os01g31550,LOC_Os11g18580	0	no	no									1BS10-0.50-0.84
Illumina scaffolds in silico	1BS_z153_212_160	TaaCsp1BS044O12																		1BS10-0.50-0.84
Illumina scaffolds in silico	1BS_z153_212_20	TaaCsp1BS003F01	2	Bradi5g17500	Bradi3g49610	2	LOC_Os04g46280	LOC_Os02g42320	1	Sb06g024400	no									1BS9-0.84-sat-1.00
Illumina scaffolds in silico	1BS_z153_212_40	TaaCsp1BS140H06																		1BS9-0.84-sat-1.00
Illumina scaffolds in silico	1BS_z153_212_50	TaaCsp1BS013P05
Illumina scaffolds in silico	1BS_z153_212_60	TaaCsp1BS010F06																		1BS9-0.84-sat-1.00
Illumina scaffolds in silico	1BS_z153_212_70	TaaCsp1BS010F06,TaaCsp1BS063P12	4	Bradi3g53320	Bradi4g03197,Bradi4g12140,Bradi4g43970	2	LOC_Os06g33350	LOC_Os02g48470	2	Sb04g003795	Sb04g029940									1BS9-0.84-sat-1.00
Illumina scaffolds in silico	1BS_z153_212_80	TaaCsp1BS013F23																		1BS9-0.84-sat-1.00
Illumina scaffolds in silico	1BS_z157_704_20	TaaCsp1BS027H23																		1BS9-0.84-sat-1.00
Illumina scaffolds in silico	1BS_z157_704_40	TaaCsp1BS125L17																		1BS9-0.84-sat-1.00
Illumina scaffolds in silico	1BS_z157_704_60	TaaCsp1BS002J21	1	Bradi3g22750	no	2	LOC_Os10g10190	LOC_Os01g34390	2	Sb07g003340	Sb01g045820									1BS9-0.84-sat-1.00
Illumina scaffolds in silico	1BS_z157_704_70	TaaCsp1BS002J21	0	no	no	22	LOC_Os03g30860	LOC_Os01g43340,LOC_Os01g67690,LOC_Os11g43230,LOC_Os05g42448,LOC_Os08g43110,LOC_Os12g30600,LOC_Os12g26180,LOC_Os06g13430,LOC_Os02g16080,LOC_Os02g45040,LOC_Os08g42160,LOC_Os08g17420,LOC_Os10g04640,LOC_Os05g49850,LOC_Os05g25330,LOC_Os06g39540,LOC_Os06g13540,LOC_Os09g38950,LOC_Os06g39790,LOC_Os02g32300,LOC_Os08g17990	0	no	no									1BS9-0.84-sat-1.00
Illumina scaffolds in silico	1BS_z166_145_10	TaaCsp1BS007A14																		1BS9-0.84-sat-1.00
Illumina scaffolds in silico	1BS_z166_145_20	TaaCsp1BS109E13																		1BS9-0.84-sat-1.00
Illumina scaffolds in silico	1BS_z166_145_30	TaaCsp1BS024I09																		1BS9-0.84-sat-1.00
Illumina scaffolds in silico	1BS_z166_145_40	TaaCsp1BS125J23																		1BS9-0.84-sat-1.00
Illumina scaffolds in silico	1BS_z166_145_50	TaaCsp1BS043H22																		1BS9-0.84-sat-1.00
Illumina scaffolds in silico	1BS_z16_839_10	TaaCsp1BS005P07
Illumina scaffolds in silico	1BS_z16_839_30	TaaCsp1BS002D09	7	Bradi3g33650	Bradi5g00440,Bradi2g40030,Bradi4g29096,Bradi2g06650,Bradi4g05870,Bradi4g22740	10	LOC_Os03g63240	LOC_Os03g63150,LOC_Os03g63200,LOC_Os01g25720,LOC_Os10g41480,LOC_Os01g25630,LOC_Os01g11120,LOC_Os10g04060,LOC_Os01g25810,LOC_Os02g20210	8	Sb08g015400	Sb08g015337,Sb08g015350,Sb03g014426,Sb03g002180,Sb03g014390,Sb01g028770,Sb07g007650		1	BE591368	no	1BS.sat18-0.50-1.00 (Peng et al., 2004 based on BE591368)			1BS.sat18-0.50-1.00 (Peng et al., 2004 based on BE591368)	1BS9-0.84-sat-1.00
Illumina scaffolds in silico	1BS_z171_130_10	TaaCsp1BS031B21																		C-1BS10-0.50
Illumina scaffolds in silico	1BS_z171_130_120	TaaCsp1BS135D18	2	Bradi4g42860	Bradi5g15020	2	LOC_Os11g05080	LOC_Os12g05080	2	Sb08g002870	Sb05g002870									1BS9-0.84-sat-1.00
Illumina scaffolds in silico	1BS_z171_130_130	TaaCsp1BS001J12																		1BS9-0.84-sat-1.00
Illumina scaffolds in silico	1BS_z171_130_140	TaaCsp1BS110B20																		1BS9-0.84-sat-1.00
Illumina scaffolds in silico	1BS_z171_130_150	TaaCsp1BS005E18																		1BS9-0.84-sat-1.00
Illumina scaffolds in silico	1BS_z171_130_160	TaaCsp1BS056I17																		1BS9-0.84-sat-1.00
Illumina scaffolds in silico	1BS_z171_130_170	TaaCsp1BS056I17																		1BS9-0.84-sat-1.00
Illumina scaffolds in silico	1BS_z171_130_20	TaaCsp1BS110I07,TaaCsp1BS133A10																		C-1BS10-0.50
Illumina scaffolds in silico	1BS_z171_130_30	TaaCsp1BS003I02	1	Bradi2g40377	no	250	LOC_Os12g28220	LOC_Os07g16860,LOC_Os07g11800,LOC_Os06g35220,LOC_Os11g15690,LOC_Os08g11980,LOC_Os10g06310,LOC_Os11g15560,LOC_Os11g35680,LOC_Os11g27850,LOC_Os05g26230,LOC_Os05g17570,LOC_Os03g34190,LOC_Os01g28330,LOC_Os07g10080,LOC_Os04g12320,LOC_Os04g07340,LOC_Os08g21110,LOC_Os08g03010,LOC_Os08g27110,LOC_Os08g21360,LOC_Os08g22960,LOC_Os10g06550,LOC_Os10g08180,LOC_Os05g20840,LOC_Os06g25320,LOC_Os02g16960,LOC_Os01g…	0	no	no									C-1BS10-0.50
Illumina scaffolds in silico	1BS_z171_130_40	TaaCsp1BS003N06	0	no	no	1	LOC_Os08g29980	no	0	no	no		1	BE443007	no	1BS.sat18-0.50-1.00 (Peng et al., 2004 based on BE443007)			1BS.sat18-0.50-1.00 (Peng et al., 2004 based on BE443007)
Illumina scaffolds in silico	1BS_z171_130_50	TaaCsp1BS003N05																		C-1BS10-0.50
Illumina scaffolds in silico	1BS_z171_130_60	TaaCsp1BS003N05																		C-1BS10-0.50
Illumina scaffolds in silico	1BS_z171_130_70	TaaCsp1BS143P08																		1BS9-0.84-sat-1.00
Illumina scaffolds in silico	1BS_z171_130_80	TaaCsp1BS048G23																		1BS9-0.84-sat-1.00
Illumina scaffolds in silico	1BS_z171_130_90	TaaCsp1BS122O02																		1BS9-0.84-sat-1.00
Illumina scaffolds in silico	1BS_z175_1178_10	TaaCsp1BS046M10																		1BS9-0.84-1.06
Illumina scaffolds in silico	1BS_z175_411_20	TaaCsp1BS088H13																		1BS9-0.84-sat-1.00
Illumina scaffolds in silico	1BS_z175_411_30	TaaCsp1BS094L15	0	no	no	12	LOC_Os02g01050	LOC_Os10g30510,LOC_Os08g17420,LOC_Os10g13690,LOC_Os08g17990,LOC_Os05g25330,LOC_Os10g04640,LOC_Os12g30600,LOC_Os12g26180,LOC_Os06g13430,LOC_Os09g38950,LOC_Os02g16080	0	no	no									1BS9-0.84-sat-1.00
Illumina scaffolds in silico	1BS_z175_411_40	TaaCsp1BS013M07																		1BS9-0.84-sat-1.00
Illumina scaffolds in silico	1BS_z175_411_50	TaaCsp1BS013M07																		1BS9-0.84-sat-1.00
Illumina scaffolds in silico	1BS_z175_783_10	TaaCsp1BS059M05	30	Bradi1g57690	Bradi1g57720,Bradi1g57700,Bradi3g17476,Bradi1g57657,Bradi1g57730,Bradi1g57750,Bradi1g57810,Bradi1g08990,Bradi1g08177,Bradi1g57775,Bradi1g08157,Bradi1g08190,Bradi4g36180,Bradi2g40030,Bradi1g54167,Bradi5g16760,Bradi1g08150,Bradi1g08140,Bradi1g57760,Bradi1g08145,Bradi1g09000,Bradi1g57740,Bradi1g54160,Bradi5g16590,Bradi1g57670,Bradi1g57820,Bradi5g16770,Bradi1g37050,Bradi2g33940	36	LOC_Os07g03890	LOC_Os07g03880,LOC_Os10g18510,LOC_Os10g18530,LOC_Os10g18480,LOC_Os07g03870,LOC_Os09g09500,LOC_Os07g03780,LOC_Os10g18490,LOC_Os10g18660,LOC_Os07g03900,LOC_Os07g03920,LOC_Os07g03820,LOC_Os03g55030,LOC_Os07g03930,LOC_Os02g19550,LOC_Os07g15930,LOC_Os03g55020,LOC_Os03g55010,LOC_Os09g36290,LOC_Os07g03830,LOC_Os07g03840,LOC_Os07g04110,LOC_Os07g03790,LOC_Os07g04010,LOC_Os04g44910,LOC_Os09g14660,LOC_Os07g…	30	Sb07g003850	Sb09g028870,Sb10g011150,Sb07g003240,Sb02g002240,Sb10g011170,Sb01g007640,Sb01g007620,Sb02g009160,Sb01g007630,Sb02g002250,Sb02g030940,Sb01g007610,Sb02g002220,Sb01g006780,Sb02g002330,Sb06g023520,Sb02g009170,Sb01g007600,Sb08g000750,Sb01g020940,Sb10g011010,Sb06g023510,Sb10g023060,Sb09g005510,Sb08g001100,Sb06g034150,Sb10g009800,Sb03g008310,Sb02g008116									1BS9-0.84-1.06
Illumina scaffolds in silico	1BS_z175_783_20	TaaCsp1BS059M05	0	no	no	3	LOC_Os11g18580	LOC_Os04g27260,LOC_Os10g03350	0	no	no									1BS9-0.84-1.06
Illumina scaffolds in silico	1BS_z175_783_30	TaaCsp1BS142L20																		1BS9-0.84-1.06
Illumina scaffolds in silico	1BS_z175_809_10	TaaCsp1BS075G02																		1BS9-0.84-1.06
Illumina scaffolds in silico	1BS_z175_809_20	TaaCsp1BS020F23																		1BS9-0.84-1.06
Illumina scaffolds in silico	1BS_z182_133_20	TaaCsp1BS073N08																		1BS10-0.50-0.84
Illumina scaffolds in silico	1BS_z182_133_30	TaaCsp1BS073N08																		1BS10-0.50-0.84
Illumina scaffolds in silico	1BS_z182_133_40	TaaCsp1BS140B14																		1BS10-0.50-0.84
Illumina scaffolds in silico	1BS_z182_133_50	TaaCsp1BS066E12																		1BS10-0.50-0.84
Illumina scaffolds in silico	1BS_z182_133_60	TaaCsp1BS066E12	1	Bradi2g40377	no	249	LOC_Os03g31930	LOC_Os04g12280,LOC_Os12g20250,LOC_Os08g14290,LOC_Os08g22008,LOC_Os08g22110,LOC_Os02g28550,LOC_Os01g26190,LOC_Os07g18450,LOC_Os09g23310,LOC_Os12g30200,LOC_Os07g28360,LOC_Os04g17240,LOC_Os03g46170,LOC_Os04g18660,LOC_Os11g27700,LOC_Os11g20220,LOC_Os05g26500,LOC_Os05g16960,LOC_Os12g25250,LOC_Os12g21600,LOC_Os12g22250,LOC_Os12g19980,LOC_Os06g01030,LOC_Os02g13470,LOC_Os01g35450,LOC_Os07g17580,LOC_Os07g…	0	no	no									1BS10-0.50-0.84
Illumina scaffolds in silico	1BS_z182_133_70	TaaCsp1BS005L02,TaaCsp1BS038H15																		1BS10-0.50-0.84
Illumina scaffolds in silico	1BS_z182_133_90	TaaCsp1BS007G24																		1BS10-0.50-0.84
Illumina scaffolds in silico	1BS_z185_82_10	TaaCsp1BS054L01	0	no	no	58	LOC_Os06g25800	LOC_Os09g31930,LOC_Os05g17830,LOC_Os09g10870,LOC_Os05g15030,LOC_Os07g22310,LOC_Os07g20560,LOC_Os04g17840,LOC_Os12g15350,LOC_Os07g20880,LOC_Os04g14580,LOC_Os06g27540,LOC_Os04g17860,LOC_Os05g21020,LOC_Os06g35210,LOC_Os06g25890,LOC_Os02g23821,LOC_Os03g35326,LOC_Os01g30956,LOC_Os01g29900,LOC_Os01g32010,LOC_Os01g33220,LOC_Os04g17940,LOC_Os04g18980,LOC_Os08g22340,LOC_Os08g22004,LOC_Os08g22420,LOC_Os08g…	0	no	no									1BS9-0.84-sat-1.00
Illumina scaffolds in silico	1BS_z185_82_100	TaaCsp1BS047A20																		1BS9-0.84-sat-1.00
Illumina scaffolds in silico	1BS_z185_82_110	TaaCsp1BS004E03																		1BS9-0.84-sat-1.00
Illumina scaffolds in silico	1BS_z185_82_120	TaaCsp1BS004E03																		1BS9-0.84-sat-1.00
Illumina scaffolds in silico	1BS_z185_82_140	TaaCsp1BS042B15	0	no	no	5	LOC_Os05g22868	LOC_Os07g25006,LOC_Os04g16804,LOC_Os08g15252,LOC_Os10g21366	2	Sb08g022720	Sb03g020181									1BS9-0.84-sat-1.00
Illumina scaffolds in silico	1BS_z185_82_150	TaaCsp1BS010H17	3	Bradi2g05700	Bradi1g37900,Bradi2g33307	1	LOC_Os01g09550	no	1	Sb03g003170	no									1BS9-0.84-sat-1.00
Illumina scaffolds in silico	1BS_z185_82_160	TaaCsp1BS002P17																		1BS9-0.84-sat-1.00
Illumina scaffolds in silico	1BS_z185_82_170	TaaCsp1BS122M19																		1BS9-0.84-sat-1.00
Illumina scaffolds in silico	1BS_z185_82_180	TaaCsp1BS017L14																		1BS9-0.84-sat-1.00
Illumina scaffolds in silico	1BS_z185_82_190	TaaCsp1BS054A19
Illumina scaffolds in silico	1BS_z185_82_20	TaaCsp1BS095N17																		1BS9-0.84-sat-1.00
Illumina scaffolds in silico	1BS_z185_82_200	TaaCsp1BS109K22																		1BS9-0.84-sat-1.00
Illumina scaffolds in silico	1BS_z185_82_30	TaaCsp1BS005F21
Illumina scaffolds in silico	1BS_z185_82_40	TaaCsp1BS022L04																		1BS9-0.84-sat-1.00
Illumina scaffolds in silico	1BS_z185_82_50	TaaCsp1BS058G02																		1BS9-0.84-sat-1.00
Illumina scaffolds in silico	1BS_z185_82_60	TaaCsp1BS058G02																		1BS9-0.84-sat-1.00
Illumina scaffolds in silico	1BS_z185_82_70	TaaCsp1BS138B13																		1BS9-0.84-sat-1.00
Illumina scaffolds in silico	1BS_z185_82_80	TaaCsp1BS138B13																		1BS9-0.84-sat-1.00
Illumina scaffolds in silico	1BS_z185_82_90	TaaCsp1BS109C05																		1BS9-0.84-sat-1.00
Illumina scaffolds in silico	1BS_z18_1271_10	TaaCsp1BS007P06																		1BS.sat18-0.50-1.00
Illumina scaffolds in silico	1BS_z18_1271_20	TaaCsp1BS007P06																		1BS.sat18-0.50-1.00
Illumina scaffolds in silico	1BS_z18_1271_30	TaaCsp1BS017F09																		1BS.sat18-0.50-1.00
Illumina scaffolds in silico	1BS_z190_2961_10	TaaCsp1BS129L15																		1BS9-0.84-sat-1.00
Illumina scaffolds in silico	1BS_z190_2961_100	TaaCsp1BS079O17																		1BS9-0.84-sat-1.00
Illumina scaffolds in silico	1BS_z190_2961_110	TaaCsp1BS079O17																		1BS9-0.84-sat-1.00
Illumina scaffolds in silico	1BS_z190_2961_120	TaaCsp1BS140F08																		1BS9-0.84-sat-1.00
Illumina scaffolds in silico	1BS_z190_2961_140	TaaCsp1BS140L08																		C-1BS10-0.50
Illumina scaffolds in silico	1BS_z190_2961_150	TaaCsp1BS113L13,TaaCsp1BS118A23																		C-1BS10-0.50
Illumina scaffolds in silico	1BS_z190_2961_160	TaaCsp1BS010B08																		C-1BS10-0.50
Illumina scaffolds in silico	1BS_z190_2961_170	TaaCsp1BS019D18																		C-1BS10-0.50
Illumina scaffolds in silico	1BS_z190_2961_180	TaaCsp1BS019D18																		C-1BS10-0.50
Illumina scaffolds in silico	1BS_z190_2961_190	TaaCsp1BS078C15																		C-1BS10-0.50
Illumina scaffolds in silico	1BS_z190_2961_20	TaaCsp1BS093F09,TaaCsp1BS093H10																		1BS9-0.84-sat-1.00
Illumina scaffolds in silico	1BS_z190_2961_200	TaaCsp1BS017N05																		1BS9-0.84-sat-1.00
Illumina scaffolds in silico	1BS_z190_2961_210	TaaCsp1BS017N05																		1BS9-0.84-sat-1.00
Illumina scaffolds in silico	1BS_z190_2961_220	TaaCsp1BS091L13																		1BS9-0.84-sat-1.00
Illumina scaffolds in silico	1BS_z190_2961_30	TaaCsp1BS102C08																		1BS9-0.84-sat-1.00
Illumina scaffolds in silico	1BS_z190_2961_40	TaaCsp1BS093F09
Illumina scaffolds in silico	1BS_z190_2961_50	TaaCsp1BS117H21	1	Bradi1g24780	no	0	no	no	0	no	no									1BS9-0.84-sat-1.00
Illumina scaffolds in silico	1BS_z190_2961_60	TaaCsp1BS125J06	0	no	no	77	LOC_Os12g19150	LOC_Os04g03490,LOC_Os09g02460,LOC_Os11g31240,LOC_Os11g06259,LOC_Os11g23830,LOC_Os11g20150,LOC_Os11g06268,LOC_Os11g25590,LOC_Os05g39740,LOC_Os05g44490,LOC_Os05g05420,LOC_Os05g41330,LOC_Os05g16600,LOC_Os05g51770,LOC_Os05g13610,LOC_Os12g19770,LOC_Os12g15100,LOC_Os12g19780,LOC_Os12g29380,LOC_Os06g07520,LOC_Os06g19240,LOC_Os06g31160,LOC_Os09g10920,LOC_Os02g30580,LOC_Os02g49490,LOC_Os02g47540,LOC_Os02g…	0	no	no									1BS9-0.84-sat-1.00
Illumina scaffolds in silico	1BS_z190_2961_70	TaaCsp1BS113B21																		1BS9-0.84-sat-1.00
Illumina scaffolds in silico	1BS_z190_2961_80	TaaCsp1BS134M10																		1BS9-0.84-sat-1.00
Illumina scaffolds in silico	1BS_z190_2961_90	TaaCsp1BS134D13	1	Bradi2g18300	no	0	no	no	1	Sb06g033890	no									1BS9-0.84-sat-1.00
Illumina scaffolds in silico	1BS_z193_168_10	TaaCsp1BS078F24																		1BS9-0.84-sat-1.00
Illumina scaffolds in silico	1BS_z193_168_30	TaaCsp1BS002M20,TaaCsp1BS003F04																		1BS9-0.84-sat-1.00
Illumina scaffolds in silico	1BS_z193_168_40	TaaCsp1BS003F04																		1BS9-0.84-sat-1.00
Illumina scaffolds in silico	1BS_z193_168_60	TaaCsp1BS128F02
Illumina scaffolds in silico	1BS_z193_168_80	TaaCsp1BS003D19																		1BS9-0.84-sat-1.00
Illumina scaffolds in silico	1BS_z193_168_90	TaaCsp1BS049O20	6	Bradi2g11627	Bradi1g36810,Bradi1g23010,Bradi1g01180,Bradi1g10690,Bradi1g50660	2	LOC_Os02g38250	LOC_Os07g39880	2	Sb01g003970	Sb02g037940									1BS9-0.84-sat-1.00
Illumina scaffolds in silico	1BS_z205_350_10	TaaCsp1BS058H12																		1BS9-0.84-sat-1.00
Illumina scaffolds in silico	1BS_z205_350_20	TaaCsp1BS025N12																		1BS9-0.84-sat-1.00
Illumina scaffolds in silico	1BS_z205_350_30	TaaCsp1BS019A06																		1BS9-0.84-sat-1.00
Illumina scaffolds in silico	1BS_z205_350_40	TaaCsp1BS019A06																		1BS9-0.84-sat-1.00
Illumina scaffolds in silico	1BS_z205_350_60	TaaCsp1BS056I13																		1BS9-0.84-sat-1.00
Illumina scaffolds in silico	1BS_z206_76_10	TaaCsp1BS031B11																		1BS9-0.84-sat-1.00
Illumina scaffolds in silico	1BS_z206_76_20	TaaCsp1BS006A24	0	no	no	1	LOC_Os04g43250	no	0	no	no									1BS9-0.84-sat-1.00
Illumina scaffolds in silico	1BS_z206_76_30	TaaCsp1BS136G17
Illumina scaffolds in silico	1BS_z206_76_50	TaaCsp1BS126L10																		1BS9-0.84-sat-1.00
Illumina scaffolds in silico	1BS_z206_76_60	TaaCsp1BS057E21																		1BS9-0.84-sat-1.00
Illumina scaffolds in silico	1BS_z206_76_70	TaaCsp1BS057E21	0	no	no	0	no	no	1	Sb10g024170	no									1BS9-0.84-sat-1.00
Illumina scaffolds in silico	1BS_z216_923_10	TaaCsp1BS008C24																		1BS10-0.50-0.84
Illumina scaffolds in silico	1BS_z216_923_40	TaaCsp1BS020K09																		1BS10-0.50-0.84
Illumina scaffolds in silico	1BS_z21_157_10	TaaCsp1BS115C07																		1BS9-0.84-sat-1.00
Illumina scaffolds in silico	1BS_z21_157_110	TaaCsp1BS015J22	0	no	no	1	LOC_Os01g70970	no	1	Sb03g045200	no									1BS9-0.84-sat-1.00
Illumina scaffolds in silico	1BS_z21_157_120	TaaCsp1BS093I02	1	Bradi5g01637	no	0	no	no	0	no	no
Illumina scaffolds in silico	1BS_z21_157_130	TaaCsp1BS114G11	7	Bradi5g01462	Bradi5g03150,Bradi5g03200,Bradi5g03180,Bradi5g25180,Bradi2g03850,Bradi5g01567	3	LOC_Os10g09620	LOC_Os10g07548,LOC_Os10g07556	1	Sb07g009340	no									1BS9-0.84-sat-1.00
Illumina scaffolds in silico	1BS_z21_157_140	TaaCsp1BS117B11																		1BS9-0.84-sat-1.00
Illumina scaffolds in silico	1BS_z21_157_160	TaaCsp1BS013P18																		1BS9-0.84-sat-1.00
Illumina scaffolds in silico	1BS_z21_157_180	TaaCsp1BS110I24																		1BS9-0.84-sat-1.00
Illumina scaffolds in silico	1BS_z21_157_190	TaaCsp1BS133B05																		1BS9-0.84-sat-1.00
Illumina scaffolds in silico	1BS_z21_157_20	TaaCsp1BS023L01,TaaCsp1BS115C07																		1BS9-0.84-sat-1.00
Illumina scaffolds in silico	1BS_z21_157_200	TaaCsp1BS104I06																		1BS9-0.84-sat-1.00
Illumina scaffolds in silico	1BS_z21_157_210	TaaCsp1BS019E17,TaaCsp1BS093I06,TaaCsp1BS104I06	5	Bradi3g47230	Bradi3g47220,Bradi3g47200,Bradi3g47190,Bradi2g11080	3	LOC_Os02g37290	LOC_Os02g37300,LOC_Os02g37280	5	Sb04g024250	Sb04g024260,Sb04g024270,Sb04g024240,Sb03g011640									1BS9-0.84-sat-1.00
Illumina scaffolds in silico	1BS_z21_157_230	TaaCsp1BS027E07,TaaCsp1BS076C22	2	Bradi3g02247	Bradi3g01716	0	no	no	0	no	no									1BS9-0.84-sat-1.00
Illumina scaffolds in silico	1BS_z21_157_240	TaaCsp1BS027E07																		1BS9-0.84-sat-1.00
Illumina scaffolds in silico	1BS_z21_157_40	TaaCsp1BS039O20																		1BS9-0.84-sat-1.00
Illumina scaffolds in silico	1BS_z21_157_50	TaaCsp1BS039O20																		1BS9-0.84-sat-1.00
Illumina scaffolds in silico	1BS_z21_157_60	TaaCsp1BS023L01
Illumina scaffolds in silico	1BS_z21_157_70	TaaCsp1BS005E01
Illumina scaffolds in silico	1BS_z21_157_80	TaaCsp1BS015J22,TaaCsp1BS020H07,TaaCsp1BS093I02																		1BS9-0.84-sat-1.00
Illumina scaffolds in silico	1BS_z21_157_90	TaaCsp1BS011O05																		1BS9-0.84-sat-1.00
Illumina scaffolds in silico	1BS_z21_232_10	TaaCsp1BS001K04
Illumina scaffolds in silico	1BS_z21_232_20	TaaCsp1BS001K03																		C-1BS10-0.50
Illumina scaffolds in silico	1BS_z21_7_10	TaaCsp1BS015P07																		1BS.sat18-0.50-1.00
Illumina scaffolds in silico	1BS_z21_7_30	TaaCsp1BS111I22	1	Bradi5g15797	no	0	no	no	1	Sb06g022700	no									1BS.sat18-0.50-1.00
Illumina scaffolds in silico	1BS_z21_7_40	TaaCsp1BS016O10	0	no	no	2	LOC_Os10g02990	LOC_Os11g11580	0	no	no									1BS.sat18-0.50-1.00
Illumina scaffolds in silico	1BS_z21_7_50	TaaCsp1BS013K11	11	Bradi2g09487	Bradi4g06170,Bradi4g06250,Bradi4g06257,Bradi4g06270,Bradi4g06200,Bradi3g54280,Bradi4g05910,Bradi4g06190,Bradi4g06237,Bradi2g24890	5	LOC_Os04g30320	LOC_Os04g30230,LOC_Os12g33220,LOC_Os04g30200,LOC_Os05g35010	3	Sb04g036130	Sb09g003640,Sb09g020800		1	BG606148	no	1BS.sat18-0.50-1.00 (Peng et al., 2004 based on BG606148)			1BS.sat18-0.50-1.00 (Peng et al., 2004 based on BG606148)	1BS.sat18-0.50-1.00
Illumina scaffolds in silico	1BS_z21_7_60	TaaCsp1BS001D01	16	Bradi2g09487	Bradi4g06170,Bradi3g44640,Bradi4g06250,Bradi2g39980,Bradi4g06257,Bradi4g06270,Bradi4g06200,Bradi1g04830,Bradi4g05910,Bradi1g05850,Bradi3g54280,Bradi4g06237,Bradi4g31350,Bradi2g09860,Bradi4g06190	6	LOC_Os02g32520	LOC_Os03g59080,LOC_Os05g01250,LOC_Os01g16110,LOC_Os04g30320,LOC_Os12g33220	3	Sb04g021410	Sb04g036130,Sb09g003640		3	BG606148	BE426500,BE399929	1BS.sat18-0.50-1.00 (Peng et al., 2004 based on BG606148)			1BS.sat18-0.50-1.00 (Peng et al., 2004 based on BG606148)	1BS.sat18-0.50-1.00
Illumina scaffolds in silico	1BS_z21_7_70	TaaCsp1BS010P20	7	Bradi4g06170	Bradi2g09487,Bradi5g10940,Bradi4g06200,Bradi4g05910,Bradi4g06270,Bradi4g06257	3	LOC_Os02g55550	LOC_Os04g30200,LOC_Os04g30210	1	Sb04g036130	no		1	BG606148	no	1BS.sat18-0.50-1.00 (Peng et al., 2004 based on BG606148)			1BS.sat18-0.50-1.00 (Peng et al., 2004 based on BG606148)	1BS.sat18-0.50-1.00
Illumina scaffolds in silico	1BS_z224_57_10	TaaCsp1BS005K22																		1BS9-0.84-sat-1.00
Illumina scaffolds in silico	1BS_z224_57_100	TaaCsp1BS119P16	0	no	no	1	LOC_Os10g31990	no	0	no	no									C-1BS10-0.50
Illumina scaffolds in silico	1BS_z224_57_110	TaaCsp1BS013F03	0	no	no	1	LOC_Os10g31990	no	0	no	no									C-1BS10-0.50
Illumina scaffolds in silico	1BS_z224_57_120	TaaCsp1BS103P14																		C-1BS10-0.50
Illumina scaffolds in silico	1BS_z224_57_130	TaaCsp1BS103P14																		C-1BS10-0.50
Illumina scaffolds in silico	1BS_z224_57_140	TaaCsp1BS106F13																		C-1BS10-0.50
Illumina scaffolds in silico	1BS_z224_57_150	TaaCsp1BS106F13																		C-1BS10-0.50
Illumina scaffolds in silico	1BS_z224_57_160	TaaCsp1BS101H15																		C-1BS10-0.50
Illumina scaffolds in silico	1BS_z224_57_20	TaaCsp1BS005K22																		1BS9-0.84-sat-1.00
Illumina scaffolds in silico	1BS_z224_57_40	TaaCsp1BS132N19																		1BS9-0.84-sat-1.00
Illumina scaffolds in silico	1BS_z224_57_50	TaaCsp1BS091L08
Illumina scaffolds in silico	1BS_z224_57_60	TaaCsp1BS023B04																		C-1BS10-0.50
Illumina scaffolds in silico	1BS_z224_57_70	TaaCsp1BS023B04																		C-1BS10-0.50
Illumina scaffolds in silico	1BS_z224_57_80	TaaCsp1BS120H15																		C-1BS10-0.50
Illumina scaffolds in silico	1BS_z224_57_90	TaaCsp1BS119P16																		C-1BS10-0.50
Illumina scaffolds in silico	1BS_z231_161_10	TaaCsp1BS002A24																		1BS9-0.84-sat-1.00
Illumina scaffolds in silico	1BS_z231_161_20	TaaCsp1BS005F11,TaaCsp1BS011C13																		1BS9-0.84-sat-1.00
Illumina scaffolds in silico	1BS_z231_161_30	TaaCsp1BS011C13																		1BS9-0.84-sat-1.00
Illumina scaffolds in silico	1BS_z231_161_50	TaaCsp1BS047B23																		1BS9-0.84-sat-1.00
Illumina scaffolds in silico	1BS_z231_161_60	TaaCsp1BS031L18																		1BS9-0.84-sat-1.00
Illumina scaffolds in silico	1BS_z231_161_70	TaaCsp1BS017J21																		1BS9-0.84-sat-1.00
Illumina scaffolds in silico	1BS_z235_163_10	TaaCsp1BS100I23,TaaCsp1BS141J13																		1BS10-0.50-1.06
Illumina scaffolds in silico	1BS_z235_163_30	TaaCsp1BS140D20	0	no	no	1	LOC_Os11g17630	no	0	no	no									1BS10-0.50-1.06
Illumina scaffolds in silico	1BS_z235_163_40	TaaCsp1BS032A13																		1BS10-0.50-1.06
Illumina scaffolds in silico	1BS_z235_163_50	TaaCsp1BS144D11	0	no	no	1	LOC_Os06g22090	no	0	no	no									1BS10-0.50-1.06
Illumina scaffolds in silico	1BS_z235_163_60	TaaCsp1BS091J05																		1BS10-0.50-1.06
Illumina scaffolds in silico	1BS_z238_64_10	TaaCsp1BS035O24	1	Bradi2g06250	no	2	LOC_Os12g05430	LOC_Os01g04730	1	Sb03g006610	no									1BS9-0.84-1.06
Illumina scaffolds in silico	1BS_z238_64_100	TaaCsp1BS133C18																		1BS9-0.84-1.06
Illumina scaffolds in silico	1BS_z238_64_110	TaaCsp1BS019E15																		1BS9-0.84-1.06
Illumina scaffolds in silico	1BS_z238_64_120	TaaCsp1BS049C12																		1BS9-0.84-1.06
Illumina scaffolds in silico	1BS_z238_64_130	TaaCsp1BS117C23																		1BS9-0.84-1.06
Illumina scaffolds in silico	1BS_z238_64_140	TaaCsp1BS001G21																		1BS9-0.84-1.06
Illumina scaffolds in silico	1BS_z238_64_150	TaaCsp1BS001G21,TaaCsp1BS006N09																		1BS9-0.84-1.06
Illumina scaffolds in silico	1BS_z238_64_170	TaaCsp1BS025B08																		1BS9-0.84-1.06
Illumina scaffolds in silico	1BS_z238_64_180	TaaCsp1BS023C20																		1BS9-0.84-1.06
Illumina scaffolds in silico	1BS_z238_64_20	TaaCsp1BS091P13																		1BS9-0.84-1.06
Illumina scaffolds in silico	1BS_z238_64_30	TaaCsp1BS091P13																		1BS9-0.84-1.06
Illumina scaffolds in silico	1BS_z238_64_50	TaaCsp1BS007D03																		1BS9-0.84-1.06
Illumina scaffolds in silico	1BS_z238_64_60	TaaCsp1BS007D03																		1BS9-0.84-1.06
Illumina scaffolds in silico	1BS_z238_64_70	TaaCsp1BS010N19																		1BS9-0.84-1.06
Illumina scaffolds in silico	1BS_z238_64_80	TaaCsp1BS010N19																		1BS9-0.84-1.06
Illumina scaffolds in silico	1BS_z238_64_90	TaaCsp1BS124K08																		1BS9-0.84-1.06
Illumina scaffolds in silico	1BS_z24_1079_10	TaaCsp1BS003B11	5	Bradi1g06635	Bradi2g42996,Bradi3g61082,Bradi1g48675,Bradi5g03654	0	no	no	0	no	no									1BS.sat18-0.50-1.00
Illumina scaffolds in silico	1BS_z24_1079_30	TaaCsp1BS012P03,TaaCsp1BS036L12											6	BE422980	BE399706,BE423485,BE422921,BG262267,BE590575	1BS.sat19-0.31-0.50 (Peng et al., 2004 based on BE422980)			1BS.sat19-0.31-0.50 (Peng et al., 2004 based on BE422980)	1BS.sat18-0.50-1.00
Illumina scaffolds in silico	1BS_z251_181_10	TaaCsp1BS011P06																		1BS9-0.84-1.06
Illumina scaffolds in silico	1BS_z251_181_20	TaaCsp1BS015F06																		1BS9-0.84-1.06
Illumina scaffolds in silico	1BS_z251_181_40	TaaCsp1BS119I06																		1BS9-0.84-1.06
Illumina scaffolds in silico	1BS_z251_181_50	TaaCsp1BS007I08																		1BS9-0.84-1.06
Illumina scaffolds in silico	1BS_z251_181_60	TaaCsp1BS027A14																		1BS9-0.84-1.06
Illumina scaffolds in silico	1BS_z251_181_70	TaaCsp1BS020C13																		1BS9-0.84-1.06
Illumina scaffolds in silico	1BS_z252_209_20	TaaCsp1BS022C02																		1BS9-0.84-1.06
Illumina scaffolds in silico	1BS_z252_209_30	TaaCsp1BS001D16																		1BS9-0.84-1.06
Illumina scaffolds in silico	1BS_z252_209_40	TaaCsp1BS001D16																		1BS9-0.84-1.06
Illumina scaffolds in silico	1BS_z252_209_50	TaaCsp1BS139A21	1	Bradi4g27090	no	0	no	no	0	no	no									1BS9-0.84-1.06
Illumina scaffolds in silico	1BS_z252_209_70	TaaCsp1BS092N23																		1BS9-0.84-1.06
Illumina scaffolds in silico	1BS_z252_209_80	TaaCsp1BS004M12																		1BS9-0.84-1.06
Illumina scaffolds in silico	1BS_z259_325_10	TaaCsp1BS006K17																		1BS9-0.84-1.06
Illumina scaffolds in silico	1BS_z259_325_100	TaaCsp1BS139B18																		1BS9-0.84-1.06
Illumina scaffolds in silico	1BS_z259_325_120	TaaCsp1BS130F05	2	Bradi2g40377	Bradi2g35425	246	ChrUn	LOC_Os12g19700,LOC_Os10g06520,LOC_Os04g22490,LOC_Os05g17420,LOC_Os05g17630,LOC_Os05g17460,LOC_Os05g18480,LOC_Os05g15580,LOC_Os05g17360,LOC_Os05g24680,LOC_Os12g20110,LOC_Os12g19720,LOC_Os12g26780,LOC_Os09g12890,LOC_Os07g16520,LOC_Os07g16700,LOC_Os04g14620,LOC_Os04g06130,LOC_Os08g11570,LOC_Os08g23400,LOC_Os08g12000,LOC_Os08g11430,LOC_Os06g36190,LOC_Os07g28360,LOC_Os10g09460,LOC_Os10g09440,LOC_Os11g…	0	no	no									1BS9-0.84-1.06
Illumina scaffolds in silico	1BS_z259_325_130	TaaCsp1BS120I04
Illumina scaffolds in silico	1BS_z259_325_140	TaaCsp1BS143O15																		1BS9-0.84-1.06
Illumina scaffolds in silico	1BS_z259_325_150	TaaCsp1BS054G09
Illumina scaffolds in silico	1BS_z259_325_160	TaaCsp1BS050D07,TaaCsp1BS054G09																		1BS9-0.84-1.06
Illumina scaffolds in silico	1BS_z259_325_170	TaaCsp1BS050D07																		1BS9-0.84-1.06
Illumina scaffolds in silico	1BS_z259_325_20	TaaCsp1BS018A09																		1BS9-0.84-1.06
Illumina scaffolds in silico	1BS_z259_325_30	TaaCsp1BS115J14																		1BS9-0.84-1.06
Illumina scaffolds in silico	1BS_z259_325_40	TaaCsp1BS020D14,TaaCsp1BS136C04																		1BS9-0.84-1.06
Illumina scaffolds in silico	1BS_z259_325_50	TaaCsp1BS114L19	0	no	no	2	LOC_Os09g17710	LOC_Os01g01900	0	no	no									1BS.sat18-0.50-1.00
Illumina scaffolds in silico	1BS_z259_325_60	TaaCsp1BS111G12
Illumina scaffolds in silico	1BS_z259_325_70	TaaCsp1BS013C24																		1BS9-0.84-1.06
Illumina scaffolds in silico	1BS_z259_325_80	TaaCsp1BS137L15																		1BS9-0.84-1.06
Illumina scaffolds in silico	1BS_z259_325_90	TaaCsp1BS084N12																		1BS9-0.84-1.06
Illumina scaffolds in silico	1BS_z262_638_10	TaaCsp1BS093B22
Illumina scaffolds in silico	1BS_z269_85_20	TaaCsp1BS009N16	13	Bradi3g61082	Bradi5g03654,Bradi5g20467,Bradi3g23362,Bradi2g42996,Bradi3g29975,Bradi3g11987,Bradi1g48675,Bradi1g06635,Bradi4g28786,Bradi4g24251,Bradi3g05385,Bradi4g38225	0	no	no	0	no	no									1BS9-0.84-1.06
Illumina scaffolds in silico	1BS_z269_85_30	TaaCsp1BS097L13																		1BS9-0.84-1.06
Illumina scaffolds in silico	1BS_z269_85_40	TaaCsp1BS002H20																		1BS9-0.84-1.06
Illumina scaffolds in silico	1BS_z269_85_50	TaaCsp1BS007C20																		1BS9-0.84-1.06
Illumina scaffolds in silico	1BS_z269_85_70	TaaCsp1BS110D06																		1BS9-0.84-1.06
Illumina scaffolds in silico	1BS_z269_85_80	TaaCsp1BS025E20	2	Bradi2g40377	Bradi2g35425	248	LOC_Os04g14000	LOC_Os01g38420,LOC_Os04g05900,LOC_Os12g30200,LOC_Os09g10450,LOC_Os11g43460,LOC_Os12g27490,LOC_Os02g28950,LOC_Os07g16000,LOC_Os08g38940,LOC_Os01g26190,LOC_Os11g19910,LOC_Os05g29120,LOC_Os12g18320,LOC_Os05g19330,LOC_Os06g24960,LOC_Os09g23310,LOC_Os03g15450,LOC_Os01g58570,LOC_Os01g29530,LOC_Os04g05710,LOC_Os08g12370,LOC_Os04g04510,LOC_Os12g04830,LOC_Os09g13980,LOC_Os09g02110,LOC_Os10g06430,LOC_Os11g…	0	no	no									1BS9-0.84-1.06
Illumina scaffolds in silico	1BS_z26_613_30	TaaCsp1BS045L16																		1BS.sat18-0.50-1.00
Illumina scaffolds in silico	1BS_z26_613_40	TaaCsp1BS006B16																		1BS.sat18-0.50-1.00
Illumina scaffolds in silico	1BS_z275_677_30	TaaCsp1BS021A16	0	no	no	1	LOC_Os04g27260	no	0	no	no									1BS9-0.84-1.06
Illumina scaffolds in silico	1BS_z275_677_50	TaaCsp1BS007I07																		1BS9-0.84-1.06
Illumina scaffolds in silico	1BS_z279_213_20	TaaCsp1BS120G17																		1BS9-0.84-1.06
Illumina scaffolds in silico	1BS_z279_213_30	TaaCsp1BS083O15																		1BS9-0.84-1.06
Illumina scaffolds in silico	1BS_z279_213_40	TaaCsp1BS083O15																		1BS9-0.84-1.06
Illumina scaffolds in silico	1BS_z279_213_50	TaaCsp1BS072A23																		1BS9-0.84-1.06
Illumina scaffolds in silico	1BS_z279_213_60	TaaCsp1BS007J08	1	Bradi2g03760	no	1	LOC_Os01g01060	no	0	no	no
Illumina scaffolds in silico	1BS_z279_213_70	TaaCsp1BS011D12																		1BS10-0.50-1.06
Illumina scaffolds in silico	1BS_z282_313_20	TaaCsp1BS096N01																		1BS9-0.84-1.06
Illumina scaffolds in silico	1BS_z282_313_30	TaaCsp1BS089N02																		1BS9-0.84-1.06
Illumina scaffolds in silico	1BS_z282_313_40	TaaCsp1BS113O11																		1BS9-0.84-1.06
Illumina scaffolds in silico	1BS_z290_16_100	TaaCsp1BS009D08																		1BS9-0.84-1.06
Illumina scaffolds in silico	1BS_z290_16_20	TaaCsp1BS139L11																		1BS9-0.84-1.06
Illumina scaffolds in silico	1BS_z290_16_30	TaaCsp1BS036D18																		1BS9-0.84-1.06
Illumina scaffolds in silico	1BS_z290_16_40	TaaCsp1BS134G13																		1BS9-0.84-1.06
Illumina scaffolds in silico	1BS_z290_16_50	TaaCsp1BS110E18																		1BS9-0.84-1.06
Illumina scaffolds in silico	1BS_z290_16_60	TaaCsp1BS005J10
Illumina scaffolds in silico	1BS_z290_16_70	TaaCsp1BS005J06
Illumina scaffolds in silico	1BS_z290_16_90	TaaCsp1BS009D08	0	no	no	11	LOC_Os03g16530	LOC_Os03g33940,LOC_Os06g22730,LOC_Os07g28370,LOC_Os02g10270,LOC_Os02g19620,LOC_Os07g37900,LOC_Os08g31150,LOC_Os01g16160,LOC_Os07g23220,LOC_Os08g13590	0	no	no									1BS9-0.84-1.06
Illumina scaffolds in silico	1BS_z297_101_10	TaaCsp1BS003A04																		1BS10-0.50-1.06
Illumina scaffolds in silico	1BS_z297_101_20	TaaCsp1BS003A04																		1BS10-0.50-1.06
Illumina scaffolds in silico	1BS_z297_101_30	TaaCsp1BS026E03																		1BS10-0.50-1.06
Illumina scaffolds in silico	1BS_z297_101_40	TaaCsp1BS009L13																		1BS10-0.50-1.06
Illumina scaffolds in silico	1BS_z297_101_50	TaaCsp1BS009L13																		1BS10-0.50-1.06
Illumina scaffolds in silico	1BS_z297_101_60	TaaCsp1BS043F20	1	Bradi2g03760	no	1	LOC_Os01g01060	no	0	no	no									1BS10-0.50-1.06
Illumina scaffolds in silico	1BS_z297_101_70	TaaCsp1BS096O06	0	no	no	0	no	no	1	Sb03g006610	no									1BS10-0.50-1.06
Illumina scaffolds in silico	1BS_z297_101_90	TaaCsp1BS135C18																		1BS10-0.50-1.06
Illumina scaffolds in silico	1BS_z29_434_10	TaaCsp1BS071C13																		1BS.sat18-0.50-1.00
Illumina scaffolds in silico	1BS_z29_434_20	TaaCsp1BS002I11	3	Bradi5g00440	Bradi2g40030,Bradi4g05870	10	LOC_Os01g25720	LOC_Os01g25630,LOC_Os03g63240,LOC_Os03g63150,LOC_Os03g63200,LOC_Os01g25760,LOC_Os01g25810,LOC_Os10g04120,LOC_Os05g08810,LOC_Os10g04060	5	Sb08g015337	Sb08g015400,Sb03g014390,Sb03g014426,Sb08g015350									1BS.sat18-0.50-1.00
Illumina scaffolds in silico	1BS_z29_434_30	TaaCsp1BS002M14																		1BS.sat18-0.50-1.00
Illumina scaffolds in silico	1BS_z29_434_40	TaaCsp1BS018O14	2	Bradi5g00440	Bradi4g05870	9	LOC_Os03g63200	LOC_Os03g63150,LOC_Os01g25760,LOC_Os03g63240,LOC_Os01g25810,LOC_Os01g25720,LOC_Os01g25630,LOC_Os10g04060,LOC_Os10g04120	5	Sb08g015400	Sb08g015337,Sb08g015350,Sb03g014390,Sb03g014426									1BS.sat18-0.50-1.00
Illumina scaffolds in silico	1BS_z29_434_60	TaaCsp1BS060A04	3	Bradi5g00440	Bradi4g05870,Bradi5g00450	7	LOC_Os03g63150	LOC_Os01g25630,LOC_Os03g63240,LOC_Os01g25720,LOC_Os03g63200,LOC_Os01g25810,LOC_Os10g04060	5	Sb08g015400	Sb08g015337,Sb08g015350,Sb03g014390,Sb03g014426									1BS.sat18-0.50-1.00
Illumina scaffolds in silico	1BS_z307_36_10	TaaCsp1BS038I16																		1BS9-0.84-1.06
Illumina scaffolds in silico	1BS_z307_36_20	TaaCsp1BS139J06	0	no	no	69	LOC_Os12g16450	LOC_Os04g47740,LOC_Os04g39990,LOC_Os04g51540,LOC_Os05g23380,LOC_Os05g07340,LOC_Os05g45800,LOC_Os02g07570,LOC_Os01g74680,LOC_Os07g40610,LOC_Os11g31920,LOC_Os11g16820,LOC_Os11g36380,LOC_Os05g10540,LOC_Os05g36170,LOC_Os05g10870,LOC_Os05g27270,LOC_Os05g42320,LOC_Os05g09090,LOC_Os12g04050,LOC_Os06g06830,LOC_Os06g43460,LOC_Os06g01560,LOC_Os09g09760,LOC_Os09g11630,LOC_Os09g26130,LOC_Os09g19290,LOC_Os09g…	0	no	no									1BS9-0.84-1.06
Illumina scaffolds in silico	1BS_z307_36_30	TaaCsp1BS125M09
Illumina scaffolds in silico	1BS_z307_36_40	TaaCsp1BS106O09																		1BS9-0.84-1.06
Illumina scaffolds in silico	1BS_z307_36_50	TaaCsp1BS106O09																		1BS9-0.84-1.06
Illumina scaffolds in silico	1BS_z307_36_60	TaaCsp1BS034M20	0	no	no	2	LOC_Os01g36430	LOC_Os04g43250	0	no	no									1BS9-0.84-1.06
Illumina scaffolds in silico	1BS_z310_42_10	TaaCsp1BS013I04																		1BS10-0.50-0.84
Illumina scaffolds in silico	1BS_z310_42_100	TaaCsp1BS003P24	2	Bradi4g34750	Bradi5g24680	1	LOC_Os09g32976	no	0	no	no									1BS10-0.50-0.84
Illumina scaffolds in silico	1BS_z310_42_110	TaaCsp1BS003P24	2	Bradi2g03760	Bradi4g41050	2	LOC_Os01g01060	LOC_Os01g34040	1	Sb03g009210	no									1BS10-0.50-0.84
Illumina scaffolds in silico	1BS_z310_42_120	TaaCsp1BS111L09
Illumina scaffolds in silico	1BS_z310_42_130	TaaCsp1BS024J21																		1BS10-0.50-0.84
Illumina scaffolds in silico	1BS_z310_42_140	TaaCsp1BS044N17																		1BS10-0.50-0.84
Illumina scaffolds in silico	1BS_z310_42_20	TaaCsp1BS013I04																		1BS10-0.50-0.84
Illumina scaffolds in silico	1BS_z310_42_30	TaaCsp1BS081K05	4	Bradi4g00747	Bradi1g66180,Bradi2g36817,Bradi4g00790	2	LOC_Os12g43940	LOC_Os07g18560	3	Sb08g022950	Sb01g013840,Sb10g024170									1BS9-0.84-1.06
Illumina scaffolds in silico	1BS_z310_42_40	TaaCsp1BS051F11,TaaCsp1BS061L09																		1BS10-0.50-0.84
Illumina scaffolds in silico	1BS_z310_42_50	TaaCsp1BS061L09																		1BS10-0.50-0.84
Illumina scaffolds in silico	1BS_z310_42_70	TaaCsp1BS010A10,TaaCsp1BS038P14																		1BS10-0.50-0.84
Illumina scaffolds in silico	1BS_z310_42_80	TaaCsp1BS038P15																		1BS9-0.84-sat-1.00
Illumina scaffolds in silico	1BS_z310_42_90	TaaCsp1BS051F11	14	Bradi5g20467	Bradi2g42996,Bradi3g61082,Bradi5g03654,Bradi3g23362,Bradi3g29975,Bradi3g11987,Bradi1g48675,Bradi1g06635,Bradi3g05385,Bradi4g28786,Bradi4g38225,Bradi4g24251,Bradi2g10880	0	no	no	0	no	no									1BS10-0.50-0.84
Illumina scaffolds in silico	1BS_z313_304_10	TaaCsp1BS126G19																		1BS10-0.50-1.06
Illumina scaffolds in silico	1BS_z313_304_20	TaaCsp1BS130O18																		1BS10-0.50-1.06
Illumina scaffolds in silico	1BS_z313_304_30	TaaCsp1BS130O18																		1BS10-0.50-1.06
Illumina scaffolds in silico	1BS_z313_304_50	TaaCsp1BS020F19																		1BS10-0.50-1.06
Illumina scaffolds in silico	1BS_z313_304_60	TaaCsp1BS067H06																		1BS10-0.50-1.06
Illumina scaffolds in silico	1BS_z313_304_70	TaaCsp1BS098K01	0	no	no	45	LOC_Os03g35560	LOC_Os12g16060,LOC_Os07g26340,LOC_Os04g21410,LOC_Os11g23750,LOC_Os01g34570,LOC_Os01g25839,LOC_Os09g11740,LOC_Os07g17440,LOC_Os08g07610,LOC_Os03g37554,LOC_Os11g22590,LOC_Os07g29460,LOC_Os05g24430,LOC_Os12g25734,LOC_Os04g24210,LOC_Os03g35940,LOC_Os06g31400,LOC_Os06g24450,LOC_Os08g17750,LOC_Os11g18580,LOC_Os05g20670,LOC_Os02g25480,LOC_Os03g33850,LOC_Os09g14930,LOC_Os01g28550,LOC_Os06g22090,LOC_Os06g…	0	no	no									1BS10-0.50-1.06
Illumina scaffolds in silico	1BS_z320_247_10	TaaCsp1BS015N19																		1BS10-0.50-1.06
Illumina scaffolds in silico	1BS_z320_247_110	TaaCsp1BS064H08																		1BS10-0.50-1.06
Illumina scaffolds in silico	1BS_z320_247_120	TaaCsp1BS062G24																		1BS10-0.50-1.06
Illumina scaffolds in silico	1BS_z320_247_130	TaaCsp1BS042E18																		1BS10-0.50-1.06
Illumina scaffolds in silico	1BS_z320_247_30	TaaCsp1BS059J14	6	Bradi3g37625	Bradi5g07075,Bradi3g43816,Bradi4g17105,Bradi3g49835,Bradi1g52995	196	LOC_Os07g20620	LOC_Os05g49110,LOC_Os05g32700,LOC_Os12g29310,LOC_Os12g26520,LOC_Os03g46800,LOC_Os07g12350,LOC_Os10g11990,LOC_Os01g06810,LOC_Os12g18250,LOC_Os05g49600,LOC_Os12g10500,LOC_Os12g22830,LOC_Os12g41080,LOC_Os12g03304,LOC_Os06g29600,LOC_Os06g13500,LOC_Os06g47810,LOC_Os02g15990,LOC_Os02g18310,LOC_Os03g56676,LOC_Os03g20690,LOC_Os03g11850,LOC_Os03g49660,LOC_Os03g29130,LOC_Os01g16270,LOC_Os07g39670,LOC_Os07g…	0	no	no									1BS10-0.50-1.06
Illumina scaffolds in silico	1BS_z320_247_40	TaaCsp1BS005I23
Illumina scaffolds in silico	1BS_z320_247_50	TaaCsp1BS005I23
Illumina scaffolds in silico	1BS_z320_247_60	TaaCsp1BS001N18																		1BS10-0.50-1.06
Illumina scaffolds in silico	1BS_z320_247_70	TaaCsp1BS001N18																		1BS10-0.50-1.06
Illumina scaffolds in silico	1BS_z320_247_80	TaaCsp1BS108F21																		1BS10-0.50-1.06
Illumina scaffolds in silico	1BS_z320_247_90	TaaCsp1BS132M13																		1BS10-0.50-1.06
Illumina scaffolds in silico	1BS_z322_964_20	TaaCsp1BS060D20																		1BS10-0.50-1.06
Illumina scaffolds in silico	1BS_z322_964_30	TaaCsp1BS015E24																		1BS10-0.50-1.06
Illumina scaffolds in silico	1BS_z324_341_10	TaaCsp1BS022N03																		1BS10-0.50-1.06
Illumina scaffolds in silico	1BS_z326_238_100	TaaCsp1BS021D11																		1BS10-0.50-1.06
Illumina scaffolds in silico	1BS_z326_238_120	TaaCsp1BS004A17
Illumina scaffolds in silico	1BS_z326_238_150	TaaCsp1BS073H08,TaaCsp1BS116B08																		1BS.sat18-0.50-1.00
Illumina scaffolds in silico	1BS_z326_238_20	TaaCsp1BS072I17	0	no	no	7	LOC_Os05g18980	LOC_Os02g31320,LOC_Os08g13950,LOC_Os12g13070,LOC_Os10g07558,LOC_Os10g20794,LOC_Os10g30000	0	no	no									1BS10-0.50-1.06
Illumina scaffolds in silico	1BS_z326_238_30	TaaCsp1BS072I17																		1BS10-0.50-1.06
Illumina scaffolds in silico	1BS_z326_238_40	TaaCsp1BS086D03																		1BS10-0.50-1.06
Illumina scaffolds in silico	1BS_z326_238_60	TaaCsp1BS033C11
Illumina scaffolds in silico	1BS_z326_238_70	TaaCsp1BS005F01
Illumina scaffolds in silico	1BS_z326_238_90	TaaCsp1BS137D05																		1BS10-0.50-1.06
Illumina scaffolds in silico	1BS_z332_138_10	TaaCsp1BS134J01
Illumina scaffolds in silico	1BS_z332_138_20	TaaCsp1BS006M02
Illumina scaffolds in silico	1BS_z332_138_30	TaaCsp1BS006M04
Illumina scaffolds in silico	1BS_z332_138_40	TaaCsp1BS076E24
Illumina scaffolds in silico	1BS_z332_138_50	TaaCsp1BS004D14,TaaCsp1BS008K16,TaaCsp1BS018J16,TaaCsp1BS047N04,TaaCsp1BS091L08	4	Bradi5g10940	Bradi3g10937,Bradi1g75320,Bradi1g75330	1	LOC_Os02g21520	no	1	Sb04g008910	no
Illumina scaffolds in silico	1BS_z332_138_60	TaaCsp1BS117I18
Illumina scaffolds in silico	1BS_z332_138_70	TaaCsp1BS117I18
Illumina scaffolds in silico	1BS_z332_226_10	TaaCsp1BS111F01																		1BS9-0.84-1.06
Illumina scaffolds in silico	1BS_z332_226_20	TaaCsp1BS017B03																		1BS9-0.84-1.06
Illumina scaffolds in silico	1BS_z332_226_30	TaaCsp1BS004G23																		1BS9-0.84-1.06
Illumina scaffolds in silico	1BS_z332_26_10	TaaCsp1BS117J22,TaaCsp1BS140I17																		1BS10-0.50-1.06
Illumina scaffolds in silico	1BS_z332_26_20	TaaCsp1BS117J22,TaaCsp1BS141G24																		1BS10-0.50-1.06
Illumina scaffolds in silico	1BS_z332_26_30	TaaCsp1BS082H17																		1BS10-0.50-1.06
Illumina scaffolds in silico	1BS_z332_26_40	TaaCsp1BS141G24																		1BS10-0.50-1.06
Illumina scaffolds in silico	1BS_z332_26_50	TaaCsp1BS005P04																		1BS10-0.50-1.06
Illumina scaffolds in silico	1BS_z332_26_60	TaaCsp1BS113C05																		1BS10-0.50-1.06
Illumina scaffolds in silico	1BS_z332_45_10	TaaCsp1BS001H03,TaaCsp1BS003C05,TaaCsp1BS035P23																		C-1BS10-0.50
Illumina scaffolds in silico	1BS_z332_45_110	TaaCsp1BS022B03																		C-1BS10-0.50
Illumina scaffolds in silico	1BS_z332_45_130	TaaCsp1BS065F12																		C-1BS10-0.50
Illumina scaffolds in silico	1BS_z332_45_140	TaaCsp1BS006D09																		C-1BS10-0.50
Illumina scaffolds in silico	1BS_z332_45_150	TaaCsp1BS006D09																		C-1BS10-0.50
Illumina scaffolds in silico	1BS_z332_45_160	TaaCsp1BS057N09																		C-1BS10-0.50
Illumina scaffolds in silico	1BS_z332_45_170	TaaCsp1BS142M10
Illumina scaffolds in silico	1BS_z332_45_180	TaaCsp1BS034C08	0	no	no	18	LOC_Os05g20670	LOC_Os03g37554,LOC_Os07g15890,LOC_Os11g23750,LOC_Os06g22090,LOC_Os07g17440,LOC_Os04g16420,LOC_Os10g08990,LOC_Os05g17750,LOC_Os12g24690,LOC_Os06g24450,LOC_Os01g25839,LOC_Os05g17120,LOC_Os03g35560,LOC_Os01g31540,LOC_Os04g21410,LOC_Os08g17750,LOC_Os08g07610	0	no	no									C-1BS10-0.50
Illumina scaffolds in silico	1BS_z332_45_190	TaaCsp1BS133I19																		C-1BS10-0.50
Illumina scaffolds in silico	1BS_z332_45_20	TaaCsp1BS002N11																		C-1BS10-0.50
Illumina scaffolds in silico	1BS_z332_45_200	TaaCsp1BS133I20																		1BS10-0.50-1.06
Illumina scaffolds in silico	1BS_z332_45_210	TaaCsp1BS059L24																		C-1BS10-0.50
Illumina scaffolds in silico	1BS_z332_45_220	TaaCsp1BS051O17																		1BS10-0.50-1.06
Illumina scaffolds in silico	1BS_z332_45_230	TaaCsp1BS051O17																		1BS10-0.50-1.06
Illumina scaffolds in silico	1BS_z332_45_240	TaaCsp1BS141O13																		C-1BS10-0.50
Illumina scaffolds in silico	1BS_z332_45_250	TaaCsp1BS090F13																		1BS10-0.50-1.06
Illumina scaffolds in silico	1BS_z332_45_260	TaaCsp1BS090F13																		1BS10-0.50-1.06
Illumina scaffolds in silico	1BS_z332_45_270	TaaCsp1BS043A06																		C-1BS10-0.50
Illumina scaffolds in silico	1BS_z332_45_280	TaaCsp1BS064K04																		C-1BS10-0.50
Illumina scaffolds in silico	1BS_z332_45_290	TaaCsp1BS117J18																		C-1BS10-0.50
Illumina scaffolds in silico	1BS_z332_45_30	TaaCsp1BS143E05	0	no	no	7	LOC_Os06g22090	LOC_Os11g18580,LOC_Os05g17750,LOC_Os05g24430,LOC_Os01g34570,LOC_Os07g29460,LOC_Os04g24210	0	no	no									C-1BS10-0.50
Illumina scaffolds in silico	1BS_z332_45_300	TaaCsp1BS040N23																		C-1BS10-0.50
Illumina scaffolds in silico	1BS_z332_45_310	TaaCsp1BS007N05																		C-1BS10-0.50
Illumina scaffolds in silico	1BS_z332_45_320	TaaCsp1BS007N05																		C-1BS10-0.50
Illumina scaffolds in silico	1BS_z332_45_330	TaaCsp1BS005B18	7	Bradi4g05027	Bradi2g19780,Bradi3g22345,Bradi2g03380,Bradi3g16307,Bradi3g28350,Bradi1g53550	13	LOC_Os12g36890	LOC_Os10g42750,LOC_Os06g22980,LOC_Os08g25710,LOC_Os03g60960,LOC_Os07g36740,LOC_Os08g06380,LOC_Os07g36690,LOC_Os10g32980,LOC_Os07g36700,LOC_Os09g25490,LOC_Os12g29300,LOC_Os10g20260	12	Sb08g017750	Sb10g028810,Sb07g011890,Sb01g002870,Sb01g002890,Sb01g002860,Sb10g019350,Sb07g004110,Sb01g019720,Sb02g007090,Sb02g035980,Sb02g025020									C-1BS10-0.50
Illumina scaffolds in silico	1BS_z332_45_340	TaaCsp1BS128D12	0	no	no	4	LOC_Os01g06160	LOC_Os01g33136,LOC_Os09g08870,LOC_Os06g33290	0	no	no									C-1BS10-0.50
Illumina scaffolds in silico	1BS_z332_45_350	TaaCsp1BS003F18,TaaCsp1BS003L10,TaaCsp1BS039B16																		C-1BS10-0.50
Illumina scaffolds in silico	1BS_z332_45_360	TaaCsp1BS003F18,TaaCsp1BS039B16																		C-1BS10-0.50
Illumina scaffolds in silico	1BS_z332_45_40	TaaCsp1BS132M02																		C-1BS10-0.50
Illumina scaffolds in silico	1BS_z332_45_50	TaaCsp1BS033N01																		C-1BS10-0.50
Illumina scaffolds in silico	1BS_z332_45_60	TaaCsp1BS015D18																		C-1BS10-0.50
Illumina scaffolds in silico	1BS_z332_45_70	TaaCsp1BS126A18																		C-1BS10-0.50
Illumina scaffolds in silico	1BS_z332_45_80	TaaCsp1BS005C10																		C-1BS10-0.50
Illumina scaffolds in silico	1BS_z332_45_90	TaaCsp1BS005C10																		C-1BS10-0.50
Illumina scaffolds in silico	1BS_z332_474_10	TaaCsp1BS111C20																		C-1BS10-0.50
Illumina scaffolds in silico	1BS_z332_474_20	TaaCsp1BS028I24																		C-1BS10-0.50
Illumina scaffolds in silico	1BS_z332_474_30	TaaCsp1BS093F18																		C-1BS10-0.50
Illumina scaffolds in silico	1BS_z332_474_40	TaaCsp1BS006I19																		C-1BS10-0.50
Illumina scaffolds in silico	1BS_z332_474_50	TaaCsp1BS006I19																		C-1BS10-0.50
Illumina scaffolds in silico	1BS_z332_54_10	TaaCsp1BS004D06	0	no	no	9	LOC_Os09g29700	LOC_Os02g30350,LOC_Os12g30600,LOC_Os12g26180,LOC_Os06g13430,LOC_Os09g38950,LOC_Os02g16080,LOC_Os12g34040,LOC_Os06g21670	0	no	no									1BS10-0.50-1.06
Illumina scaffolds in silico	1BS_z332_54_100	TaaCsp1BS027J06	1	Bradi2g07082	no	0	no	no	0	no	no									1BS10-0.50-1.06
Illumina scaffolds in silico	1BS_z332_54_20	TaaCsp1BS004D06																		1BS10-0.50-1.06
Illumina scaffolds in silico	1BS_z332_54_30	TaaCsp1BS094B13																		1BS10-0.50-0.84
Illumina scaffolds in silico	1BS_z332_54_40	TaaCsp1BS034D20	3	Bradi2g28414	Bradi4g07805,Bradi2g28416	0	no	no	0	no	no									1BS10-0.50-1.06
Illumina scaffolds in silico	1BS_z332_54_50	TaaCsp1BS010J21
Illumina scaffolds in silico	1BS_z332_54_60	TaaCsp1BS005N21
Illumina scaffolds in silico	1BS_z332_54_70	TaaCsp1BS025M22																		1BS10-0.50-1.06
Illumina scaffolds in silico	1BS_z332_54_80	TaaCsp1BS102P01
Illumina scaffolds in silico	1BS_z332_54_90	TaaCsp1BS100D04,TaaCsp1BS102P01																		1BS9-0.84-sat-1.00
Illumina scaffolds in silico	1BS_z332_91_10	TaaCsp1BS015C17,TaaCsp1BS114C21																		1BS10-0.50-1.06
Illumina scaffolds in silico	1BS_z332_91_100	TaaCsp1BS128H20																		1BS10-0.50-1.06
Illumina scaffolds in silico	1BS_z332_91_110	TaaCsp1BS128H20																		1BS10-0.50-1.06
Illumina scaffolds in silico	1BS_z332_91_120	TaaCsp1BS134F01,TaaCsp1BS144C17																		1BS10-0.50-1.06
Illumina scaffolds in silico	1BS_z332_91_130	TaaCsp1BS114A17																		1BS10-0.50-1.06
Illumina scaffolds in silico	1BS_z332_91_150	TaaCsp1BS055D23																		1BS10-0.50-1.06
Illumina scaffolds in silico	1BS_z332_91_160	TaaCsp1BS055D23																		1BS10-0.50-1.06
Illumina scaffolds in silico	1BS_z332_91_20	TaaCsp1BS004B23																		1BS10-0.50-1.06
Illumina scaffolds in silico	1BS_z332_91_30	TaaCsp1BS014H06	5	Bradi3g26413	Bradi1g59317,Bradi1g19327,Bradi2g17130,Bradi3g26416	1	LOC_Os02g26500	no	12	Sb02g011370	Sb10g017170,Sb07g021740,Sb02g014465,Sb08g014980,Sb04g027400,Sb03g044710,Sb01g026970,Sb04g037775,Sb06g014500,Sb06g001850,Sb06g001660									1BS10-0.50-1.06
Illumina scaffolds in silico	1BS_z332_91_40	TaaCsp1BS100F16	2	Bradi2g40377	Bradi2g35425	247	LOC_Os11g43460	LOC_Os12g27490,LOC_Os05g22810,LOC_Os05g26470,LOC_Os12g33910,LOC_Os12g29000,LOC_Os06g21050,LOC_Os06g21059,LOC_Os09g01070,LOC_Os01g45490,LOC_Os01g47150,LOC_Os01g46626,LOC_Os04g04160,LOC_Os08g03120,LOC_Os10g20190,LOC_Os02g16190,LOC_Os04g07340,LOC_Os05g37230,LOC_Os11g12200,LOC_Os05g20129,LOC_Os05g20480,LOC_Os12g20060,LOC_Os12g28970,LOC_Os12g26860,LOC_Os06g07290,LOC_Os06g32010,LOC_Os06g18800,LOC_Os09g…	0	no	no									1BS10-0.50-1.06
Illumina scaffolds in silico	1BS_z332_91_60	TaaCsp1BS127P02																		1BS10-0.50-1.06
Illumina scaffolds in silico	1BS_z332_91_70	TaaCsp1BS059D24																		1BS10-0.50-1.06
Illumina scaffolds in silico	1BS_z332_91_80	TaaCsp1BS110B13	0	no	no	36	LOC_Os03g13670	LOC_Os07g22430,LOC_Os06g22730,LOC_Os03g33530,LOC_Os01g33460,LOC_Os07g18890,LOC_Os05g20450,LOC_Os07g33190,LOC_Os09g08020,LOC_Os02g49120,LOC_Os02g19620,LOC_Os03g33300,LOC_Os03g41830,LOC_Os01g16160,LOC_Os04g17320,LOC_Os08g29690,LOC_Os08g39760,LOC_Os10g01020,LOC_Os04g18770,LOC_Os05g24120,LOC_Os09g07410,LOC_Os03g15140,LOC_Os07g15470,LOC_Os11g39510,LOC_Os09g01430,LOC_Os09g07230,LOC_Os09g10410,LOC_Os02g…	0	no	no									1BS10-0.50-1.06
Illumina scaffolds in silico	1BS_z332_91_90	TaaCsp1BS110B13	1	Bradi3g02410	no	1	LOC_Os02g03230	no	1	Sb04g002070	no									1BS10-0.50-1.06
Illumina scaffolds in silico	1BS_z337_68_10	TaaCsp1BS032J22	9	Bradi1g14190	Bradi2g38120,Bradi2g38110,Bradi2g38400,Bradi2g38440,Bradi2g38760,Bradi4g05910,Bradi2g38460,Bradi2g38450	3	LOC_Os08g40630	LOC_Os04g28300,LOC_Os04g28234	0	no	no		1	BE498910	no	1BS.sat18-0.50-1.00 (Peng et al., 2004 based on BE498910)			1BS.sat18-0.50-1.00 (Peng et al., 2004 based on BE498910)	1BS9-0.84-sat-1.00
Illumina scaffolds in silico	1BS_z337_68_100	TaaCsp1BS081A06																		1BS10-0.50-1.06
Illumina scaffolds in silico	1BS_z337_68_110	TaaCsp1BS081A06																		1BS10-0.50-1.06
Illumina scaffolds in silico	1BS_z337_68_120	TaaCsp1BS067C16																		1BS10-0.50-1.06
Illumina scaffolds in silico	1BS_z337_68_140	TaaCsp1BS071O24																		1BS10-0.50-1.06
Illumina scaffolds in silico	1BS_z337_68_150	TaaCsp1BS075C12																		1BS10-0.50-1.06
Illumina scaffolds in silico	1BS_z337_68_160	TaaCsp1BS003K15																		1BS10-0.50-1.06
Illumina scaffolds in silico	1BS_z337_68_170	TaaCsp1BS110E09																		1BS10-0.50-1.06
Illumina scaffolds in silico	1BS_z337_68_180	TaaCsp1BS015G14																		1BS10-0.50-1.06
Illumina scaffolds in silico	1BS_z337_68_190	TaaCsp1BS015G14																		1BS10-0.50-1.06
Illumina scaffolds in silico	1BS_z337_68_20	TaaCsp1BS125E18																		1BS10-0.50-1.06
Illumina scaffolds in silico	1BS_z337_68_200	TaaCsp1BS069I07
Illumina scaffolds in silico	1BS_z337_68_210	TaaCsp1BS137M13																		1BS10-0.50-1.06
Illumina scaffolds in silico	1BS_z337_68_220	TaaCsp1BS019P24																		1BS10-0.50-1.06
Illumina scaffolds in silico	1BS_z337_68_240	TaaCsp1BS129F09																		1BS9-0.84-1.06
Illumina scaffolds in silico	1BS_z337_68_250	TaaCsp1BS032O17																		1BS10-0.50-1.06
Illumina scaffolds in silico	1BS_z337_68_260	TaaCsp1BS003G16																		1BS10-0.50-1.06
Illumina scaffolds in silico	1BS_z337_68_30	TaaCsp1BS116D14,TaaCsp1BS133K14	1	Bradi1g09370	no	0	no	no	0	no	no									1BS10-0.50-1.06
Illumina scaffolds in silico	1BS_z337_68_40	TaaCsp1BS010B12																		1BS10-0.50-1.06
Illumina scaffolds in silico	1BS_z337_68_50	TaaCsp1BS010B12																		1BS10-0.50-1.06
Illumina scaffolds in silico	1BS_z337_68_60	TaaCsp1BS024E02																		1BS10-0.50-1.06
Illumina scaffolds in silico	1BS_z337_68_70	TaaCsp1BS104D10																		1BS10-0.50-1.06
Illumina scaffolds in silico	1BS_z337_68_90	TaaCsp1BS039H10																		1BS10-0.50-1.06
Illumina scaffolds in silico	1BS_z33_455_20	TaaCsp1BS003D11	4	Bradi5g10136	Bradi1g62467,Bradi1g39086,Bradi2g02680	2	LOC_Os10g11870	LOC_Os12g23520	0	no	no									1BS.sat18-0.50-1.00
Illumina scaffolds in silico	1BS_z342_77_100	TaaCsp1BS041H08																		1BS10-0.50-1.06
Illumina scaffolds in silico	1BS_z342_77_110	TaaCsp1BS071J11																		1BS10-0.50-1.06
Illumina scaffolds in silico	1BS_z342_77_120	TaaCsp1BS034B17																		1BS10-0.50-1.06
Illumina scaffolds in silico	1BS_z342_77_130	TaaCsp1BS023G22																		1BS10-0.50-1.06
Illumina scaffolds in silico	1BS_z342_77_140	TaaCsp1BS003H12	1	Bradi3g21117	no	1	LOC_Os10g05069	no	2	Sb01g026390	Sb01g026405									1BS10-0.50-1.06
Illumina scaffolds in silico	1BS_z342_77_150	TaaCsp1BS107F17																		1BS10-0.50-1.06
Illumina scaffolds in silico	1BS_z342_77_160	TaaCsp1BS071G03																		1BS10-0.50-1.06
Illumina scaffolds in silico	1BS_z342_77_20	TaaCsp1BS132M24																		1BS10-0.50-1.06
Illumina scaffolds in silico	1BS_z342_77_30	TaaCsp1BS052B16																		1BS10-0.50-1.06
Illumina scaffolds in silico	1BS_z342_77_40	TaaCsp1BS103I13
Illumina scaffolds in silico	1BS_z342_77_50	TaaCsp1BS003K09,TaaCsp1BS135O07																		1BS10-0.50-1.06
Illumina scaffolds in silico	1BS_z342_77_60	TaaCsp1BS012A10																		1BS10-0.50-1.06
Illumina scaffolds in silico	1BS_z342_77_70	TaaCsp1BS051D17	1	Bradi1g70760	no	1	LOC_Os03g10880	no	1	Sb01g043470	no									1BS10-0.50-1.06
Illumina scaffolds in silico	1BS_z342_77_80	TaaCsp1BS010L20																		1BS10-0.50-1.06
Illumina scaffolds in silico	1BS_z342_77_90	TaaCsp1BS003K21	0	no	no	21	LOC_Os05g20670	LOC_Os06g22090,LOC_Os03g37554,LOC_Os03g29035,LOC_Os11g23750,LOC_Os07g17440,LOC_Os07g15890,LOC_Os10g08990,LOC_Os06g24450,LOC_Os12g24690,LOC_Os09g14930,LOC_Os03g35560,LOC_Os01g25839,LOC_Os08g17750,LOC_Os08g07610,LOC_Os05g17750,LOC_Os12g27096,LOC_Os04g21410,LOC_Os05g17120,LOC_Os02g25480,LOC_Os03g35940	0	no	no									1BS10-0.50-1.06
Illumina scaffolds in silico	1BS_z345_164_10	TaaCsp1BS067E13,TaaCsp1BS130M01																		C-1BS10-0.50
Illumina scaffolds in silico	1BS_z345_164_100	TaaCsp1BS052D11																		C-1BS10-0.50
Illumina scaffolds in silico	1BS_z345_164_110	TaaCsp1BS079M04																		C-1BS10-0.50
Illumina scaffolds in silico	1BS_z345_164_120	TaaCsp1BS079M04																		C-1BS10-0.50
Illumina scaffolds in silico	1BS_z345_164_30	TaaCsp1BS052J15																		C-1BS10-0.50
Illumina scaffolds in silico	1BS_z345_164_40	TaaCsp1BS130M01																		C-1BS10-0.50
Illumina scaffolds in silico	1BS_z345_164_50	TaaCsp1BS096B15																		C-1BS10-0.50
Illumina scaffolds in silico	1BS_z345_164_60	TaaCsp1BS005C17																		C-1BS10-0.50
Illumina scaffolds in silico	1BS_z345_164_70	TaaCsp1BS005C17																		C-1BS10-0.50
Illumina scaffolds in silico	1BS_z345_164_80	TaaCsp1BS033P05																		C-1BS10-0.50
Illumina scaffolds in silico	1BS_z345_164_90	TaaCsp1BS031E10																		C-1BS10-0.50
Illumina scaffolds in silico	1BS_z347_187_100	TaaCsp1BS005L24																		1BS10-0.50-1.06
Illumina scaffolds in silico	1BS_z347_187_110	TaaCsp1BS005M01	9	Bradi4g23830	Bradi4g23820,Bradi4g23737,Bradi4g23747,Bradi4g23767,Bradi4g23730,Bradi4g23840,Bradi4g23810,Bradi3g27074	2	LOC_Os02g20590	LOC_Os02g20600	0	no	no									1BS9-0.84-1.06
Illumina scaffolds in silico	1BS_z347_187_120	TaaCsp1BS042M19	13	Bradi3g61082	Bradi5g03654,Bradi5g20467,Bradi3g23362,Bradi2g42996,Bradi1g48675,Bradi3g29975,Bradi3g11987,Bradi1g06635,Bradi4g28786,Bradi4g24251,Bradi3g05385,Bradi4g38225	0	no	no	0	no	no									1BS10-0.50-1.06
Illumina scaffolds in silico	1BS_z347_187_130	TaaCsp1BS049D09																		1BS10-0.50-1.06
Illumina scaffolds in silico	1BS_z347_187_140	TaaCsp1BS010L18																		1BS10-0.50-1.06
Illumina scaffolds in silico	1BS_z347_187_150	TaaCsp1BS071K20																		1BS10-0.50-1.06
Illumina scaffolds in silico	1BS_z347_187_160	TaaCsp1BS071K20	0	no	no	1	LOC_Os05g19280	no	1	Sb07g002570	no									1BS10-0.50-1.06
Illumina scaffolds in silico	1BS_z347_187_20	TaaCsp1BS010O15
Illumina scaffolds in silico	1BS_z347_187_30	TaaCsp1BS096J10																		1BS10-0.50-1.06
Illumina scaffolds in silico	1BS_z347_187_40	TaaCsp1BS004J15
Illumina scaffolds in silico	1BS_z347_187_50	TaaCsp1BS003E12,TaaCsp1BS054A05	10	Bradi4g17105	Bradi3g43816,Bradi3g49835,Bradi5g07075,Bradi3g37625,Bradi2g54890,Bradi1g52995,Bradi3g37327,Bradi1g47205,Bradi1g32235	249	LOC_Os11g31840	LOC_Os11g11380,LOC_Os11g29074,LOC_Os05g51170,LOC_Os09g05060,LOC_Os09g07740,LOC_Os03g21050,LOC_Os01g05320,LOC_Os07g13610,LOC_Os08g42090,LOC_Os08g43520,LOC_Os11g03940,LOC_Os11g04640,LOC_Os11g44670,LOC_Os11g27650,LOC_Os05g49540,LOC_Os05g49550,LOC_Os05g37070,LOC_Os05g33790,LOC_Os05g05630,LOC_Os05g04730,LOC_Os05g51010,LOC_Os12g04310,LOC_Os12g23730,LOC_Os12g04620,LOC_Os09g02760,LOC_Os09g23100,LOC_Os09g…	2	Sb03g039760	Sb03g039770									1BS.sat18-0.50-1.00
Illumina scaffolds in silico	1BS_z347_187_60	TaaCsp1BS009F03																		1BS10-0.50-1.06
Illumina scaffolds in silico	1BS_z347_187_70	TaaCsp1BS015F12	1	Bradi2g40377	no	18	LOC_Os06g35220	LOC_Os02g16960,LOC_Os01g35710,LOC_Os08g03010,LOC_Os04g07320,LOC_Os10g11400,LOC_Os05g26470,LOC_Os06g17670,LOC_Os06g32120,LOC_Os02g38630,LOC_Os01g47150,LOC_Os07g25010,LOC_Os04g53890,LOC_Os04g34260,LOC_Os08g12370,LOC_Os08g12210,LOC_Os10g18650,LOC_Os08g23400	0	no	no									1BS10-0.50-1.06
Illumina scaffolds in silico	1BS_z347_187_80	TaaCsp1BS141B13																		1BS10-0.50-1.06
Illumina scaffolds in silico	1BS_z34_299_10	TaaCsp1BS017M11	0	no	no	215	LOC_Os01g35450	LOC_Os06g31430,LOC_Os06g32050,LOC_Os10g16910,LOC_Os02g16960,LOC_Os07g25270,LOC_Os05g17260,LOC_Os05g18490,LOC_Os05g26320,LOC_Os05g19850,LOC_Os05g19180,LOC_Os05g18380,LOC_Os05g23370,LOC_Os06g31910,LOC_Os06g31840,LOC_Os06g31480,LOC_Os06g31589,LOC_Os06g31730,LOC_Os03g43250,LOC_Os07g26390,LOC_Os04g13820,LOC_Os12g30214,LOC_Os06g01030,LOC_Os09g13100,LOC_Os09g13180,LOC_Os02g28620,LOC_Os07g16850,LOC_Os08g…	0	no	no									1BS.sat18-0.50-1.00
Illumina scaffolds in silico	1BS_z34_299_100	TaaCsp1BS075B09																		1BS.sat18-0.50-1.00
Illumina scaffolds in silico	1BS_z34_299_20	TaaCsp1BS016C15																		1BS.sat18-0.50-1.00
Illumina scaffolds in silico	1BS_z34_299_30	TaaCsp1BS027K01	0	no	no	1	LOC_Os03g46640	no	0	no	no									1BS.sat18-0.50-1.00
Illumina scaffolds in silico	1BS_z34_299_50	TaaCsp1BS093B24																		1BS.sat18-0.50-1.00
Illumina scaffolds in silico	1BS_z34_299_60	TaaCsp1BS058A23
Illumina scaffolds in silico	1BS_z34_299_70	TaaCsp1BS051I15	2	Bradi2g16230	Bradi2g12080	1	LOC_Os01g31980	no	0	no	no									1BS.sat18-0.50-1.00
Illumina scaffolds in silico	1BS_z34_299_90	TaaCsp1BS062F13	0	no	no	7	LOC_Os11g46020	LOC_Os05g42448,LOC_Os12g33320,LOC_Os06g39540,LOC_Os06g13540,LOC_Os06g39790,LOC_Os07g16750	0	no	no									1BS.sat18-0.50-1.00
Illumina scaffolds in silico	1BS_z363_174_20	TaaCsp1BS105L10																		1BS10-0.50-1.06
Illumina scaffolds in silico	1BS_z379_2427_10	TaaCsp1BS041M04																		1BS10-0.50-0.84
Illumina scaffolds in silico	1BS_z383_2_10	TaaCsp1BS001P06,TaaCsp1BS042I18,TaaCsp1BS051B14,TaaCsp1BS077O05	0	no	no	1	LOC_Os05g23150	no	0	no	no									1BS10-0.50-0.84
Illumina scaffolds in silico	1BS_z383_2_100	TaaCsp1BS009H15																		1BS10-0.50-0.84
Illumina scaffolds in silico	1BS_z383_2_110	TaaCsp1BS009H15																		1BS10-0.50-0.84
Illumina scaffolds in silico	1BS_z383_2_120	TaaCsp1BS032E11,TaaCsp1BS124O17																		1BS10-0.50-0.84
Illumina scaffolds in silico	1BS_z383_2_130	TaaCsp1BS069D05,TaaCsp1BS115G13	0	no	no	8	LOC_Os11g29530	LOC_Os07g40050,LOC_Os07g16120,LOC_Os11g13459,LOC_Os06g46520,LOC_Os04g19770,LOC_Os08g22430,LOC_Os04g03450	0	no	no									1BS10-0.50-0.84
Illumina scaffolds in silico	1BS_z383_2_140	TaaCsp1BS002D06																		1BS10-0.50-0.84
Illumina scaffolds in silico	1BS_z383_2_150	TaaCsp1BS002D08																		1BS10-0.50-0.84
Illumina scaffolds in silico	1BS_z383_2_160	TaaCsp1BS006D04	1	Bradi1g33457	no	2	LOC_Os06g47530	LOC_Os06g47470	0	no	no									1BS10-0.50-0.84
Illumina scaffolds in silico	1BS_z383_2_20	TaaCsp1BS002D06,TaaCsp1BS026P10,TaaCsp1BS062C13,TaaCsp1BS116I24																		1BS10-0.50-0.84
Illumina scaffolds in silico	1BS_z383_2_30	TaaCsp1BS039B11																		1BS10-0.50-0.84
Illumina scaffolds in silico	1BS_z383_2_50	TaaCsp1BS029D18																		1BS10-0.50-0.84
Illumina scaffolds in silico	1BS_z383_2_60	TaaCsp1BS012O08,TaaCsp1BS083P05,TaaCsp1BS119E08																		1BS10-0.50-0.84
Illumina scaffolds in silico	1BS_z383_2_70	TaaCsp1BS012O08	2	Bradi2g40377	Bradi2g35425	248	LOC_Os12g19700	LOC_Os10g12630,LOC_Os12g27490,LOC_Os09g13980,LOC_Os01g46626,LOC_Os07g28360,LOC_Os04g22490,LOC_Os11g43460,LOC_Os05g37230,LOC_Os09g03830,ChrUn,LOC_Os05g22810,LOC_Os12g33910,LOC_Os12g18350,LOC_Os12g28970,LOC_Os06g21050,LOC_Os06g21059,LOC_Os01g39930,LOC_Os04g04160,LOC_Os08g03120,LOC_Os10g25720,LOC_Os09g30494,LOC_Os10g06520,LOC_Os06g14570,LOC_Os05g17420,LOC_Os05g17630,LOC_Os05g17460,LOC_Os05g18480,LOC…	0	no	no									1BS10-0.50-0.84
Illumina scaffolds in silico	1BS_z383_2_80	TaaCsp1BS002L04
Illumina scaffolds in silico	1BS_z383_2_90	TaaCsp1BS043P24,TaaCsp1BS048I03,TaaCsp1BS104K10																		1BS10-0.50-0.84
Illumina scaffolds in silico	1BS_z387_63_10	TaaCsp1BS116I05																		1BS10-0.50-0.84
Illumina scaffolds in silico	1BS_z387_63_100	TaaCsp1BS002K17																		1BS.sat18-0.50-1.00
Illumina scaffolds in silico	1BS_z387_63_110	TaaCsp1BS002K17																		1BS.sat18-0.50-1.00
Illumina scaffolds in silico	1BS_z387_63_20	TaaCsp1BS047N06																		1BS10-0.50-0.84
Illumina scaffolds in silico	1BS_z387_63_30	TaaCsp1BS141F23																		1BS9-0.84-sat-1.00
Illumina scaffolds in silico	1BS_z387_63_40	TaaCsp1BS141F21	1	Bradi4g29096	no	0	no	no	0	no	no									1BS10-0.50-0.84
Illumina scaffolds in silico	1BS_z387_63_50	TaaCsp1BS036J18																		1BS10-0.50-0.84
Illumina scaffolds in silico	1BS_z387_63_60	TaaCsp1BS014P16																		1BS10-0.50-0.84
Illumina scaffolds in silico	1BS_z387_63_80	TaaCsp1BS011A14																		1BS10-0.50-0.84
Illumina scaffolds in silico	1BS_z387_63_90	TaaCsp1BS029K24	0	no	no	1	LOC_Os02g49555	no	0	no	no									1BS.sat18-0.50-1.00
Illumina scaffolds in silico	1BS_z391_296_10	TaaCsp1BS070J23																		1BS.sat18-0.50-1.00
Illumina scaffolds in silico	1BS_z391_296_20	TaaCsp1BS081M21	0	no	no	43	LOC_Os06g22430	LOC_Os08g35690,LOC_Os09g21980,LOC_Os01g34374,LOC_Os11g17400,LOC_Os11g30070,LOC_Os05g10390,LOC_Os06g42570,LOC_Os01g21510,LOC_Os07g29730,LOC_Os11g25190,LOC_Os05g50860,LOC_Os06g40410,LOC_Os01g25710,LOC_Os07g17960,LOC_Os07g14430,LOC_Os04g20440,LOC_Os08g19220,LOC_Os10g12570,LOC_Os11g09790,LOC_Os11g24964,LOC_Os05g42410,LOC_Os06g42090,LOC_Os02g37630,LOC_Os02g25330,LOC_Os01g28440,LOC_Os01g19600,LOC_Os08g…	0	no	no									1BS.sat18-0.50-1.00
Illumina scaffolds in silico	1BS_z395_15_100	TaaCsp1BS035E07																		1BS10-0.50-0.84
Illumina scaffolds in silico	1BS_z395_15_110	TaaCsp1BS129C09																		1BS10-0.50-0.84
Illumina scaffolds in silico	1BS_z395_15_120	TaaCsp1BS026I20																		1BS10-0.50-0.84
Illumina scaffolds in silico	1BS_z395_15_130	TaaCsp1BS133H12																		1BS10-0.50-0.84
Illumina scaffolds in silico	1BS_z395_15_140	TaaCsp1BS137O23																		1BS10-0.50-0.84
Illumina scaffolds in silico	1BS_z395_15_170	TaaCsp1BS014G04																		1BS10-0.50-0.84
Illumina scaffolds in silico	1BS_z395_15_20	TaaCsp1BS009D14																		1BS10-0.50-0.84
Illumina scaffolds in silico	1BS_z395_15_30	TaaCsp1BS009D14																		1BS10-0.50-0.84
Illumina scaffolds in silico	1BS_z395_15_50	TaaCsp1BS045C21																		1BS10-0.50-0.84
[truncated: 916 more rows]
