# Supplementary material for: The physical map of wheat chromosome 1BS provides insights into its gene space organization and evolution
Source: Genome Biol. 2013 Dec 20;14(12):R138. doi: 10.1186/gb-2013-14-12-r138 (PMC4053865; doi:10.1186/gb-2013-14-12-r138)
Supplement: Additional file 7 — Six major colinearity breaks between 1BS of wheat and Bd2, Os5 and Sb9. The markers mapped to LTC contigs, their deletion bin position and the corresponding genes from model grass genomes for Brachypodium, rice and sorghum are listed. [file gb-2013-14-12-r138-S7.xlsx]

## Sheet: Sheet1
Table 7. Six major colinearity breaks between 1BS of wheat and Bd2, Os5 and Sb9.
Scaffold name	marker			1BS deletion bin				Brachypodium Bd2 coordinates									Brachypodium Bd2	Rice Os5	Sorghum Sb9
SuperCtg_BE399929_366_368	Ta#S17974777_a	TaaCsp1BS139E14	368	C-1BS10-0.50	transcriptomic	Ta#S17974777		35172148		Bd2	35175559	97.6	1	Ta#S17974777		Ta#S17974777	Bradi2g35020	LOC_Os05g06430
SuperCtg_BE399929_366_368	Ta#S22365042_a	TaaCsp1BS139E14	368	C-1BS10-0.50	transcriptomic	Ta#S22365042		35175962		Bd2	35176774	194	2	Ta#S22365042		Ta#S22365042	Bradi2g35030	LOC_Os05g06420	Sb09g004360
SuperCtg_BE399929_366_368	Ta#S37841407_a	TaaCsp1BS139E14	368	C-1BS10-0.50	transcriptomic	Ta#S37841407		35179078		Bd2	35179657	218	1	Ta#S37841407		Ta#S37841407	Bradi2g35040	LOC_Os05g06360	Sb09g004330
SuperCtg_BE399929_366_368	Ta#S32592466	TaaCsp1BS103F11,TaaCsp1BS130O20	368	C-1BS10-0.50	transcriptomic	Ta#S32592466	P5	33081038	C-1BS10-0.50 (Peng based on BE406516)	Bd2	33087670	301	2	Ta#S32592466		Ta#S32592466	Bradi2g33037	LOC_Os05g11140	Sb09g006270
SuperCtg_BE399929_366_368	Ta#S37758832	TaaCsp1BS004N17,TaaCsp1BS013K05	368	C-1BS10-0.50	transcriptomic	Ta#S37758832		33102304		Bd2	33102419	436	2	Ta#S37758832		Ta#S37758832	Bradi2g33060	LOC_Os05g11120	Sb03g002890
SuperCtg_BE399929_366_368	Ta#S13203826	TaaCsp1BS053F22,TaaCsp1BS083A20	368	C-1BS10-0.50	transcriptomic	Ta#S13203826	(P)	33113486		Bd2	33118876	117	1	Ta#S13203826		Ta#S13203826	Bradi2g33070	LOC_Os05g11090
SuperCtg_BE399929_366_368	Ta#S22365690	TaaCsp1BS053F22,TaaCsp1BS083A20	368	C-1BS10-0.50	transcriptomic	Ta#S22365690	(P)	33113486		Bd2	33118279	210	1	Ta#S22365690		Ta#S22365690	Bradi2g33070	LOC_Os05g11090	Sb09g006230
SuperCtg_BE399929_366_368	1BS_z610_38_10	TaaCsp1BS083A20	368	C-1BS10-0.50	z2 in silico	1BS_z610_38_10		33113486		Bd2	43462684	811	15	1BS_z610_38_10	196	1BS_z610_38_10	Bradi2g42996	LOC_Os07g10680	Sb09g006230
SuperCtg_BE399929_366_368	Ta#S12996732	TaaCsp1BS001D04,TaaCsp1BS053F22,TaaCsp1BS132L06	368	C-1BS10-0.50	transcriptomic	Ta#S12996732		33056013		Bd2	33056618	206	2	Ta#S12996732		Ta#S12996732	Bradi2g33000	LOC_Os05g11160	Sb09g006280
SuperCtg_BE399929_366_368	Ta#S26028313	TaaCsp1BS008M20,TaaCsp1BS010H07	368	C-1BS10-0.50	transcriptomic	Ta#S26028313	(20)	32517190	1BS10-0.50-0.84 (Peng based on BG262247)	Bd2	32518612	502	4	Ta#S26028313		Ta#S26028313	Bradi2g32600	LOC_Os05g11780	Sb09g006480
SuperCtg_BE399929_366_368	TaaCsp1BS128J23FOR1	TaaCsp1BS128J23	368	C-1BS10-0.50	BES_R_Masked	TaaCsp1BS128J23FOR1	for1	32517190	C-1BS10-0.50 (Peng based on BE399929)					TaaCsp1BS128J23FOR1	67	TaaCsp1BS128J23FOR1	Bradi2g32600
SuperCtg_BE399929_366_368	Ta#S16058189	TaaCsp1BS037G14,TaaCsp1BS135F21	368	C-1BS10-0.50	transcriptomic	Ta#S16058189		32568107	C-1BS10-0.50 (Peng based on BG262410)	Bd2	32569050	327	5	Ta#S16058189		Ta#S16058189	Bradi2g32620	LOC_Os05g11730	Sb03g002380
SuperCtg_BE399929_366_368	1BS_z588_132_80	TaaCsp1BS037G14	368	C-1BS10-0.50	z2 in silico	1BS_z588_132_80		32568107	C-1BS10-0.50 (Peng based on BG262410)	Bd2	32569039	460	5	1BS_z588_132_80	187	1BS_z588_132_80	Bradi2g32620	LOC_Os05g11730	Sb03g002380
SuperCtg_BE399929_366_368	TaaCsp1BS037G14FOR1	TaaCsp1BS037G14	368	C-1BS10-0.50	BES_R_Masked	TaaCsp1BS037G14FOR1	for1	32568107	C-1BS10-0.50 (Peng based on BG262410)					TaaCsp1BS037G14FOR1	36	TaaCsp1BS037G14FOR1	Bradi2g32620	LOC_Os05g11730
SuperCtg_BE399929_366_368	Ta#S18008156	TaaCsp1BS098H20	368	C-1BS10-0.50	transcriptomic	Ta#S18008156		33441003	C-1BS10-0.50 (Peng based on BE591601)	Bd2	33443484	157	1	Ta#S18008156		Ta#S18008156	Bradi2g33360	LOC_Os05g09550	Sb09g005900
SuperCtg_BE399929_366_368	1BS_z588_132_40	TaaCsp1BS052C23	368	C-1BS10-0.50	z2 in silico	1BS_z588_132_40		40452099		Bd2	40452099	61.9	0	1BS_z588_132_40
SuperCtg_BE399929_366_368	TrAes_1BS_00393_UZH	TaaCsp1BS042J21	368	C-1BS10-0.50	EST (Zipper)	TrAes_1BS_00393_UZH	need to check	33454114	1BS10-0.50-0.54 (HU)	Bradi2g33370 IPRO: IQ calmodulin-binding region
SuperCtg_BG606887_1052_1055	Ta#S37767030	TaaCsp1BS019D18,TaaCsp1BS079F05,TaaCsp1BS096O01	1055	C-1BS10-0.50	transcriptomic	Ta#S37767030								Ta#S37767030		Ta#S37767030	Bradi2g07260	LOC_Os05g12474	Sb03g001420
SuperCtg_BG606887_1052_1055	Ta#S17990032	TaaCsp1BS013H04,TaaCsp1BS098F10	1055,1	C-1BS10-0.50	transcriptomic	Ta#S17990032	Frenkel	31861290		Bd2	31862027	133	1	Ta#S17990032		Ta#S17990032	Bradi2g31887
SuperCtg_BG606887_1052_1055	Ta#S46933441	TaaCsp1BS062K01,TaaCsp1BS129J17	1055	C-1BS10-0.50	transcriptomic	Ta#S46933441		31948970	C-1BS10-0.50 (Peng based on BE637715)	Bd2	31952843	799	5	Ta#S46933441		Ta#S46933441	Bradi2g31910	LOC_Os05g13520	Sb09g007330
SuperCtg_BG606887_1052_1055	1BS_z332_91_50	TaaCsp1BS029C20	1055	C-1BS10-0.50	z2 in silico	1BS_z332_91_50		31964638		Bd2	31968929	343	21	1BS_z332_91_50	97	1BS_z332_91_50	Bradi3g61082	LOC_Os05g13440	Sb09g007310
SuperCtg_BG606887_1052_1055	Ta#S17980487	TaaCsp1BS010E13,TaaCsp1BS028E24,TaaCsp1BS046L24	1055	C-1BS10-0.50	transcriptomic	Ta#S17980487		31964638		Bd2	31968929	256	1	Ta#S17980487		Ta#S17980487	Bradi2g31920	LOC_Os05g13440	Sb09g007310
SuperCtg_BG606887_1052_1055	Ta#S22389100	TaaCsp1BS010E13,TaaCsp1BS028E24,TaaCsp1BS046L24	1055	C-1BS10-0.50	transcriptomic	Ta#S22389100		31968782		Bd2	31968782	87.7	1	Ta#S22389100
SuperCtg_BG606887_1052_1055	Ta#S17879740	TaaCsp1BS007A07,TaaCsp1BS106C10	1055	C-1BS10-0.50	transcriptomic	Ta#S17879740		31970788		Bd2	31973140	99.6	1	Ta#S17879740		Ta#S17879740	Bradi2g31930	LOC_Os05g13370	Sb09g007300
SuperCtg_BG606887_1052_1055	Ta#S19225638	TaaCsp1BS010H11,TaaCsp1BS133L14	1055	C-1BS10-0.50	transcriptomic	Ta#S19225638		32019437		Bd2	32020356	131	3	Ta#S19225638		Ta#S19225638	Bradi2g31957	LOC_Os01g28840	Sb09g007180
SuperCtg_BG606887_1052_1055	Ta#S32728445	TaaCsp1BS044E15,TaaCsp1BS052A09,TaaCsp1BS052C22	1055,1	C-1BS10-0.50	transcriptomic	Ta#S32728445	Frenkel	32257719		Bd2	32257969	258	1	Ta#S32728445		Ta#S32728445	Bradi2g32240	LOC_Os05g12330	Sb09g006900
SuperCtg_BG606887_1052_1055	1BS_z657_2583_10	TaaCsp1BS018D19	1055	C-1BS10-0.50	z2 in silico	1BS_z657_2583_10		32217953	1BS (Peng based on BE500523)	Bd2	32218959	783	18	1BS_z657_2583_10	210	1BS_z657_2583_10	Bradi2g32220	LOC_Os03g46450	Sb09g006930
SuperCtg_BG606887_1052_1055	Ta#S32735991	TaaCsp1BS003N09,TaaCsp1BS064A16,TaaCsp1BS130D07	1055	C-1BS10-0.50	transcriptomic	Ta#S32735991		32217953		Bd2	32218157	476	1	Ta#S32735991		Ta#S32735991	Bradi2g32220	LOC_Os05g12380	Sb09g006930
SuperCtg_BG606887_1052_1055	1BS_z655_118_130	TaaCsp1BS058C08,TaaCsp1BS120O13	1055,1	C-1BS10-0.50	z2 in silico	1BS_z655_118_130		32251125		Bd2	32251141	470	12	1BS_z655_118_130	207	1BS_z655_118_130	Bradi2g32230	LOC_Os05g12320	Sb03g001520
SuperCtg_BG606887_1052_1055	1BS_z655_118_100	TaaCsp1BS013M18	1055	C-1BS10-0.50	z2 in silico	1BS_z655_118_100		34850280		Bd2	34850280	95.7	9	1BS_z655_118_100
SuperCtg_BG606887_1052_1055	1BS_z655_118_40	TaaCsp1BS003C12	1055	C-1BS10-0.50	z2 in silico	1BS_z655_118_40		32037663		Bd2	32039292	549	3	1BS_z655_118_40	208	1BS_z655_118_40	Bradi2g31967	LOC_Os05g13300	Sb09g007185
SuperCtg_BG606887_1052_1055	TrAes_1BS_00427_UZH	TaaCsp1BS067C09,TaaCsp1BS083E24	1055	C-1BS10-0.50	EST (Zipper)	TrAes_1BS_00427_UZH		32061410	C-1BS10-0.50 (Peng based on BE399468)	Bradi2g31990 IPRO: Serine/Thr protein kinase, active site; ACTIVITY: receptor signaling protein Ser/Thr kinase, protein Tyr kinase, transcription activator; BINDING: interleukin-1 receptor, identical protein, cytoskeletal protein, ATP, protein domain specific
SuperCtg_EST_758411b_2584_2587	Ta#S17984338	TaaCsp1BS023C08,TaaCsp1BS073N08	2587	1BS10-0.50-0.84	transcriptomic	Ta#S17984338	(9)	34832318	C-1BS10-0.50 (Peng based on BE425898)	Bd2	34832546	230	1	Ta#S17984338		Ta#S17984338	Bradi2g34770	LOC_Os05g06750	Sb09g004610
SuperCtg_EST_758411b_2584_2587	Ta#S26027432	TaaCsp1BS038H15,TaaCsp1BS066E12	2587	1BS10-0.50-0.84	transcriptomic	Ta#S26027432	(P7)	34824388	C-1BS10-0.50 (Peng based on BE606308)	Bd2	34829700	242	2	Ta#S26027432		Ta#S26027432	Bradi2g34760	LOC_Os05g06760	Sb09g004620
SuperCtg_EST_758411b_2584_2587	Ta#S12946088	TaaCsp1BS007G24,TaaCsp1BS050E10	2587	1BS10-0.50-0.84	transcriptomic	Ta#S12946088		34813721	1BS (Peng based on BE499382)	Bd2	34815012	97.6	5	Ta#S12946088		Ta#S12946088	Bradi2g34730
SuperCtg_EST_758411b_2584_2587	Ta#S32663457	TaaCsp1BS103H17,TaaCsp1BS132N06	2587	1BS10-0.50-0.84	transcriptomic	Ta#S32663457	Frenkel	34788114		Bd2	34796231	188	3	Ta#S32663457		Ta#S32663457	Bradi2g34710	LOC_Os05g06980	Sb09g004670
SuperCtg_EST_758411b_2584_2587	Ta#S32693506	TaaCsp1BS038H23,TaaCsp1BS051H06,TaaCsp1BS098L23	2587	1BS10-0.50-0.84	transcriptomic	Ta#S32693506		34777420		Bd2	34780474	155	2	Ta#S32693506		Ta#S32693506	Bradi2g34687	LOC_Os01g06290	Sb03g005500
SuperCtg_EST_758411b_2584_2587	Ta#S32698346	TaaCsp1BS038H23,TaaCsp1BS051H06,TaaCsp1BS098L23	2587	1BS10-0.50-0.84	transcriptomic	Ta#S32698346		34781970		Bd2	34782257	761	6	Ta#S32698346		Ta#S32698346	Bradi2g34700	LOC_Os05g06990	Sb09g004680
SuperCtg_EST_758411b_2584_2587	1BS_z478_53_20	TaaCsp1BS051H06	2587	1BS10-0.50-0.84	z2 in silico	1BS_z478_53_20		34781970		Bd2	34782257	1128	15	1BS_z478_53_20	147	1BS_z478_53_20	Bradi2g34700	LOC_Os05g06990	Sb09g004680
SuperCtg_EST_758411b_2584_2587	Ta#S17988684	TaaCsp1BS016E12,TaaCsp1BS130J05	2587	1BS10-0.50-0.84	transcriptomic	Ta#S17988684		34766958		Bd2	34769767	301	2	Ta#S17988684		Ta#S17988684	Bradi2g34680	LOC_Os05g07030	Sb09g004730
SuperCtg_EST_758411b_2584_2587	Ta#S32527845	TaaCsp1BS016E12,TaaCsp1BS130J05	2587	1BS10-0.50-0.84	transcriptomic	Ta#S32527845		34766958		Bd2	34774575	297	1	Ta#S32527845		Ta#S32527845	Bradi2g34680	LOC_Os05g07030	Sb09g004730
SuperCtg_EST_758411b_2584_2587	Ta#S26023699	TaaCsp1BS016E12,TaaCsp1BS130J05	2587	1BS10-0.50-0.84	transcriptomic	Ta#S26023699		34766958		Bd2	34767666	127	1	Ta#S26023699		Ta#S26023699	Bradi2g34680	LOC_Os05g07030	Sb09g004730
SuperCtg_EST_758411b_2584_2587	Ta#S26026433	TaaCsp1BS012H21,TaaCsp1BS013N07	2587	1BS10-0.50-0.84	transcriptomic	Ta#S26026433		34711461		Bd2	34712363	303	1	Ta#S26026433		Ta#S26026433	Bradi2g34650	LOC_Os05g07060	Sb09g004750
SuperCtg_EST_758411b_2584_2587	Ta#S17989164	TaaCsp1BS012H21,TaaCsp1BS013N07	2587	1BS10-0.50-0.84	transcriptomic	Ta#S17989164	(11)	34715023		Bd2	34715197	184	1	Ta#S17989164		Ta#S17989164	Bradi2g34660	LOC_Os05g07070	Sb09g004760
SuperCtg_EST_758411b_2584_2587	Ta#S32521406	TaaCsp1BS012H21,TaaCsp1BS013N07	2587	1BS10-0.50-0.84	transcriptomic	Ta#S32521406		34719485		Bd2	34719485	307	1	Ta#S32521406
SuperCtg_EST_758411b_2584_2587	U35_1312_4	TaaCsp1BS042F08,TaaCsp1BS134I17	2587	1BS10-0.50-0.84	EST (U35)	U35_1312		34683466	1BS1-0.35-0.50 (HU)	Os05g0163700 protein n=4 Tax=Poaceae RepID=Q75IR2_ORYSJ
SuperCtg_EST_758411b_2584_2587	Ta#S37782957	TaaCsp1BS022P17,TaaCsp1BS129L08	2587	1BS10-0.50-0.84	transcriptomic	Ta#S37782957		34676616		Bd2	34676614	91.7	2	Ta#S37782957		Ta#S37782957	Bradi2g34600	LOC_Os01g06640
SuperCtg_EST_758411b_2584_2587	Ta#S37877567	TaaCsp1BS036E11,TaaCsp1BS108I17	2587	1BS10-0.50-0.84	transcriptomic	Ta#S37877567		34639591		Bd2	34642288	462	1	Ta#S37877567		Ta#S37877567	Bradi2g34560	LOC_Os05g07210	Sb09g004880
SuperCtg_EST_758411b_2584_2587	Ta#S12906944	TaaCsp1BS036E11,TaaCsp1BS108I17	2587	1BS10-0.50-0.84	transcriptomic	Ta#S12906944		34655789		Bd2	34663120	291	1	Ta#S12906944		Ta#S12906944	Bradi2g34580	LOC_Os05g07130	Sb09g004780
SuperCtg_EST_758411b_2584_2587	Ta#S32694699	TaaCsp1BS017B07,TaaCsp1BS092K04	2587	1BS10-0.50-0.84	transcriptomic	Ta#S32694699		34857644		Bd2	34857644	117	1	Ta#S32694699
SuperCtg_EST_758411b_2584_2587	Ta#S26026108	TaaCsp1BS008M08,TaaCsp1BS141O03	2587	1BS10-0.50-0.84	transcriptomic	Ta#S26026108		34860972	C-1BS10-0.50 (Peng based on BE446219)	Bd2	34861270	234	6	Ta#S26026108		Ta#S26026108	Bradi2g34790	LOC_Os01g22640	Sb09g004580
SuperCtg_EST_758411b_2584_2587	Ta#S13183313	TaaCsp1BS008M08,TaaCsp1BS141O03	2587	1BS10-0.50-0.84	transcriptomic	Ta#S13183313	P16 I 12	34866562		Bd2	34870321	157	1	Ta#S13183313		Ta#S13183313	Bradi2g34800	LOC_Os05g06710	Sb09g004550
SuperCtg_EST_758411b_2584_2587	Ta#S17981659	TaaCsp1BS008M08,TaaCsp1BS141O03	2587	1BS10-0.50-0.84	transcriptomic	Ta#S17981659	(G) (7)	34866562	C-1BS10-0.50 (Peng based on BE406901)	Bd2	34866600	151	2	Ta#S17981659		Ta#S17981659	Bradi2g34800	LOC_Os05g06710	Sb09g004550
SuperCtg_EST_758411b_2584_2587	Ta#S17894748	TaaCsp1BS008M08,TaaCsp1BS057K16	2587	1BS10-0.50-0.84	transcriptomic	Ta#S17894748		34871211		Bd2	34874266	281	2	Ta#S17894748		Ta#S17894748	Bradi2g34810	LOC_Os05g06700	Sb09g004540
SuperCtg_EST_758411b_2584_2587	TaaCsp1BS007P03FOR1	TaaCsp1BS007P03	2587	1BS10-0.50-0.84	BES_R_Masked	TaaCsp1BS007P03FOR1	for1	35212187						TaaCsp1BS007P03FOR1	12	TaaCsp1BS007P03FOR1	Bradi4g28310	LOC_Os05g06300	Sb03g013790
SuperCtg_EST_758411b_2584_2587	1BS_z439_856_20	TaaCsp1BS007P03,TaaCsp1BS093E02	2587,1	1BS10-0.50-0.84	z2 in silico	1BS_z439_856_20		35212187	1BS10-0.50-0.84 (Peng based on BE637935)	Bd4	33686809	131	4	1BS_z439_856_20	140	1BS_z439_856_20	Bradi4g28310	LOC_Os05g06300	Sb03g013790
SuperCtg_EST_758411b_2584_2587	Ta#S12913286	TaaCsp1BS007P03,TaaCsp1BS019P04,TaaCsp1BS093E02	2587,1	1BS10-0.50-0.84	transcriptomic	Ta#S12913286		35215666		Bd2	35217208	206	1	Ta#S12913286		Ta#S12913286	Bradi2g35110	LOC_Os05g06290	Sb09g004280
SuperCtg_EST_758411b_2584_2587	Ta#S32563706	TaaCsp1BS007P03,TaaCsp1BS019P04,TaaCsp1BS093E02	2587,1	1BS10-0.50-0.84	transcriptomic	Ta#S32563706		35218364		Bd2	35221143	278	2	Ta#S32563706		Ta#S32563706	Bradi2g35120	LOC_Os05g06280	Sb09g004270
SuperCtg_EST_758411b_2584_2587	Ta#S15880786	TaaCsp1BS007P03,TaaCsp1BS019P04,TaaCsp1BS093E02,TaaCsp1BS093E08,TaaCsp1BS093G20	2587,1,1,1	1BS10-0.50-0.84	transcriptomic	Ta#S15880786				Bd4	33688026	95.6	1	Ta#S15880786		Ta#S15880786	Bradi4g28310	LOC_Os05g06300	Sb03g013790
SuperCtg_EST_758411b_2584_2587	Ta#S32702624	TaaCsp1BS005H01,TaaCsp1BS081L19,TaaCsp1BS082P24,TaaCsp1BS115A16	2587,1,1	1BS10-0.50-0.84	transcriptomic	Ta#S32702624		35204167		Bd2	35208075	303	1	Ta#S32702624		Ta#S32702624	Bradi2g35080	LOC_Os05g06320	Sb09g004300
SuperCtg_EST_758411b_2584_2587	Ta#S17898851	TaaCsp1BS005H01,TaaCsp1BS081L19,TaaCsp1BS082P24,TaaCsp1BS115A16	2587,1,1	1BS10-0.50-0.84	transcriptomic	Ta#S17898851	(P2) (A) (G)	35209187		Bd2	35210459	246	3	Ta#S17898851		Ta#S17898851	Bradi2g35090	LOC_Os05g06310	Sb09g004290
SuperCtg_EST_758411b_2584_2587	Ta#S32734440	TaaCsp1BS008A03,TaaCsp1BS070A18	2587,1	1BS10-0.50-0.84	transcriptomic	Ta#S32734440	(P2)	34252305		Bd5	11580230	133	3	Ta#S32734440		Ta#S32734440	Bradi2g34200	LOC_Os04g32350	Sb06g014360
SuperCtg_EST_758411b_2584_2587	Ta#S22371149	TaaCsp1BS008A03,TaaCsp1BS070A18,TaaCsp1BS140F14	2587,1	1BS10-0.50-0.84	transcriptomic	Ta#S22371149	20	35196062		Bd2	35196362	137	2	Ta#S22371149		Ta#S22371149	Bradi2g35057	LOC_Os05g06340	Sb09g004315
SuperCtg_EST_758411b_2584_2587	Ta#S13159920	TaaCsp1BS008A03,TaaCsp1BS070A18,TaaCsp1BS140F14	2587,1	1BS10-0.50-0.84	transcriptomic	Ta#S13159920	20	35198042		Bd2	35198042	109	1	Ta#S13159920
SuperCtg_EST_758411b_2584_2587	Ta#S32697213	TaaCsp1BS008A03,TaaCsp1BS070A18,TaaCsp1BS140F14	2587,1	1BS10-0.50-0.84	transcriptomic	Ta#S32697213	20	35198153		Bd2	35198173	285	1	Ta#S32697213		Ta#S32697213	Bradi2g35070	LOC_Os05g06330	Sb09g004310
SuperCtg_EST_758411b_2584_2587	1BS_z767_330_230	TaaCsp1BS052K01	2587	1BS10-0.50-0.84	z2 in silico	1BS_z767_330_230		40292996		Bd2	40292996	365	18	1BS_z767_330_230
SuperCtg_EST_758411b_2584_2587	Ta#S13153956	TaaCsp1BS129I20,TaaCsp1BS140P18	2587	1BS10-0.50-0.84	transcriptomic	Ta#S13153956		35185369	1BS10-0.50-0.84 (Peng based on BE498820)	Bd2	35188908	254	1	Ta#S13153956		Ta#S13153956	Bradi2g35050	LOC_Os05g06350	Sb09g004320
SuperCtg_EST_758411b_2584_2587	Ta#S16057997	TaaCsp1BS129I20,TaaCsp1BS140P18	2587	1BS10-0.50-0.84	transcriptomic	Ta#S16057997	20	35185369	1BS10-0.50-0.84 (Peng based on BE498820)	Bd2	35188908	547	4	Ta#S16057997		Ta#S16057997	Bradi2g35050	LOC_Os05g06350	Sb09g004320
SuperCtg_EST_758411b_2584_2587	Ta#S17974777_b	TaaCsp1BS132E15	2587	1BS10-0.50-0.84	transcriptomic	Ta#S17974777		35172148		Bd2	35175559	97.6	1	Ta#S17974777		Ta#S17974777	Bradi2g35020	LOC_Os05g06430
SuperCtg_EST_758411b_2584_2587	U35_15052_2	TaaCsp1BS132E15,TaaCsp1BS140M21	2587	1BS10-0.50-0.84	EST (U35)	U35_15052		35174841	1BS10-0.50-0.84 (Peng based on BE444859)	cDNA clone:J033028P21, full insert sequence n=3 Tax=Oryza sativa RepID=B7ENX8_ORYSJ
SuperCtg_EST_758411b_2584_2587	Ta#S22365042_b	TaaCsp1BS132E15	2587	1BS10-0.50-0.84	transcriptomic	Ta#S22365042		35175962		Bd2	35176774	194	2	Ta#S22365042		Ta#S22365042	Bradi2g35030	LOC_Os05g06420	Sb09g004360
SuperCtg_EST_758411b_2584_2587	Ta#S37841407_b	TaaCsp1BS132E15	2587	1BS10-0.50-0.84	transcriptomic	Ta#S37841407		35179078		Bd2	35179657	218	1	Ta#S37841407		Ta#S37841407	Bradi2g35040	LOC_Os05g06360	Sb09g004330
SuperCtg_EST_758411b_2584_2587	1BS_z767_330_70	TaaCsp1BS010H14	2587	1BS10-0.50-0.84	z2 in silico	1BS_z767_330_70		32406899		Bd2	32406899	60	0	1BS_z767_330_70
SuperCtg_EST_758411b_2584_2587	Ta#S17989002	TaaCsp1BS083C11,TaaCsp1BS141N13	2587	1BS10-0.50-0.84	transcriptomic	Ta#S17989002		35010361	1BS10-0.50-0.84 (Peng based on BE443071)	Bd2	35014628	248	1	Ta#S17989002		Ta#S17989002	Bradi2g34950	LOC_Os05g06440	Sb09g004380
SuperCtg_EST_758411b_2584_2587	Ta#S12903019	TaaCsp1BS037B20,TaaCsp1BS037J22,TaaCsp1BS044O12,TaaCsp1BS049O13,TaaCsp1BS138I06	2587	1BS10-0.50-0.84	transcriptomic	Ta#S12903019				Bd2	10867112	105	1	Ta#S12903019		Ta#S12903019	Bradi2g12540	LOC_Os05g06480	Sb09g004450
SuperCtg_EST_758411b_2584_2587	TrAes_1BS_00287_UZH	TaaCsp1BS037B20,TaaCsp1BS037J22,TaaCsp1BS049O13,TaaCsp1BS093P02,TaaCsp1BS138I06	2587,1	1BS10-0.50-0.84	EST (Zipper)	TrAes_1BS_00287_UZH		35031978		Bradi2g34980 IPRO: Protein of unkwn function DUF625
SuperCtg_EST_758411b_2584_2587	Ta#S18006701	TaaCsp1BS010F23,TaaCsp1BS012H22,TaaCsp1BS110L18,TaaCsp1BS009E15	2587	1BS10-0.50-0.84	transcriptomic	Ta#S18006701		34971915	1BS10-0.50-0.84 (Peng based on BF474569)	Bd2	34972105	196	1	Ta#S18006701		Ta#S18006701	Bradi2g34910	LOC_Os05g06500	Sb09g004470
SuperCtg_EST_758411b_2584_2587	1BS_z153_212_90	TaaCsp1BS110L18	2587	1BS10-0.50-0.84	z2 in silico	1BS_z153_212_90		34961008		Bd2	34962958	291	2	1BS_z153_212_90	24	1BS_z153_212_90	Bradi2g34900	LOC_Os05g06510	Sb09g004480
SuperCtg_EST_758411b_2584_2587	Ta#S32499825	TaaCsp1BS108L15,TaaCsp1BS139H21	2587	1BS10-0.50-0.84	transcriptomic	Ta#S32499825		34877935		Bd2	34881306	147	1	Ta#S32499825		Ta#S32499825	Bradi2g34820	LOC_Os05g06690	Sb09g004530
SuperCtg_EST_758411b_2584_2587	Ta#S32735293	TaaCsp1BS101F06,TaaCsp1BS124J04	2587	1BS10-0.50-0.84	transcriptomic	Ta#S32735293		35271183		Bd2	35273389	186	2	Ta#S32735293		Ta#S32735293	Bradi2g35167	LOC_Os05g06280	Sb09g004200
SuperCtg_EST_758411b_2584_2587	TrAes_1BS_00275_UZH	TaaCsp1BS101F06,TaaCsp1BS124J04	2587	1BS10-0.50-0.84	EST (Zipper)	TrAes_1BS_00275_UZH		35279682		Bradi2g35170 IPRO: Kinesin, motor region; ACTIVITY: microtubule motor, protein heterodimerization; BINDING: ATP, protein kinase, centromeric DNA
SuperCtg_EST_758411b_2584_2587	Ta#S17980817	TaaCsp1BS031H16,TaaCsp1BS095P17	2587	1BS10-0.50-0.84	transcriptomic	Ta#S17980817		35291194		Bd2	35294941	119	1	Ta#S17980817		Ta#S17980817	Bradi2g35180	LOC_Os05g06270	Sb09g004190
SuperCtg_EST_758411b_2584_2587	Ta#S32561955	TaaCsp1BS031H16,TaaCsp1BS095P17	2587	1BS10-0.50-0.84	transcriptomic	Ta#S32561955		35291194	1BS10-0.50-0.84 (Peng based on BE403153)	Bd2	35294533	307	1	Ta#S32561955		Ta#S32561955	Bradi2g35180	LOC_Os05g06270	Sb09g004190
SuperCtg_EST_758411b_2584_2587	Ta#S32558691	TaaCsp1BS031H16,TaaCsp1BS095P17,TaaCsp1BS113G02	2587	1BS10-0.50-0.84	transcriptomic	Ta#S32558691		35304064		Bd2	35308635	307	2	Ta#S32558691		Ta#S32558691	Bradi2g35187	LOC_Os05g06260	Sb09g004180
SuperCtg_EST_758411b_2584_2587	1BS_z428_11_230	TaaCsp1BS095P17	2587	1BS10-0.50-0.84	z2 in silico	1BS_z428_11_230		35304064		Bd2	35307455	773	15	1BS_z428_11_230	132	1BS_z428_11_230	Bradi2g35187	LOC_Os05g06260	Sb09g004180
SuperCtg_EST_758411b_2584_2587	Ta#S12945892	TaaCsp1BS031H16,TaaCsp1BS113G02	2587	1BS10-0.50-0.84	transcriptomic	Ta#S12945892	(E)	35643199		Bd2	35643199	75.8	1	Ta#S12945892
SuperCtg_EST_758411b_2584_2587	Ta#S37785902	TaaCsp1BS031H16,TaaCsp1BS113G02	2587	1BS10-0.50-0.84	transcriptomic	Ta#S37785902		35692588		Bd2	35692431	488	1	Ta#S37785902		Ta#S37785902	Bradi2g35430	LOC_Os05g06150	Sb08g019910
SuperCtg_EST_758411b_2584_2587	Ta#S37774398	TaaCsp1BS031H16,TaaCsp1BS113G02	2587	1BS10-0.50-0.84	transcriptomic	Ta#S37774398		35692588		Bd2	35693889	323	1	Ta#S37774398		Ta#S37774398	Bradi2g35430	LOC_Os05g06150	Sb08g019910
SuperCtg_EST_758411b_2584_2587	1BS_z428_11_200	TaaCsp1BS046F10	2587	1BS10-0.50-0.84	z2 in silico	1BS_z428_11_200		35765503		Bd2	35767149	168	14	1BS_z428_11_200	131	1BS_z428_11_200	Bradi2g35460
SuperCtg_EST_758411b_2584_2587	TaaCsp1BS046F10FOR1	TaaCsp1BS046F10	2587	1BS10-0.50-0.84	BES_R_Masked	TaaCsp1BS046F10FOR1	for1	35765503						TaaCsp1BS046F10FOR1	40	TaaCsp1BS046F10FOR1	Bradi2g35460
SuperCtg_EST_758411b_2584_2587	Ta#S32573530	TaaCsp1BS002E11,TaaCsp1BS121F23	2587,1	1BS10-0.50-0.84	transcriptomic	Ta#S32573530	Frenkel	35795031		Bd2	35801520	256	1	Ta#S32573530		Ta#S32573530	Bradi2g35467	LOC_Os05g06110	Sb09g004120
SuperCtg_FCP619_439_440	1BS_z326_238_160	TaaCsp1BS073H08	440	1BS.sat18-0.50-1.00	z2 in silico	1BS_z326_238_160		37908265	1BS.sat18-0.50-1.00 (Peng based on BE605202)	Bd2	37909208	414	31	1BS_z326_238_160	88	1BS_z326_238_160	Bradi2g37570	LOC_Os05g02940	Sb09g001850
SuperCtg_FCP619_439_440	Ta#S12991902	TaaCsp1BS112J22,TaaCsp1BS118O03	440	1BS.sat18-0.50-1.00	transcriptomic	Ta#S12991902	16	40008770		Bd2	40014363	161	1	Ta#S12991902		Ta#S12991902	Bradi2g40052		Sb03g008490
SuperCtg_FCP619_439_440	1BS_z14_222_10	TaaCsp1BS112J22	440	1BS.sat18-0.50-1.00	z2 in silico	1BS_z14_222_10		40008770	1BS.sat18-0.50-1.00 (Peng based on BG605525)	Bd2	40015974	648	23	1BS_z14_222_10	18	1BS_z14_222_10	Bradi2g40052	LOC_Os05g01020	Sb09g000200
SuperCtg_FCP619_439_440	TaaCsp1BS112J22FOR1	TaaCsp1BS112J22	440	1BS.sat18-0.50-1.00	BES_R_Masked	TaaCsp1BS112J22FOR1	for1	40008770						TaaCsp1BS112J22FOR1	60	TaaCsp1BS112J22FOR1	Bradi2g40052	LOC_Os05g01020	Sb09g000200
SuperCtg_FCP619_439_440	Ta#S32699336	TaaCsp1BS003L11,TaaCsp1BS052M19,TaaCsp1BS112J22	440	1BS.sat18-0.50-1.00	transcriptomic	Ta#S32699336	(P14) frenkel	40029157		Bd2	40031367	248	1	Ta#S32699336		Ta#S32699336	Bradi2g40070	LOC_Os02g18940	Sb01g049380
SuperCtg_FCP619_439_440	Ta#S22374097	TaaCsp1BS003L11,TaaCsp1BS052M19,TaaCsp1BS112J22	440	1BS.sat18-0.50-1.00	transcriptomic	Ta#S22374097	(P14) frenkel	40029157		Bd2	40030126	127	1	Ta#S22374097		Ta#S22374097	Bradi2g40070
SuperCtg_FCP619_439_440	TaaCsp1BS123D07REV1	TaaCsp1BS123D07	440	1BS.sat18-0.50-1.00	BES_R_Masked	TaaCsp1BS123D07REV1	rev1	40049991	C-1BS10-0.50 (Peng based on BE399929)					TaaCsp1BS123D07REV1	64	TaaCsp1BS123D07REV1	Bradi2g40110	LOC_Os05g05280	Sb03g024030
SuperCtg_FCP619_439_440	Ta#S18006715	TaaCsp1BS082J23,TaaCsp1BS140J04	440	1BS.sat18-0.50-1.00	transcriptomic	Ta#S18006715	(G)	40001275		Bd2	40002416	343	1	Ta#S18006715		Ta#S18006715	Bradi2g40040	LOC_Os05g01110	Sb01g021250
SuperCtg_FCP619_439_440	Ta#S13171354	TaaCsp1BS082J23,TaaCsp1BS140J04	440	1BS.sat18-0.50-1.00	transcriptomic	Ta#S13171354	Frenkel	40001275		Bd2	40001393	71.9	1	Ta#S13171354		Ta#S13171354	Bradi2g40040	LOC_Os05g01110	Sb01g021250
SuperCtg_FCP619_439_440	TaaCsp1BS065C23REV1	TaaCsp1BS065C23	440	1BS.sat18-0.50-1.00	BES_R_Masked	TaaCsp1BS065C23REV1	rev1	40053404						TaaCsp1BS065C23REV1	45	TaaCsp1BS065C23REV1	Bradi2g40120	LOC_Os05g01090	Sb09g000250
SuperCtg_FCP619_439_440	Ta#S37858180	TaaCsp1BS070C10,TaaCsp1BS140J04	440	1BS.sat18-0.50-1.00	transcriptomic	Ta#S37858180	K L 12 13	40040253		Bd2	40041459	157	3	Ta#S37858180		Ta#S37858180	Bradi2g40100	LOC_Os05g01060	Sb03g008580
SuperCtg_FCP619_439_440	Ta#S17890095	TaaCsp1BS140J04	440	1BS.sat18-0.50-1.00	transcriptomic	Ta#S17890095	Frenkel	40053404		Bd2	40055993	159	1	Ta#S17890095		Ta#S17890095	Bradi2g40120		Sb09g000250
SuperCtg_FCP619_439_440	1BS_z7_1041_60	TaaCsp1BS070C10	440	1BS.sat18-0.50-1.00	z2 in silico	1BS_z7_1041_60		40040253	1BS.sat18-0.50-1.00 (Peng based on BE494877)	Bd2	40042779	394	2	1BS_z7_1041_60	223	1BS_z7_1041_60	Bradi2g40100	LOC_Os05g01060	Sb09g000240
SuperCtg_FCP619_439_440	TaaCsp1BS070C10FOR1	TaaCsp1BS070C10	440	1BS.sat18-0.50-1.00	BES_R_Masked	TaaCsp1BS070C10FOR1	for1	40040253	1BS.sat18-0.50-1.00 (Peng based on BM136907)					TaaCsp1BS070C10FOR1	49	TaaCsp1BS070C10FOR1	Bradi2g40100	LOC_Os05g01060	Sb09g000240
SuperCtg_Xgpw1143b_465_468	Ta#S32629755	TaaCsp1BS051I15,TaaCsp1BS062F13	468	1BS.sat18-0.50-1.00	transcriptomic	Ta#S32629755		39905495		Bd2	39906989	163	1	Ta#S32629755		Ta#S32629755	Bradi2g39870	LOC_Os05g01330
SuperCtg_Xgpw1143b_465_468	1BS_z34_299_40	TaaCsp1BS051I15	468	1BS.sat18-0.50-1.00	z2 in silico	1BS_z34_299_40		39884957		Bd2	39890922	545	3	1BS_z34_299_40	100	1BS_z34_299_40	Bradi2g39830	LOC_Os05g01360	Sb09g000420
SuperCtg_Xgpw1143b_465_468	TaaCsp1BS051I15FOR1	TaaCsp1BS051I15	468	1BS.sat18-0.50-1.00	BES_R_Masked	TaaCsp1BS051I15FOR1	for1	39886253						TaaCsp1BS051I15FOR1	41	TaaCsp1BS051I15FOR1	Bradi2g39840	LOC_Os05g01360	Sb09g000420
SuperCtg_Xgpw1143b_465_468	Ta#S37906928_a	TaaCsp1BS093B24	468	1BS.sat18-0.50-1.00	transcriptomic	Ta#S37906928		35817908		Bd2	35817924	394	1	Ta#S37906928		Ta#S37906928	Bradi2g35490	LOC_Os05g01380	Sb09g000440
SuperCtg_Xgpw1143b_465_468	Ta#S17980478	TaaCsp1BS093B24	468	1BS.sat18-0.50-1.00	transcriptomic	Ta#S17980478		39884957		Bd2	39884982	218	1	Ta#S17980478		Ta#S17980478	Bradi2g39830	LOC_Os05g01444	Sb09g000430
SuperCtg_Xgpw1143b_465_468	Ta#S26023324	TaaCsp1BS093B24	468	1BS.sat18-0.50-1.00	transcriptomic	Ta#S26023324		39886253		Bd2	39887187	184	2	Ta#S26023324		Ta#S26023324	Bradi2g39840	LOC_Os05g01360	Sb09g000420
SuperCtg_Xgpw1143b_465_468	Ta#S26028251	TaaCsp1BS007K16,TaaCsp1BS052F23,TaaCsp1BS053C22	468	1BS.sat18-0.50-1.00	transcriptomic	Ta#S26028251		39867415		Bd2	39873011	761	3	Ta#S26028251		Ta#S26028251	Bradi2g39790	LOC_Os05g01470	Sb09g000490
SuperCtg_Xgpw1143b_465_468	U35_15664_2	TaaCsp1BS052F23,TaaCsp1BS053C22,TaaCsp1BS007K16	468	1BS.sat18-0.50-1.00	EST (U35)	U35_15664		39872831		Methionine S-methyltransferase n=1 Tax=Hordeum vulgare RepID=MMT1_HORVU
SuperCtg_Xgpw1143b_465_468	1BS_z43_523_10	TaaCsp1BS007K16	468	1BS.sat18-0.50-1.00	z2 in silico	1BS_z43_523_10		39864282	1BS.sat18-0.50-1.00 (Peng based on BF429344)	Bd2	39864282	174	2	1BS_z43_523_10
SuperCtg_Xgpw1143b_465_468	1BS_z43_523_40	TaaCsp1BS018F20	468	1BS.sat18-0.50-1.00	z2 in silico	1BS_z43_523_40		31984133		Bd1	3969942	918	8	1BS_z43_523_40	138	1BS_z43_523_40	Bradi1g05890	LOC_Os07g08860	Sb09g007250
SuperCtg_Xgpw1143b_465_468	TaaCsp1BS018F20FOR1	TaaCsp1BS018F20	468	1BS.sat18-0.50-1.00	BES_R_Masked	TaaCsp1BS018F20FOR1	for1	31984133						TaaCsp1BS018F20FOR1	19	TaaCsp1BS018F20FOR1	Bradi1g05890	LOC_Os07g08860	Sb09g007250
SuperCtg_Xgpw1143b_465_468	Ta#S12906337	TaaCsp1BS009B17,TaaCsp1BS142F23	468	1BS.sat18-0.50-1.00	transcriptomic	Ta#S12906337		39849062		Bd2	39849397	123	2	Ta#S12906337		Ta#S12906337	Bradi2g39740	LOC_Os05g01530	Sb09g000600
SuperCtg_Xgpw1143b_465_468	Ta#S13043621	TaaCsp1BS009B17,TaaCsp1BS142F23	468	1BS.sat18-0.50-1.00	transcriptomic	Ta#S13043621		39850509	1BS.sat18-0.50-1.00 (Peng based on BE405749)	Bd2	39853620	204	1	Ta#S13043621		Ta#S13043621	Bradi2g39750	LOC_Os05g01500	Sb04g004790
SuperCtg_Xgpw1143b_465_468	Ta#S13182249_b	TaaCsp1BS009B17,TaaCsp1BS142F23	468	1BS.sat18-0.50-1.00	transcriptomic	Ta#S13182249		39856113		Bd2	39856470	131	4	Ta#S13182249		Ta#S13182249	Bradi2g39760	LOC_Os05g01490	Sb09g000550
SuperCtg_Xgpw1143b_465_468	Ta#S17882157	TaaCsp1BS009B17,TaaCsp1BS142F23	468	1BS.sat18-0.50-1.00	transcriptomic	Ta#S17882157		39856113		Bd2	39858479	234	2	Ta#S17882157		Ta#S17882157	Bradi2g39760	LOC_Os05g01490	Sb09g000550
SuperCtg_Xgpw1143b_465_468	U35_14915_3	TaaCsp1BS009B17,TaaCsp1BS142F23	468	1BS.sat18-0.50-1.00	EST (U35)	U35_14915		39858480		Putative uncharacterized protein Sb09g000550 n=1 Tax=Sorghum bicolor RepID=C5YY07_SORBI
SuperCtg_Xgpw1143b_465_468	1BS_z391_296_40	TaaCsp1BS026O24	468	1BS.sat18-0.50-1.00	z2 in silico	1BS_z391_296_40		31984133		Bd1	3971650	971	13	1BS_z391_296_40	113	1BS_z391_296_40	Bradi1g05890	LOC_Os07g08860	Sb09g007250
SuperCtg_Xgpw1143b_465_468	1BS_z391_296_30	TaaCsp1BS081M21	468	1BS.sat18-0.50-1.00	z2 in silico	1BS_z391_296_30		36297281	1BS.sat18-0.50-1.00 (Peng based on BE406450)	Bd1	3965024	343	11	1BS_z391_296_30	112	1BS_z391_296_30	Bradi1g05880	LOC_Os07g08860	Sb09g000520
SuperCtg_Xgpw1143b_465_468	TaaCsp1BS023J11REV1	TaaCsp1BS023J11	468	1BS.sat18-0.50-1.00	BES_R_Masked	TaaCsp1BS023J11REV1	rev1	38331421						TaaCsp1BS023J11REV1	29	TaaCsp1BS023J11REV1	Bradi2g37990
SuperCtg_Xgpw1143b_465_468	1BS_z33_455_10	TaaCsp1BS023J11	468	1BS.sat18-0.50-1.00	z2 in silico	1BS_z33_455_10		39894441		Bd2	39895453	466	1	1BS_z33_455_10	90	1BS_z33_455_10	Bradi2g39847
SuperCtg_Xgpw1143b_465_468	Ta#S37930388	TaaCsp1BS028E06,TaaCsp1BS044C13	468	1BS.sat18-0.50-1.00	transcriptomic	Ta#S37930388		39836255		Bd2	39836504	615	4	Ta#S37930388		Ta#S37930388	Bradi2g39710	LOC_Os01g02750	Sb03g025610
SuperCtg_Xgpw1143b_465_468	1BS_z33_455_30	TaaCsp1BS028E06	468	1BS.sat18-0.50-1.00	z2 in silico	1BS_z33_455_30		39894441		Bd2	39897322	916	2	1BS_z33_455_30	91	1BS_z33_455_30	Bradi2g39847		Sb05g005910
SuperCtg_Xgpw1143b_465_468	1BS_z213_480_10	TaaCsp1BS007H02,TaaCsp1BS022C08	468	1BS.sat18-0.50-1.00	z2 in silico	1BS_z213_480_10		39894441		Bd2	39897397	944	10	1BS_z213_480_10	48	1BS_z213_480_10	Bradi2g39847	LOC_Os05g49850
SuperCtg_Xgpw1143b_465_468	TaaCsp1BS007H02REV1	TaaCsp1BS007H02	468	1BS.sat18-0.50-1.00	BES_R_Masked	TaaCsp1BS007H02REV1	rev1	39894441						TaaCsp1BS007H02REV1	10	TaaCsp1BS007H02REV1	Bradi2g39847
SuperCtg_Xgpw1143b_465_468	TaaCsp1BS022C08FOR1	TaaCsp1BS022C08	468	1BS.sat18-0.50-1.00	BES_R_Masked	TaaCsp1BS022C08FOR1	for1	39894441						TaaCsp1BS022C08FOR1	27	TaaCsp1BS022C08FOR1	Bradi2g39847
SuperCtg_Xgpw1143b_465_468	TaaCsp1BS024E23FOR1	TaaCsp1BS024E23	468	1BS.sat18-0.50-1.00	BES_R_Masked	TaaCsp1BS024E23FOR1	for1	39840840						TaaCsp1BS024E23FOR1	30	TaaCsp1BS024E23FOR1	Bradi2g39720
SuperCtg_Xgpw1143b_465_468	Ta#S26027002	TaaCsp1BS004C02,TaaCsp1BS018A12	468	1BS.sat18-0.50-1.00	transcriptomic	Ta#S26027002	P10	39828331		Bd2	39828703	303	4	Ta#S26027002		Ta#S26027002	Bradi2g39690	LOC_Os05g01560	Sb08g004380
SuperCtg_Xgpw1143b_465_468	Ta#S37806569	TaaCsp1BS004C02,TaaCsp1BS018A12,TaaCsp1BS075A08	468	1BS.sat18-0.50-1.00	transcriptomic	Ta#S37806569		39831472		Bd2	39833981	161	1	Ta#S37806569		Ta#S37806569	Bradi2g39700	LOC_Os05g01550	Sb09g000820
SuperCtg_Xgpw1143b_465_468	Ta#S19727735	TaaCsp1BS004C02,TaaCsp1BS018A12,TaaCsp1BS138C20	468	1BS.sat18-0.50-1.00	transcriptomic	Ta#S19727735	2 17	39836255		Bd2	39837568	678	4	Ta#S19727735		Ta#S19727735	Bradi2g39710	LOC_Os01g02810	Sb03g025610
SuperCtg_Xgpw1143b_465_468	Ta#S13209224_a	TaaCsp1BS004C02,TaaCsp1BS021D03,TaaCsp1BS138C20	468	1BS.sat18-0.50-1.00	transcriptomic	Ta#S13209224		39840840		Bd2	39840853	178	1	Ta#S13209224		Ta#S13209224	Bradi2g39720		Sb03g008180
SuperCtg_Xgpw1143b_465_468	TaaCsp1BS021D03FOR1	TaaCsp1BS021D03	468	1BS.sat18-0.50-1.00	BES_R_Masked	TaaCsp1BS021D03FOR1	for1	39840840						TaaCsp1BS021D03FOR1	25	TaaCsp1BS021D03FOR1	Bradi2g39720
SuperCtg_Xgpw1143b_465_468	TaaCsp1BS021D03REV1	TaaCsp1BS021D03	468	1BS.sat18-0.50-1.00	BES_R_Masked	TaaCsp1BS021D03REV1	rev1	39894441						TaaCsp1BS021D03REV1	26	TaaCsp1BS021D03REV1	Bradi2g39847
SuperCtg_Xgpw1143b_465_468	TaaCsp1BS138C20FOR1	TaaCsp1BS138C20	468	1BS.sat18-0.50-1.00	BES_R_Masked	TaaCsp1BS138C20FOR1	for1	39840840						TaaCsp1BS138C20FOR1	75	TaaCsp1BS138C20FOR1	Bradi2g39720	LOC_Os01g02430	Sb03g006700
SuperCtg_Xgpw1143b_465_468	1BS_z49_40_60	TaaCsp1BS075A08	468	1BS.sat18-0.50-1.00	z2 in silico	1BS_z49_40_60		39831472		Bd2	39834173	228	9	1BS_z49_40_60	152	1BS_z49_40_60	Bradi2g39700	LOC_Os11g43020	Sb09g000820
SuperCtg_Xgpw1143b_465_468	1BS_z49_40_40	TaaCsp1BS018A12	468	1BS.sat18-0.50-1.00	z2 in silico	1BS_z49_40_40		39836255		Bd2	39839513	141	1	1BS_z49_40_40	151	1BS_z49_40_40	Bradi2g39710
SuperCtg_Xuhw267_1214_1216	TrAes_1BS_00148_UZH	TaaCsp1BS009E19,TaaCsp1BS030I17,TaaCsp1BS095K01	1216	1BS9-0.84-sat-1.00	EST (Zipper)	TrAes_1BS_00148_UZH		38089420	1BS.sat18-0.50-0.52 (HU)	Bradi2g37710 IPRO: KIP1-like; ACTIVITY: ATPase, motor; BINDING: actin, microtubule
SuperCtg_Xuhw267_1214_1216	Ta#S26028267	TaaCsp1BS009E19,TaaCsp1BS030I17,TaaCsp1BS095K01	1216	1BS9-0.84-sat-1.00	transcriptomic	Ta#S26028267	(A)	38091636		Bd2	38092938	325	1	Ta#S26028267		Ta#S26028267	Bradi2g37720	LOC_Os05g02820	Sb01g028010
SuperCtg_Xuhw267_1214_1216	Ta#S17985376	TaaCsp1BS009E19,TaaCsp1BS030I17,TaaCsp1BS095K01	1216	1BS9-0.84-sat-1.00	transcriptomic	Ta#S17985376		38091868		Bd2	38091868	93.7	1	Ta#S17985376
SuperCtg_Xuhw267_1214_1216	Ta#S13121974	TaaCsp1BS010H17,TaaCsp1BS042B15	1216	1BS9-0.84-sat-1.00	transcriptomic	Ta#S13121974		38077752	1BS.sat19-0.31-0.50 (Peng based on BF293576)	Bd2	38077837	99.6	1	Ta#S13121974		Ta#S13121974	Bradi2g37675
SuperCtg_Xuhw267_1214_1216	Ta#S26026710	TaaCsp1BS010H17,TaaCsp1BS042B15	1216	1BS9-0.84-sat-1.00	transcriptomic	Ta#S26026710	(A)	38080253		Bd2	38080654	129	1	Ta#S26026710		Ta#S26026710	Bradi2g37690
SuperCtg_Xuhw267_1214_1216	U35_455_3	TaaCsp1BS010H17,TaaCsp1BS042B15	1216	1BS9-0.84-sat-1.00	EST (U35)	U35_455		38080670	1BS.sat18-0.50-0.52 (HU)	Os05g0119300 protein n=2 Tax=Oryza sativa RepID=Q0DL76_ORYSJ
SuperCtg_Xuhw267_1214_1216	Xuhw256	TaaCsp1BS010H17,TaaCsp1BS042B15	1216	1BS9-0.84-sat-1.00	EST (CAPS)	U35_455	Bradi2g37690.1	38082597
SuperCtg_Xuhw267_1214_1216	TrAes_1BS_00149_UZH	TaaCsp1BS010H17,TaaCsp1BS042B15	1216	1BS9-0.84-sat-1.00	EST (Zipper)	TrAes_1BS_00149_UZH		38082597		Bradi2g37690 IPRO: XYPPX repeat; BINDING: calcium ion, calcium-dependent phospholipid
SuperCtg_Xuhw267_1214_1216	Ta#S37932863	TaaCsp1BS010H17,TaaCsp1BS042B15	1216	1BS9-0.84-sat-1.00	transcriptomic	Ta#S37932863			1BS.sat18-0.50-1.00 (Peng based on BE499950)					Ta#S37932863		Ta#S37932863			Sb09g001970
SuperCtg_Xuhw267_1214_1216	1BS_z182_133_80	TaaCsp1BS128M11	1216	1BS9-0.84-sat-1.00	z2 in silico	1BS_z182_133_80		38029482		Bd2	38029763	313	6	1BS_z182_133_80	34	1BS_z182_133_80	Bradi2g37650	LOC_Os05g02730	Sb09g002010
SuperCtg_Xuhw267_1214_1216	TaaCsp1BS128M11REV1	TaaCsp1BS128M11	1216	1BS9-0.84-sat-1.00	BES_R_Masked	TaaCsp1BS128M11REV1	rev1	38029482						TaaCsp1BS128M11REV1	68	TaaCsp1BS128M11REV1		LOC_Os05g02730	Sb09g002010
SuperCtg_Xuhw267_1214_1216	TrAes_1BS_00150_UZH	TaaCsp1BS128M11,TaaCsp1BS141C24	1216	1BS9-0.84-sat-1.00	EST (Zipper)	TrAes_1BS_00150_UZH		38029482		Bradi2g37650 IPRO: Homeodomain-like; ACTIVITY: transcription factor; BINDING: sequence-specific DNA
SuperCtg_Xuhw267_1214_1216	TaaCsp1BS104M04REV1	TaaCsp1BS104M04	1216	1BS9-0.84-sat-1.00	BES_R_Masked	TaaCsp1BS104M04REV1	rev1	38101372						TaaCsp1BS104M04REV1	58	TaaCsp1BS104M04REV1	Bradi2g37730	LOC_Os05g02690	Sb03g043830
SuperCtg_Xuhw267_1214_1216	Ta#S22373355	TaaCsp1BS117I19,TaaCsp1BS140F08	1216	1BS9-0.84-sat-1.00	transcriptomic	Ta#S22373355		38104406		Bd2	38105479	440	1	Ta#S22373355		Ta#S22373355	Bradi2g37740	LOC_Os05g02680	Sb09g002020
SuperCtg_Xuhw267_1214_1216	Ta#S32636546	TaaCsp1BS117I19,TaaCsp1BS140F08	1216	1BS9-0.84-sat-1.00	transcriptomic	Ta#S32636546	(K)	38104406		Bd2	38108458	109	1	Ta#S32636546		Ta#S32636546	Bradi2g37740
SuperCtg_Xuhw267_1214_1216	Ta#S32534755	TaaCsp1BS117I19,TaaCsp1BS140F08	1216	1BS9-0.84-sat-1.00	transcriptomic	Ta#S32534755	20	38104406		Bd2	38106850	795	2	Ta#S32534755		Ta#S32534755	Bradi2g37740	LOC_Os05g02680	Sb09g002020
SuperCtg_Xuhw267_1214_1216	Ta#S32558505	TaaCsp1BS117I19,TaaCsp1BS140F08	1216	1BS9-0.84-sat-1.00	transcriptomic	Ta#S32558505		38109083		Bd2	38109803	149	1	Ta#S32558505		Ta#S32558505	Bradi2g37750	LOC_Os05g02670	Sb09g002030
SuperCtg_Xuhw267_1214_1216	Ta#S17988050	TaaCsp1BS044M01,TaaCsp1BS142D02	1216	1BS9-0.84-sat-1.00	transcriptomic	Ta#S17988050		38127219		Bd2	38128315	311	1	Ta#S17988050		Ta#S17988050	Bradi2g37770	LOC_Os05g02990	Sb09g002040
SuperCtg_Xuhw267_1214_1216	Ta#S32515211	TaaCsp1BS044M01,TaaCsp1BS142D02	1216	1BS9-0.84-sat-1.00	transcriptomic	Ta#S32515211		38129033		Bd2	38131258	133	1	Ta#S32515211		Ta#S32515211	Bradi2g37780	LOC_Os05g03000	Sb09g002050
SuperCtg_Xuhw267_1214_1216	Ta#S37769703	TaaCsp1BS044M01,TaaCsp1BS142D02	1216	1BS9-0.84-sat-1.00	transcriptomic	Ta#S37769703	(E)	38135314		Bd2	38137338	216	1	Ta#S37769703		Ta#S37769703	Bradi2g37790	LOC_Os05g03020	Sb09g002060
SuperCtg_Xuhw267_1214_1216	1BS_z193_168_70	TaaCsp1BS101H12	1216	1BS9-0.84-sat-1.00	z2 in silico	1BS_z193_168_70		38743590	1BS.sat18-0.50-1.00 (Peng based on BE498910)	Bd2	38752333	579	34	1BS_z193_168_70	40	1BS_z193_168_70	Bradi2g38440
SuperCtg_Xuhw267_1214_1216	1BS_z193_168_100	TaaCsp1BS019H19	1216	1BS9-0.84-sat-1.00	z2 in silico	1BS_z193_168_100		38486984	1BS.sat18-0.50-1.00 (Peng based on BE498910)	Bd2	38487978	371	12	1BS_z193_168_100	37	1BS_z193_168_100	Bradi2g38120
SuperCtg_Xuhw267_1214_1216	1BS_z21_157_170	TaaCsp1BS061B14	1216	1BS9-0.84-sat-1.00	z2 in silico	1BS_z21_157_170		38054508		Bd2	38054508	218	6	1BS_z21_157_170
SuperCtg_Xuhw267_1214_1216	1BS_z21_157_100	TaaCsp1BS011O05,TaaCsp1BS114G11	1216	1BS9-0.84-sat-1.00	z2 in silico	1BS_z21_157_100		38187282		Bd2	38187852	511	32	1BS_z21_157_100	42	1BS_z21_157_100	Bradi2g37810	LOC_Os05g03030	Sb09g002070
SuperCtg_Xuhw267_1214_1216	1BS_z21_157_30	TaaCsp1BS039F19,TaaCsp1BS063G06	1216	1BS9-0.84-sat-1.00	z2 in silico	1BS_z21_157_30		38179562	1BS.sat18-0.50-1.00 (Peng based on BE490041)	Bd2	38185801	262	41	1BS_z21_157_30	44	1BS_z21_157_30	Bradi2g37800	LOC_Os05g03040	Sb09g002080
SuperCtg_Xuhw267_1214_1216	Ta#S12889137	TaaCsp1BS023L01,TaaCsp1BS039O20,TaaCsp1BS039F19	1216,1	1BS9-0.84-sat-1.00	transcriptomic	Ta#S12889137		38179562	1BS.sat18-0.50-1.00 (Peng based on BE490041)	Bd2	38180952	242	5	Ta#S12889137		Ta#S12889137	Bradi2g37800	LOC_Os05g03040	Sb06g030670
SuperCtg_Xuhw267_1214_1216	Ta#S33259535	TaaCsp1BS023L01,TaaCsp1BS039O20,TaaCsp1BS039F19	1216,1	1BS9-0.84-sat-1.00	transcriptomic	Ta#S33259535		38179562	1BS.sat18-0.50-1.00 (Peng based on BE490041)	Bd2	38183594	204	2	Ta#S33259535		Ta#S33259535	Bradi2g37800	LOC_Os05g03040
SuperCtg_Xuhw267_1214_1216	TaaCsp1BS042E02FOR1	TaaCsp1BS042E02	1216	1BS9-0.84-sat-1.00	BES_R_Masked	TaaCsp1BS042E02FOR1	for1	38189337						TaaCsp1BS042E02FOR1	38	TaaCsp1BS042E02FOR1	Bradi2g37817	LOC_Os05g03050	Sb09g002090
